# Supplementary material for: The Estrogen Receptor α Signaling Pathway Controls Alternative Splicing in the Absence of Ligands in Breast Cancer Cells
Source: Cancers (Basel). 2021 Dec 13;13(24):6261. doi: 10.3390/cancers13246261 (PMC8699117; doi:10.3390/cancers13246261)
Supplement: Supplementary file 1 [file cancers-13-06261-s001.zip]

Archive with 13 entries (12 files):
- Supplementary_Figures.pdf
- Supplementary_Tables/
- Supplementary_Tables/Supplementary_Table S10_overlaps_with_Koedoot_et_al_2019.xlsx
- Supplementary_Tables/Supplementary_Table S11_overlap_with_apoER_peaks.xlsx
- Supplementary_Tables/Supplementary_Table S1_siER_Gene_level_DE_analysis.xlsx
- Supplementary_Tables/Supplementary_Table S2_RBPs_analysis.xlsx
- Supplementary_Tables/Supplementary_Table S3_siER_IsoformSwitch_results.xlsx
- Supplementary_Tables/Supplementary_Table S4_siER_diff_AS_analysis.xls
- Supplementary_Tables/Supplementary_Table S5_siER_EMT_ASE_overlaps.xlsx
- Supplementary_Tables/Supplementary_Table S6_RBP_binding_enrichment_analysis.xlsx
- Supplementary_Tables/Supplementary_Table S7_AS_analysis_RBCA_samples.xlsx
- Supplementary_Tables/Supplementary_Table S8_Overlap_ER_HITS-CLIP_data.xlsx
- Supplementary_Tables/Supplementary_Table S9_siER_CELF1_RBP_motif_counts.xlsx
