# Supplementary material for: The Estrogen Receptor α Signaling Pathway Controls Alternative Splicing in the Absence of Ligands in Breast Cancer Cells
Source: Cancers (Basel). 2021 Dec 13;13(24):6261. doi: 10.3390/cancers13246261 (PMC8699117; doi:10.3390/cancers13246261)
Supplement: Supplementary file 1 [file cancers-13-06261-s001.zip › Supplementary_Tables/Supplementary_Table S10_overlaps_with_Koedoot_et_al_2019.xlsx]

## Sheet: a_Keodot_et_al,2019_METvsT
Symbol	MeanLog2FC_MetastaticVsTumorTissue	Pvalue	Padj
CCDC130	0.493599	0.00201477	0.491603
HSPA1A	0.268935	0.00435581	0.531408
SF3B3	-0.337339	0.00729804	0.593574
CIRBP	0.529166	0.0105892	0.607206
ARGLU1	0.56163	0.0144206	0.607206
PNN	-0.125658	0.0189024	0.607206
KHDRBS3	-0.941822	0.0194706	0.607206
SEC31B	0.65163	0.025676	0.607206
SYF2	0.272993	0.0379907	0.607206
QKI	-0.386018	0.040932	0.607206
XAB2	0.41829	0.0495973	0.607206
SYNCRIP	-0.448482	0.0514019	0.607206
SUGP1	0.37643	0.0548148	0.607206
SMNDC1	-0.262897	0.058327	0.607206
SNRPD1	-0.358609	0.0681378	0.607206
RBMX2	0.252211	0.0697347	0.607206
PPIL4	-0.188478	0.0697647	0.607206
DHX15	-0.474646	0.0704346	0.607206
SRPK1	-0.57539	0.0708822	0.607206
ISY1	-0.126541	0.0718161	0.607206
CWC22	-0.322881	0.0726004	0.607206
NCBP1	-0.349244	0.0737635	0.607206
SRSF3	-0.251757	0.0767095	0.607206
LUC7L	0.34126	0.0775215	0.607206
SNRPA1	-0.472915	0.0782845	0.607206
SNRNP200	-0.289061	0.0784896	0.607206
WDR83	0.466969	0.0793956	0.607206
RBM10	0.346427	0.0794787	0.607206
PRPF40A	-0.346176	0.0852557	0.607206
SNRPC	-0.169882	0.0873895	0.607206
UBL5	0.249742	0.091173	0.607206
SNRNP70	0.370247	0.0949169	0.607206
CWC27	-0.206991	0.0988977	0.607206
SRSF1	-0.339787	0.0992335	0.607206
PPIL1	-0.313834	0.101695	0.607206
DNAJC6	-0.968966	0.101783	0.607206
PRMT5	-0.198886	0.101973	0.607206
HNRNPA3	-0.275647	0.102819	0.607206
PPIG	-0.308009	0.104106	0.607206
FAM50A	0.573338	0.10587	0.607206
DDX46	-0.315453	0.106969	0.607206
CDC5L	-0.284976	0.107242	0.607206
ZNF207	-0.254917	0.113762	0.607206
BAG2	-1.083	0.11434	0.607206
CD2BP2	0.320505	0.116519	0.607206
HNRNPR	-0.218758	0.118372	0.607206
CCAR1	-0.33863	0.118456	0.607206
SRSF10	-0.33582	0.11945	0.607206
RNF113A	0.388635	0.124718	0.609412
TCERG1	-0.193659	0.129252	0.609412
SF1	0.17113	0.129777	0.609412
SF3A2	0.400108	0.130509	0.609412
ILF2	-0.282394	0.140114	0.609412
LSM7	0.34011	0.141857	0.609412
CDK11A	0.483972	0.146861	0.609412
RBFOX2	-0.329665	0.149878	0.609412
NHP2L1	0.223554	0.152109	0.609412
SMU1	-0.19143	0.153061	0.609412
PPIL3	0.158552	0.158853	0.609412
CCDC12	0.307959	0.158958	0.609412
GPKOW	0.289648	0.16097	0.609412
PPIE	0.440242	0.162475	0.609412
PLRG1	-0.344029	0.168605	0.609412
PPWD1	0.19902	0.169561	0.609412
HSPA8	-0.352106	0.171016	0.609412
PRPF4B	-0.323419	0.171164	0.609412
CELF1	-0.142267	0.171891	0.609412
CDK10	0.412943	0.173544	0.609412
GPATCH1	-0.263516	0.176905	0.609412
RBM42	0.449318	0.178017	0.609412
C1orf55	0.175538	0.179584	0.609412
ELAVL1	-0.152035	0.179826	0.609412
EFTUD2	-0.181148	0.187228	0.611941
AQR	-0.251741	0.189231	0.611941
PQBP1	0.468301	0.190003	0.611941
NOSIP	0.407844	0.190604	0.611941
SRSF9	0.184103	0.196835	0.619984
THOC2	-0.20835	0.198192	0.619984
DHX9	-0.26301	0.203483	0.628478
PCBP2	0.236785	0.216822	0.656367
CLNS1A	0.343151	0.219321	0.656367
TRA2B	-0.301475	0.220582	0.656367
SLU7	0.120935	0.226973	0.662203
SF3A1	0.182597	0.229225	0.662203
SF3B2	0.13648	0.230685	0.662203
DDX41	0.26663	0.236953	0.672286
GNB2L1	0.22764	0.242158	0.679157
HNRNPF	-0.155101	0.253341	0.690065
PRPF4	-0.144739	0.255526	0.690065
WDR77	-0.317524	0.260792	0.690065
KHDRBS1	-0.136933	0.261001	0.690065
SF3A3	-0.167364	0.262334	0.690065
DGCR14	0.246559	0.263017	0.690065
SNRPA	0.165791	0.271523	0.698836
HNRNPA2B1	-0.129698	0.272797	0.698836
BCAS2	-0.149689	0.280491	0.698836
SART1	0.565632	0.281423	0.698836
DDX42	0.128346	0.283733	0.698836
NCBP2	-0.177612	0.284434	0.698836
PPP1R8	-0.175491	0.292684	0.698836
CRNKL1	-0.280753	0.301272	0.698836
PCBP1	0.113665	0.303949	0.698836
HNRNPH2	-0.156352	0.305997	0.698836
C19orf43	0.165602	0.308241	0.698836
RBM5	0.151117	0.312042	0.698836
PRPF8	-0.136789	0.312457	0.698836
SNIP1	-0.222782	0.313151	0.698836
PRPF31	0.174095	0.316646	0.698836
C19orf29	0.227043	0.318258	0.698836
RALY	0.226865	0.32236	0.698836
HNRNPA0	0.191155	0.32563	0.698836
SF3B1	-0.195593	0.326152	0.698836
C17orf85	0.15858	0.326489	0.698836
SMN1	-0.449594	0.326832	0.698836
SF3B5	0.194861	0.32937	0.698836
PRPF38A	-0.159759	0.333948	0.702443
PPP1CA	0.120758	0.339086	0.704471
WBP11	-0.121786	0.34373	0.704471
LSM2	-0.196979	0.34544	0.704471
DNAJC8	-0.115265	0.347096	0.704471
PTBP2	-0.28385	0.349348	0.704471
IK	0.131986	0.354864	0.709727
SAP18	0.16114	0.361932	0.71237
SAP30BP	0.164968	0.362542	0.71237
USP39	-0.124038	0.370059	0.71237
FAM50B	0.243968	0.370532	0.71237
THOC1	-0.238466	0.373134	0.71237
FRG1	-0.133569	0.373702	0.71237
DHX57	-0.172575	0.379884	0.718541
HNRNPA1	0.179691	0.384436	0.721557
CHERP	0.0946966	0.38841	0.72345
PHF5A	-0.128214	0.397008	0.733862
U2AF1	-0.124458	0.412613	0.748911
SRRM1	-0.113759	0.413341	0.748911
NRIP2	0.157863	0.417974	0.748911
SRSF7	-0.124228	0.419956	0.748911
SRRM2	0.117428	0.42082	0.748911
U2SURP	-0.214804	0.423564	0.748911
BUD31	0.0790839	0.436536	0.766294
DHX8	-0.118635	0.450993	0.779822
HNRNPH3	-0.0702759	0.463948	0.779822
SRSF2	-0.107397	0.465073	0.779822
THOC3	-0.231894	0.465208	0.779822
PTBP1	-0.0364802	0.465278	0.779822
ACIN1	0.0661049	0.466384	0.779822
SNRPF	-0.132507	0.468384	0.779822
EIF4A3	-0.110523	0.469811	0.779822
PRPF18	-0.0528187	0.479855	0.791112
SRSF5	0.231688	0.484159	0.792852
SRPK2	-0.133357	0.491562	0.799555
PPIL2	0.0792229	0.500037	0.799555
LSM5	-0.125212	0.511783	0.799555
RBM39	-0.177344	0.517654	0.799555
RBM17	-0.0720311	0.52019	0.799555
RBM25	-0.126243	0.520244	0.799555
SNRPB	0.10887	0.521511	0.799555
RBM23	-0.130692	0.524918	0.799555
TFIP11	0.069112	0.528263	0.799555
MATR3	-0.12849	0.530369	0.799555
DDX5	-0.103852	0.533886	0.799555
TXNL4A	-0.0615049	0.538746	0.799555
SNRPD2	0.0654666	0.542478	0.799555
PPIH	-0.0994359	0.545923	0.799555
SNRNP40	-0.1572	0.546059	0.799555
HNRNPU	-0.0928021	0.547272	0.799555
SNRPE	-0.11982	0.547472	0.799555
THOC7	-0.139076	0.547869	0.799555
BUB3	-0.22506	0.550513	0.799555
SRSF4	0.0745057	0.565711	0.801253
THOC4	0.115938	0.566319	0.801253
TRA2A	-0.0701276	0.567118	0.801253
HNRNPM	-0.067369	0.568992	0.801253
RBM8A	-0.0407622	0.573687	0.801253
LSM3	-0.0952755	0.574056	0.801253
CDC40	-0.100108	0.574669	0.801253
HNRNPAB	-0.103374	0.578341	0.801791
C9orf78	0.0539796	0.584675	0.805993
THRAP3	-0.104728	0.592273	0.806134
PRPF3	-0.103778	0.594387	0.806134
HNRNPK	-0.0495822	0.599742	0.806134
HNRNPD	-0.0814412	0.600419	0.806134
C16orf80	-0.0685357	0.601297	0.806134
NAA38	0.131308	0.605814	0.807752
PABPC1	-0.144109	0.618014	0.816614
DDX39B	-0.0855228	0.619154	0.816614
PRPF6	0.122186	0.644944	0.841618
RBMX	0.06104	0.649021	0.841618
SNRPD3	-0.0795403	0.650453	0.841618
AGGF1	-0.0571923	0.651909	0.841618
ZMAT2	-0.0650212	0.663844	0.848008
CCDC55	-0.0644725	0.670318	0.848008
RNPS1	0.0452362	0.67123	0.848008
THOC5	-0.0788499	0.672808	0.848008
ZCCHC10	-0.0652049	0.674236	0.848008
PUF60	0.0634629	0.688208	0.859149
SNRPG	-0.0705206	0.690136	0.859149
ZC3H18	0.0864144	0.694072	0.859512
SRRT	0.0604411	0.698102	0.859512
ZNF830	0.0529233	0.700996	0.859512
FAM32A	-0.0582703	0.709654	0.860191
JUP	-0.133026	0.71288	0.860191
FUS	0.10429	0.713936	0.860191
HNRNPUL1	-0.0467505	0.71658	0.860191
DDX17	-0.0766556	0.721326	0.860191
CTNNBL1	-0.0611065	0.722701	0.860191
RBBP6	-0.032874	0.743526	0.880682
ILF3	-0.0238673	0.749291	0.881198
DHX35	-0.0426594	0.751185	0.881198
LSM6	-0.042037	0.775117	0.904921
HNRNPC	-0.0247387	0.792417	0.920713
GCFC1	-0.0680852	0.797581	0.922321
RBM4	0.0183641	0.813652	0.92618
SRSF6	-0.0460753	0.814972	0.92618
YBX1	0.0391087	0.817178	0.92618
SNW1	-0.0404751	0.817324	0.92618
SNRPB2	-0.039024	0.819897	0.92618
SF3B14	0.0303811	0.82408	0.926615
PRCC	-0.0340735	0.836955	0.936775
HNRNPH1	-0.049383	0.841383	0.937431
MAGOH	-0.0247012	0.853338	0.94643
U2AF2	-0.0279394	0.865853	0.955964
HSPB1	0.0703902	0.88057	0.967834
KIN	-0.0199463	0.903406	0.987291
SNRNP27	0.0165906	0.910148	0.987291
TOE1	0.0286293	0.913427	0.987291
CXorf56	-0.0166428	0.914458	0.987291
RBM22	0.00644171	0.944764	0.990619
KIAA1967	-0.0162588	0.945058	0.990619
DHX16	-0.00742552	0.946794	0.990619
RBM7	0.00924313	0.947404	0.990619
DDX3X	-0.00918815	0.947968	0.990619
HTATSF1	0.00755299	0.95234	0.990619
DDX23	-0.0106563	0.953428	0.990619
LSM4	-0.00704302	0.955046	0.990619
CWC15	0.00616645	0.964485	0.990619
CSDA	-0.0214788	0.970497	0.990619
FRA10AC1	0.00477298	0.971168	0.990619
SF3B4	0.0035025	0.976662	0.990619
TTC14	-0.00985086	0.979054	0.990619
PRPF19	0.00442065	0.979999	0.990619
MFAP1	-0.00238172	0.980046	0.990619
BUD13	0.00231108	0.982499	0.990619
NKAP	-0.000776659	0.99357	0.997659
DHX38	0.000281258	0.998937	0.998937

## Sheet: b_Koedoot_et_al,2019_TvsN
Symbol	MeanDeltaTminusN	Pvalue	Padj
RBFOX2	-0.817661	1.90564e-35	4.64976e-33
LSM4	1.06088	6.10548e-35	7.44868e-33
HNRNPAB	0.924687	6.50056e-34	5.28712e-32
HNRNPU	0.516751	1.96964e-33	1.20148e-31
PRCC	0.767078	1.08063e-31	5.27346e-30
NRIP2	-1.44723	3.80886e-31	1.54893e-29
ELAVL1	0.512951	7.28831e-31	2.5405e-29
PPP1CA	0.898468	2.83263e-29	8.63953e-28
SF3B4	0.816959	2.55468e-28	6.50166e-27
SRSF1	0.490647	2.66462e-28	6.50166e-27
HNRNPF	0.694436	3.34764e-28	7.42568e-27
HNRNPA2B1	0.513733	9.1391e-28	1.85828e-26
SEC31B	-1.72036	1.38986e-27	2.60865e-26
SNRPG	0.75028	1.75128e-26	3.05224e-25
ILF2	0.80725	2.30014e-26	3.51441e-25
SNRPE	0.891556	2.30453e-26	3.51441e-25
PTBP1	0.532419	3.90961e-26	5.61145e-25
SNRPA1	0.789447	3.18123e-25	4.17711e-24
BUB3	0.841586	3.25267e-25	4.17711e-24
HNRNPC	0.469131	2.32388e-24	2.83513e-23
SRSF9	0.562996	3.90851e-24	4.54132e-23
SNRPC	0.594027	7.67822e-24	8.51584e-23
QKI	-1.08758	1.3954e-23	1.48034e-22
SNRPB	0.824837	2.32091e-23	2.3596e-22
SRSF5	-0.934944	2.46844e-23	2.4092e-22
RBM7	-0.606166	8.42094e-23	7.90272e-22
SNRPD1	0.678984	9.0292e-23	8.15972e-22
PPWD1	-0.454469	9.83272e-23	8.56851e-22
THOC3	0.743064	1.47967e-22	1.24496e-21
ARGLU1	-1.03948	2.14708e-22	1.74629e-21
FRA10AC1	-0.556999	1.74342e-21	1.37224e-20
CSDA	-1.23473	9.66841e-21	7.37217e-20
RBM8A	0.549106	1.42686e-20	1.05501e-19
RBM5	-0.644296	1.6155e-20	1.15936e-19
DDX3X	-0.445293	1.96128e-20	1.36729e-19
USP39	0.446492	2.57817e-20	1.74743e-19
PPIL1	0.663609	8.77305e-20	5.78547e-19
UBL5	0.663041	9.06633e-20	5.82154e-19
SNRPF	0.635843	1.25972e-19	7.80557e-19
SRPK1	0.800789	1.2796e-19	7.80557e-19
EIF4A3	0.687673	1.58529e-19	9.4344e-19
U2AF2	0.536634	2.52137e-19	1.46479e-18
NCBP1	0.47694	4.82801e-19	2.73961e-18
CCAR1	0.537312	1.91465e-18	1.06176e-17
CWC22	-0.34512	2.53503e-18	1.37455e-17
DDX41	0.510604	7.42748e-18	3.93979e-17
RNPS1	0.532664	9.2093e-18	4.781e-17
HNRNPK	0.256801	1.48936e-17	7.57092e-17
FUS	0.598101	3.05116e-17	1.51935e-16
DHX9	0.384149	4.3939e-17	2.14423e-16
CIRBP	-0.729187	9.74383e-17	4.66175e-16
RBM4	0.429578	2.84244e-16	1.33376e-15
PRPF19	0.491868	8.29054e-16	3.81677e-15
SNRPD3	0.474821	2.56143e-15	1.15739e-14
TXNL4A	0.496972	3.89756e-15	1.7291e-14
PRPF4	0.433487	4.14992e-15	1.77957e-14
BUD31	0.390505	4.15719e-15	1.77957e-14
THOC4	0.706683	4.304e-15	1.81065e-14
CRNKL1	0.526041	7.3419e-15	3.03631e-14
NCBP2	0.358798	3.15401e-14	1.28263e-13
PPIH	0.486624	5.70625e-14	2.2825e-13
FRG1	-0.324508	6.33995e-14	2.49508e-13
PTBP2	-0.611569	1.47318e-13	5.70566e-13
RALY	0.416682	1.55889e-13	5.94328e-13
SRPK2	0.485761	1.86789e-13	7.01177e-13
HNRNPR	0.310705	3.62022e-13	1.33838e-12
SNRPB2	0.399442	9.2396e-13	3.36487e-12
EFTUD2	0.342737	1.59024e-12	5.70185e-12
SF3A1	-0.26399	1.61241e-12	5.70185e-12
DHX38	-0.435961	1.6901e-12	5.8912e-12
SRRT	0.43377	1.85354e-12	6.36991e-12
HSPA8	0.496181	4.33728e-12	1.46985e-11
PRPF40A	0.335168	4.68184e-12	1.56489e-11
ZNF207	0.247125	4.84477e-12	1.59746e-11
SLU7	-0.279256	7.90162e-12	2.57066e-11
LSM3	0.363635	1.30791e-11	4.19909e-11
PPIL2	0.342666	1.46599e-11	4.64548e-11
SYF2	-0.320515	2.51942e-11	7.88127e-11
CDK10	-0.522644	3.27169e-11	1.0105e-10
JUP	0.637297	3.81372e-11	1.16318e-10
DDX17	-0.472459	3.94905e-11	1.18959e-10
BUD13	-0.286234	4.52134e-11	1.34538e-10
SF3B14	0.372915	5.97686e-11	1.75705e-10
NKAP	0.24942	7.46064e-11	2.16714e-10
LSM6	-0.42666	1.10578e-10	3.17424e-10
PUF60	0.518512	1.32217e-10	3.75127e-10
LSM5	0.336476	1.63683e-10	4.59066e-10
DDX23	0.309278	1.79745e-10	4.98384e-10
LSM2	0.352701	1.97508e-10	5.41483e-10
CLNS1A	0.486914	2.05785e-10	5.57907e-10
HSPB1	0.958465	2.80836e-10	7.5301e-10
SNRNP40	0.259006	9.29541e-10	2.4653e-09
HNRNPH3	-0.308986	1.03248e-09	2.70888e-09
SRSF4	-0.280676	1.56728e-09	4.06826e-09
DHX15	0.325692	5.84838e-09	1.50211e-08
SF1	-0.162597	6.24786e-09	1.588e-08
HNRNPUL1	0.205038	6.50803e-09	1.63707e-08
LSM7	0.527849	6.8834e-09	1.71383e-08
CD2BP2	0.344805	8.48204e-09	2.09052e-08
C17orf85	-0.281848	9.73561e-09	2.37549e-08
KHDRBS1	0.199881	1.37341e-08	3.31794e-08
FAM50A	0.479784	1.81527e-08	4.34242e-08
WBP11	0.343355	2.88432e-08	6.83275e-08
HNRNPM	0.244066	3.95685e-08	9.28337e-08
PLRG1	-0.207464	4.47839e-08	1.04069e-07
NAA38	0.248232	6.26158e-08	1.44134e-07
PRPF8	-0.285619	6.71056e-08	1.53026e-07
SRSF2	0.203554	8.21323e-08	1.85558e-07
GNB2L1	-0.406629	1.78798e-07	4.00246e-07
ILF3	0.250243	4.0701e-07	9.02822e-07
PRPF3	0.349705	4.33803e-07	9.53586e-07
SRSF10	0.19325	5.44111e-07	1.18538e-06
MAGOH	0.26632	5.60927e-07	1.21121e-06
C16orf80	-0.277925	6.74969e-07	1.44467e-06
WDR77	0.251552	7.32429e-07	1.55402e-06
SNRPD2	0.29498	1.15347e-06	2.42627e-06
KHDRBS3	-0.580287	1.41969e-06	2.96072e-06
RNF113A	0.227451	3.09944e-06	6.40902e-06
CHERP	0.266225	4.64155e-06	9.51713e-06
THOC2	0.231314	9.2553e-06	1.88191e-05
RBM42	0.276266	1.20791e-05	2.43579e-05
ZCCHC10	0.251666	1.39176e-05	2.78351e-05
THOC5	-0.23391	1.72628e-05	3.42449e-05
PRPF31	0.244919	2.09482e-05	4.12206e-05
DDX42	-0.162599	3.24561e-05	6.33543e-05
PABPC1	0.379604	3.28775e-05	6.36675e-05
FAM50B	-0.486695	3.39797e-05	6.52838e-05
RBM10	0.208567	5.72881e-05	0.000109205
C1orf55	0.235225	6.2064e-05	0.000117392
DDX46	0.194399	9.32616e-05	0.000175045
PPIL4	-0.167154	0.000142362	0.000265163
DDX5	-0.187967	0.00016138	0.000298309
DNAJC8	-0.142084	0.000212885	0.000390556
KIN	0.148488	0.000240224	0.000437423
YBX1	-0.312125	0.000263554	0.00047635
PCBP2	-0.140903	0.000267104	0.000479216
WDR83	0.334349	0.000280374	0.000499351
FAM32A	0.147847	0.000333392	0.000589476
SNIP1	-0.136399	0.000627053	0.00110073
SF3B2	0.175731	0.000661792	0.00114729
AGGF1	0.160885	0.000662985	0.00114729
SUGP1	0.186603	0.000779149	0.00133882
GPKOW	0.169211	0.00141613	0.00241634
DDX39B	-0.128012	0.00145505	0.0024655
DHX8	0.159636	0.0016686	0.00280786
CTNNBL1	0.156337	0.00175284	0.00291324
PRMT5	0.171898	0.00175511	0.00291324
RBMX2	0.129809	0.00223778	0.00368931
GCFC1	-0.21342	0.00230621	0.00376786
SMNDC1	0.118802	0.00231631	0.00376786
HNRNPH2	0.140949	0.00247868	0.00400528
PHF5A	0.147084	0.00285817	0.00458812
HSPA1A	0.34311	0.00288508	0.00460104
CDC5L	0.129229	0.00365583	0.00579236
PRPF18	-0.112327	0.00484705	0.0076302
PPIG	0.150195	0.00532635	0.00833096
SRRM2	-0.164693	0.00800195	0.0124361
SMN1	0.351062	0.00921918	0.0142372
SRRM1	-0.122169	0.0100115	0.0153635
PCBP1	0.0992183	0.0119682	0.0182515
TTC14	-0.202044	0.0181827	0.0275564
CDC40	-0.116706	0.0195501	0.0294458
HTATSF1	0.105295	0.020503	0.0306916
SF3B3	0.134226	0.0214468	0.0319087
THOC1	0.138185	0.0230595	0.0341001
PRPF6	0.153787	0.0234569	0.0344788
CWC15	-0.110634	0.0238491	0.0348453
PNN	-0.133226	0.0325545	0.0472815
SNRNP200	0.116753	0.0362698	0.0523658
PRPF38A	-0.0957554	0.0390174	0.0560014
ZNF830	-0.126465	0.0502262	0.0716677
HNRNPD	0.0812955	0.0540042	0.0762876
RBM22	-0.0780592	0.0540891	0.0762876
SNRNP70	-0.131505	0.0549016	0.0769884
NOSIP	0.145507	0.0619994	0.0864448
RBBP6	0.0773565	0.0739583	0.102533
AQR	0.0989969	0.0794016	0.109458
TRA2A	0.0770104	0.0829201	0.113666
RBM25	-0.0794491	0.0945733	0.128916
SF3A3	-0.0573635	0.0965566	0.130888
DHX57	0.0851212	0.0983926	0.13264
SMU1	-0.055589	0.104594	0.140224
SNRPA	0.0768635	0.106751	0.142334
C19orf43	0.0992223	0.108602	0.143115
BCAS2	0.0737762	0.108936	0.143115
CXorf56	-0.0663784	0.109096	0.143115
SNW1	0.0534904	0.119949	0.156511
CWC27	-0.0527596	0.124946	0.162164
CCDC130	-0.113411	0.126052	0.162734
ZC3H18	-0.0810796	0.126862	0.162917
MFAP1	0.0639887	0.134603	0.171954
SNRNP27	-0.0632655	0.144185	0.183235
HNRNPA3	0.0576463	0.148695	0.187987
DNAJC6	0.212974	0.159094	0.199824
PPP1R8	0.0416149	0.159695	0.199824
TFIP11	0.0650463	0.166639	0.207448
MATR3	0.055655	0.168847	0.209131
TCERG1	0.0742587	0.175863	0.21672
NHP2L1	0.0590837	0.204343	0.250552
ZMAT2	0.0489775	0.206312	0.251701
DHX16	0.0516301	0.213347	0.258989
PRPF4B	-0.0618017	0.219987	0.265726
HNRNPA1	-0.0683064	0.22701	0.272859
PPIE	-0.0682101	0.23392	0.279787
U2AF1	0.0608565	0.235595	0.280416
SYNCRIP	0.0517066	0.293998	0.348231
SAP18	-0.0440209	0.312839	0.368757
C9orf78	0.0431441	0.32004	0.375432
SRSF3	-0.0355726	0.331504	0.387019
HNRNPH1	-0.0498214	0.347044	0.401466
RBM39	0.0494377	0.347169	0.401466
CCDC12	-0.0590988	0.349037	0.401722
THOC7	0.0428475	0.360454	0.412915
ACIN1	-0.0385327	0.379756	0.431719
KIAA1967	-0.0497872	0.380408	0.431719
THRAP3	0.0272386	0.386635	0.436754
SF3B1	-0.0359316	0.41003	0.461048
RBMX	-0.0376523	0.420569	0.469295
SF3B5	0.0484251	0.421211	0.469295
DHX35	-0.0361291	0.445045	0.493596
ISY1	-0.0309007	0.447204	0.493745
TRA2B	0.0254007	0.45474	0.499805
RBM23	-0.036292	0.465883	0.509755
CELF1	0.0277663	0.475575	0.518037
TOE1	-0.0342944	0.560794	0.608149
PQBP1	0.0344742	0.589243	0.636174
RBM17	-0.0255764	0.603032	0.648193
SF3A2	0.0343245	0.613335	0.656376
U2SURP	-0.0251756	0.623989	0.664861
GPATCH1	0.0246256	0.668882	0.709431
IK	-0.0175388	0.671634	0.709431
PPIL3	0.0187891	0.678838	0.713951
LUC7L	-0.028078	0.691205	0.723837
HNRNPA0	0.0138446	0.708232	0.738498
CCDC55	-0.0217957	0.740738	0.769107
SAP30BP	-0.0141416	0.779489	0.805912
SART1	0.0235025	0.788772	0.812069
CDK11A	-0.0247221	0.796296	0.81637
C19orf29	-0.0156903	0.803411	0.820219
SRSF6	-0.0152708	0.813218	0.826771
SRSF7	-0.00907859	0.8242	0.834459
DGCR14	0.0065879	0.911707	0.919242
XAB2	-0.00570216	0.932153	0.935989
BAG2	0.0019603	0.985421	0.985421

## Sheet: overlaps
			SYF2								HNRNPAB
			QKI								SRSF1
			SMNDC1								HNRNPF
			ISY1								HNRNPA2B1
			SRSF3								ILF2
			SNRPA1								PTBP1
			SNRNP200								SNRPA1
			RBM10								HNRNPC
			SNRNP70								SRSF9
			SRSF1								QKI
			PRMT5								SNRPB
			FAM50A								THOC3
			ZNF207								RBM8A
			CCAR1								DDX3X
			TCERG1								USP39
			ILF2								SNRPF
			LSM7								EIF4A3
			PPIL3								U2AF2
			PRPF4B								CCAR1
			PQBP1								FUS
			SRSF9								DHX9
			DHX9								PRPF19
			CLNS1A								TXNL4A
			TRA2B								CRNKL1
			HNRNPF								PPIH
			WDR77								SRPK2
			SF3A3								SRRT
			SNRPA								ZNF207
			HNRNPA2B1								SYF2
			BCAS2								DDX17
			PPP1R8								BUD13
			CRNKL1								LSM6
			PRPF8								LSM5
			SNIP1								DDX23
			PRPF31								LSM2
			HNRNPA0								CLNS1A
			SF3B1								SNRNP40
			PRPF38A								HNRNPH3
			LSM2								LSM7
			USP39								FAM50A
			HNRNPA1								PRPF8
			PHF5A								SRSF2
			SRSF7								PRPF3
			DHX8								WDR77
			HNRNPH3								THOC5
			SRSF2								PRPF31
			THOC3								RBM10
			PTBP1								SNIP1
			SNRPF								DHX8
			EIF4A3								CTNNBL1
			SRPK2								PRMT5
			LSM5								SMNDC1
			SNRPB								PHF5A
			TXNL4A								PRPF6
			PPIH
			SNRNP40
			RBM8A
			HNRNPAB
			PRPF3
			PRPF6
			RBMX
			THOC5
			SRRT
			FUS
			DDX17
			CTNNBL1
			LSM6
			HNRNPC
			SRSF6
			U2AF2
			SNRNP27
			TOE1
			DDX3X
			DDX23
			PRPF19
			BUD13
