# Supplementary material for: The Estrogen Receptor α Signaling Pathway Controls Alternative Splicing in the Absence of Ligands in Breast Cancer Cells
Source: Cancers (Basel). 2021 Dec 13;13(24):6261. doi: 10.3390/cancers13246261 (PMC8699117; doi:10.3390/cancers13246261)
Supplement: Supplementary file 1 [file cancers-13-06261-s001.zip › Supplementary_Tables/Supplementary_Table S11_overlap_with_apoER_peaks.xlsx]

## Sheet: apoER_peaks
Chromosome	Start	End
chr1	1073540	1074475
chr1	3213610	3214059
chr1	6157832	6158317
chr1	6959439	6960022
chr1	7447725	7448299
chr1	8197901	8198347
chr1	8202612	8203091
chr1	9325899	9326256
chr1	9950360	9950880
chr1	10751069	10751531
chr1	12486330	12486798
chr1	12549613	12550039
chr1	12600287	12600788
chr1	14977205	14977668
chr1	15015878	15016273
chr1	15229756	15230312
chr1	16608200	16608872
chr1	17237274	17237850
chr1	17520430	17520983
chr1	17559826	17560312
chr1	19425748	19426205
chr1	21251857	21252272
chr1	21254644	21255009
chr1	21268365	21268940
chr1	24570419	24570786
chr1	25757061	25757561
chr1	30303124	30303511
chr1	30382755	30383171
chr1	30461657	30462157
chr1	31368732	31369172
chr1	31830542	31831167
chr1	31842822	31843315
chr1	32332771	32333144
chr1	37038564	37039068
chr1	37612933	37613282
chr1	39142701	39143262
chr1	41778300	41778735
chr1	41789644	41790194
chr1	41860089	41860627
chr1	41866174	41866726
chr1	41868135	41868619
chr1	42992349	42992821
chr1	45304640	45305066
chr1	47894579	47895075
chr1	51306909	51307373
chr1	55428935	55429535
chr1	61642402	61642987
chr1	64983077	64983578
chr1	65044229	65044939
chr1	84759691	84760120
chr1	107756343	107756795
chr1	109199163	109199590
chr1	109239749	109240586
chr1	109246122	109246730
chr1	110746377	110746956
chr1	115179224	115180024
chr1	115712930	115713527
chr1	115815519	115816086
chr1	116008604	116009103
chr1	116508299	116509526
chr1	116652667	116653146
chr1	117181604	117182109
chr1	117268801	117269370
chr1	117590144	117590687
chr1	117847079	117847598
chr1	148894604	148895489
chr1	143714855	143715147
chr1	150017366	150017904
chr1	162152194	162152747
chr1	162165471	162166192
chr1	162285213	162285655
chr1	164748235	164748986
chr1	166603234	166603693
chr1	168906943	168907591
chr1	172746302	172746895
chr1	177440845	177441358
chr1	177448639	177449236
chr1	177620656	177621029
chr1	180167797	180168341
chr1	181126872	181127405
chr1	182244393	182244866
chr1	182633556	182634256
chr1	184373126	184373563
chr1	184482864	184483488
chr1	184547708	184548112
chr1	190285117	190285562
chr1	200016619	200017353
chr1	200888994	200889436
chr1	201353028	201353773
chr1	202018465	202019133
chr1	202023014	202023514
chr1	202058116	202059016
chr1	202106303	202106787
chr1	202112768	202113306
chr1	202132477	202132977
chr1	203089082	203089855
chr1	203519430	203519903
chr1	204380374	204380925
chr1	204763561	204764120
chr1	206688890	206689255
chr1	206843582	206844117
chr1	206903504	206904208
chr1	207241460	207241889
chr1	212077948	212078420
chr1	212138389	212139033
chr1	212558011	212558391
chr1	214700344	214700753
chr1	215425067	215425585
chr1	223444388	223444878
chr1	229148075	229148543
chr1	230500467	230500887
chr1	233081586	233081984
chr1	234876224	234876870
chr1	234963092	234963891
chr2	260711	261274
chr2	566939	567359
chr2	1946786	1947220
chr2	3222533	3223119
chr2	9806156	9806662
chr2	9809068	9809421
chr2	10021654	10022106
chr2	10757347	10757927
chr2	11122291	11122744
chr2	11524358	11524783
chr2	14543319	14543769
chr2	15142744	15143188
chr2	20071523	20072343
chr2	20113904	20114409
chr2	20374853	20375300
chr2	20381263	20381854
chr2	20474780	20475448
chr2	26757990	26758787
chr2	26772458	26773102
chr2	28342324	28342802
chr2	28360945	28361382
chr2	28377115	28377782
chr2	33070072	33070610
chr2	35297348	35297861
chr2	38251332	38251750
chr2	38495323	38495794
chr2	38905796	38906221
chr2	43273517	43274019
chr2	44906851	44907225
chr2	45752455	45753030
chr2	45820543	45821098
chr2	46134545	46135028
chr2	46970638	46971200
chr2	53989281	53989876
chr2	55163712	55164205
chr2	64906831	64907479
chr2	65604234	65604663
chr2	69997467	69997996
chr2	70616158	70616706
chr2	72574817	72575383
chr2	72985653	72986502
chr2	74845182	74845661
chr2	74897822	74898309
chr2	85954439	85954939
chr2	86264080	86264523
chr2	88191252	88191778
chr2	96964541	96965029
chr2	99636528	99637098
chr2	100291073	100291607
chr2	100292005	100292478
chr2	105522628	105523088
chr2	109690770	109691185
chr2	111932732	111933306
chr2	112591264	112591824
chr2	113176685	113177114
chr2	128291465	128291899
chr2	130239558	130240029
chr2	131563908	131564399
chr2	134823372	134823742
chr2	137508738	137509226
chr2	137675853	137676333
chr2	148594126	148594572
chr2	149077883	149078329
chr2	149422900	149423407
chr2	156399320	156399841
chr2	157125148	157125644
chr2	158507166	158507697
chr2	158723411	158724387
chr2	158727221	158727698
chr2	159111372	159111930
chr2	164522449	164523073
chr2	169203912	169204354
chr2	170306974	170307398
chr2	173972460	173972889
chr2	174660938	174661447
chr2	176845643	176846165
chr2	179646779	179647281
chr2	185187190	185187832
chr2	189541304	189542023
chr2	190786254	190787204
chr2	200288639	200289076
chr2	200300570	200301070
chr2	201985608	201986098
chr2	204109549	204110057
chr2	204114841	204115251
chr2	214378330	214379195
chr2	215216775	215217226
chr2	215966254	215966621
chr2	215982425	215983053
chr2	217092538	217093052
chr2	217247403	217247924
chr2	217331525	217332202
chr2	217387519	217388461
chr2	219399923	219400648
chr2	219478438	219478944
chr2	219722364	219722927
chr2	223021232	223021791
chr2	225842937	225843450
chr2	226151091	226151612
chr2	227466235	227466655
chr2	236692827	236693369
chr2	236824795	236825319
chr2	237496326	237496863
chr2	237509981	237510514
chr2	237558877	237559517
chr2	237940803	237941260
chr2	240069580	240070397
chr3	8456389	8457253
chr3	13112100	13112518
chr3	13476043	13476628
chr3	14256497	14257135
chr3	14412829	14413338
chr3	15292818	15293407
chr3	15310436	15311128
chr3	16417250	16417760
chr3	23017667	23018114
chr3	24268821	24269257
chr3	25854529	25854940
chr3	32110200	32110700
chr3	40418032	40418521
chr3	43769906	43770399
chr3	48425052	48425452
chr3	50604969	50605567
chr3	53022955	53023415
chr3	53145182	53145687
chr3	53519317	53519740
chr3	58040091	58040424
chr3	58052421	58052921
chr3	58096844	58097218
chr3	58467090	58467617
chr3	61627701	61628265
chr3	61634502	61635234
chr3	61807627	61808428
chr3	64488464	64495297
chr3	65953263	65953799
chr3	66416095	66416501
chr3	66475551	66475974
chr3	72171978	72172413
chr3	72628043	72628501
chr3	99944447	99944842
chr3	100103806	100104603
chr3	107825544	107826149
chr3	124266514	124266892
chr3	124833770	124834191
chr3	124834671	124835074
chr3	124837603	124838156
chr3	125062684	125063599
chr3	128084327	128084884
chr3	128553967	128554410
chr3	129908277	129908790
chr3	133456798	133457350
chr3	134327495	134328063
chr3	146115562	146116092
chr3	149507649	149508062
chr3	150237522	150237985
chr3	154218688	154219190
chr3	156812377	156813042
chr3	159941558	159942042
chr3	161031002	161031514
chr3	161272582	161273039
chr3	161339390	161340307
chr3	169613342	169613868
chr3	169623850	169624376
chr3	170334803	170335218
chr3	171261891	171262443
chr3	174415000	174415310
chr3	176855833	176856364
chr3	176953634	176954134
chr3	184597864	184598230
chr3	187917121	187917535
chr3	187928614	187929048
chr3	189098951	189099521
chr3	189458437	189458879
chr3	189842536	189843195
chr3	193870281	193870830
chr3	193872278	193872778
chr3	193879420	193880337
chr3	194158875	194159452
chr3	194342557	194342989
chr3	194494891	194495421
chr3	195094209	195094573
chr3	195185432	195185881
chr3	195914619	195915061
chr3	196150106	196150557
chr4	997765	998227
chr4	1245299	1245855
chr4	3111458	3111907
chr4	3484725	3485422
chr4	3686753	3687137
chr4	6110371	6110764
chr4	6280232	6280754
chr4	6415178	6415746
chr4	6633155	6633659
chr4	6750884	6751432
chr4	17700919	17701393
chr4	24482266	24482742
chr4	27168500	27168990
chr4	28313988	28314777
chr4	38462514	38463038
chr4	40264920	40265286
chr4	40363319	40364016
chr4	54842250	54842807
chr4	67928567	67929050
chr4	76563398	76563853
chr4	83093026	83093492
chr4	83651449	83651940
chr4	88084385	88084859
chr4	98617875	98618232
chr4	100780117	100780593
chr4	104896588	104897153
chr4	105116892	105117342
chr4	106062447	106062906
chr4	111960134	111960615
chr4	113141944	113142374
chr4	125131854	125132338
chr4	125419872	125420318
chr4	132540473	132540998
chr4	139676988	139677486
chr4	140260260	140260655
chr4	140635669	140636127
chr4	142615275	142615745
chr4	143036401	143036807
chr4	158805502	158805982
chr4	163385530	163386011
chr4	168691625	168692247
chr4	172809368	172809684
chr4	185510802	185511193
chr5	1516054	1516622
chr5	2802500	2803239
chr5	16588347	16589226
chr5	32144526	32145056
chr5	33549943	33550498
chr5	35306540	35307345
chr5	39716477	39717009
chr5	41432595	41433234
chr5	56013397	56013772
chr5	56029800	56030385
chr5	56350589	56351283
chr5	56428914	56429663
chr5	56668937	56669633
chr5	58095244	58095794
chr5	59380367	59380811
chr5	61304503	61305022
chr5	61333653	61334043
chr5	61620904	61621432
chr5	66680703	66681064
chr5	67215610	67216382
chr5	67234642	67235172
chr5	67235567	67236256
chr5	73630350	73630862
chr5	78204204	78204604
chr5	79193631	79194157
chr5	100647539	100648027
chr5	106241399	106242067
chr5	107571639	107572068
chr5	115366194	115366614
chr5	118009735	118010369
chr5	118247617	118248151
chr5	118775655	118776262
chr5	122849131	122849627
chr5	123155401	123155916
chr5	125409922	125410537
chr5	133249232	133249955
chr5	133285785	133286344
chr5	134037124	134037629
chr5	134466321	134466822
chr5	137141932	137142475
chr5	139643301	139643890
chr5	139644117	139644548
chr5	145428070	145428430
chr5	145912551	145912968
chr5	149810294	149810759
chr5	149877993	149878709
chr5	151215265	151215655
chr5	154701117	154701508
chr5	154829786	154830274
chr5	160287529	160287909
chr5	173453043	173453660
chr5	173472527	173473206
chr5	173535199	173536421
chr5	173590916	173591476
chr5	173766337	173766757
chr5	173829640	173830130
chr5	174483269	174483907
chr5	176613724	176614140
chr5	180595504	180596004
chr6	1832707	1833078
chr6	6703681	6704142
chr6	6758793	6759266
chr6	10598211	10598701
chr6	14732938	14733455
chr6	15036615	15037227
chr6	15065576	15066050
chr6	15090017	15090518
chr6	15221687	15222329
chr6	17389123	17389761
chr6	20200664	20201144
chr6	21738442	21739211
chr6	32566784	32567341
chr6	33762051	33762459
chr6	33896816	33897354
chr6	34550839	34551275
chr6	36118283	36118971
chr6	36755523	36755991
chr6	37569835	37570257
chr6	38261597	38262349
chr6	39269877	39270385
chr6	42075297	42075768
chr6	42122641	42123121
chr6	42129122	42129564
chr6	42226752	42227232
chr6	44110226	44110805
chr6	49541946	49542362
chr6	63490975	63491481
chr6	82261572	82262015
chr6	86777742	86778428
chr6	106135004	106135569
chr6	108707445	108707952
chr6	110554859	110555368
chr6	113530774	113531088
chr6	119682883	119683536
chr6	120141594	120142053
chr6	125202102	125202657
chr6	125205045	125205562
chr6	125584468	125585126
chr6	135211073	135211710
chr6	135254346	135254921
chr6	138468820	138469381
chr6	138582369	138583033
chr6	139879942	139880421
chr6	149080086	149080612
chr6	151615984	151616647
chr6	151633494	151634049
chr6	156827216	156827739
chr6	158040365	158040798
chr6	158049408	158049878
chr6	158835026	158835447
chr6	168390687	168391175
chr7	2437081	2437553
chr7	2689008	2689556
chr7	11261397	11261901
chr7	26363804	26364231
chr7	27277550	27278006
chr7	34036894	34037471
chr7	34748175	34748716
chr7	36272779	36273321
chr7	43261356	43261682
chr7	43808426	43808948
chr7	44150390	44150928
chr7	44153482	44153938
chr7	46886550	46886978
chr7	47475540	47476077
chr7	47576018	47576713
chr7	48311524	48312030
chr7	66013800	66014257
chr7	73891223	73891649
chr7	76306910	76307457
chr7	80876783	80877336
chr7	80942798	80943711
chr7	84529326	84529777
chr7	84536060	84536829
chr7	98315600	98315997
chr7	98797033	98797560
chr7	98826629	98827065
chr7	101972962	101973559
chr7	102004061	102004616
chr7	102317213	102317659
chr7	105759277	105759774
chr7	106009226	106009720
chr7	111587085	111587495
chr7	117124469	117125064
chr7	120674101	120674451
chr7	128431196	128431677
chr7	130894175	130894631
chr7	131625690	131626182
chr7	131626598	131627098
chr7	137979138	137979508
chr7	139651281	139651722
chr7	139741764	139742179
chr7	140310231	140310727
chr7	140992457	140992949
chr7	151694764	151695231
chr7	151856501	151857041
chr7	152575048	152575730
chr7	152699177	152699845
chr7	155369722	155370221
chr7	156516090	156516570
chr8	8236844	8237320
chr8	8289055	8289577
chr8	11789589	11789987
chr8	17329588	17330157
chr8	22739007	22739595
chr8	22743647	22744221
chr8	22748224	22748650
chr8	28147656	28148104
chr8	29555441	29555941
chr8	29561021	29561416
chr8	29579731	29580229
chr8	29809544	29810037
chr8	33244943	33245476
chr8	37062109	37062644
chr8	37063276	37063725
chr8	37144604	37145263
chr8	37302006	37302497
chr8	37598494	37598994
chr8	66512725	66513193
chr8	66522338	66522928
chr8	68853281	68853789
chr8	129450773	129451282
chr8	134734660	134735162
chr8	142987883	142988383
chr9	4507545	4508211
chr9	4866139	4866816
chr9	4929801	4930276
chr9	13094217	13094757
chr9	33229337	33229749
chr9	33233992	33234610
chr9	33374742	33375147
chr9	35193798	35194164
chr9	35517586	35518524
chr9	38024132	38024569
chr9	71783168	71783717
chr9	72009744	72010286
chr9	72026047	72026420
chr9	75100987	75101552
chr9	77663725	77664210
chr9	83432113	83432687
chr9	88344410	88344964
chr9	89669271	89669742
chr9	92665827	92666533
chr9	94782879	94783614
chr9	94991872	94992398
chr9	105370062	105370529
chr9	105901584	105901997
chr9	105912676	105913224
chr9	107541510	107542008
chr9	107547781	107548145
chr9	107628602	107629041
chr9	108478476	108479447
chr9	108483670	108484141
chr9	112012009	112012626
chr9	112384788	112385275
chr9	114557991	114558838
chr9	114908043	114908644
chr9	123327682	123328294
chr9	125308610	125309099
chr9	125460738	125461273
chr9	125538091	125538570
chr9	127237834	127238264
chr9	127417109	127417628
chr9	127545243	127545787
chr9	127761904	127762404
chr9	127955404	127956187
chr9	128022094	128022690
chr9	128026748	128027368
chr9	128047130	128047583
chr9	128298648	128299388
chr9	129406339	129406847
chr9	129488538	129489352
chr9	130187074	130187559
chr9	131594195	131594671
chr9	133863253	133863684
chr9	133873149	133873703
chr9	133960071	133960448
chr9	134359315	134359794
chr9	134412237	134412721
chr9	134895674	134896119
chr9	136328039	136328488
chr9	137173107	137173608
chr10	126434	127338
chr10	338896	339334
chr10	778804	779326
chr10	1268807	1269292
chr10	5488199	5488699
chr10	5503442	5503888
chr10	5659810	5660679
chr10	6297623	6298415
chr10	8128249	8128922
chr10	12150137	12150606
chr10	12872618	12872957
chr10	17445451	17446205
chr10	22683182	22683808
chr10	26982081	26982547
chr10	28495907	28497033
chr10	28925383	28925844
chr10	29812054	29812758
chr10	30542066	30542747
chr10	31759061	31759370
chr10	32651524	32652075
chr10	33264156	33264785
chr10	43026304	43026862
chr10	43082070	43082518
chr10	43596674	43597114
chr10	44173239	44173965
chr10	44236736	44237264
chr10	44259095	44259530
chr10	48287870	48288367
chr10	60848188	60849110
chr10	61409747	61410249
chr10	61918077	61918612
chr10	62048900	62049348
chr10	63630604	63631274
chr10	63712033	63712560
chr10	68208442	68208893
chr10	68811613	68811907
chr10	69439282	69439714
chr10	70081468	70081805
chr10	74743252	74743762
chr10	75262702	75263115
chr10	77287721	77288171
chr10	77409943	77410516
chr10	77872181	77872690
chr10	77889335	77889812
chr10	78301979	78302353
chr10	78977737	78978237
chr10	79128457	79129044
chr10	79158396	79158952
chr10	80966359	80967057
chr10	93434926	93435647
chr10	95132979	95133345
chr10	97408550	97409026
chr10	98314340	98314999
chr10	102710602	102711140
chr10	103890051	103890551
chr10	103931516	103932033
chr10	113927243	113927800
chr10	115664658	115665174
chr10	118625443	118625955
chr10	119667890	119668394
chr10	121510086	121510615
chr10	123721777	123722405
chr10	123743866	123744361
chr10	125123735	125124235
chr10	126175825	126176260
chr10	126918295	126918835
chr10	132493461	132493898
chr11	1772511	1773007
chr11	1796271	1797046
chr11	1830835	1831216
chr11	2193182	2193770
chr11	9110012	9110441
chr11	9896859	9897346
chr11	12248424	12248967
chr11	13335272	13335709
chr11	14015690	14016120
chr11	16956571	16957135
chr11	16989368	16989702
chr11	17405643	17406128
chr11	19994848	19995598
chr11	30521481	30522132
chr11	35264308	35264683
chr11	35365783	35366316
chr11	35389846	35390315
chr11	44300739	44301213
chr11	45408945	45409361
chr11	63872120	63872573
chr11	64439050	64439464
chr11	65418408	65419071
chr11	66124575	66125056
chr11	66709713	66710147
chr11	67027593	67028354
chr11	67062115	67062773
chr11	67248592	67249131
chr11	69301651	69302187
chr11	69654381	69654821
chr11	69697163	69697653
chr11	69891470	69892005
chr11	70760151	70760712
chr11	70805743	70806309
chr11	71481301	71481929
chr11	72786322	72786925
chr11	73192290	73192762
chr11	73193726	73194317
chr11	73194477	73195062
chr11	75035985	75036387
chr11	75366847	75367258
chr11	75791919	75792432
chr11	76772495	76773074
chr11	77020290	77020645
chr11	78150734	78151147
chr11	78259808	78260522
chr11	78311851	78312268
chr11	79059728	79060677
chr11	86499649	86500192
chr11	86776059	86776657
chr11	94845571	94846003
chr11	101299116	101299827
chr11	101336011	101336785
chr11	112293022	112293503
chr11	117183773	117184245
chr11	117303045	117303460
chr11	118057752	118058338
chr11	119909946	119910369
chr11	121326112	121326560
chr11	129324525	129325025
chr11	129694441	129694855
chr11	129695872	129696305
chr11	131692112	131692673
chr11	131897280	131897680
chr11	134640035	134640408
chr12	725060	725544
chr12	3514293	3514773
chr12	6237528	6237876
chr12	12586901	12587375
chr12	15273852	15274340
chr12	25518566	25519060
chr12	27623562	27624250
chr12	31459914	31460426
chr12	31749163	31749663
chr12	31773368	31773856
chr12	33012254	33012669
chr12	45596290	45596758
chr12	46201362	46201978
chr12	46456193	46456726
chr12	46493588	46494254
chr12	48021836	48022353
chr12	52148634	52149163
chr12	52344425	52345270
chr12	52895076	52895680
chr12	52969776	52970320
chr12	52971664	52972417
chr12	53157928	53158396
chr12	54387543	54387960
chr12	57723192	57723666
chr12	63086484	63087003
chr12	64625375	64625745
chr12	67483725	67484360
chr12	75706165	75706783
chr12	89424889	89425416
chr12	97500448	97501052
chr12	97568596	97569112
chr12	103175525	103176079
chr12	115398261	115398688
chr12	115870133	115870606
chr12	116385700	116386250
chr12	116494150	116494616
chr12	116495190	116495699
chr12	116503055	116503606
chr12	116915323	116915747
chr12	116916186	116916605
chr12	119171108	119171641
chr12	120162113	120162602
chr12	121748619	121749355
chr12	123062847	123063368
chr12	124410573	124411014
chr12	124730551	124731088
chr12	131865199	131865677
chr13	21529436	21529944
chr13	22978999	22979569
chr13	23488444	23488940
chr13	26022471	26023025
chr13	41017096	41017566
chr13	41101832	41102282
chr13	46120162	46120663
chr13	46135197	46135543
chr13	46143175	46143595
chr13	46546255	46546765
chr13	51919598	51919902
chr13	65214480	65214892
chr13	68685955	68686851
chr13	82305591	82306100
chr13	97878304	97878706
chr13	98297821	98298267
chr13	109576241	109576717
chr13	112213463	112213894
chr13	112913359	112913940
chr13	112985570	112986007
chr14	22273260	22273875
chr14	26281581	26282004
chr14	32509569	32510045
chr14	36856111	36856607
chr14	37650384	37650988
chr14	49992763	49993408
chr14	50018259	50018839
chr14	59184898	59185365
chr14	59278053	59278532
chr14	59361115	59361628
chr14	61485057	61485652
chr14	61515291	61515777
chr14	64234841	64235404
chr14	65118255	65118834
chr14	65256105	65256574
chr14	67479918	67480520
chr14	68458940	68459499
chr14	68569938	68570501
chr14	71471622	71472163
chr14	73756484	73757075
chr14	73782530	73782964
chr14	76651575	76652057
chr14	76924828	76925236
chr14	76953256	76953760
chr14	77400022	77400769
chr14	90503603	90504105
chr14	90512228	90512744
chr14	91276337	91276901
chr14	92973812	92974508
chr14	93011534	93012117
chr14	94636631	94637160
chr14	95056328	95057075
chr14	95197519	95198004
chr14	96095796	96096271
chr14	98129787	98130187
chr14	99207486	99207966
chr14	100012215	100012831
chr14	100025134	100025655
chr14	103693351	103693953
chr14	105603429	105603846
chr14	105668304	105668792
chr15	22964328	22964730
chr15	38593357	38593941
chr15	39534277	39534787
chr15	39668393	39668977
chr15	40054973	40055631
chr15	40334921	40335435
chr15	40744144	40744569
chr15	60392963	60393375
chr15	61750362	61750930
chr15	62832152	62832913
chr15	62845363	62845793
chr15	63387672	63388259
chr15	63896737	63897298
chr15	64521841	64522382
chr15	67125568	67125964
chr15	67149994	67150438
chr15	69482666	69483124
chr15	70016075	70016623
chr15	70029274	70029750
chr15	70308175	70308653
chr15	70324065	70324500
chr15	73710056	73710599
chr15	75682304	75682772
chr15	77596707	77597089
chr15	80679342	80679858
chr15	86863958	86864676
chr15	87878033	87878594
chr15	89108907	89109241
chr15	89139216	89139827
chr15	89450390	89450859
chr15	89782132	89782651
chr15	89837229	89837661
chr15	92644258	92646000
chr15	92745882	92746299
chr15	95247065	95247565
chr15	95894192	95895143
chr15	95911524	95912111
chr15	98749138	98749717
chr15	99452401	99452913
chr15	101167707	101168196
chr15	101248174	101248670
chr16	316699	317229
chr16	327096	327586
chr16	451627	451992
chr16	753482	753911
chr16	1287613	1288118
chr16	1296917	1297374
chr16	2329541	2330039
chr16	4152043	4152830
chr16	4368922	4369488
chr16	4945620	4946069
chr16	8679137	8679648
chr16	8786376	8786787
chr16	9047536	9048106
chr16	11363151	11363653
chr16	14996658	14997005
chr16	15489288	15489834
chr16	17459539	17459925
chr16	20300267	20300751
chr16	20881105	20881636
chr16	21512490	21512941
chr16	23079633	23080133
chr16	23137861	23138307
chr16	23374801	23375325
chr16	23381293	23381776
chr16	23540172	23540732
chr16	25119487	25119959
chr16	27363849	27364318
chr16	48405440	48405935
chr16	53099367	53099947
chr16	53732405	53732878
chr16	54424060	54424488
chr16	56370711	56371280
chr16	57622660	57623138
chr16	66295282	66295550
chr16	67594687	67595167
chr16	67948093	67948528
chr16	68707732	68708255
chr16	70136522	70137022
chr16	70390691	70391202
chr16	72944873	72945309
chr16	75029741	75030310
chr16	75309877	75310329
chr16	79037455	79038082
chr16	80615660	80616253
chr16	81568210	81568710
chr16	82152535	82153014
chr16	84460909	84461398
chr16	85147229	85147735
chr16	85288840	85289364
chr16	85306052	85306568
chr16	85321908	85322398
chr16	85458879	85459387
chr16	85465864	85466475
chr16	85475170	85475716
chr16	85491608	85492396
chr16	85520829	85521440
chr16	85746268	85746842
chr16	86193672	86194244
chr16	87789885	87790416
chr16	87806900	87807423
chr16	87834428	87834949
chr16	87860515	87860998
chr16	88529517	88530016
chr16	88763352	88763987
chr16	88926949	88927597
chr16	88928163	88928890
chr17	1945744	1946419
chr17	3732144	3732646
chr17	4247930	4248396
chr17	4575770	4576242
chr17	5313816	5314249
chr17	6676007	6676496
chr17	7951751	7952124
chr17	9054121	9054540
chr17	14205991	14206408
chr17	15659666	15660116
chr17	17886910	17887311
chr17	27247376	27247757
chr17	27332378	27332878
chr17	28497909	28498409
chr17	28536700	28537353
chr17	31566479	31567053
chr17	31654967	31655379
chr17	36730994	36731469
chr17	40322188	40322767
chr17	40448516	40449135
chr17	40549167	40549678
chr17	40555470	40555915
chr17	40575961	40576683
chr17	40582201	40582672
chr17	40686138	40686547
chr17	41415858	41416395
chr17	41535928	41536443
chr17	45043139	45043657
chr17	45124501	45125007
chr17	48499820	48500531
chr17	49012769	49013248
chr17	61723020	61724317
chr17	72617862	72618418
chr17	72640390	72640908
chr17	72683959	72684511
chr17	73612080	73612583
chr17	74758164	74758706
chr17	74760560	74761123
chr17	74769675	74770462
chr17	79017648	79017951
chr17	79942461	79942920
chr17	80047230	80047619
chr17	82103791	82104331
chr17	82888980	82889481
chr18	13425774	13426222
chr18	13616675	13617087
chr18	22871666	22872201
chr18	23257762	23258235
chr18	23259577	23260028
chr18	23629354	23629908
chr18	26745292	26745756
chr18	36099156	36099805
chr18	45359456	45359929
chr18	45802596	45803135
chr18	46113714	46114296
chr18	51491597	51492069
chr18	54166595	54167019
chr18	57141598	57142044
chr18	57793595	57794076
chr18	60053722	60054264
chr18	63241362	63241835
chr18	74961142	74961507
chr18	76686817	76687297
chr19	1166713	1167242
chr19	1170144	1170752
chr19	2168793	2169354
chr19	2524873	2525415
chr19	2576186	2576553
chr19	3389899	3390390
chr19	3737162	3737545
chr19	4061782	4062228
chr19	4914792	4915227
chr19	5572482	5572937
chr19	7619910	7620405
chr19	10486527	10487013
chr19	15562851	15563328
chr19	16003493	16003996
chr19	16143341	16143801
chr19	16145398	16145856
chr19	16463524	16464383
chr19	17791221	17791645
chr19	18029737	18030190
chr19	18380110	18380635
chr19	18446869	18447443
chr19	18999342	18999940
chr19	19549713	19550223
chr19	19595426	19595813
chr19	30698441	30698955
chr19	33629460	33629936
chr19	33715458	33715826
chr19	33879805	33880487
chr19	35317374	35317905
chr19	35318978	35319478
chr19	38298906	38299646
chr19	38683546	38684053
chr19	38714376	38714897
chr19	39112334	39112789
chr19	39130335	39130750
chr19	39150974	39151378
chr19	39409436	39409879
chr19	40480193	40480633
chr19	40920912	40921855
chr19	44741951	44742408
chr19	46784604	46785124
chr19	48062710	48063055
chr19	49570522	49570929
chr19	51044318	51044820
chr20	828952	829452
chr20	4136442	4136899
chr20	17646143	17646572
chr20	19130025	19130667
chr20	19283354	19284109
chr20	19290907	19291388
chr20	19783939	19784469
chr20	20441156	20441690
chr20	23357705	23358080
chr20	24649832	24650468
chr20	25018465	25018802
chr20	25497039	25497667
chr20	31593378	31594097
chr20	31678507	31678958
chr20	33412473	33412953
chr20	36027175	36027590
chr20	36064759	36065481
chr20	38059816	38060231
chr20	38108495	38109001
chr20	38144973	38145428
chr20	44692956	44693456
chr20	44765529	44766036
chr20	45342017	45342577
chr20	48075081	48077335
chr20	48157828	48158519
chr20	48246198	48247330
chr20	48864163	48865959
chr21	15005309	15005776
chr21	15172985	15173693
chr21	15199469	15200407
chr21	15210014	15210779
chr21	17128282	17128733
chr21	23016396	23016846
chr21	28857771	28858183
chr21	31529325	31529889
chr21	34734606	34735175
chr21	36188053	36188699
chr21	36193280	36193625
chr21	36235087	36235492
chr21	37768013	37768454
chr22	19172991	19173478
chr22	20887422	20887945
chr22	23192113	23192678
chr22	24526105	24526639
chr22	24532065	24532565
chr22	25400766	25401234
chr22	28819319	28820190
chr22	28822823	28823424
chr22	29517197	29517979
chr22	29798725	29799430
chr22	30298288	30298697
chr22	30408719	30409185
chr22	31586069	31586777
chr22	33860349	33860789
chr22	37189040	37189543
chr22	37196771	37197315
chr22	37570086	37570692
chr22	39292800	39293155
chr22	39653511	39653908
chr22	40732664	40733139
chr22	42734337	42734876
chr22	42800765	42801260
chr22	43399924	43400277
chr22	44455330	44455743
chr22	46465764	46466187
chr22	46491905	46492353
chrX	13029036	13029804
chrX	16605135	16605581
chrX	17007209	17007699
chrX	39895162	39895590
chrX	43693877	43694437
chrX	54747607	54748193
chrX	104972671	104973157
chrX	109951814	109952470
chrX	110173095	110173593
chrX	129773868	129774167
chrX	131443608	131444209
chrX	131493016	131493604
chrX	132181197	132181722
chrX	138037395	138037908
chrX	154419845	154420312
chrX	154541000	154542064
chrX	154649578	154650069
chr1	15463041	15463456
chr1	85504181	85504673
chr1	188515497	188515927
chr3	43185293	43185652
chr5	67031592	67032031
chr5	134304331	134304679
chr6	19538119	19538540
chr7	1936674	1937197
chr7	2539426	2539916
chr7	107951746	107952159
chr7	133647725	133648132
chr10	71309007	71309421
chr10	115920159	115920423
chr10	125129331	125129701
chr11	77038608	77039090
chr14	87771132	87771626
chr14	105624579	105625042
chr16	81838789	81839137
chr16	84786477	84786927
chr16	88926386	88926832
chr17	45313290	45313695
chr17	73549888	73550384
chr21	15121886	15122186
chr1	6483077	6483508
chr1	6611678	6612055
chr1	10710548	10710846
chr1	14925994	14926461
chr1	17314708	17315162
chr1	17529348	17529844
chr1	19596628	19597094
chr1	21241597	21242130
chr1	22472484	22473077
chr1	31186549	31186986
chr1	37793268	37793677
chr1	42152116	42152550
chr1	43830853	43831269
chr1	51321350	51321757
chr1	74652407	74652982
chr1	93908698	93909081
chr1	107936510	107937184
chr1	108199093	108199655
chr1	109137909	109138618
chr1	109151160	109151680
chr1	109950428	109950888
chr1	111513239	111514002
chr1	112713534	112713844
chr1	113388595	113389064
chr1	113976401	113977237
chr1	148890715	148891760
chr1	145708018	145708724
chr1	150981655	150982234
chr1	151007932	151008425
chr1	151993922	151994476
chr1	154190450	154190961
chr1	155005405	155005904
chr1	156616429	156616894
chr1	162159365	162159886
chr1	173868247	173868695
chr1	177571661	177572182
chr1	183023752	183024201
chr1	184626564	184627084
chr1	197485795	197486294
chr1	202108166	202108755
chr1	203059379	203059765
chr1	204141109	204141587
chr1	211521457	211521817
chr1	215482029	215482586
chr1	215540133	215540637
chr1	223212522	223213011
chr1	224204907	224205156
chr1	245802953	245803398
chr2	1692546	1692934
chr2	7017617	7018039
chr2	9168017	9168654
chr2	11498410	11499059
chr2	11512625	11513181
chr2	11530841	11531445
chr2	11532198	11532949
chr2	11539393	11540079
chr2	15766326	15766691
chr2	38076004	38076651
chr2	38514851	38515184
chr2	39180190	39180729
chr2	42010689	42011242
chr2	42342440	42342920
chr2	42788810	42789297
chr2	54904839	54905335
chr2	64975265	64975765
chr2	65300081	65300626
chr2	98233881	98234405
chr2	100066872	100067253
chr2	100322263	100322654
chr2	108295654	108296016
chr2	109472668	109473017
chr2	128281827	128282251
chr2	131434448	131434702
chr2	148607491	148608001
chr2	172274035	172274518
chr2	188850764	188851278
chr2	217366818	217367310
chr2	217943539	217943898
chr2	218322357	218322967
chr2	231706262	231706444
chr2	237041226	237041758
chr2	240251495	240251916
chr3	14265229	14265885
chr3	15635991	15636707
chr3	33798056	33798431
chr3	46878874	46879197
chr3	50265016	50265521
chr3	50268828	50269282
chr3	50271479	50271868
chr3	58102964	58103349
chr3	61708001	61708540
chr3	63932472	63933760
chr3	107986509	107987079
chr3	107999323	107999813
chr3	123621803	123622317
chr3	124772239	124772547
chr3	140941353	140941845
chr3	150737090	150737833
chr3	156637655	156638065
chr3	156673974	156674401
chr3	156943408	156943854
chr3	161100838	161101307
chr3	161422106	161422840
chr3	164380146	164380643
chr3	183845581	183846136
chr3	185205868	185206364
chr3	186772650	186773116
chr3	189173609	189174050
chr3	196287301	196287685
chr4	2419289	2419724
chr4	2937055	2937488
chr4	3461350	3462031
chr4	3463176	3463481
chr4	3827464	3827893
chr4	6916642	6916968
chr4	55947063	55947515
chr4	86934560	86934929
chr4	112283257	112283669
chr4	138910699	138911278
chr4	145736187	145736745
chr4	168501165	168501723
chr5	302051	302881
chr5	36732188	36732604
chr5	38831100	38831505
chr5	43470367	43470852
chr5	61178854	61179177
chr5	67214949	67215522
chr5	71680275	71680762
chr5	71748406	71748925
chr5	77861558	77862092
chr5	91166338	91166614
chr5	95759065	95759391
chr5	129098556	129098840
chr5	132371183	132371569
chr5	132378521	132379076
chr5	135296993	135297315
chr5	135410378	135410650
chr5	139658223	139658628
chr5	139809082	139809483
chr5	143561121	143561520
chr5	155068547	155069198
chr5	168316194	168316840
chr5	172235515	172235926
chr5	177023375	177023859
chr6	1641172	1641754
chr6	10423200	10423574
chr6	11046668	11047142
chr6	12288236	12288631
chr6	19026123	19026586
chr6	20210027	20210643
chr6	26295870	26296218
chr6	33717171	33717655
chr6	35782401	35782762
chr6	36122031	36122749
chr6	38437002	38437381
chr6	43714286	43714737
chr6	43951602	43952044
chr6	46798941	46799269
chr6	53464813	53465350
chr6	82569795	82570523
chr6	83090135	83090560
chr6	105628486	105628848
chr6	125154730	125155278
chr6	125197828	125198287
chr6	135182400	135182814
chr6	149717512	149717860
chr6	167120303	167120772
chr6	167751034	167751388
chr7	4683279	4683784
chr7	16880550	16881022
chr7	26558412	26558954
chr7	33846302	33846597
chr7	41572979	41573496
chr7	50771241	50771752
chr7	66748891	66749276
chr7	73822322	73822903
chr7	75989715	75990132
chr7	92608553	92608966
chr7	100003899	100004279
chr7	101944786	101945457
chr7	105639788	105640404
chr7	140973045	140973396
chr7	155867256	155867689
chr8	11730564	11731059
chr8	17527790	17528288
chr8	24222277	24222595
chr8	29282877	29283311
chr8	29286770	29287143
chr8	42894154	42894633
chr8	66022318	66022694
chr8	66123963	66124452
chr8	67380926	67381401
chr8	67737323	67737797
chr8	68854255	68854873
chr8	69111532	69112016
chr8	85840681	85841659
chr8	86199774	86200291
chr8	89983661	89984015
chr8	90581185	90581794
chr8	90887518	90888112
chr8	93221196	93221730
chr8	94037356	94037866
chr8	94092500	94093015
chr8	95223874	95224377
chr8	95225406	95225904
chr8	96359703	96360131
chr8	97266288	97266785
chr8	97764130	97764842
chr8	99904887	99905902
chr8	100417195	100417661
chr8	100719630	100720059
chr8	101120516	101121176
chr8	101436948	101437477
chr8	101466550	101467180
chr8	101474175	101474535
chr8	101504009	101504500
chr8	101514182	101514841
chr8	101515375	101516048
chr8	102600740	102601404
chr8	109539871	109540404
chr8	111114173	111114555
chr8	115866915	115867985
chr8	115987789	115988257
chr8	115998168	115998669
chr8	118000378	118000877
chr8	119655040	119655495
chr8	119982592	119983061
chr8	120073099	120073640
chr8	121150823	121151417
chr8	121432343	121432853
chr8	121776285	121776740
chr8	122846015	122846514
chr8	124199963	124200434
chr8	124491220	124491645
chr8	125069762	125070532
chr8	127668446	127669292
chr8	127800618	127801272
chr8	127819606	127820376
chr8	127859428	127860229
chr8	127870225	127871121
chr8	127911069	127911605
chr8	128141796	128142502
chr8	128153054	128153347
chr8	133722683	133723377
chr8	139758522	139758902
chr8	141228485	141228900
chr8	143017889	143018454
chr9	1050235	1050723
chr9	2469879	2470401
chr9	32604222	32604747
chr9	33199865	33200203
chr9	33221191	33221716
chr9	33329147	33329520
chr9	38023112	38023506
chr9	77596790	77597416
chr9	88529876	88530453
chr9	89664821	89665272
chr9	92151875	92152505
chr9	92618551	92619125
chr9	99411082	99411546
chr9	114084147	114084686
chr9	114392655	114393002
chr9	121717395	121717734
chr9	128058032	128058463
chr9	129107249	129107695
chr9	129193577	129194103
chr9	129486741	129487234
chr9	129755605	129756022
chr9	132552711	132553086
chr9	133387375	133387790
chr9	135392405	135393002
chr9	135393559	135394037
chr9	137513809	137514225
chr10	90113	90501
chr10	5496448	5496979
chr10	6153263	6153592
chr10	7945825	7946218
chr10	8725884	8726451
chr10	8752390	8752918
chr10	22583572	22584133
chr10	22632958	22633380
chr10	29124784	29125359
chr10	29630257	29630782
chr10	33335939	33336255
chr10	43110750	43111181
chr10	46048032	46048560
chr10	75245325	75245766
chr10	78256179	78256639
chr10	79358692	79359172
chr10	87657326	87657808
chr10	97571528	97572120
chr10	104480743	104481265
chr10	110822546	110823034
chr10	111107820	111108229
chr10	113678571	113679180
chr10	123227728	123228242
chr10	125624717	125625219
chr10	127908704	127909062
chr10	133278633	133279198
chr11	395930	396371
chr11	539853	540273
chr11	2169096	2169497
chr11	15615350	15615886
chr11	17924752	17925158
chr11	20031639	20032341
chr11	20035611	20036662
chr11	46363503	46364082
chr11	64876712	64877216
chr11	65379802	65380308
chr11	66012690	66013184
chr11	66137374	66137826
chr11	67022449	67022911
chr11	67055171	67055491
chr11	68038120	68038603
chr11	68216437	68216931
chr11	68946694	68947046
chr11	69122729	69123248
chr11	69494170	69494735
chr11	69515205	69515772
chr11	69524613	69525050
chr11	70259027	70259383
chr11	73227754	73228299
chr11	75333653	75334138
chr11	75350995	75351417
chr11	78156097	78156807
chr11	79353767	79354077
chr11	101033971	101034584
chr11	101441639	101442212
chr11	108667248	108667655
chr11	111334512	111335033
chr12	1836851	1837168
chr12	2795819	2796365
chr12	6363470	6364261
chr12	15243080	15243552
chr12	26101299	26101914
chr12	39443199	39443444
chr12	49187915	49188338
chr12	57088549	57088898
chr12	57522143	57522482
chr12	74871692	74872393
chr12	89464869	89465443
chr12	97701841	97702314
chr12	103841709	103842209
chr12	113221747	113222244
chr12	116390242	116391033
chr12	121131873	121132373
chr12	123069676	123070364
chr12	124392899	124393430
chr12	124993867	124994198
chr12	131410524	131410896
chr12	131860625	131861308
chr13	24149622	24149923
chr13	27500642	27501092
chr13	33642508	33643149
chr13	38684700	38685244
chr13	44108421	44108906
chr13	48001307	48001689
chr13	98293092	98293546
chr13	98650262	98650725
chr13	108919145	108919782
chr13	112616708	112617136
chr13	113928597	113929085
chr14	23665247	23665837
chr14	33781002	33781796
chr14	63547831	63548197
chr14	68306637	68307316
chr14	68945796	68946282
chr14	73784644	73785206
chr14	74922364	74922785
chr14	75254898	75255441
chr14	75521316	75521774
chr14	91418058	91418444
chr14	93017224	93017846
chr14	93045974	93046385
chr14	93959426	93959888
chr14	94390664	94391158
chr14	95530481	95530797
chr14	96263799	96264205
chr14	99590534	99591003
chr14	100137190	100137640
chr14	103879989	103880359
chr15	31440989	31441336
chr15	33067720	33068375
chr15	50764960	50765317
chr15	51179015	51179407
chr15	52185207	52185645
chr15	57591558	57591887
chr15	63380452	63380849
chr15	63945676	63946141
chr15	70377978	70378588
chr15	70462742	70463510
chr15	71083837	71084202
chr15	71096513	71097159
chr15	71104578	71105174
chr15	74817160	74817799
chr15	77753176	77753617
chr15	78135318	78135706
chr15	88638627	88639006
chr15	89115473	89116066
chr15	89121377	89121825
chr15	89441161	89441701
chr15	89827872	89828335
chr15	96372634	96373194
chr16	588086	588464
chr16	1378803	1379227
chr16	2719277	2719669
chr16	2744715	2745147
chr16	11706057	11706582
chr16	27897903	27898350
chr16	66277994	66278497
chr16	68002476	68003191
chr16	68234220	68234833
chr16	68237816	68238088
chr16	72913371	72913827
chr16	72929298	72929890
chr16	72935916	72936463
chr16	73015595	73016116
chr16	82137003	82137735
chr16	83946754	83947329
chr16	85970769	85971099
chr16	89153883	89154364
chr17	17730980	17731403
chr17	27873630	27874100
chr17	40180606	40181154
chr17	41506517	41507082
chr17	41793181	41793588
chr17	45901035	45901513
chr17	47693067	47693586
chr17	49106738	49107210
chr17	49887285	49888099
chr17	50317181	50317750
chr17	50915123	50915368
chr17	50944234	50944992
chr17	50948149	50948648
chr17	50949924	50950365
chr17	56890651	56891207
chr17	57085522	57086095
chr17	57096760	57097185
chr17	57166695	57167270
chr17	57269524	57269960
chr17	57340524	57340993
chr17	57357378	57358539
chr17	57834014	57834640
chr17	57899647	57900285
chr17	59366782	59367448
chr17	62759771	62760438
chr17	62804683	62805252
chr17	63482353	63482758
chr17	63752577	63753327
chr17	64131761	64132185
chr17	65194602	65195103
chr17	66933304	66933850
chr17	66952045	66952776
chr17	68292200	68292573
chr17	68328685	68329387
chr17	75289506	75289891
chr17	77286200	77287442
chr17	77288766	77289100
chr17	78421030	78421882
chr17	80394587	80395010
chr17	82234765	82235233
chr17	82522064	82522381
chr17	82613955	82614226
chr18	499370	499833
chr18	9705209	9705660
chr18	13394962	13395299
chr18	21330048	21330604
chr18	23627288	23627676
chr18	39523207	39523712
chr18	48990771	48991315
chr18	79062798	79063291
chr19	1181488	1182257
chr19	4970667	4971228
chr19	10501849	10502343
chr19	15488555	15488996
chr19	18281645	18281958
chr19	19063283	19063740
chr19	38321538	38322078
chr19	39111543	39111836
chr19	40226740	40227092
chr19	40466022	40466505
chr19	43264892	43265224
chr19	45781769	45782108
chr19	45878010	45878572
chr19	46903364	46903851
chr19	47336792	47337226
chr19	48553799	48554250
chr19	55207225	55207483
chr19	57814014	57814338
chr20	1334863	1335207
chr20	3068937	3069392
chr20	16542528	16542912
chr20	18058666	18059258
chr20	20772514	20772966
chr20	25011655	25012126
chr20	32040662	32041100
chr20	36062689	36063181
chr20	36587145	36587756
chr20	49889238	49889713
chr20	50068171	50068899
chr20	50076637	50077073
chr20	50142701	50143389
chr20	50284515	50285202
chr20	50414721	50415303
chr20	50440611	50441136
chr20	50566266	50566750
chr20	50573309	50573925
chr20	51387463	51387956
chr20	53346096	53346753
chr20	56606527	56606966
chr20	56629214	56629659
chr20	56734943	56735756
chr20	56758604	56759307
chr20	56890044	56890490
chr20	56936631	56937136
chr20	58054721	58055306
chr20	59753744	59754276
chr20	59987951	59988619
chr20	62452766	62453207
chr20	62470052	62470601
chr20	63091223	63091663
chr20	63198605	63199003
chr20	63846092	63846476
chr20	63864004	63864469
chr21	20996971	20997344
chr21	32393317	32393753
chr21	34728394	34728955
chr21	37267839	37268243
chr21	38910392	38910805
chr21	38914559	38915077
chr21	39321486	39322253
chr21	39523861	39524412
chr21	39985186	39985691
chr21	40318483	40319069
chr21	40324351	40325208
chr21	40338985	40339543
chr21	40340134	40340818
chr21	40382383	40383158
chr21	41605450	41606002
chr21	42056360	42057209
chr21	42060012	42060377
chr21	42086190	42086596
chr21	42366384	42367108
chr21	42375463	42375905
chr21	42376176	42376829
chr21	42516177	42516605
chr21	44196021	44196355
chr21	44196481	44196937
chr21	44747842	44748294
chr21	44773500	44773970
chr21	44870323	44870773
chr21	44928012	44928405
chr21	45073312	45073697
chr21	45330077	45330620
chr21	45352796	45353266
chr21	45386632	45387169
chr21	45403229	45403693
chr21	45427787	45428161
chr21	46294644	46294881
chr22	20916692	20917212
chr22	26684625	26685006
chr22	28813569	28814303
chr22	29377994	29378509
chr22	29385368	29386041
chr22	29481754	29482138
chr22	30054498	30055123
chr22	37021120	37021484
chr22	37197657	37198102
chr22	37999422	37999851
chr22	38180930	38181197
chr22	39299948	39300247
chr22	43391218	43391702
chr22	46377494	46377976
chrX	9269130	9269599
chrX	16662242	16662868
chrX	21937343	21937710
chrX	37904778	37905360
chrX	40518060	40518493
chrX	48648354	48648626
chrX	110401932	110402399
chrX	120485885	120486278
chrX	131565900	131566376
chrX	152915405	152915881
chr1	1676741	1676877
chr1	1793380	1793862
chr1	3482253	3482599
chr1	3640301	3640851
chr1	7223795	7224310
chr1	9476735	9477122
chr1	10018623	10018932
chr1	10752327	10752761
chr1	11374296	11374818
chr1	12485511	12486047
chr1	14913867	14914205
chr1	16175871	16176191
chr1	17029527	17029861
chr1	19427150	19427647
chr1	20357216	20357606
chr1	23394091	23394482
chr1	25476159	25476731
chr1	27541929	27542417
chr1	31880091	31880553
chr1	34825597	34826089
chr1	36408457	36408807
chr1	39178825	39179323
chr1	40899334	40899836
chr1	41862552	41863030
chr1	44067546	44068016
chr1	45516745	45517289
chr1	51541742	51542257
chr1	51567574	51568116
chr1	56547877	56548248
chr1	61215648	61216134
chr1	64878964	64879474
chr1	72003063	72003464
chr1	85297823	85298180
chr1	88509337	88509609
chr1	96059707	96060198
chr1	96060549	96061033
chr1	100430262	100430687
chr1	107420389	107420898
chr1	107854480	107854919
chr1	108553975	108554368
chr1	111978633	111979364
chr1	115714401	115715120
chr1	116268043	116268572
chr1	116449521	116450041
chr1	116492224	116492608
chr1	116858828	116859358
chr1	116919820	116920214
chr1	117013235	117013718
chr1	117018008	117018447
chr1	147030399	147030678
chr1	150971221	150971665
chr1	151514055	151514571
chr1	151581973	151582483
chr1	152743063	152743724
chr1	153478590	153479142
chr1	153520249	153520594
chr1	153608868	153609348
chr1	169529264	169529806
chr1	172630796	172631223
chr1	177585536	177586102
chr1	178655591	178656072
chr1	186152581	186153413
chr1	186231841	186232362
chr1	187313130	187313579
chr1	187359594	187359976
chr1	188432402	188433056
chr1	188489289	188489652
chr1	191153001	191153425
chr1	191427543	191428091
chr1	200150686	200151199
chr1	200337132	200337612
chr1	201495320	201495832
chr1	202056845	202057364
chr1	204145287	204145757
chr1	210366825	210367320
chr1	211928244	211928578
chr1	215473822	215474279
chr1	217124393	217124891
chr1	217363056	217363583
chr1	217556837	217557218
chr1	218436847	218437347
chr1	223319405	223319727
chr1	223654991	223655609
chr1	229381859	229382308
chr1	231512121	231512445
chr1	232600541	232600962
chr1	233705008	233705627
chr1	234553077	234553551
chr1	234668189	234668606
chr1	241265107	241265797
chr1	241801146	241801606
chr1	241817065	241817537
chr1	246608762	246609199
chr2	1676341	1676766
chr2	10841687	10842191
chr2	16782296	16782728
chr2	16817463	16817906
chr2	20351512	20351861
chr2	20474186	20474774
chr2	25078923	25079418
chr2	26012240	26012939
chr2	26367958	26368374
chr2	28359241	28359741
chr2	38096233	38096544
chr2	38690786	38691163
chr2	39448044	39448471
chr2	39466154	39466736
chr2	43452352	43452869
chr2	43463142	43463626
chr2	44103630	44104078
chr2	45753384	45753818
chr2	46095917	46096305
chr2	47028921	47029411
chr2	54574123	54574899
chr2	62858202	62858773
chr2	64273590	64274097
chr2	64821606	64821985
chr2	66212765	66213136
chr2	66389643	66390269
chr2	66507532	66508007
chr2	66554112	66554601
chr2	67849452	67849901
chr2	69976548	69976990
chr2	71459029	71459446
chr2	74917808	74918277
chr2	95016782	95017294
chr2	95034285	95034703
chr2	99574084	99574458
chr2	99609741	99610264
chr2	101120491	101120983
chr2	102100858	102101208
chr2	102585816	102586485
chr2	109644601	109645014
chr2	111946758	111947104
chr2	128277696	128278218
chr2	128280782	128281179
chr2	129945454	129945974
chr2	131556104	131556548
chr2	133492828	133493406
chr2	133504864	133505373
chr2	134068493	134068857
chr2	136327166	136327573
chr2	137874003	137874501
chr2	137983767	137984124
chr2	138435698	138436100
chr2	139773336	139774082
chr2	141468807	141469063
chr2	141710636	141711032
chr2	151619421	151619901
chr2	153213093	153213558
chr2	154678710	154679235
chr2	156072716	156073145
chr2	156182041	156182471
chr2	157269144	157269499
chr2	160221682	160222150
chr2	160750419	160750819
chr2	161844907	161845200
chr2	161872140	161872545
chr2	162582401	162582898
chr2	162815382	162815784
chr2	162824226	162824586
chr2	163838969	163839475
chr2	163856752	163857124
chr2	168056261	168056694
chr2	168431646	168432105
chr2	170238647	170239218
chr2	173985589	173986046
chr2	182020664	182021159
chr2	185229531	185229944
chr2	190417117	190417598
chr2	193800884	193801277
chr2	199229119	199229577
chr2	200310636	200311073
chr2	211423002	211423522
chr2	211835702	211836059
chr2	215979557	215980058
chr2	216293979	216294455
chr2	216626249	216626704
chr2	220534314	220534785
chr2	220619470	220619875
chr2	221767399	221767877
chr2	225615443	225615969
chr2	225646595	225647107
chr2	226119053	226119505
chr2	231519398	231519807
chr2	236047959	236048329
chr2	236731711	236732493
chr2	237044352	237044717
chr2	237235310	237235799
chr2	237500967	237501467
chr2	237502429	237502925
chr2	239268174	239268853
chr2	241269651	241269999
chr3	4438244	4438728
chr3	4650570	4651036
chr3	5254628	5255042
chr3	9098612	9099079
chr3	11620187	11620559
chr3	11768021	11768341
chr3	12853204	12853700
chr3	13106400	13106825
chr3	13277922	13278283
chr3	13514089	13514566
chr3	13537746	13538181
chr3	15634120	15634561
chr3	15637487	15637921
chr3	31947936	31948299
chr3	36912116	36912424
chr3	42855364	42855977
chr3	43214521	43215028
chr3	46162966	46163498
chr3	46947955	46948459
chr3	48451357	48451792
chr3	50423391	50423825
chr3	65689336	65689741
chr3	65925194	65925653
chr3	71110861	71111338
chr3	71208381	71209141
chr3	71384378	71384772
chr3	71504525	71504949
chr3	73469368	73469928
chr3	73699336	73699804
chr3	79603220	79603657
chr3	87367692	87368144
chr3	89503961	89504431
chr3	95916439	95916923
chr3	96192862	96193333
chr3	97131501	97131870
chr3	97197096	97197539
chr3	102153761	102154142
chr3	102163013	102163777
chr3	102180699	102181158
chr3	106680782	106681086
chr3	123154821	123155269
chr3	123384214	123384658
chr3	123409454	123410325
chr3	123637123	123637570
chr3	125924772	125925153
chr3	127112909	127113834
chr3	127208572	127209054
chr3	127525393	127525858
chr3	127767171	127767514
chr3	129662920	129663425
chr3	129694269	129694737
chr3	129878370	129878903
chr3	133019167	133019557
chr3	133461151	133461643
chr3	139313934	139314283
chr3	150238267	150238767
chr3	150314499	150314973
chr3	150317476	150317823
chr3	150756301	150756990
chr3	151890756	151891256
chr3	156542273	156542704
chr3	161268580	161268914
chr3	161291088	161291594
chr3	161412040	161412464
chr3	164524137	164524532
chr3	168671106	168671530
chr3	168870678	168871260
chr3	168888332	168888807
chr3	168890879	168891331
chr3	168953448	168953895
chr3	175126958	175127641
chr3	175136560	175137027
chr3	175685681	175686194
chr3	175705646	175706005
chr3	176403411	176403927
chr3	177420684	177421076
chr3	177443463	177443952
chr3	178170590	178171067
chr3	182524650	182525342
chr3	182699756	182700222
chr3	187808854	187809309
[truncated: 2,188 more rows]

## Sheet: Overlapped_RBPs_promoters
Chromosome	Start	End	Region ID
chr16	68233670	68236170	ESRP2_ENST00000562738_promoter
chr16	68233664	68236164	ESRP2_ENST00000563159_promoter
chr16	68232315	68234815	ESRP2_ENST00000566774_promoter
chr17	40320991	40323491	RARA_ENST00000582914_promoter
chr17	57084259	57086759	AKAP1_ENST00000574683_promoter
chr17	57083774	57086274	AKAP1_ENST00000572814_promoter
chr17	57083756	57086256	AKAP1_ENST00000573085_promoter
chr17	57083717	57086217	AKAP1_ENST00000621116_promoter
chr17	57083717	57086217	AKAP1_ENST00000575186_promoter
chr17	57083717	57086217	AKAP1_ENST00000570423_promoter
chr17	57083714	57086214	AKAP1_ENST00000571629_promoter
chr12	2794681	2797181	FKBP4_ENST00000538622_promoter
chr22	20915434	20917934	CRKL_ENST00000411769_promoter
chr22	20915426	20917926	CRKL_ENST00000354336_promoter
chr1	153608844	153611344	S100A16_ENST00000368705_promoter
chr1	153608837	153611337	S100A16_ENST00000368704_promoter
chr1	153607822	153610322	S100A16_ENST00000368703_promoter
chr17	82234474	82236974	SLC16A3_ENST00000578810_promoter
chr17	82233774	82236274	SLC16A3_ENST00000619321_promoter
chr17	82233774	82236274	SLC16A3_ENST00000582946_promoter
chr17	82233053	82235553	SLC16A3_ENST00000580189_promoter
chr17	82232899	82235399	SLC16A3_ENST00000617373_promoter
chr17	82232899	82235399	SLC16A3_ENST00000578522_promoter
chr20	63863294	63865794	TPD52L2_ENST00000358548_promoter
chr20	63863294	63865794	TPD52L2_ENST00000351424_promoter
chr20	63863294	63865794	TPD52L2_ENST00000217121_promoter
chr20	63863290	63865790	TPD52L2_ENST00000352482_promoter
chr20	63863290	63865790	TPD52L2_ENST00000348257_promoter
chr20	63863290	63865790	TPD52L2_ENST00000346249_promoter
chr20	63863243	63865743	TPD52L2_ENST00000369927_promoter
chr20	63863228	63865728	TPD52L2_ENST00000615907_promoter
chr20	63863228	63865728	TPD52L2_ENST00000611972_promoter
chr1	109198191	109200691	KIAA1324_ENST00000527501_promoter
chr17	57096437	57098937	AKAP1_ENST00000572156_promoter
chr17	57094726	57097226	AKAP1_ENST00000314126_promoter
chr9	130450223	130452723	ASS1_ENST00000443588_promoter
chr15	67123716	67126216	SMAD3_ENST00000540846_promoter
chr21	45072600	45075100	ADARB1_ENST00000496664_promoter
chr21	45072600	45075100	ADARB1_ENST00000492414_promoter
chr21	45072600	45075100	ADARB1_ENST00000437626_promoter
chr21	45072600	45075100	ADARB1_ENST00000389863_promoter
chr21	45072600	45075100	ADARB1_ENST00000389861_promoter
chr21	45072600	45075100	ADARB1_ENST00000348831_promoter
chr21	45072569	45075069	ADARB1_ENST00000460734_promoter
chr21	45071853	45074353	ADARB1_ENST00000462214_promoter
chr17	75514060	75516560	TSEN54_ENST00000434205_promoter
chr15	88637043	88639543	ISG20_ENST00000560573_promoter
chr15	88636963	88639463	ISG20_ENST00000558942_promoter
chr15	88636953	88639453	ISG20_ENST00000559876_promoter
chr15	88636941	88639441	ISG20_ENST00000379224_promoter
chr15	88636743	88639243	ISG20_ENST00000306072_promoter
chr2	217943505	217946005	TNS1_ENST00000615025_promoter
chr2	217943505	217946005	TNS1_ENST00000611415_promoter
chr2	20350350	20352850	PUM2_ENST00000361078_promoter
chr2	20350334	20352834	PUM2_ENST00000420234_promoter
chr2	20350202	20352702	PUM2_ENST00000424110_promoter
chr2	20350202	20352702	PUM2_ENST00000403432_promoter
chr2	20350121	20352621	PUM2_ENST00000429419_promoter
chr2	20349801	20352301	PUM2_ENST00000446940_promoter
chr17	57094609	57097109	AKAP1_ENST00000576591_promoter
chr2	241268194	241270694	HDLBP_ENST00000422933_promoter
chr12	2793657	2796157	FKBP4_ENST00000540260_promoter
chr15	60390797	60393297	ANXA2_ENST00000560389_promoter
chr16	68234503	68237003	ESRP2_ENST00000562567_promoter
chr2	217943570	217946070	TNS1_ENST00000449814_promoter
chr17	57094578	57097078	AKAP1_ENST00000539273_promoter
chr11	117183951	117186451	SIDT2_ENST00000529441_promoter
chr16	68232006	68234506	ESRP2_ENST00000565213_promoter
chr17	57094536	57097036	AKAP1_ENST00000481416_promoter
chr16	68237602	68240102	ESRP2_ENST00000562724_promoter
chr16	68237567	68240067	ESRP2_ENST00000564382_promoter
chr16	68236084	68238584	ESRP2_ENST00000473183_promoter
chr16	68235632	68238132	ESRP2_ENST00000565858_promoter
chr2	217943628	217946128	TNS1_ENST00000171887_promoter
chr16	68235570	68238070	ESRP2_ENST00000251366_promoter
chr1	151790022	151792522	TDRKH_ENST00000440583_promoter
chr1	151790022	151792522	TDRKH_ENST00000368827_promoter
chr1	151790022	151792522	TDRKH_ENST00000368824_promoter
chr1	151790005	151792505	TDRKH_ENST00000458431_promoter
chr1	151789988	151792488	TDRKH_ENST00000525790_promoter
chr1	151789988	151792488	TDRKH_ENST00000368823_promoter
chr1	151789983	151792483	TDRKH_ENST00000486986_promoter
chr1	151789980	151792480	TDRKH_ENST00000463553_promoter
chr1	151789979	151792479	TDRKH_ENST00000368825_promoter
chr1	151789933	151792433	TDRKH_ENST00000530202_promoter
chr1	151789930	151792430	TDRKH_ENST00000526413_promoter
chrX	119468262	119470762	SLC25A5_ENST00000463551_promoter
chrX	119467277	119469777	SLC25A5_ENST00000460013_promoter
chr15	60390651	60393151	ANXA2_ENST00000558986_promoter
chr17	75514525	75517025	TSEN54_ENST00000333213_promoter
chr17	75514526	75517026	TSEN54_ENST00000583454_promoter
chr17	57083190	57085690	AKAP1_ENST00000337714_promoter
chr17	75514536	75517036	TSEN54_ENST00000580013_promoter
chr15	60390627	60393127	ANXA2_ENST00000559350_promoter
chr17	75514561	75517061	TSEN54_ENST00000583173_promoter
chr2	20351722	20354222	PUM2_ENST00000442400_promoter
chr2	20351734	20354234	PUM2_ENST00000432105_promoter
chr17	57083092	57085592	AKAP1_ENST00000575322_promoter
chr17	82235170	82237670	SLC16A3_ENST00000583025_promoter
chr1	201495801	201498301	CSRP1_ENST00000532313_promoter
chr5	177020904	177023404	ZNF346_ENST00000510933_promoter

## Sheet: Overlapped_RBPs_distal_sites_20
Chromosome	Start	End	Region ID
chr12	52931742	52971742	KRT18_ENST00000548496_distal_20kb
chr12	52931496	52971496	KRT18_ENST00000546656_distal_20kb
chr1	109216231	109256231	SARS_ENST00000468588_distal_20kb
chr1	109211158	109251158	SARS_ENST00000471705_distal_20kb
chr17	57078437	57118437	AKAP1_ENST00000572156_distal_20kb
chr17	57076726	57116726	AKAP1_ENST00000314126_distal_20kb
chr17	57076609	57116609	AKAP1_ENST00000576591_distal_20kb
chr17	57076578	57116578	AKAP1_ENST00000539273_distal_20kb
chr17	57076536	57116536	AKAP1_ENST00000481416_distal_20kb
chr17	57075844	57115844	AKAP1_ENST00000572557_distal_20kb
chr2	200286872	200326872	SPATS2L_ENST00000409397_distal_20kb
chr2	200286727	200326727	SPATS2L_ENST00000471533_distal_20kb
chr2	200286718	200326718	SPATS2L_ENST00000459656_distal_20kb
chr2	200286708	200326708	SPATS2L_ENST00000409140_distal_20kb
chr2	200286568	200326568	SPATS2L_ENST00000453663_distal_20kb
chr2	200286554	200326554	SPATS2L_ENST00000471601_distal_20kb
chr2	200286554	200326554	SPATS2L_ENST00000457757_distal_20kb
chr2	200286554	200326554	SPATS2L_ENST00000428692_distal_20kb
chr2	200286553	200326553	SPATS2L_ENST00000423749_distal_20kb
chr2	200286524	200326524	SPATS2L_ENST00000360760_distal_20kb
chr2	200286376	200326376	SPATS2L_ENST00000451764_distal_20kb
chr2	200286283	200326283	SPATS2L_ENST00000444012_distal_20kb
chr2	200286276	200326276	SPATS2L_ENST00000439395_distal_20kb
chr2	200286159	200326159	SPATS2L_ENST00000409385_distal_20kb
chr2	200286151	200326151	SPATS2L_ENST00000409988_distal_20kb
chr2	200285986	200325986	SPATS2L_ENST00000358677_distal_20kb
chr2	200285893	200325893	SPATS2L_ENST00000409718_distal_20kb
chr2	200285881	200325881	SPATS2L_ENST00000439084_distal_20kb
chr17	47660603	47700603	KPNB1_ENST00000582126_distal_20kb
chr17	47659880	47699880	KPNB1_ENST00000580158_distal_20kb
chr17	47657048	47697048	KPNB1_ENST00000580573_distal_20kb
chr2	200288950	200328950	SPATS2L_ENST00000619961_distal_20kb
chr12	52929805	52969805	KRT18_ENST00000548015_distal_20kb
chr5	154839667	154879667	CNOT8_ENST00000521402_distal_20kb
chr5	154838689	154878689	CNOT8_ENST00000522644_distal_20kb
chr5	154838662	154878662	CNOT8_ENST00000518775_distal_20kb
chr5	154838654	154878654	CNOT8_ENST00000521729_distal_20kb
chr5	154838654	154878654	CNOT8_ENST00000519394_distal_20kb
chr5	154838652	154878652	CNOT8_ENST00000519404_distal_20kb
chr5	154838635	154878635	CNOT8_ENST00000518028_distal_20kb
chr5	154838627	154878627	CNOT8_ENST00000521583_distal_20kb
chr5	154838627	154878627	CNOT8_ENST00000520671_distal_20kb
chr5	154838625	154878625	CNOT8_ENST00000519430_distal_20kb
chr5	154838546	154878546	CNOT8_ENST00000285896_distal_20kb
chr5	154838539	154878539	CNOT8_ENST00000524105_distal_20kb
chr5	154838537	154878537	CNOT8_ENST00000517568_distal_20kb
chr5	154838517	154878517	CNOT8_ENST00000521450_distal_20kb
chr5	154838517	154878517	CNOT8_ENST00000519903_distal_20kb
chr5	154838517	154878517	CNOT8_ENST00000403027_distal_20kb
chr5	154838515	154878515	CNOT8_ENST00000522458_distal_20kb
chr5	154838482	154878482	CNOT8_ENST00000519211_distal_20kb
chr5	154838262	154878262	CNOT8_ENST00000520472_distal_20kb
chr5	154838252	154878252	CNOT8_ENST00000517876_distal_20kb
chr5	154838249	154878249	CNOT8_ENST00000523698_distal_20kb
chr5	154838241	154878241	CNOT8_ENST00000518782_distal_20kb
chr5	154838219	154878219	CNOT8_ENST00000523270_distal_20kb
chr5	154837553	154877553	CNOT8_ENST00000521174_distal_20kb
chr12	52929127	52969127	KRT18_ENST00000549078_distal_20kb
chr12	52928964	52968964	KRT18_ENST00000388835_distal_20kb
chr12	52928886	52968886	KRT18_ENST00000550600_distal_20kb
chr12	52928871	52968871	KRT18_ENST00000388837_distal_20kb
chr1	109141606	109181606	KIAA1324_ENST00000533374_distal_20kb
chr17	57066259	57106259	AKAP1_ENST00000574683_distal_20kb
chr17	57065774	57105774	AKAP1_ENST00000572814_distal_20kb
chr17	57065756	57105756	AKAP1_ENST00000573085_distal_20kb
chr17	57065717	57105717	AKAP1_ENST00000621116_distal_20kb
chr17	57065717	57105717	AKAP1_ENST00000575186_distal_20kb
chr17	57065717	57105717	AKAP1_ENST00000570423_distal_20kb
chr17	57065714	57105714	AKAP1_ENST00000571629_distal_20kb
chr17	57065190	57105190	AKAP1_ENST00000337714_distal_20kb
chr17	57065092	57105092	AKAP1_ENST00000575322_distal_20kb
chr17	57265844	57305844	MSI2_ENST00000442934_distal_20kb
chr6	158013490	158053490	SYNJ2_ENST00000485863_distal_20kb
chr17	57086023	57126023	AKAP1_ENST00000576295_distal_20kb
chr16	68218102	68258102	ESRP2_ENST00000562724_distal_20kb
chr16	68218067	68258067	ESRP2_ENST00000564382_distal_20kb
chr16	68216584	68256584	ESRP2_ENST00000473183_distal_20kb
chr16	68216132	68256132	ESRP2_ENST00000565858_distal_20kb
chr16	68216070	68256070	ESRP2_ENST00000251366_distal_20kb
chr16	68215749	68255749	ESRP2_ENST00000569964_distal_20kb
chr16	68215708	68255708	ESRP2_ENST00000564465_distal_20kb
chr16	68215003	68255003	ESRP2_ENST00000562567_distal_20kb
chr16	68214170	68254170	ESRP2_ENST00000562738_distal_20kb
chr16	68214164	68254164	ESRP2_ENST00000563159_distal_20kb
chr16	68212815	68252815	ESRP2_ENST00000566774_distal_20kb
chr16	68212506	68252506	ESRP2_ENST00000565213_distal_20kb
chr20	63845294	63885294	TPD52L2_ENST00000358548_distal_20kb
chr20	63845294	63885294	TPD52L2_ENST00000351424_distal_20kb
chr20	63845294	63885294	TPD52L2_ENST00000217121_distal_20kb
chr20	63845290	63885290	TPD52L2_ENST00000352482_distal_20kb
chr20	63845290	63885290	TPD52L2_ENST00000348257_distal_20kb
chr20	63845290	63885290	TPD52L2_ENST00000346249_distal_20kb
chr20	63845243	63885243	TPD52L2_ENST00000369927_distal_20kb
chr20	63845228	63885228	TPD52L2_ENST00000615907_distal_20kb
chr20	63845228	63885228	TPD52L2_ENST00000611972_distal_20kb
chr15	67118235	67158235	SMAD3_ENST00000558739_distal_20kb
chr15	67118001	67158001	SMAD3_ENST00000439724_distal_20kb
chr17	57096133	57136133	AKAP1_ENST00000572560_distal_20kb
chr17	57094489	57134489	AKAP1_ENST00000575032_distal_20kb
chr17	57086719	57126719	AKAP1_ENST00000573326_distal_20kb
chr17	75306338	75346338	GRB2_ENST00000462266_distal_20kb
chr17	75301753	75341753	GRB2_ENST00000581959_distal_20kb
chr22	29516738	29556738	THOC5_ENST00000488052_distal_20kb
chr22	29516738	29556738	THOC5_ENST00000484924_distal_20kb
chr22	29491442	29531442	THOC5_ENST00000472164_distal_20kb
chr2	54538394	54578394	SPTBN1_ENST00000333896_distal_20kb
chr7	105278779	105318779	SRPK2_ENST00000489828_distal_20kb
chr3	172128535	172168535	FNDC3B_ENST00000476794_distal_20kb
chr3	172106974	172146974	FNDC3B_ENST00000443501_distal_20kb
chr3	172106973	172146973	FNDC3B_ENST00000478016_distal_20kb
chr9	128291354	128331354	TRUB2_ENST00000461180_distal_20kb
chr6	36580403	36620403	SRSF3_ENST00000614136_distal_20kb
chr6	36579438	36619438	SRSF3_ENST00000620389_distal_20kb
chr15	40019188	40059188	SRP14_ENST00000267884_distal_20kb
chr15	40019164	40059164	SRP14_ENST00000558527_distal_20kb
chr15	40019162	40059162	SRP14_ENST00000558243_distal_20kb
chr15	40019156	40059156	SRP14_ENST00000560773_distal_20kb
chr15	40019153	40059153	SRP14_ENST00000559081_distal_20kb
chr15	40019050	40059050	SRP14_ENST00000558720_distal_20kb
chr15	40018948	40058948	SRP14_ENST00000559475_distal_20kb
chr15	40018873	40058873	SRP14_ENST00000559439_distal_20kb
chr17	57242115	57282115	MSI2_ENST00000579483_distal_20kb
chr17	57237124	57277124	MSI2_ENST00000584476_distal_20kb
chr17	57237042	57277042	MSI2_ENST00000579531_distal_20kb
chr17	57237018	57277018	MSI2_ENST00000579590_distal_20kb
chr17	57237013	57277013	MSI2_ENST00000322684_distal_20kb
chr17	57236774	57276774	MSI2_ENST00000582453_distal_20kb
chr17	57236743	57276743	MSI2_ENST00000581523_distal_20kb
chr17	57236740	57276740	MSI2_ENST00000581776_distal_20kb
chr17	57236534	57276534	MSI2_ENST00000284073_distal_20kb
chr17	57235851	57275851	MSI2_ENST00000416426_distal_20kb
chr17	47653089	47693089	KPNB1_ENST00000580019_distal_20kb
chr17	47650377	47690377	KPNB1_ENST00000578718_distal_20kb
chr17	47650324	47690324	KPNB1_ENST00000579901_distal_20kb
chr17	47648365	47688365	KPNB1_ENST00000583013_distal_20kb
chr17	47636925	47676925	KPNB1_ENST00000582097_distal_20kb
chr6	44107457	44147457	MRPL14_ENST00000372014_distal_20kb
chr17	40321388	40361388	RARA_ENST00000394086_distal_20kb
chr17	40302991	40342991	RARA_ENST00000582914_distal_20kb
chr17	40298285	40338285	RARA_ENST00000425707_distal_20kb
chr17	40298281	40338281	RARA_ENST00000394089_distal_20kb
chr17	40289194	40329194	RARA_ENST00000254066_distal_20kb
chr17	40289192	40329192	RARA_ENST00000577646_distal_20kb
chr12	2783197	2823197	FKBP4_ENST00000544366_distal_20kb
chr12	2781178	2821178	FKBP4_ENST00000539181_distal_20kb
chr12	2778767	2818767	FKBP4_ENST00000543037_distal_20kb
chr12	2776681	2816681	FKBP4_ENST00000538622_distal_20kb
chr12	2775657	2815657	FKBP4_ENST00000540260_distal_20kb
chr12	2775140	2815140	FKBP4_ENST00000630279_distal_20kb
chr12	2775069	2815069	FKBP4_ENST00000543769_distal_20kb
chr12	2774953	2814953	FKBP4_ENST00000001008_distal_20kb
chr8	120039780	120079780	COL14A1_ENST00000498051_distal_20kb
chr17	82078332	82118332	FASN_ENST00000306749_distal_20kb
chr17	82078294	82118294	FASN_ENST00000635197_distal_20kb
chr17	82078187	82118187	FASN_ENST00000634990_distal_20kb
chr17	82078146	82118146	FASN_ENST00000637693_distal_20kb
chr17	82077527	82117527	FASN_ENST00000637026_distal_20kb
chr17	82077324	82117324	FASN_ENST00000636968_distal_20kb
chr17	82076841	82116841	FASN_ENST00000635733_distal_20kb
chr17	82075376	82115376	FASN_ENST00000637525_distal_20kb
chr17	82065660	82105660	FASN_ENST00000579410_distal_20kb
chr1	36377892	36417892	LSM10_ENST00000315732_distal_20kb
chr1	36377887	36417887	LSM10_ENST00000476041_distal_20kb
chr1	36377878	36417878	LSM10_ENST00000489912_distal_20kb
chr5	77848780	77888780	TBCA_ENST00000522370_distal_20kb
chr19	38708145	38748145	ACTN4_ENST00000477174_distal_20kb
chr19	38707856	38747856	ACTN4_ENST00000497637_distal_20kb
chr19	38704157	38744157	ACTN4_ENST00000440400_distal_20kb
chr19	38690833	38730833	ACTN4_ENST00000489451_distal_20kb
chr19	38688142	38728142	ACTN4_ENST00000586538_distal_20kb
chr22	20897434	20937434	CRKL_ENST00000411769_distal_20kb
chr22	20897426	20937426	CRKL_ENST00000354336_distal_20kb
chr17	45041679	45081679	NMT1_ENST00000592654_distal_20kb
chr17	45041334	45081334	NMT1_ENST00000590114_distal_20kb
chr17	45041334	45081334	NMT1_ENST00000585561_distal_20kb
chr17	45041320	45081320	NMT1_ENST00000543908_distal_20kb
chr17	45041312	45081312	NMT1_ENST00000258960_distal_20kb
chr17	45041306	45081306	NMT1_ENST00000588975_distal_20kb
chr17	45031610	45071610	NMT1_ENST00000592782_distal_20kb
chr15	40320967	40360967	C15orf52_ENST00000559313_distal_20kb
chr15	40320920	40360920	C15orf52_ENST00000557973_distal_20kb
chr15	40320638	40360638	C15orf52_ENST00000558912_distal_20kb
chr15	40320042	40360042	C15orf52_ENST00000560922_distal_20kb
chr15	40318976	40358976	C15orf52_ENST00000382688_distal_20kb
chr15	40318133	40358133	C15orf52_ENST00000397536_distal_20kb
chr15	40318040	40358040	C15orf52_ENST00000558858_distal_20kb
chr1	201489456	201529456	CSRP1_ENST00000531916_distal_20kb
chr1	201489456	201529456	CSRP1_ENST00000367306_distal_20kb
chr1	201487259	201527259	CSRP1_ENST00000340006_distal_20kb
chr1	201487123	201527123	CSRP1_ENST00000533188_distal_20kb
chr1	201487123	201527123	CSRP1_ENST00000530120_distal_20kb
chr1	201487123	201527123	CSRP1_ENST00000527573_distal_20kb
chr1	201487123	201527123	CSRP1_ENST00000526723_distal_20kb
chr1	201487123	201527123	CSRP1_ENST00000526317_distal_20kb
chr1	201487123	201527123	CSRP1_ENST00000526256_distal_20kb
chr1	201487123	201527123	CSRP1_ENST00000524951_distal_20kb
chr1	201487123	201527123	CSRP1_ENST00000458271_distal_20kb
chr1	201487104	201527104	CSRP1_ENST00000481851_distal_20kb
chr1	201487103	201527103	CSRP1_ENST00000471596_distal_20kb
chr1	201486839	201526839	CSRP1_ENST00000533432_distal_20kb
chr1	201486703	201526703	CSRP1_ENST00000529975_distal_20kb
chr1	201476573	201516573	CSRP1_ENST00000532460_distal_20kb
chr1	201476301	201516301	CSRP1_ENST00000532313_distal_20kb
chr1	201472901	201512901	CSRP1_ENST00000527662_distal_20kb
chr1	201472499	201512499	CSRP1_ENST00000533402_distal_20kb
chr17	45085765	45125765	NMT1_ENST00000587670_distal_20kb
chr17	45085644	45125644	NMT1_ENST00000587120_distal_20kb
chr8	98097840	98137840	POP1_ENST00000349693_distal_20kb
chr8	98097312	98137312	POP1_ENST00000401707_distal_20kb
chr8	98097297	98137297	POP1_ENST00000522319_distal_20kb
chr16	69320276	69360276	NIP7_ENST00000562523_distal_20kb
chr16	69320271	69360271	NIP7_ENST00000567202_distal_20kb
chr16	69319993	69359993	NIP7_ENST00000562131_distal_20kb
chr16	69319927	69359927	NIP7_ENST00000563364_distal_20kb
chr16	69319830	69359830	NIP7_ENST00000565034_distal_20kb
chr16	69319797	69359797	NIP7_ENST00000254941_distal_20kb
chr16	69319568	69359568	NIP7_ENST00000569637_distal_20kb
chr16	69319430	69359430	NIP7_ENST00000254940_distal_20kb
chr3	12821588	12861588	RPL32_ENST00000429711_distal_20kb
chr3	12821582	12861582	RPL32_ENST00000396957_distal_20kb
chr3	12821546	12861546	RPL32_ENST00000273223_distal_20kb
chr3	12821545	12861545	RPL32_ENST00000435983_distal_20kb
chr3	12821544	12861544	RPL32_ENST00000457131_distal_20kb
chr3	12821543	12861543	RPL32_ENST00000452606_distal_20kb
chr3	12821529	12861529	RPL32_ENST00000396953_distal_20kb
chr3	12820882	12860882	RPL32_ENST00000434963_distal_20kb
chr17	29077880	29117880	MYO18A_ENST00000530557_distal_20kb
chr17	29077353	29117353	MYO18A_ENST00000533652_distal_20kb
chr17	29071849	29111849	MYO18A_ENST00000546105_distal_20kb
chr17	29071519	29111519	MYO18A_ENST00000529578_distal_20kb
chr17	29071093	29111093	MYO18A_ENST00000529889_distal_20kb
chr17	29070835	29110835	MYO18A_ENST00000531892_distal_20kb
chr17	29070160	29110160	MYO18A_ENST00000531438_distal_20kb
chr17	29066801	29106801	MYO18A_ENST00000527312_distal_20kb
chr17	29062438	29102438	MYO18A_ENST00000636100_distal_20kb
chr14	68927548	68967548	ACTN1_ENST00000553779_distal_20kb
chr5	177002904	177042904	ZNF346_ENST00000510933_distal_20kb
chr5	177002735	177042735	ZNF346_ENST00000513587_distal_20kb
chr5	177002735	177042735	ZNF346_ENST00000503039_distal_20kb
chr5	177002732	177042732	ZNF346_ENST00000511834_distal_20kb
chr5	177002716	177042716	ZNF346_ENST00000508155_distal_20kb
chr5	177002704	177042704	ZNF346_ENST00000503425_distal_20kb
chr5	177002696	177042696	ZNF346_ENST00000512315_distal_20kb
chr5	177002696	177042696	ZNF346_ENST00000506693_distal_20kb
chr5	177002696	177042696	ZNF346_ENST00000358149_distal_20kb
chr1	153593145	153633145	S100A16_ENST00000474991_distal_20kb
chr1	153593083	153633083	S100A16_ENST00000368706_distal_20kb
chr1	153589344	153629344	S100A16_ENST00000368705_distal_20kb
chr1	153589337	153629337	S100A16_ENST00000368704_distal_20kb
chr1	153588322	153628322	S100A16_ENST00000368703_distal_20kb
chr7	1008352	1048352	C7orf50_ENST00000465681_distal_20kb
chr7	1008339	1048339	C7orf50_ENST00000412051_distal_20kb
chr17	45874674	45914674	MAPT_ENST00000446361_distal_20kb
chr17	45874668	45914668	MAPT_ENST00000334239_distal_20kb
chr17	45874576	45914576	MAPT_ENST00000570299_distal_20kb
chr17	45874566	45914566	MAPT_ENST00000571311_distal_20kb
chr17	45874382	45914382	MAPT_ENST00000535772_distal_20kb
chr17	45874382	45914382	MAPT_ENST00000351559_distal_20kb
chr17	45874382	45914382	MAPT_ENST00000344290_distal_20kb
chr17	45874382	45914382	MAPT_ENST00000340799_distal_20kb
chr17	45874382	45914382	MAPT_ENST00000262410_distal_20kb
chr11	117172617	117212617	SIDT2_ENST00000532062_distal_20kb
chr11	117172579	117212579	SIDT2_ENST00000525478_distal_20kb
chr11	117170728	117210728	SIDT2_ENST00000525065_distal_20kb
chr11	117170683	117210683	SIDT2_ENST00000529484_distal_20kb
chr11	117169025	117209025	SIDT2_ENST00000524988_distal_20kb
chr11	117168991	117208991	SIDT2_ENST00000527654_distal_20kb
chr11	117167627	117207627	SIDT2_ENST00000526813_distal_20kb
chr11	117165951	117205951	SIDT2_ENST00000529441_distal_20kb
chr11	117162098	117202098	SIDT2_ENST00000531255_distal_20kb
chr11	117161464	117201464	SIDT2_ENST00000530948_distal_20kb
chr11	117161444	117201444	SIDT2_ENST00000528397_distal_20kb
chr11	117159688	117199688	SIDT2_ENST00000531353_distal_20kb
chr11	117159369	117199369	SIDT2_ENST00000524842_distal_20kb
chr11	117159223	117199223	SIDT2_ENST00000628876_distal_20kb
chr11	117159223	117199223	SIDT2_ENST00000431081_distal_20kb
chr11	117159181	117199181	SIDT2_ENST00000525339_distal_20kb
chr11	117159181	117199181	SIDT2_ENST00000278951_distal_20kb
chr11	117158932	117198932	SIDT2_ENST00000620360_distal_20kb
chr11	117158736	117198736	SIDT2_ENST00000532960_distal_20kb
chr11	117158733	117198733	SIDT2_ENST00000324225_distal_20kb
chr6	16741491	16781491	ATXN1_ENST00000498374_distal_20kb
chr6	16741490	16781490	ATXN1_ENST00000436367_distal_20kb
chr6	16741479	16781479	ATXN1_ENST00000479680_distal_20kb
chr6	16741476	16781476	ATXN1_ENST00000467008_distal_20kb
chr6	16741463	16781463	ATXN1_ENST00000492857_distal_20kb
chr6	16741460	16781460	ATXN1_ENST00000473388_distal_20kb
chr6	16741456	16781456	ATXN1_ENST00000483954_distal_20kb
chr6	16741456	16781456	ATXN1_ENST00000244769_distal_20kb
chr6	16733308	16773308	ATXN1_ENST00000495178_distal_20kb
chr6	16730092	16770092	ATXN1_ENST00000483591_distal_20kb
chr12	68789227	68829227	MDM2_ENST00000478070_distal_20kb
chr12	68789227	68829227	MDM2_ENST00000348801_distal_20kb
chr12	68789212	68829212	MDM2_ENST00000546048_distal_20kb
chr12	68789212	68829212	MDM2_ENST00000545204_distal_20kb
chr12	68789212	68829212	MDM2_ENST00000544561_distal_20kb
chr12	68789212	68829212	MDM2_ENST00000542502_distal_20kb
chr12	68789212	68829212	MDM2_ENST00000540352_distal_20kb
chr12	68789212	68829212	MDM2_ENST00000537182_distal_20kb
chr12	68789212	68829212	MDM2_ENST00000536089_distal_20kb
chr12	68789212	68829212	MDM2_ENST00000517852_distal_20kb
chr12	68789212	68829212	MDM2_ENST00000496959_distal_20kb
chr12	68789212	68829212	MDM2_ENST00000481186_distal_20kb
chr12	68789212	68829212	MDM2_ENST00000393413_distal_20kb
chr12	68789212	68829212	MDM2_ENST00000393410_distal_20kb
chr12	68789212	68829212	MDM2_ENST00000360430_distal_20kb
chr12	68789212	68829212	MDM2_ENST00000350057_distal_20kb
chr12	68789212	68829212	MDM2_ENST00000299252_distal_20kb
chr12	68789024	68829024	MDM2_ENST00000393416_distal_20kb
chr12	68789017	68829017	MDM2_ENST00000543323_distal_20kb
chr12	68789017	68829017	MDM2_ENST00000539479_distal_20kb
chr12	68789017	68829017	MDM2_ENST00000523991_distal_20kb
chr12	68789017	68829017	MDM2_ENST00000393415_distal_20kb
chr12	68788464	68828464	MDM2_ENST00000258148_distal_20kb
chr12	68788383	68828383	MDM2_ENST00000393417_distal_20kb
chr12	68788282	68828282	MDM2_ENST00000493419_distal_20kb
chr12	68788273	68828273	MDM2_ENST00000311420_distal_20kb
chr12	68788191	68828191	MDM2_ENST00000428863_distal_20kb
chr12	68788191	68828191	MDM2_ENST00000393412_distal_20kb
chr12	68788176	68828176	MDM2_ENST00000258149_distal_20kb
chr17	82217170	82257170	SLC16A3_ENST00000583025_distal_20kb
chr17	82216474	82256474	SLC16A3_ENST00000578810_distal_20kb
chr17	82215774	82255774	SLC16A3_ENST00000619321_distal_20kb
chr17	82215774	82255774	SLC16A3_ENST00000582946_distal_20kb
chr17	82215053	82255053	SLC16A3_ENST00000580189_distal_20kb
chr17	82214899	82254899	SLC16A3_ENST00000617373_distal_20kb
chr17	82214899	82254899	SLC16A3_ENST00000578522_distal_20kb
chr17	82213687	82253687	SLC16A3_ENST00000581287_distal_20kb
chr17	82212232	82252232	SLC16A3_ENST00000580098_distal_20kb
chr17	82212232	82252232	SLC16A3_ENST00000392339_distal_20kb
chr17	82209093	82249093	SLC16A3_ENST00000582715_distal_20kb
chr17	82209068	82249068	SLC16A3_ENST00000579572_distal_20kb
chr17	82209062	82249062	SLC16A3_ENST00000578574_distal_20kb
chr17	82209060	82249060	SLC16A3_ENST00000577650_distal_20kb
chr17	82209058	82249058	SLC16A3_ENST00000578684_distal_20kb
chr17	82209055	82249055	SLC16A3_ENST00000584781_distal_20kb
chr17	82209045	82249045	SLC16A3_ENST00000583444_distal_20kb
chr17	82209032	82249032	SLC16A3_ENST00000582743_distal_20kb
chr17	82208448	82248448	SLC16A3_ENST00000581642_distal_20kb
chr17	82208421	82248421	SLC16A3_ENST00000583237_distal_20kb
chr17	82208406	82248406	SLC16A3_ENST00000392341_distal_20kb
chr17	82208397	82248397	SLC16A3_ENST00000584689_distal_20kb
chrX	12955658	12995658	TMSB4X_ENST00000380633_distal_20kb
chrX	12955244	12995244	TMSB4X_ENST00000380635_distal_20kb
chrX	12955110	12995110	TMSB4X_ENST00000380636_distal_20kb
chrX	12955108	12995108	TMSB4X_ENST00000451311_distal_20kb
chr3	186767776	186807776	EIF4A2_ENST00000496382_distal_20kb
chr3	186767407	186807407	EIF4A2_ENST00000461021_distal_20kb
chr3	186767314	186807314	EIF4A2_ENST00000494445_distal_20kb
chr3	186766640	186806640	EIF4A2_ENST00000497177_distal_20kb
chr3	186766491	186806491	EIF4A2_ENST00000475409_distal_20kb
chr3	186766076	186806076	EIF4A2_ENST00000465792_distal_20kb
chr3	186765995	186805995	EIF4A2_ENST00000492144_distal_20kb
chr3	186765962	186805962	EIF4A2_ENST00000468362_distal_20kb
chr3	186765061	186805061	EIF4A2_ENST00000466362_distal_20kb
chr3	186764203	186804203	EIF4A2_ENST00000498746_distal_20kb
chr3	186764203	186804203	EIF4A2_ENST00000467585_distal_20kb
chr3	186763597	186803597	EIF4A2_ENST00000443963_distal_20kb
chr3	186763593	186803593	EIF4A2_ENST00000475653_distal_20kb
chr3	186763578	186803578	EIF4A2_ENST00000485101_distal_20kb
chr3	186763577	186803577	EIF4A2_ENST00000495049_distal_20kb
chr3	186763577	186803577	EIF4A2_ENST00000491473_distal_20kb
chr3	186763577	186803577	EIF4A2_ENST00000486805_distal_20kb
chr3	186763577	186803577	EIF4A2_ENST00000465267_distal_20kb
chr3	186763577	186803577	EIF4A2_ENST00000465032_distal_20kb
chr3	186763577	186803577	EIF4A2_ENST00000440191_distal_20kb
chr3	186763577	186803577	EIF4A2_ENST00000429589_distal_20kb
chr3	186763577	186803577	EIF4A2_ENST00000425053_distal_20kb
chr3	186763575	186803575	EIF4A2_ENST00000465222_distal_20kb
chr3	186763572	186803572	EIF4A2_ENST00000426808_distal_20kb
chr3	186763547	186803547	EIF4A2_ENST00000323963_distal_20kb
chr3	186763305	186803305	EIF4A2_ENST00000445596_distal_20kb
chr3	186763205	186803205	EIF4A2_ENST00000441007_distal_20kb
chr1	156581496	156621496	GPATCH4_ENST00000527691_distal_20kb
chr1	156581490	156621490	GPATCH4_ENST00000415314_distal_20kb
chr1	156581483	156621483	GPATCH4_ENST00000368232_distal_20kb
chr1	156581479	156621479	GPATCH4_ENST00000531129_distal_20kb
chr1	156581479	156621479	GPATCH4_ENST00000525375_distal_20kb
chr1	156581479	156621479	GPATCH4_ENST00000506832_distal_20kb
chr1	156581471	156621471	GPATCH4_ENST00000473910_distal_20kb
chr1	156581470	156621470	GPATCH4_ENST00000531900_distal_20kb
chr1	156581470	156621470	GPATCH4_ENST00000474904_distal_20kb
chr1	156581470	156621470	GPATCH4_ENST00000438976_distal_20kb
chr1	156581466	156621466	GPATCH4_ENST00000498756_distal_20kb
chr1	156581462	156621462	GPATCH4_ENST00000463513_distal_20kb
chr1	156579046	156619046	GPATCH4_ENST00000497287_distal_20kb
chr1	156578124	156618124	GPATCH4_ENST00000494414_distal_20kb
chr17	68025468	68065468	KPNA2_ENST00000582898_distal_20kb
chr17	68022912	68062912	KPNA2_ENST00000583392_distal_20kb
chr17	68016994	68056994	KPNA2_ENST00000579754_distal_20kb
chr17	68015960	68055960	KPNA2_ENST00000537025_distal_20kb
chr17	68015735	68055735	KPNA2_ENST00000584026_distal_20kb
chr17	68015708	68055708	KPNA2_ENST00000583269_distal_20kb
chr17	68015519	68055519	KPNA2_ENST00000330459_distal_20kb
chr16	1295325	1335325	UBE2I_ENST00000564143_distal_20kb
chr16	1294549	1334549	UBE2I_ENST00000566159_distal_20kb
chr16	1294045	1334045	UBE2I_ENST00000566775_distal_20kb
chr16	1293995	1333995	UBE2I_ENST00000402301_distal_20kb
chr16	1293560	1333560	UBE2I_ENST00000567074_distal_20kb
chr16	1292185	1332185	UBE2I_ENST00000562470_distal_20kb
chr16	1291871	1331871	UBE2I_ENST00000406620_distal_20kb
chr16	1289803	1329803	UBE2I_ENST00000566587_distal_20kb
chr16	1289758	1329758	UBE2I_ENST00000562482_distal_20kb
chr16	1289699	1329699	UBE2I_ENST00000568209_distal_20kb
chr16	1289678	1329678	UBE2I_ENST00000403747_distal_20kb
chr16	1289656	1329656	UBE2I_ENST00000567383_distal_20kb
chr16	1289648	1329648	UBE2I_ENST00000568288_distal_20kb
chr16	1289636	1329636	UBE2I_ENST00000473256_distal_20kb
chr16	1289635	1329635	UBE2I_ENST00000397515_distal_20kb
chr16	1289510	1329510	UBE2I_ENST00000397514_distal_20kb
chr16	1289153	1329153	UBE2I_ENST00000325437_distal_20kb
chr16	1288880	1328880	UBE2I_ENST00000355803_distal_20kb
chr11	63868696	63908696	MARK2_ENST00000512060_distal_20kb
chr11	63868547	63908547	MARK2_ENST00000509502_distal_20kb
chr11	63849276	63889276	MARK2_ENST00000540169_distal_20kb
chr11	63848470	63888470	MARK2_ENST00000543674_distal_20kb
chr1	173830370	173870370	DARS2_ENST00000460076_distal_20kb
chr17	72101020	72141020	SOX9_ENST00000245479_distal_20kb
chr15	67146531	67186531	SMAD3_ENST00000558827_distal_20kb
chr15	67146531	67186531	SMAD3_ENST00000558428_distal_20kb
chr15	67146019	67186019	SMAD3_ENST00000537194_distal_20kb
chr15	52331481	52371481	MYO5A_ENST00000568914_distal_20kb
chr15	52331481	52371481	MYO5A_ENST00000399228_distal_20kb
chr15	52331382	52371382	MYO5A_ENST00000399229_distal_20kb
chr15	52303896	52343896	MYO5A_ENST00000465290_distal_20kb
chr9	128612686	128652686	SPTAN1_ENST00000630981_distal_20kb
chr9	128612625	128652625	SPTAN1_ENST00000630147_distal_20kb
chr9	128611608	128651608	SPTAN1_ENST00000630763_distal_20kb
chr9	128610419	128650419	SPTAN1_ENST00000636010_distal_20kb
chr9	128609660	128649660	SPTAN1_ENST00000625980_distal_20kb
chr9	128607495	128647495	SPTAN1_ENST00000636939_distal_20kb
chr9	128606511	128646511	SPTAN1_ENST00000628614_distal_20kb
chr9	128605962	128645962	SPTAN1_ENST00000629089_distal_20kb
chr9	128605912	128645912	SPTAN1_ENST00000637032_distal_20kb
chr9	128604866	128644866	SPTAN1_ENST00000629047_distal_20kb
chr9	128604328	128644328	SPTAN1_ENST00000637903_distal_20kb
chr9	128598953	128638953	SPTAN1_ENST00000491712_distal_20kb
chr19	47329281	47369281	DHX34_ENST00000328771_distal_20kb
chr6	158007367	158047367	SYNJ2_ENST00000640569_distal_20kb
chr4	2921716	2961716	NOP14_ENST00000507120_distal_20kb
chr4	2908603	2948603	ADD1_ENST00000538860_distal_20kb
chr4	2906309	2946309	ADD1_ENST00000503062_distal_20kb
chr22	37966199	38006199	POLR2F_ENST00000427034_distal_20kb
chr22	37966193	38006193	POLR2F_ENST00000333418_distal_20kb
chr20	17640507	17680507	RRBP1_ENST00000246043_distal_20kb
chr20	17639973	17679973	RRBP1_ENST00000610403_distal_20kb
chr20	17638932	17678932	RRBP1_ENST00000495501_distal_20kb
chr20	17623085	17663085	RRBP1_ENST00000620641_distal_20kb
chr1	109193982	109233982	SARS_ENST00000369923_distal_20kb
chr1	109193968	109233968	SARS_ENST00000477544_distal_20kb
chr1	109193932	109233932	SARS_ENST00000482384_distal_20kb
chr1	109193918	109233918	SARS_ENST00000234677_distal_20kb
chr1	109180191	109220191	KIAA1324_ENST00000527501_distal_20kb
chr1	109171372	109211372	KIAA1324_ENST00000464345_distal_20kb
chr1	109167979	109207979	KIAA1324_ENST00000369936_distal_20kb
chr1	109166549	109206549	KIAA1324_ENST00000369938_distal_20kb
chr8	100904988	100944988	YWHAZ_ENST00000523848_distal_20kb
chr6	158799412	158839412	EZR_ENST00000367075_distal_20kb
chr6	158799349	158839349	EZR_ENST00000476189_distal_20kb
chr6	158798227	158838227	EZR_ENST00000337147_distal_20kb
chr2	227452372	227492372	AGFG1_ENST00000409171_distal_20kb
chr2	227452372	227492372	AGFG1_ENST00000373671_distal_20kb
chr2	227452369	227492369	AGFG1_ENST00000409315_distal_20kb
chr2	227452162	227492162	AGFG1_ENST00000310078_distal_20kb
chr2	227452152	227492152	AGFG1_ENST00000409979_distal_20kb
chr15	60382883	60422883	ANXA2_ENST00000557904_distal_20kb
chr15	60378742	60418742	ANXA2_ENST00000559818_distal_20kb
chr15	60378043	60418043	ANXA2_ENST00000451270_distal_20kb
chr15	60378033	60418033	ANXA2_ENST00000558985_distal_20kb
chr15	60378001	60418001	ANXA2_ENST00000559725_distal_20kb
chr15	60377988	60417988	ANXA2_ENST00000560495_distal_20kb
chr15	60377988	60417988	ANXA2_ENST00000559559_distal_20kb
chr15	60377988	60417988	ANXA2_ENST00000558169_distal_20kb
chr15	60377986	60417986	ANXA2_ENST00000561445_distal_20kb
chr15	60377986	60417986	ANXA2_ENST00000561022_distal_20kb
chr15	60377986	60417986	ANXA2_ENST00000560936_distal_20kb
chr15	60377986	60417986	ANXA2_ENST00000560546_distal_20kb
chr15	60377986	60417986	ANXA2_ENST00000560468_distal_20kb
chr15	60377986	60417986	ANXA2_ENST00000560466_distal_20kb
chr15	60377986	60417986	ANXA2_ENST00000559370_distal_20kb
chr15	60377986	60417986	ANXA2_ENST00000559113_distal_20kb
chr15	60377986	60417986	ANXA2_ENST00000558558_distal_20kb
chr15	60377986	60417986	ANXA2_ENST00000558132_distal_20kb
chr15	60377986	60417986	ANXA2_ENST00000557937_distal_20kb
chr15	60377986	60417986	ANXA2_ENST00000557906_distal_20kb
chr15	60377986	60417986	ANXA2_ENST00000421017_distal_20kb
chr15	60377986	60417986	ANXA2_ENST00000396024_distal_20kb
chr15	60377985	60417985	ANXA2_ENST00000332680_distal_20kb
chr15	60377984	60417984	ANXA2_ENST00000559956_distal_20kb
chr15	60377978	60417978	ANXA2_ENST00000559467_distal_20kb
chr15	60377974	60417974	ANXA2_ENST00000559780_distal_20kb
chr15	60377974	60417974	ANXA2_ENST00000558503_distal_20kb
chr15	60377973	60417973	ANXA2_ENST00000557986_distal_20kb
chr15	60377968	60417968	ANXA2_ENST00000560165_distal_20kb
chr15	60377964	60417964	ANXA2_ENST00000558998_distal_20kb
chr15	60377338	60417338	ANXA2_ENST00000560367_distal_20kb
chr15	60371297	60411297	ANXA2_ENST00000560389_distal_20kb
chr15	60371151	60411151	ANXA2_ENST00000558986_distal_20kb
chr15	60371127	60411127	ANXA2_ENST00000559350_distal_20kb
chr15	60367097	60407097	ANXA2_ENST00000560014_distal_20kb
chr15	60364827	60404827	ANXA2_ENST00000504475_distal_20kb
chr15	60354505	60394505	ANXA2_ENST00000559176_distal_20kb
chr11	108645122	108685122	DDX10_ENST00000526794_distal_20kb
chr11	108645082	108685082	DDX10_ENST00000534774_distal_20kb
chr11	108645025	108685025	DDX10_ENST00000322536_distal_20kb
chr13	19763019	19803019	PSPC1_ENST00000619300_distal_20kb
chr13	19763002	19803002	PSPC1_ENST00000427943_distal_20kb
chr13	19762942	19802942	PSPC1_ENST00000492741_distal_20kb
chr13	19762917	19802917	PSPC1_ENST00000471658_distal_20kb
chr13	19762917	19802917	PSPC1_ENST00000338910_distal_20kb
chr17	40322363	40362363	RARA_ENST00000394081_distal_20kb
chr9	130446474	130486474	ASS1_ENST00000493984_distal_20kb
chr9	130438518	130478518	ASS1_ENST00000467695_distal_20kb
chr9	130432223	130472223	ASS1_ENST00000443588_distal_20kb
chr9	130424992	130464992	ASS1_ENST00000422569_distal_20kb
chr9	130424988	130464988	ASS1_ENST00000372393_distal_20kb
chr9	130424962	130464962	ASS1_ENST00000372394_distal_20kb
chr9	130424929	130464929	ASS1_ENST00000352480_distal_20kb
chr15	67108103	67148103	SMAD3_ENST00000558894_distal_20kb
chr15	67105716	67145716	SMAD3_ENST00000540846_distal_20kb
chr7	105249015	105289015	SRPK2_ENST00000357311_distal_20kb
chr21	45054600	45094600	ADARB1_ENST00000496664_distal_20kb
chr21	45054600	45094600	ADARB1_ENST00000492414_distal_20kb
chr21	45054600	45094600	ADARB1_ENST00000437626_distal_20kb
chr21	45054600	45094600	ADARB1_ENST00000389863_distal_20kb
chr21	45054600	45094600	ADARB1_ENST00000389861_distal_20kb
chr21	45054600	45094600	ADARB1_ENST00000348831_distal_20kb
chr21	45054569	45094569	ADARB1_ENST00000460734_distal_20kb
chr21	45053853	45093853	ADARB1_ENST00000462214_distal_20kb
chr17	75503602	75543602	TSEN54_ENST00000577197_distal_20kb
chr17	75502826	75542826	TSEN54_ENST00000579449_distal_20kb
chr17	75501993	75541993	TSEN54_ENST00000545228_distal_20kb
chr17	75496970	75536970	TSEN54_ENST00000583634_distal_20kb
chr17	75496812	75536812	TSEN54_ENST00000578415_distal_20kb
chr17	75496795	75536795	TSEN54_ENST00000583818_distal_20kb
chr17	75496561	75536561	TSEN54_ENST00000583173_distal_20kb
chr17	75496536	75536536	TSEN54_ENST00000580013_distal_20kb
chr17	75496526	75536526	TSEN54_ENST00000583454_distal_20kb
chr17	75496525	75536525	TSEN54_ENST00000333213_distal_20kb
chr17	75496060	75536060	TSEN54_ENST00000434205_distal_20kb
chr11	2989533	3029533	CARS_ENST00000470221_distal_20kb
chr11	2988897	3028897	CARS_ENST00000466442_distal_20kb
chr11	2987010	3027010	CARS_ENST00000484484_distal_20kb
chr11	2972377	3012377	NAP1L4_ENST00000620138_distal_20kb
chr11	2972377	3012377	NAP1L4_ENST00000526115_distal_20kb
chr11	2972377	3012377	NAP1L4_ENST00000380542_distal_20kb
chr11	2972300	3012300	NAP1L4_ENST00000532325_distal_20kb
chr11	2972300	3012300	NAP1L4_ENST00000399614_distal_20kb
chr11	2972288	3012288	NAP1L4_ENST00000448187_distal_20kb
chr11	2972262	3012262	NAP1L4_ENST00000526842_distal_20kb
chr11	2972259	3012259	NAP1L4_ENST00000531291_distal_20kb
chr11	2972258	3012258	NAP1L4_ENST00000534372_distal_20kb
chr11	2972258	3012258	NAP1L4_ENST00000529361_distal_20kb
chr11	2972258	3012258	NAP1L4_ENST00000528968_distal_20kb
chr11	2972102	3012102	NAP1L4_ENST00000430811_distal_20kb
chr11	2969268	3009268	NAP1L4_ENST00000530064_distal_20kb
chr11	2969159	3009159	NAP1L4_ENST00000455338_distal_20kb
chr15	88632036	88672036	ISG20_ENST00000546338_distal_20kb
chr15	88630253	88670253	ISG20_ENST00000560746_distal_20kb
chr15	88627820	88667820	ISG20_ENST00000558236_distal_20kb
chr15	88626912	88666912	ISG20_ENST00000557824_distal_20kb
chr15	88619043	88659043	ISG20_ENST00000560573_distal_20kb
chr15	88618963	88658963	ISG20_ENST00000558942_distal_20kb
chr15	88618953	88658953	ISG20_ENST00000559876_distal_20kb
chr15	88618941	88658941	ISG20_ENST00000379224_distal_20kb
chr15	88618743	88658743	ISG20_ENST00000306072_distal_20kb
chr15	88616170	88656170	ISG20_ENST00000558992_distal_20kb
chr15	88616153	88656153	ISG20_ENST00000560741_distal_20kb
chr15	88606612	88646612	AEN_ENST00000557927_distal_20kb
chr15	88601381	88641381	AEN_ENST00000560174_distal_20kb
chr15	88601381	88641381	AEN_ENST00000558327_distal_20kb
chr15	88601370	88641370	AEN_ENST00000559528_distal_20kb
chr15	88601337	88641337	AEN_ENST00000557787_distal_20kb
chr15	88601296	88641296	AEN_ENST00000332810_distal_20kb
chr20	62367325	62407325	RPS21_ENST00000370592_distal_20kb
chr20	62367318	62407318	RPS21_ENST00000450116_distal_20kb
chr20	62367297	62407297	RPS21_ENST00000370562_distal_20kb
chr20	62367123	62407123	RPS21_ENST00000492356_distal_20kb
chr20	62367116	62407116	RPS21_ENST00000343986_distal_20kb
chr2	227490721	227530721	AGFG1_ENST00000486932_distal_20kb
chr2	227488272	227528272	AGFG1_ENST00000456594_distal_20kb
chr3	58058329	58098329	FLNB_ENST00000493452_distal_20kb
chr16	68326121	68366121	PRMT7_ENST00000566687_distal_20kb
chr16	68304699	68344699	PRMT7_ENST00000563443_distal_20kb
chr16	68303983	68343983	PRMT7_ENST00000567542_distal_20kb
chr16	68303689	68343689	PRMT7_ENST00000565761_distal_20kb
chr16	68295979	68335979	PRMT7_ENST00000566430_distal_20kb
chr16	68295951	68335951	PRMT7_ENST00000562456_distal_20kb
chr16	68295896	68335896	PRMT7_ENST00000441236_distal_20kb
chr16	68295880	68335880	PRMT7_ENST00000561806_distal_20kb
chr16	68295842	68335842	PRMT7_ENST00000563562_distal_20kb
chr16	68295195	68335195	PRMT7_ENST00000568975_distal_20kb
chr16	68291134	68331134	PRMT7_ENST00000339507_distal_20kb
chr16	68291114	68331114	PRMT7_ENST00000565983_distal_20kb
chr16	68291070	68331070	PRMT7_ENST00000563520_distal_20kb
chr16	68291068	68331068	PRMT7_ENST00000562050_distal_20kb
chr16	68291064	68331064	PRMT7_ENST00000565356_distal_20kb
chr16	68291063	68331063	PRMT7_ENST00000564441_distal_20kb
chr16	68291056	68331056	PRMT7_ENST00000569047_distal_20kb
chr16	68291056	68331056	PRMT7_ENST00000449359_distal_20kb
chr16	68291054	68331054	PRMT7_ENST00000564050_distal_20kb
chr16	68291050	68331050	PRMT7_ENST00000566341_distal_20kb
chr16	68291040	68331040	PRMT7_ENST00000569571_distal_20kb
chr16	68291016	68331016	PRMT7_ENST00000565745_distal_20kb
chr16	68290974	68330974	PRMT7_ENST00000566657_distal_20kb
chr16	68290974	68330974	PRMT7_ENST00000562381_distal_20kb
chr17	40322399	40362399	RARA_ENST00000579727_distal_20kb
chr2	217924128	217964128	TNS1_ENST00000171887_distal_20kb
chr2	217924070	217964070	TNS1_ENST00000449814_distal_20kb
chr2	217924005	217964005	TNS1_ENST00000615025_distal_20kb
chr2	217924005	217964005	TNS1_ENST00000611415_distal_20kb
chr2	217917162	217957162	TNS1_ENST00000423413_distal_20kb
chr17	43502152	43542152	DHX8_ENST00000587574_distal_20kb
chr17	43501396	43541396	DHX8_ENST00000589898_distal_20kb
chr11	68917740	68957740	IGHMBP2_ENST00000544521_distal_20kb
chr11	68914331	68954331	IGHMBP2_ENST00000545475_distal_20kb
chr11	68913682	68953682	IGHMBP2_ENST00000541229_distal_20kb
chr11	68912947	68952947	IGHMBP2_ENST00000543739_distal_20kb
chr11	68912947	68952947	IGHMBP2_ENST00000537458_distal_20kb
chr11	68912305	68952305	IGHMBP2_ENST00000539064_distal_20kb
chr11	68910091	68950091	IGHMBP2_ENST00000536803_distal_20kb
chr2	20332234	20372234	PUM2_ENST00000432105_distal_20kb
chr2	20332222	20372222	PUM2_ENST00000442400_distal_20kb
chr2	20330850	20370850	PUM2_ENST00000361078_distal_20kb
chr2	20330834	20370834	PUM2_ENST00000420234_distal_20kb
chr2	20330702	20370702	PUM2_ENST00000424110_distal_20kb
chr2	20330702	20370702	PUM2_ENST00000403432_distal_20kb
chr2	20330621	20370621	PUM2_ENST00000429419_distal_20kb
chr2	20330301	20370301	PUM2_ENST00000446940_distal_20kb
chr6	26265638	26305638	HIST1H4H_ENST00000634956_distal_20kb
chr6	26265534	26305534	HIST1H4H_ENST00000635491_distal_20kb
chr6	26265534	26305534	HIST1H4H_ENST00000634560_distal_20kb
chr6	26265509	26305509	HIST1H4H_ENST00000377727_distal_20kb
chr2	241253117	241293117	HDLBP_ENST00000442714_distal_20kb
chr2	241252886	241292886	HDLBP_ENST00000391975_distal_20kb
chr2	241252863	241292863	HDLBP_ENST00000449864_distal_20kb
chr2	241252834	241292834	HDLBP_ENST00000449504_distal_20kb
chr2	241252833	241292833	HDLBP_ENST00000422080_distal_20kb
chr2	241252831	241292831	HDLBP_ENST00000490697_distal_20kb
chr2	241252831	241292831	HDLBP_ENST00000427183_distal_20kb
chr2	241252831	241292831	HDLBP_ENST00000426343_distal_20kb
chr2	241252820	241292820	HDLBP_ENST00000452065_distal_20kb
chr2	241252813	241292813	HDLBP_ENST00000458564_distal_20kb
chr2	241252812	241292812	HDLBP_ENST00000427007_distal_20kb
chr2	241251971	241291971	HDLBP_ENST00000444092_distal_20kb
chr2	241248694	241288694	HDLBP_ENST00000422933_distal_20kb
chr2	241242862	241282862	HDLBP_ENST00000453141_distal_20kb
chr2	241242792	241282792	HDLBP_ENST00000373292_distal_20kb
chr2	241236708	241276708	HDLBP_ENST00000470710_distal_20kb
chr2	241235548	241275548	HDLBP_ENST00000467435_distal_20kb
chr2	241235445	241275445	HDLBP_ENST00000477477_distal_20kb
chr2	241235400	241275400	HDLBP_ENST00000498595_distal_20kb
chr2	241230996	241270996	HDLBP_ENST00000476807_distal_20kb
chr2	241230937	241270937	HDLBP_ENST00000487169_distal_20kb
chr12	57495183	57535183	MARS_ENST00000551172_distal_20kb
chr12	57495181	57535181	MARS_ENST00000552499_distal_20kb
chr12	57495150	57535150	MARS_ENST00000547665_distal_20kb
chr12	57494822	57534822	MARS_ENST00000551805_distal_20kb
chr12	57492930	57532930	MARS_ENST00000552914_distal_20kb
chr12	57492491	57532491	MARS_ENST00000548202_distal_20kb
chr12	57491797	57531797	MARS_ENST00000549048_distal_20kb
chr12	57491769	57531769	MARS_ENST00000548630_distal_20kb
chr12	57491586	57531586	MARS_ENST00000546971_distal_20kb
chr12	57483986	57523986	MARS_ENST00000549603_distal_20kb
chr12	124969122	125009122	DHX37_ENST00000539298_distal_20kb
chr12	124969121	125009121	DHX37_ENST00000308736_distal_20kb
chr12	124960698	125000698	DHX37_ENST00000544745_distal_20kb
chr11	65102473	65142473	FAU_ENST00000529639_distal_20kb
chr11	65102177	65142177	FAU_ENST00000434372_distal_20kb
chr11	65102153	65142153	FAU_ENST00000279259_distal_20kb
chr11	65102117	65142117	FAU_ENST00000531357_distal_20kb
chr11	65102113	65142113	FAU_ENST00000527548_distal_20kb
chr11	65102113	65142113	FAU_ENST00000526555_distal_20kb
chr11	65102057	65142057	FAU_ENST00000531743_distal_20kb
chr11	65101915	65141915	FAU_ENST00000529259_distal_20kb
chr11	65101821	65141821	FAU_ENST00000525297_distal_20kb
chr1	231509263	231549263	TSNAX_ENST00000476913_distal_20kb
chr1	231508667	231548667	TSNAX_ENST00000602825_distal_20kb
chr1	231508655	231548655	TSNAX_ENST00000413309_distal_20kb
chr1	231508653	231548653	TSNAX_ENST00000366639_distal_20kb
chr1	109984131	110024131	AHCYL1_ENST00000359172_distal_20kb
chr1	109965015	110005015	AHCYL1_ENST00000475081_distal_20kb
chr1	109964765	110004765	AHCYL1_ENST00000393614_distal_20kb
chr1	109964686	110004686	AHCYL1_ENST00000369799_distal_20kb
chr15	75361088	75401088	SIN3A_ENST00000570124_distal_20kb
chr15	75356380	75396380	SIN3A_ENST00000566640_distal_20kb
chr1	205699726	205739726	NUCKS1_ENST00000464938_distal_20kb
chr1	112679687	112719687	MOV10_ENST00000494319_distal_20kb
chr1	112679624	112719624	MOV10_ENST00000495374_distal_20kb
chr1	112678308	112718308	MOV10_ENST00000490413_distal_20kb
chr1	112678308	112718308	MOV10_ENST00000481711_distal_20kb
chr1	112677860	112717860	MOV10_ENST00000471160_distal_20kb
chr1	112676819	112716819	MOV10_ENST00000482545_distal_20kb
chr1	112676739	112716739	MOV10_ENST00000488160_distal_20kb
chr1	112673905	112713905	MOV10_ENST00000479858_distal_20kb
chr6	166937191	166977191	RNASET2_ENST00000358165_distal_20kb
chr6	166937184	166977184	RNASET2_ENST00000476238_distal_20kb
chr6	166937141	166977141	RNASET2_ENST00000478180_distal_20kb
chr6	166936702	166976702	RNASET2_ENST00000508775_distal_20kb
chr6	166936611	166976611	RNASET2_ENST00000366855_distal_20kb
chr6	166936589	166976589	RNASET2_ENST00000620173_distal_20kb
chr6	166936589	166976589	RNASET2_ENST00000611959_distal_20kb
chr6	166936584	166976584	RNASET2_ENST00000028008_distal_20kb
chr6	166936543	166976543	RNASET2_ENST00000421787_distal_20kb
chr6	166933580	166973580	RNASET2_ENST00000499370_distal_20kb
chr6	166932534	166972534	RNASET2_ENST00000496851_distal_20kb
chr6	166924053	166964053	RNASET2_ENST00000467705_distal_20kb
chr6	166923239	166963239	RNASET2_ENST00000509073_distal_20kb
chr6	166913049	166953049	RNASET2_ENST00000510083_distal_20kb
chr17	57274685	57314685	MSI2_ENST00000579180_distal_20kb
chr22	39299771	39339771	RPL3_ENST00000216146_distal_20kb
chr22	39299649	39339649	RPL3_ENST00000484615_distal_20kb
chr22	39299625	39339625	RPL3_ENST00000459859_distal_20kb
chr22	39299623	39339623	RPL3_ENST00000461967_distal_20kb
chr22	39299623	39339623	RPL3_ENST00000420536_distal_20kb
chr22	39299623	39339623	RPL3_ENST00000402527_distal_20kb
chr22	39299595	39339595	RPL3_ENST00000427905_distal_20kb
chr22	39299592	39339592	RPL3_ENST00000460589_distal_20kb
chr22	39299577	39339577	RPL3_ENST00000498462_distal_20kb
chr22	39299111	39339111	RPL3_ENST00000453303_distal_20kb
chr22	39298614	39338614	RPL3_ENST00000401609_distal_20kb
chr22	39297068	39337068	RPL3_ENST00000484358_distal_20kb
chr22	39295486	39335486	RPL3_ENST00000481985_distal_20kb
chr22	39295429	39335429	RPL3_ENST00000471290_distal_20kb
chr22	39294965	39334965	RPL3_ENST00000467105_distal_20kb
chr22	39293729	39333729	RPL3_ENST00000473638_distal_20kb
chr22	39293705	39333705	RPL3_ENST00000464182_distal_20kb
chr6	135083056	135123056	HBS1L_ENST00000529882_distal_20kb
chr7	2334882	2374882	EIF3B_ENST00000397011_distal_20kb
chr7	2334867	2374867	EIF3B_ENST00000413917_distal_20kb
chr7	2334866	2374866	EIF3B_ENST00000360876_distal_20kb
chr7	2334086	2374086	EIF3B_ENST00000431643_distal_20kb
chr16	2248412	2288412	RNPS1_ENST00000320225_distal_20kb
chr16	2248397	2288397	RNPS1_ENST00000566458_distal_20kb
chr16	2248114	2288114	RNPS1_ENST00000570051_distal_20kb
chr16	2248114	2288114	RNPS1_ENST00000564822_distal_20kb
chr16	2248114	2288114	RNPS1_ENST00000301730_distal_20kb
chr16	2248095	2288095	RNPS1_ENST00000569598_distal_20kb
chr16	2248094	2288094	RNPS1_ENST00000562690_distal_20kb
chr16	2248091	2288091	RNPS1_ENST00000564311_distal_20kb
chr16	2248071	2288071	RNPS1_ENST00000567147_distal_20kb
chr16	2248066	2288066	RNPS1_ENST00000561718_distal_20kb
chr16	2248054	2288054	RNPS1_ENST00000561518_distal_20kb
chr16	2247852	2287852	RNPS1_ENST00000564601_distal_20kb
chr16	2247848	2287848	RNPS1_ENST00000397086_distal_20kb
chr16	2247833	2287833	RNPS1_ENST00000566180_distal_20kb
chr16	2247829	2287829	RNPS1_ENST00000568631_distal_20kb
chr16	2247603	2287603	RNPS1_ENST00000565678_distal_20kb
chr16	2247337	2287337	RNPS1_ENST00000569709_distal_20kb
chr16	2247328	2287328	RNPS1_ENST00000566783_distal_20kb
chr16	2247306	2287306	RNPS1_ENST00000565333_distal_20kb
chr16	2247246	2287246	RNPS1_ENST00000564764_distal_20kb
chr16	2246523	2286523	RNPS1_ENST00000565589_distal_20kb
chr16	2245250	2285250	RNPS1_ENST00000565870_distal_20kb
chr16	2244876	2284876	RNPS1_ENST00000563857_distal_20kb
chr16	2244331	2284331	RNPS1_ENST00000566397_distal_20kb
chr16	2238756	2278756	RNPS1_ENST00000565243_distal_20kb
chr16	2236866	2276866	RNPS1_ENST00000562205_distal_20kb
chr1	151771416	151811416	TDRKH_ENST00000368822_distal_20kb
chr1	151770522	151810522	TDRKH_ENST00000440583_distal_20kb
chr1	151770522	151810522	TDRKH_ENST00000368827_distal_20kb
chr1	151770522	151810522	TDRKH_ENST00000368824_distal_20kb
chr1	151770505	151810505	TDRKH_ENST00000458431_distal_20kb
chr1	151770488	151810488	TDRKH_ENST00000525790_distal_20kb
chr1	151770488	151810488	TDRKH_ENST00000368823_distal_20kb
chr1	151770483	151810483	TDRKH_ENST00000486986_distal_20kb
chr1	151770480	151810480	TDRKH_ENST00000463553_distal_20kb
chr1	151770479	151810479	TDRKH_ENST00000368825_distal_20kb
chr1	151770433	151810433	TDRKH_ENST00000530202_distal_20kb
chr1	151770430	151810430	TDRKH_ENST00000526413_distal_20kb
chr1	151763771	151803771	TDRKH_ENST00000526378_distal_20kb
chr1	151763188	151803188	TDRKH_ENST00000494725_distal_20kb
chr1	151763049	151803049	TDRKH_ENST00000484421_distal_20kb
chr16	75588957	75628957	ADAT1_ENST00000566450_distal_20kb
chr16	75583134	75623134	ADAT1_ENST00000568510_distal_20kb
chr16	75582003	75622003	ADAT1_ENST00000568478_distal_20kb
chrX	119450262	119490262	SLC25A5_ENST00000463551_distal_20kb
chrX	119449277	119489277	SLC25A5_ENST00000460013_distal_20kb
chrX	119448422	119488422	SLC25A5_ENST00000475354_distal_20kb
chrX	119448400	119488400	SLC25A5_ENST00000317881_distal_20kb
chr12	53017726	53057726	EIF4B_ENST00000549592_distal_20kb
chr12	53014646	53054646	EIF4B_ENST00000553209_distal_20kb
chr1	1639012	1679012	CDK11B_ENST00000629312_distal_20kb
chr1	1639012	1679012	CDK11B_ENST00000629289_distal_20kb
chr1	1639012	1679012	CDK11B_ENST00000626918_distal_20kb
chr1	1639012	1679012	CDK11B_ENST00000615951_distal_20kb
chr1	1639012	1679012	CDK11B_ENST00000611150_distal_20kb
chr1	1639012	1679012	CDK11B_ENST00000407249_distal_20kb
chr1	1639012	1679012	CDK11B_ENST00000341832_distal_20kb
chr1	1639012	1679012	CDK11B_ENST00000340677_distal_20kb
chr1	1638972	1678972	CDK11B_ENST00000341028_distal_20kb
chr17	45084617	45124617	NMT1_ENST00000591931_distal_20kb
chr1	156576505	156616505	GPATCH4_ENST00000498641_distal_20kb
chr1	156576502	156616502	GPATCH4_ENST00000529520_distal_20kb
chr15	75369821	75409821	SIN3A_ENST00000570021_distal_20kb
chr16	68328407	68368407	PRMT7_ENST00000566708_distal_20kb

## Sheet: Overlapped_RBPs_distal_100kb
Chromosome	Start	End	Region ID
chr17	57162115	57362115	MSI2_ENST00000579483_distal_100kb
chr17	57194685	57394685	MSI2_ENST00000579180_distal_100kb
chr17	57185844	57385844	MSI2_ENST00000442934_distal_100kb
chr17	57157124	57357124	MSI2_ENST00000584476_distal_100kb
chr17	57157042	57357042	MSI2_ENST00000579531_distal_100kb
chr17	57157018	57357018	MSI2_ENST00000579590_distal_100kb
chr17	57157013	57357013	MSI2_ENST00000322684_distal_100kb
chr17	57156774	57356774	MSI2_ENST00000582453_distal_100kb
chr17	57156743	57356743	MSI2_ENST00000581523_distal_100kb
chr17	57156740	57356740	MSI2_ENST00000581776_distal_100kb
chr17	57156534	57356534	MSI2_ENST00000284073_distal_100kb
chr17	57155851	57355851	MSI2_ENST00000416426_distal_100kb
chr1	109136231	109336231	SARS_ENST00000468588_distal_100kb
chr1	109131158	109331158	SARS_ENST00000471705_distal_100kb
chr1	109113982	109313982	SARS_ENST00000369923_distal_100kb
chr1	109113968	109313968	SARS_ENST00000477544_distal_100kb
chr1	109113932	109313932	SARS_ENST00000482384_distal_100kb
chr1	109113918	109313918	SARS_ENST00000234677_distal_100kb
chr1	109100191	109300191	KIAA1324_ENST00000527501_distal_100kb
chr1	109091372	109291372	KIAA1324_ENST00000464345_distal_100kb
chr1	109087979	109287979	KIAA1324_ENST00000369936_distal_100kb
chr1	109086549	109286549	KIAA1324_ENST00000369938_distal_100kb
chr1	109061606	109261606	KIAA1324_ENST00000533374_distal_100kb
chr12	52851742	53051742	KRT18_ENST00000548496_distal_100kb
chr12	52851496	53051496	KRT18_ENST00000546656_distal_100kb
chr12	52849805	53049805	KRT18_ENST00000548015_distal_100kb
chr12	52849127	53049127	KRT18_ENST00000549078_distal_100kb
chr12	52848964	53048964	KRT18_ENST00000388835_distal_100kb
chr12	52848886	53048886	KRT18_ENST00000550600_distal_100kb
chr12	52848871	53048871	KRT18_ENST00000388837_distal_100kb
chr12	52918860	53118860	EIF4B_ENST00000550025_distal_100kb
chr12	52906484	53106484	EIF4B_ENST00000550390_distal_100kb
chr12	52906469	53106469	EIF4B_ENST00000552490_distal_100kb
chr12	52906468	53106468	EIF4B_ENST00000549481_distal_100kb
chr12	52906459	53106459	EIF4B_ENST00000550704_distal_100kb
chr12	52906457	53106457	EIF4B_ENST00000416762_distal_100kb
chr12	52906456	53106456	EIF4B_ENST00000551002_distal_100kb
chr12	52906456	53106456	EIF4B_ENST00000420463_distal_100kb
chr12	52906448	53106448	EIF4B_ENST00000549645_distal_100kb
chr12	52906431	53106431	EIF4B_ENST00000549077_distal_100kb
chr12	52906282	53106282	EIF4B_ENST00000551527_distal_100kb
chr12	52906158	53106158	EIF4B_ENST00000262056_distal_100kb
chr17	57016133	57216133	AKAP1_ENST00000572560_distal_100kb
chr17	57306812	57506812	MSI2_ENST00000579205_distal_100kb
chr17	57014489	57214489	AKAP1_ENST00000575032_distal_100kb
chr11	75300695	75500695	RPS3_ENST00000530170_distal_100kb
chr11	75300692	75500692	RPS3_ENST00000525933_distal_100kb
chr11	75300692	75500692	RPS3_ENST00000525690_distal_100kb
chr11	75300404	75500404	RPS3_ENST00000528847_distal_100kb
chr11	75299699	75499699	RPS3_ENST00000534555_distal_100kb
chr11	75299670	75499670	RPS3_ENST00000529285_distal_100kb
chr11	75299557	75499557	RPS3_ENST00000526248_distal_100kb
chr11	75299543	75499543	RPS3_ENST00000524851_distal_100kb
chr11	75299542	75499542	RPS3_ENST00000527273_distal_100kb
chr11	75299537	75499537	RPS3_ENST00000526608_distal_100kb
chr11	75299531	75499531	RPS3_ENST00000534440_distal_100kb
chr11	75299531	75499531	RPS3_ENST00000527446_distal_100kb
chr11	75299530	75499530	RPS3_ENST00000532872_distal_100kb
chr11	75299530	75499530	RPS3_ENST00000278572_distal_100kb
chr11	75299520	75499520	RPS3_ENST00000422465_distal_100kb
chr11	75299519	75499519	RPS3_ENST00000530721_distal_100kb
chr11	75299519	75499519	RPS3_ENST00000530164_distal_100kb
chr11	75299518	75499518	RPS3_ENST00000528439_distal_100kb
chr11	75299515	75499515	RPS3_ENST00000529173_distal_100kb
chr11	75299486	75499486	RPS3_ENST00000531188_distal_100kb
chr12	52937726	53137726	EIF4B_ENST00000549592_distal_100kb
chr12	52934646	53134646	EIF4B_ENST00000553209_distal_100kb
chr17	57340690	57540690	MSI2_ENST00000579505_distal_100kb
chr19	1166653	1366653	CIRBP_ENST00000586472_distal_100kb
chr19	1161821	1361821	CIRBP_ENST00000589161_distal_100kb
chr19	1161382	1361382	CIRBP_ENST00000592051_distal_100kb
chr19	1161342	1361342	CIRBP_ENST00000591622_distal_100kb
chr19	1161166	1361166	CIRBP_ENST00000592467_distal_100kb
chr19	1161156	1361156	CIRBP_ENST00000588411_distal_100kb
chr19	1159384	1359384	CIRBP_ENST00000588030_distal_100kb
chr19	1005454	1205454	GPX4_ENST00000585480_distal_100kb
chr19	1005253	1205253	GPX4_ENST00000587932_distal_100kb
chr19	1005156	1205156	GPX4_ENST00000592940_distal_100kb
chr19	1005152	1205152	GPX4_ENST00000587648_distal_100kb
chr19	1004706	1204706	GPX4_ENST00000614791_distal_100kb
chr19	1004650	1204650	GPX4_ENST00000622390_distal_100kb
chr19	1004415	1204415	GPX4_ENST00000585362_distal_100kb
chr19	1004073	1204073	GPX4_ENST00000588919_distal_100kb
chr19	1004067	1204067	GPX4_ENST00000593032_distal_100kb
chr19	1004052	1204052	GPX4_ENST00000611653_distal_100kb
chr19	1004008	1204008	GPX4_ENST00000589115_distal_100kb
chr19	1003937	1203937	GPX4_ENST00000354171_distal_100kb
chr19	1003926	1203926	GPX4_ENST00000616066_distal_100kb
chr19	1166798	1366798	CIRBP_ENST00000589266_distal_100kb
chr1	109014173	109214173	KIAA1324_ENST00000490758_distal_100kb
chr1	109014169	109214169	KIAA1324_ENST00000527996_distal_100kb
chr1	109014155	109214155	KIAA1324_ENST00000529753_distal_100kb
chr1	109014107	109214107	KIAA1324_ENST00000457623_distal_100kb
chr1	109014001	109214001	KIAA1324_ENST00000369939_distal_100kb
chr1	109013963	109213963	KIAA1324_ENST00000526264_distal_100kb
chr1	109013929	109213929	KIAA1324_ENST00000534476_distal_100kb
chr1	109013911	109213911	KIAA1324_ENST00000531664_distal_100kb
chr1	109013679	109213679	KIAA1324_ENST00000533147_distal_100kb
chr17	57006719	57206719	AKAP1_ENST00000573326_distal_100kb
chr17	57006023	57206023	AKAP1_ENST00000576295_distal_100kb
chr17	56998437	57198437	AKAP1_ENST00000572156_distal_100kb
chr17	56996726	57196726	AKAP1_ENST00000314126_distal_100kb
chr17	56996609	57196609	AKAP1_ENST00000576591_distal_100kb
chr17	56996578	57196578	AKAP1_ENST00000539273_distal_100kb
chr17	56996536	57196536	AKAP1_ENST00000481416_distal_100kb
chr17	56995844	57195844	AKAP1_ENST00000572557_distal_100kb
chr17	56986259	57186259	AKAP1_ENST00000574683_distal_100kb
chr17	56985774	57185774	AKAP1_ENST00000572814_distal_100kb
chr17	56985756	57185756	AKAP1_ENST00000573085_distal_100kb
chr17	56985717	57185717	AKAP1_ENST00000621116_distal_100kb
chr17	56985717	57185717	AKAP1_ENST00000575186_distal_100kb
chr17	56985717	57185717	AKAP1_ENST00000570423_distal_100kb
chr17	56985714	57185714	AKAP1_ENST00000571629_distal_100kb
chr17	56985190	57185190	AKAP1_ENST00000337714_distal_100kb
chr17	56985092	57185092	AKAP1_ENST00000575322_distal_100kb
chr19	1167088	1367088	CIRBP_ENST00000588090_distal_100kb
chr15	66998679	67198679	SMAD3_ENST00000560175_distal_100kb
chr15	66998582	67198582	SMAD3_ENST00000559092_distal_100kb
chr15	66977986	67177986	SMAD3_ENST00000559937_distal_100kb
chr15	66965845	67165845	SMAD3_ENST00000327367_distal_100kb
chr15	66963763	67163763	SMAD3_ENST00000559460_distal_100kb
chr17	59589156	59789156	CLTC_ENST00000498711_distal_100kb
chr19	1167154	1367154	CIRBP_ENST00000592815_distal_100kb
chr19	1167229	1367229	CIRBP_ENST00000591935_distal_100kb
chr19	1169356	1369356	CIRBP_ENST00000590171_distal_100kb
chr19	1169352	1369352	CIRBP_ENST00000585914_distal_100kb
chr19	1169351	1369351	CIRBP_ENST00000591659_distal_100kb
chr19	1169350	1369350	CIRBP_ENST00000589235_distal_100kb
chr19	1169348	1369348	CIRBP_ENST00000591376_distal_100kb
chr19	1169348	1369348	CIRBP_ENST00000591055_distal_100kb
chr19	1169347	1369347	CIRBP_ENST00000586636_distal_100kb
chr19	1169337	1369337	CIRBP_ENST00000587896_distal_100kb
chr19	1169337	1369337	CIRBP_ENST00000320936_distal_100kb
chr19	1169336	1369336	CIRBP_ENST00000593048_distal_100kb
chr19	1169335	1369335	CIRBP_ENST00000587169_distal_100kb
chr19	1169333	1369333	CIRBP_ENST00000590347_distal_100kb
chr19	1169332	1369332	CIRBP_ENST00000593283_distal_100kb
chr19	1169332	1369332	CIRBP_ENST00000593093_distal_100kb
chr19	1169332	1369332	CIRBP_ENST00000591097_distal_100kb
chr19	1169332	1369332	CIRBP_ENST00000590704_distal_100kb
chr19	1169332	1369332	CIRBP_ENST00000588230_distal_100kb
chr19	1169332	1369332	CIRBP_ENST00000413636_distal_100kb
chr19	1169331	1369331	CIRBP_ENST00000593128_distal_100kb
chr19	1169331	1369331	CIRBP_ENST00000592412_distal_100kb
chr19	1169331	1369331	CIRBP_ENST00000589686_distal_100kb
chr19	1169330	1369330	CIRBP_ENST00000587323_distal_100kb
chr19	1169327	1369327	CIRBP_ENST00000586773_distal_100kb
chr19	1169268	1369268	CIRBP_ENST00000628979_distal_100kb
chr19	1169266	1369266	CIRBP_ENST00000589710_distal_100kb
chr19	1169266	1369266	CIRBP_ENST00000585630_distal_100kb
chr19	1167412	1367412	CIRBP_ENST00000585913_distal_100kb
chr19	1167339	1367339	CIRBP_ENST00000586548_distal_100kb
chr2	200251189	200451189	SPATS2L_ENST00000409151_distal_100kb
chr2	200208950	200408950	SPATS2L_ENST00000619961_distal_100kb
chr2	200206872	200406872	SPATS2L_ENST00000409397_distal_100kb
chr2	200206727	200406727	SPATS2L_ENST00000471533_distal_100kb
chr2	200206718	200406718	SPATS2L_ENST00000459656_distal_100kb
chr2	200206708	200406708	SPATS2L_ENST00000409140_distal_100kb
chr2	200206568	200406568	SPATS2L_ENST00000453663_distal_100kb
chr2	200206554	200406554	SPATS2L_ENST00000471601_distal_100kb
chr2	200206554	200406554	SPATS2L_ENST00000457757_distal_100kb
chr2	200206554	200406554	SPATS2L_ENST00000428692_distal_100kb
chr2	200206553	200406553	SPATS2L_ENST00000423749_distal_100kb
chr2	200206524	200406524	SPATS2L_ENST00000360760_distal_100kb
chr2	200206376	200406376	SPATS2L_ENST00000451764_distal_100kb
chr2	200206283	200406283	SPATS2L_ENST00000444012_distal_100kb
chr2	200206276	200406276	SPATS2L_ENST00000439395_distal_100kb
chr2	200206159	200406159	SPATS2L_ENST00000409385_distal_100kb
chr2	200206151	200406151	SPATS2L_ENST00000409988_distal_100kb
chr2	200205986	200405986	SPATS2L_ENST00000358677_distal_100kb
chr2	200205893	200405893	SPATS2L_ENST00000409718_distal_100kb
chr2	200205881	200405881	SPATS2L_ENST00000439084_distal_100kb
chr17	57344487	57544487	MSI2_ENST00000582772_distal_100kb
chr3	58032078	58232078	FLNB_ENST00000481470_distal_100kb
chr3	57978329	58178329	FLNB_ENST00000493452_distal_100kb
chr3	57908400	58108400	FLNB_ENST00000490882_distal_100kb
chr3	57908400	58108400	FLNB_ENST00000429972_distal_100kb
chr3	57908400	58108400	FLNB_ENST00000358537_distal_100kb
chr3	57908400	58108400	FLNB_ENST00000295956_distal_100kb
chrX	12875658	13075658	TMSB4X_ENST00000380633_distal_100kb
chrX	12875244	13075244	TMSB4X_ENST00000380635_distal_100kb
chrX	12875110	13075110	TMSB4X_ENST00000380636_distal_100kb
chrX	12875108	13075108	TMSB4X_ENST00000451311_distal_100kb
chrX	154349887	154549887	FAM50A_ENST00000494278_distal_100kb
chrX	154346266	154546266	FAM50A_ENST00000478509_distal_100kb
chrX	154345443	154545443	FAM50A_ENST00000490480_distal_100kb
chrX	154344459	154544459	FAM50A_ENST00000158526_distal_100kb
chrX	154344248	154544248	FAM50A_ENST00000481619_distal_100kb
chrX	154344155	154544155	FAM50A_ENST00000464419_distal_100kb
chrX	154344126	154544126	FAM50A_ENST00000393600_distal_100kb
chr5	154770444	154970444	CNOT8_ENST00000522139_distal_100kb
chr5	154759667	154959667	CNOT8_ENST00000521402_distal_100kb
chr5	154758689	154958689	CNOT8_ENST00000522644_distal_100kb
chr5	154758662	154958662	CNOT8_ENST00000518775_distal_100kb
chr5	154758654	154958654	CNOT8_ENST00000521729_distal_100kb
chr5	154758654	154958654	CNOT8_ENST00000519394_distal_100kb
chr5	154758652	154958652	CNOT8_ENST00000519404_distal_100kb
chr5	154758635	154958635	CNOT8_ENST00000518028_distal_100kb
chr5	154758627	154958627	CNOT8_ENST00000521583_distal_100kb
chr5	154758627	154958627	CNOT8_ENST00000520671_distal_100kb
chr5	154758625	154958625	CNOT8_ENST00000519430_distal_100kb
chr5	154758546	154958546	CNOT8_ENST00000285896_distal_100kb
chr5	154758539	154958539	CNOT8_ENST00000524105_distal_100kb
chr5	154758537	154958537	CNOT8_ENST00000517568_distal_100kb
chr5	154758517	154958517	CNOT8_ENST00000521450_distal_100kb
chr5	154758517	154958517	CNOT8_ENST00000519903_distal_100kb
chr5	154758517	154958517	CNOT8_ENST00000403027_distal_100kb
chr5	154758515	154958515	CNOT8_ENST00000522458_distal_100kb
chr5	154758482	154958482	CNOT8_ENST00000519211_distal_100kb
chr5	154758262	154958262	CNOT8_ENST00000520472_distal_100kb
chr5	154758252	154958252	CNOT8_ENST00000517876_distal_100kb
chr5	154758249	154958249	CNOT8_ENST00000523698_distal_100kb
chr5	154758241	154958241	CNOT8_ENST00000518782_distal_100kb
chr5	154758219	154958219	CNOT8_ENST00000523270_distal_100kb
chr5	154757553	154957553	CNOT8_ENST00000521174_distal_100kb
chr16	88614985	88814985	CTU2_ENST00000562011_distal_100kb
chr16	88614682	88814682	CTU2_ENST00000567316_distal_100kb
chr16	88613480	88813480	CTU2_ENST00000564584_distal_100kb
chr16	88609959	88809959	CTU2_ENST00000566637_distal_100kb
chr16	88606589	88806589	CTU2_ENST00000564921_distal_100kb
chr16	88606545	88806545	CTU2_ENST00000565071_distal_100kb
chr16	88606522	88806522	CTU2_ENST00000567949_distal_100kb
chr16	88606483	88806483	CTU2_ENST00000564105_distal_100kb
chr16	88606483	88806483	CTU2_ENST00000312060_distal_100kb
chr16	88606463	88806463	CTU2_ENST00000453996_distal_100kb
chr17	75423602	75623602	TSEN54_ENST00000577197_distal_100kb
chr17	75422826	75622826	TSEN54_ENST00000579449_distal_100kb
chr17	75421993	75621993	TSEN54_ENST00000545228_distal_100kb
chr17	75416970	75616970	TSEN54_ENST00000583634_distal_100kb
chr17	75416812	75616812	TSEN54_ENST00000578415_distal_100kb
chr17	75416795	75616795	TSEN54_ENST00000583818_distal_100kb
chr17	75416561	75616561	TSEN54_ENST00000583173_distal_100kb
chr17	75416536	75616536	TSEN54_ENST00000580013_distal_100kb
chr17	75416526	75616526	TSEN54_ENST00000583454_distal_100kb
chr17	75416525	75616525	TSEN54_ENST00000333213_distal_100kb
chr17	75416060	75616060	TSEN54_ENST00000434205_distal_100kb
chr1	116998246	117198246	TTF2_ENST00000480701_distal_100kb
chr1	116996171	117196171	TTF2_ENST00000427271_distal_100kb
chr1	116995325	117195325	TTF2_ENST00000463696_distal_100kb
chr1	116992787	117192787	TTF2_ENST00000492682_distal_100kb
chr16	1219881	1419881	UBE2I_ENST00000568989_distal_100kb
chr16	1215325	1415325	UBE2I_ENST00000564143_distal_100kb
chr16	1214549	1414549	UBE2I_ENST00000566159_distal_100kb
chr16	1214045	1414045	UBE2I_ENST00000566775_distal_100kb
chr16	1213995	1413995	UBE2I_ENST00000402301_distal_100kb
chr16	1213560	1413560	UBE2I_ENST00000567074_distal_100kb
chr16	1212185	1412185	UBE2I_ENST00000562470_distal_100kb
chr16	1211871	1411871	UBE2I_ENST00000406620_distal_100kb
chr16	1209803	1409803	UBE2I_ENST00000566587_distal_100kb
chr16	1209758	1409758	UBE2I_ENST00000562482_distal_100kb
chr16	1209699	1409699	UBE2I_ENST00000568209_distal_100kb
chr16	1209678	1409678	UBE2I_ENST00000403747_distal_100kb
chr16	1209656	1409656	UBE2I_ENST00000567383_distal_100kb
chr16	1209648	1409648	UBE2I_ENST00000568288_distal_100kb
chr16	1209636	1409636	UBE2I_ENST00000473256_distal_100kb
chr16	1209635	1409635	UBE2I_ENST00000397515_distal_100kb
chr16	1209510	1409510	UBE2I_ENST00000397514_distal_100kb
chr16	1209153	1409153	UBE2I_ENST00000325437_distal_100kb
chr16	1208880	1408880	UBE2I_ENST00000355803_distal_100kb
chr8	66329028	66529028	RRS1_ENST00000320270_distal_100kb
chr2	200278237	200478237	SPATS2L_ENST00000449647_distal_100kb
chr2	200278005	200478005	SPATS2L_ENST00000421573_distal_100kb
chr20	62287325	62487325	RPS21_ENST00000370592_distal_100kb
chr20	62287318	62487318	RPS21_ENST00000450116_distal_100kb
chr20	62287297	62487297	RPS21_ENST00000370562_distal_100kb
chr20	62287123	62487123	RPS21_ENST00000492356_distal_100kb
chr20	62287116	62487116	RPS21_ENST00000343986_distal_100kb
chr15	67038235	67238235	SMAD3_ENST00000558739_distal_100kb
chr15	67038001	67238001	SMAD3_ENST00000439724_distal_100kb
chr15	67028103	67228103	SMAD3_ENST00000558894_distal_100kb
chr15	67025716	67225716	SMAD3_ENST00000540846_distal_100kb
chr9	127590134	127790134	STXBP1_ENST00000628768_distal_100kb
chr9	127579785	127779785	STXBP1_ENST00000628638_distal_100kb
chr9	127578524	127778524	STXBP1_ENST00000494254_distal_100kb
chr3	58049981	58249981	FLNB_ENST00000470231_distal_100kb
chr3	58049866	58249866	FLNB_ENST00000466455_distal_100kb
chr3	58049232	58249232	FLNB_ENST00000477629_distal_100kb
chr3	58046678	58246678	FLNB_ENST00000491408_distal_100kb
chr16	68224699	68424699	PRMT7_ENST00000563443_distal_100kb
chr16	68223983	68423983	PRMT7_ENST00000567542_distal_100kb
chr16	68223689	68423689	PRMT7_ENST00000565761_distal_100kb
chr16	68215979	68415979	PRMT7_ENST00000566430_distal_100kb
chr16	68215951	68415951	PRMT7_ENST00000562456_distal_100kb
chr16	68215896	68415896	PRMT7_ENST00000441236_distal_100kb
chr16	68215880	68415880	PRMT7_ENST00000561806_distal_100kb
chr16	68215842	68415842	PRMT7_ENST00000563562_distal_100kb
chr16	68215195	68415195	PRMT7_ENST00000568975_distal_100kb
chr16	68211134	68411134	PRMT7_ENST00000339507_distal_100kb
chr16	68211114	68411114	PRMT7_ENST00000565983_distal_100kb
chr16	68211070	68411070	PRMT7_ENST00000563520_distal_100kb
chr16	68211068	68411068	PRMT7_ENST00000562050_distal_100kb
chr16	68211064	68411064	PRMT7_ENST00000565356_distal_100kb
chr16	68211063	68411063	PRMT7_ENST00000564441_distal_100kb
chr16	68211056	68411056	PRMT7_ENST00000569047_distal_100kb
chr16	68211056	68411056	PRMT7_ENST00000449359_distal_100kb
chr16	68211054	68411054	PRMT7_ENST00000564050_distal_100kb
chr16	68211050	68411050	PRMT7_ENST00000566341_distal_100kb
chr16	68211040	68411040	PRMT7_ENST00000569571_distal_100kb
chr16	68211016	68411016	PRMT7_ENST00000565745_distal_100kb
chr16	68210974	68410974	PRMT7_ENST00000566657_distal_100kb
chr16	68210974	68410974	PRMT7_ENST00000562381_distal_100kb
chr17	59585117	59785117	CLTC_ENST00000475458_distal_100kb
chr17	59583906	59783906	CLTC_ENST00000472651_distal_100kb
chr17	59583714	59783714	CLTC_ENST00000496076_distal_100kb
chr17	59570982	59770982	CLTC_ENST00000579815_distal_100kb
chr17	59564690	59764690	CLTC_ENST00000466513_distal_100kb
chr17	40251387	40451387	RARA_ENST00000420042_distal_100kb
chr7	2278687	2478687	EIF3B_ENST00000494658_distal_100kb
chr7	2277824	2477824	EIF3B_ENST00000465670_distal_100kb
chr7	2275975	2475975	EIF3B_ENST00000468611_distal_100kb
chr7	2273118	2473118	EIF3B_ENST00000475415_distal_100kb
chr7	2266530	2466530	EIF3B_ENST00000466199_distal_100kb
chr7	2264324	2464324	EIF3B_ENST00000468250_distal_100kb
chr7	2264324	2464324	EIF3B_ENST00000463026_distal_100kb
chr7	2263021	2463021	EIF3B_ENST00000463229_distal_100kb
chr7	2254882	2454882	EIF3B_ENST00000397011_distal_100kb
chr7	2254867	2454867	EIF3B_ENST00000413917_distal_100kb
chr7	2254866	2454866	EIF3B_ENST00000360876_distal_100kb
chr7	2254086	2454086	EIF3B_ENST00000431643_distal_100kb
chr12	131840927	132040927	PUS1_ENST00000543754_distal_100kb
chr12	131829765	132029765	PUS1_ENST00000537484_distal_100kb
chr12	131829755	132029755	PUS1_ENST00000535067_distal_100kb
chr12	131829589	132029589	PUS1_ENST00000544213_distal_100kb
chr12	131829307	132029307	PUS1_ENST00000456665_distal_100kb
chr12	131829304	132029304	PUS1_ENST00000544662_distal_100kb
chr12	131829282	132029282	PUS1_ENST00000538037_distal_100kb
chr12	131829276	132029276	PUS1_ENST00000542167_distal_100kb
chr12	131829242	132029242	PUS1_ENST00000322060_distal_100kb
chr12	131829223	132029223	PUS1_ENST00000376649_distal_100kb
chr12	131829200	132029200	PUS1_ENST00000443358_distal_100kb
chr19	1173554	1373554	CIRBP_ENST00000621399_distal_100kb
chr19	1173504	1373504	CIRBP_ENST00000586555_distal_100kb
chr19	1172925	1372925	CIRBP_ENST00000588917_distal_100kb
chr19	1172917	1372917	CIRBP_ENST00000590188_distal_100kb
chr19	1171982	1371982	CIRBP_ENST00000444172_distal_100kb
chr19	1171030	1371030	CIRBP_ENST00000592234_distal_100kb
chr19	1170943	1370943	CIRBP_ENST00000588344_distal_100kb
chr17	47580603	47780603	KPNB1_ENST00000582126_distal_100kb
chr17	47579880	47779880	KPNB1_ENST00000580158_distal_100kb
chr17	47577048	47777048	KPNB1_ENST00000580573_distal_100kb
chr17	47573089	47773089	KPNB1_ENST00000580019_distal_100kb
chr17	47570377	47770377	KPNB1_ENST00000578718_distal_100kb
chr17	47570324	47770324	KPNB1_ENST00000579901_distal_100kb
chr17	47568365	47768365	KPNB1_ENST00000583013_distal_100kb
chr17	47556925	47756925	KPNB1_ENST00000582097_distal_100kb
chr17	47551196	47751196	KPNB1_ENST00000540627_distal_100kb
chr17	47550358	47750358	KPNB1_ENST00000577875_distal_100kb
chr17	47550152	47750152	KPNB1_ENST00000577918_distal_100kb
chr17	47549838	47749838	KPNB1_ENST00000290158_distal_100kb
chr17	47549495	47749495	KPNB1_ENST00000583648_distal_100kb
chr17	47549476	47749476	KPNB1_ENST00000535458_distal_100kb
chr6	30621699	30821699	TUBB_ENST00000396384_distal_100kb
chr6	30621667	30821667	TUBB_ENST00000396389_distal_100kb
chr6	30621574	30821574	TUBB_ENST00000330914_distal_100kb
chr6	30620201	30820201	TUBB_ENST00000327892_distal_100kb
chr22	20817434	21017434	CRKL_ENST00000411769_distal_100kb
chr22	20817426	21017426	CRKL_ENST00000354336_distal_100kb
chr19	38628145	38828145	ACTN4_ENST00000477174_distal_100kb
chr19	38627856	38827856	ACTN4_ENST00000497637_distal_100kb
chr19	38624157	38824157	ACTN4_ENST00000440400_distal_100kb
chr19	38610833	38810833	ACTN4_ENST00000489451_distal_100kb
chr19	38608142	38808142	ACTN4_ENST00000586538_distal_100kb
chr19	38548193	38748193	ACTN4_ENST00000495553_distal_100kb
chr19	38547746	38747746	ACTN4_ENST00000424234_distal_100kb
chr19	38547738	38747738	ACTN4_ENST00000589528_distal_100kb
chr19	38547738	38747738	ACTN4_ENST00000390009_distal_100kb
chr19	38547670	38747670	ACTN4_ENST00000252699_distal_100kb
chr19	38547649	38747649	ACTN4_ENST00000588618_distal_100kb
chr19	38532026	38732026	EIF3K_ENST00000590134_distal_100kb
chr19	38526050	38726050	EIF3K_ENST00000588299_distal_100kb
chr19	38519211	38719211	EIF3K_ENST00000592558_distal_100kb
chr19	38519196	38719196	EIF3K_ENST00000591409_distal_100kb
chr19	38519196	38719196	EIF3K_ENST00000588422_distal_100kb
chr19	38519196	38719196	EIF3K_ENST00000586513_distal_100kb
chr19	38519193	38719193	EIF3K_ENST00000545173_distal_100kb
chr19	38519186	38719186	EIF3K_ENST00000593062_distal_100kb
chr19	38519186	38719186	EIF3K_ENST00000588934_distal_100kb
chr19	38519186	38719186	EIF3K_ENST00000586932_distal_100kb
chr19	38519186	38719186	EIF3K_ENST00000538434_distal_100kb
chr19	38519097	38719097	EIF3K_ENST00000248342_distal_100kb
chr19	38519095	38719095	EIF3K_ENST00000593149_distal_100kb
chr19	38519082	38719082	EIF3K_ENST00000614624_distal_100kb
chr17	45005765	45205765	NMT1_ENST00000587670_distal_100kb
chr17	45005644	45205644	NMT1_ENST00000587120_distal_100kb
chr17	45004617	45204617	NMT1_ENST00000591931_distal_100kb
chr17	45002963	45202963	NMT1_ENST00000587014_distal_100kb
chr17	44997128	45197128	NMT1_ENST00000590310_distal_100kb
chr17	44993631	45193631	NMT1_ENST00000588455_distal_100kb
chr17	44961679	45161679	NMT1_ENST00000592654_distal_100kb
chr17	44961334	45161334	NMT1_ENST00000590114_distal_100kb
chr17	44961334	45161334	NMT1_ENST00000585561_distal_100kb
chr17	44961320	45161320	NMT1_ENST00000543908_distal_100kb
chr17	44961312	45161312	NMT1_ENST00000258960_distal_100kb
chr17	44961306	45161306	NMT1_ENST00000588975_distal_100kb
chr17	44951610	45151610	NMT1_ENST00000592782_distal_100kb
chr5	154841177	155041177	MRPL22_ENST00000519059_distal_100kb
chr5	154841102	155041102	MRPL22_ENST00000522038_distal_100kb
chr5	154841095	155041095	MRPL22_ENST00000439747_distal_100kb
chr5	154841093	155041093	MRPL22_ENST00000265229_distal_100kb
chr5	154841070	155041070	MRPL22_ENST00000523037_distal_100kb
chr8	119959780	120159780	COL14A1_ENST00000498051_distal_100kb
chr2	69804254	70004254	SNRNP27_ENST00000487029_distal_100kb
chr7	76182614	76382614	SRRM3_ENST00000612155_distal_100kb
chr7	76173053	76373053	SRRM3_ENST00000479284_distal_100kb
chr7	76165407	76365407	SRRM3_ENST00000464752_distal_100kb
chr7	76134982	76334982	SRRM3_ENST00000479294_distal_100kb
chr9	127542343	127742343	STXBP1_ENST00000626333_distal_100kb
chr10	110787773	110987773	PDCD4_ENST00000483595_distal_100kb
chr10	110787753	110987753	PDCD4_ENST00000489049_distal_100kb
chr10	110785253	110985253	PDCD4_ENST00000462577_distal_100kb
chr10	110784771	110984771	PDCD4_ENST00000481353_distal_100kb
chr10	110780319	110980319	PDCD4_ENST00000492932_distal_100kb
chr10	110771955	110971955	PDCD4_ENST00000444997_distal_100kb
chr10	110771919	110971919	PDCD4_ENST00000483670_distal_100kb
chr10	110771893	110971893	PDCD4_ENST00000467574_distal_100kb
chr10	110771807	110971807	PDCD4_ENST00000280154_distal_100kb
chr10	110771795	110971795	PDCD4_ENST00000393104_distal_100kb
chr2	200293077	200493077	SPATS2L_ENST00000438761_distal_100kb
chr1	116975295	117175295	TTF2_ENST00000469638_distal_100kb
chr1	116960362	117160362	TTF2_ENST00000470935_distal_100kb
chr1	116960303	117160303	TTF2_ENST00000369466_distal_100kb
chr1	154166452	154366452	UBAP2L_ENST00000484819_distal_100kb
chr1	154161628	154361628	UBAP2L_ENST00000493867_distal_100kb
chr1	154159736	154359736	UBAP2L_ENST00000475373_distal_100kb
chr1	154158631	154358631	UBAP2L_ENST00000484696_distal_100kb
chr1	154157345	154357345	UBAP2L_ENST00000465855_distal_100kb
chr1	154157071	154357071	UBAP2L_ENST00000428595_distal_100kb
chr1	154155252	154355252	UBAP2L_ENST00000433615_distal_100kb
chr1	154155247	154355247	UBAP2L_ENST00000489076_distal_100kb
chr1	154154647	154354647	UBAP2L_ENST00000495676_distal_100kb
chr1	154142930	154342930	UBAP2L_ENST00000466173_distal_100kb
chr6	157977680	158177680	SYNJ2_ENST00000367112_distal_100kb
chr6	157970128	158170128	SYNJ2_ENST00000367122_distal_100kb
chr6	157933490	158133490	SYNJ2_ENST00000485863_distal_100kb
chr6	157927367	158127367	SYNJ2_ENST00000640569_distal_100kb
chr6	157917465	158117465	SYNJ2_ENST00000449320_distal_100kb
chr6	157917048	158117048	SYNJ2_ENST00000638626_distal_100kb
chr6	157882038	158082038	SYNJ2_ENST00000367113_distal_100kb
chr6	157881954	158081954	SYNJ2_ENST00000640338_distal_100kb
chr6	157881887	158081887	SYNJ2_ENST00000355585_distal_100kb
chr19	17836251	18036251	CCDC124_ENST00000596123_distal_100kb
chr19	17835096	18035096	CCDC124_ENST00000597436_distal_100kb
chr19	17833023	18033023	CCDC124_ENST00000602080_distal_100kb
chr19	17833016	18033016	CCDC124_ENST00000445755_distal_100kb
chr20	63786882	63986882	TPD52L2_ENST00000474176_distal_100kb
chr20	63765294	63965294	TPD52L2_ENST00000358548_distal_100kb
chr20	63765294	63965294	TPD52L2_ENST00000351424_distal_100kb
chr20	63765294	63965294	TPD52L2_ENST00000217121_distal_100kb
chr20	63765290	63965290	TPD52L2_ENST00000352482_distal_100kb
chr20	63765290	63965290	TPD52L2_ENST00000348257_distal_100kb
chr20	63765290	63965290	TPD52L2_ENST00000346249_distal_100kb
chr20	63765243	63965243	TPD52L2_ENST00000369927_distal_100kb
chr20	63765228	63965228	TPD52L2_ENST00000615907_distal_100kb
chr20	63765228	63965228	TPD52L2_ENST00000611972_distal_100kb
chr15	67086662	67286662	SMAD3_ENST00000558763_distal_100kb
chr15	67084775	67284775	SMAD3_ENST00000560424_distal_100kb
chr15	67074303	67274303	SMAD3_ENST00000560402_distal_100kb
chr15	67066531	67266531	SMAD3_ENST00000558827_distal_100kb
chr15	67066531	67266531	SMAD3_ENST00000558428_distal_100kb
chr15	67066019	67266019	SMAD3_ENST00000537194_distal_100kb
chr9	127561459	127761459	STXBP1_ENST00000626416_distal_100kb
chr9	127561133	127761133	STXBP1_ENST00000496504_distal_100kb
chr6	7459286	7659286	DSP_ENST00000506617_distal_100kb
chr6	7441617	7641617	DSP_ENST00000418664_distal_100kb
chr6	7441575	7641575	DSP_ENST00000379802_distal_100kb
chr2	227436955	227636955	AGFG1_ENST00000458212_distal_100kb
chr2	227410721	227610721	AGFG1_ENST00000486932_distal_100kb
chr2	227408272	227608272	AGFG1_ENST00000456594_distal_100kb
chr2	227372372	227572372	AGFG1_ENST00000409171_distal_100kb
chr2	227372372	227572372	AGFG1_ENST00000373671_distal_100kb
chr2	227372369	227572369	AGFG1_ENST00000409315_distal_100kb
chr2	227372162	227572162	AGFG1_ENST00000310078_distal_100kb
chr2	227372152	227572152	AGFG1_ENST00000409979_distal_100kb
chr17	67945468	68145468	KPNA2_ENST00000582898_distal_100kb
chr17	67942912	68142912	KPNA2_ENST00000583392_distal_100kb
chr17	67936994	68136994	KPNA2_ENST00000579754_distal_100kb
chr17	67935960	68135960	KPNA2_ENST00000537025_distal_100kb
chr17	67935735	68135735	KPNA2_ENST00000584026_distal_100kb
chr17	67935708	68135708	KPNA2_ENST00000583269_distal_100kb
chr17	67935519	68135519	KPNA2_ENST00000330459_distal_100kb
chr1	109918432	110118432	AHCYL1_ENST00000469401_distal_100kb
chr1	109917495	110117495	AHCYL1_ENST00000481423_distal_100kb
chr1	109904131	110104131	AHCYL1_ENST00000359172_distal_100kb
chr1	109885015	110085015	AHCYL1_ENST00000475081_distal_100kb
chr1	109884765	110084765	AHCYL1_ENST00000393614_distal_100kb
chr1	109884686	110084686	AHCYL1_ENST00000369799_distal_100kb
chr3	58068456	58268456	FLNB_ENST00000419752_distal_100kb
chr3	58065476	58265476	FLNB_ENST00000484981_distal_100kb
chr3	58056027	58256027	FLNB_ENST00000475487_distal_100kb
chr3	58054610	58254610	FLNB_ENST00000468939_distal_100kb
chr11	68803926	69003926	IGHMBP2_ENST00000545146_distal_100kb
chr11	68803897	69003897	IGHMBP2_ENST00000539224_distal_100kb
chr11	68803891	69003891	IGHMBP2_ENST00000544541_distal_100kb
chr11	68803842	69003842	IGHMBP2_ENST00000255078_distal_100kb
chr17	63717073	63917073	DDX42_ENST00000581767_distal_100kb
chr17	63716968	63916968	DDX42_ENST00000582985_distal_100kb
chr17	63716589	63916589	DDX42_ENST00000579539_distal_100kb
chr17	63713272	63913272	DDX42_ENST00000584951_distal_100kb
chr17	63711281	63911281	DDX42_ENST00000578593_distal_100kb
chr17	63710263	63910263	DDX42_ENST00000581477_distal_100kb
chr17	63705508	63905508	DDX42_ENST00000584010_distal_100kb
chr17	63700177	63900177	DDX42_ENST00000577978_distal_100kb
chr17	63700151	63900151	DDX42_ENST00000579511_distal_100kb
chr17	63692531	63892531	DDX42_ENST00000457800_distal_100kb
chr17	63692529	63892529	DDX42_ENST00000577940_distal_100kb
chr17	63692486	63892486	DDX42_ENST00000584261_distal_100kb
chr17	63687038	63887038	DDX42_ENST00000578137_distal_100kb
chr17	63687036	63887036	DDX42_ENST00000580108_distal_100kb
chr17	63674190	63874190	DDX42_ENST00000359353_distal_100kb
chr17	63674189	63874189	DDX42_ENST00000389924_distal_100kb
chr17	63673884	63873884	DDX42_ENST00000583590_distal_100kb
chr17	63673863	63873863	DDX42_ENST00000578681_distal_100kb
chr17	63673603	63873603	DDX42_ENST00000581135_distal_100kb
chrX	100720536	100920536	CSTF2_ENST00000413437_distal_100kb
chrX	100720417	100920417	CSTF2_ENST00000475126_distal_100kb
chrX	100720401	100920401	CSTF2_ENST00000372972_distal_100kb
chrX	100720359	100920359	CSTF2_ENST00000415585_distal_100kb
chr5	178105568	178305568	HNRNPAB_ENST00000504796_distal_100kb
chr5	178104571	178304571	HNRNPAB_ENST00000504898_distal_100kb
chr5	178104548	178304548	HNRNPAB_ENST00000506259_distal_100kb
chr5	178104544	178304544	HNRNPAB_ENST00000515193_distal_100kb
chr5	178104541	178304541	HNRNPAB_ENST00000514633_distal_100kb
chr5	178104539	178304539	HNRNPAB_ENST00000355836_distal_100kb
chr5	178104533	178304533	HNRNPAB_ENST00000506339_distal_100kb
chr5	178104507	178304507	HNRNPAB_ENST00000358344_distal_100kb
chr2	189362484	189562484	WDR75_ENST00000498365_distal_100kb
chr6	36500403	36700403	SRSF3_ENST00000614136_distal_100kb
chr6	36499438	36699438	SRSF3_ENST00000620389_distal_100kb
chr6	36494592	36694592	SRSF3_ENST00000620941_distal_100kb
chr6	36494391	36694391	SRSF3_ENST00000477442_distal_100kb
chr6	36494368	36694368	SRSF3_ENST00000373715_distal_100kb
chr6	36494368	36694368	SRSF3_ENST00000339436_distal_100kb
chr6	36494367	36694367	SRSF3_ENST00000620242_distal_100kb
chr6	36494353	36694353	SRSF3_ENST00000613941_distal_100kb
chr17	59555961	59755961	CLTC_ENST00000483176_distal_100kb
chr15	39930393	40130393	EIF2AK4_ENST00000558823_distal_100kb
chr15	39921543	40121543	EIF2AK4_ENST00000559032_distal_100kb
chr15	39920526	40120526	EIF2AK4_ENST00000558743_distal_100kb
chr15	39902391	40102391	EIF2AK4_ENST00000559311_distal_100kb
chr15	39902391	40102391	EIF2AK4_ENST00000558557_distal_100kb
chr15	39891166	40091166	EIF2AK4_ENST00000558629_distal_100kb
chr15	39876979	40076979	EIF2AK4_ENST00000624709_distal_100kb
chr8	98055958	98255958	POP1_ENST00000517435_distal_100kb
chr2	237527607	237727607	LRRFIP1_ENST00000465870_distal_100kb
chr2	237527576	237727576	LRRFIP1_ENST00000308482_distal_100kb
chr17	40245241	40445241	RARA_ENST00000475125_distal_100kb
chr17	40242399	40442399	RARA_ENST00000579727_distal_100kb
chr17	40242363	40442363	RARA_ENST00000394081_distal_100kb
chr17	40241388	40441388	RARA_ENST00000394086_distal_100kb
chr17	40222991	40422991	RARA_ENST00000582914_distal_100kb
chr17	40218285	40418285	RARA_ENST00000425707_distal_100kb
chr17	40218281	40418281	RARA_ENST00000394089_distal_100kb
chr17	40209194	40409194	RARA_ENST00000254066_distal_100kb
chr17	40209192	40409192	RARA_ENST00000577646_distal_100kb
chr16	29969578	30169578	ALDOA_ENST00000565355_distal_100kb
chr16	29969262	30169262	ALDOA_ENST00000566130_distal_100kb
chr16	29968837	30168837	ALDOA_ENST00000566146_distal_100kb
chr16	29967503	30167503	ALDOA_ENST00000564688_distal_100kb
chr16	29966187	30166187	ALDOA_ENST00000562679_distal_100kb
chr16	29965858	30165858	ALDOA_ENST00000566846_distal_100kb
chr16	29965791	30165791	ALDOA_ENST00000566012_distal_100kb
chr16	29965777	30165777	ALDOA_ENST00000395240_distal_100kb
chr16	29965772	30165772	ALDOA_ENST00000569798_distal_100kb
chr16	29965762	30165762	ALDOA_ENST00000567555_distal_100kb
chr16	29965734	30165734	ALDOA_ENST00000564595_distal_100kb
chr16	29965148	30165148	ALDOA_ENST00000564546_distal_100kb
chr16	29964739	30164739	ALDOA_ENST00000563987_distal_100kb
chr16	29964497	30164497	ALDOA_ENST00000412304_distal_100kb
chr16	29964434	30164434	ALDOA_ENST00000564521_distal_100kb
chr16	29964274	30164274	ALDOA_ENST00000563060_distal_100kb
chr16	29964185	30164185	ALDOA_ENST00000569545_distal_100kb
chr16	29964172	30164172	ALDOA_ENST00000562168_distal_100kb
chr16	29964164	30164164	ALDOA_ENST00000562302_distal_100kb
chr16	29954575	30154575	ALDOA_ENST00000567249_distal_100kb
chr16	29953494	30153494	ALDOA_ENST00000636698_distal_100kb
chr16	29953338	30153338	ALDOA_ENST00000566280_distal_100kb
chr16	29953160	30153160	ALDOA_ENST00000562240_distal_100kb
chr16	29953134	30153134	ALDOA_ENST00000568435_distal_100kb
chr16	29953127	30153127	ALDOA_ENST00000575627_distal_100kb
chr16	29953127	30153127	ALDOA_ENST00000566897_distal_100kb
chr16	29953123	30153123	ALDOA_ENST00000395248_distal_100kb
chr16	29953090	30153090	ALDOA_ENST00000627059_distal_100kb
chr16	29953090	30153090	ALDOA_ENST00000338110_distal_100kb
chr5	33366758	33566758	TARS_ENST00000503422_distal_100kb
chr5	33361008	33561008	TARS_ENST00000509410_distal_100kb
chr5	33356034	33556034	TARS_ENST00000504698_distal_100kb
chr17	39984434	40184434	THRA_ENST00000577637_distal_100kb
chr12	2703197	2903197	FKBP4_ENST00000544366_distal_100kb
chr12	2701178	2901178	FKBP4_ENST00000539181_distal_100kb
chr12	2698767	2898767	FKBP4_ENST00000543037_distal_100kb
chr12	2696681	2896681	FKBP4_ENST00000538622_distal_100kb
chr12	2695657	2895657	FKBP4_ENST00000540260_distal_100kb
chr12	2695140	2895140	FKBP4_ENST00000630279_distal_100kb
chr12	2695069	2895069	FKBP4_ENST00000543769_distal_100kb
chr12	2694953	2894953	FKBP4_ENST00000001008_distal_100kb
chr9	127512361	127712361	STXBP1_ENST00000476182_distal_100kb
chr9	127512283	127712283	STXBP1_ENST00000373299_distal_100kb
chr9	127512277	127712277	STXBP1_ENST00000630492_distal_100kb
chr9	127512277	127712277	STXBP1_ENST00000627871_distal_100kb
chr9	127512265	127712265	STXBP1_ENST00000637173_distal_100kb
chr9	127512265	127712265	STXBP1_ENST00000637060_distal_100kb
chr9	127512248	127712248	STXBP1_ENST00000637464_distal_100kb
chr9	127512222	127712222	STXBP1_ENST00000637953_distal_100kb
chr9	127512222	127712222	STXBP1_ENST00000636962_distal_100kb
chr9	127512222	127712222	STXBP1_ENST00000635950_distal_100kb
chr9	127512207	127712207	STXBP1_ENST00000373302_distal_100kb
chr9	127511834	127711834	STXBP1_ENST00000626539_distal_100kb
chr9	127511805	127711805	STXBP1_ENST00000636509_distal_100kb
chr9	127511760	127711760	STXBP1_ENST00000625363_distal_100kb
chr9	127479370	127679370	STXBP1_ENST00000637521_distal_100kb
chr1	45515059	45715059	NASP_ENST00000534450_distal_100kb
chr1	45514963	45714963	NASP_ENST00000527932_distal_100kb
chr1	45513169	45713169	NASP_ENST00000531612_distal_100kb
chr1	45510554	45710554	NASP_ENST00000481782_distal_100kb
chr1	45509300	45709300	NASP_ENST00000530073_distal_100kb
chr1	45484065	45684065	NASP_ENST00000629893_distal_100kb
chr1	45484065	45684065	NASP_ENST00000351223_distal_100kb
chr1	45484063	45684063	NASP_ENST00000372052_distal_100kb
chr1	45484061	45684061	NASP_ENST00000470768_distal_100kb
chr1	45484060	45684060	NASP_ENST00000534101_distal_100kb
chr1	45484060	45684060	NASP_ENST00000350030_distal_100kb
chr1	45484058	45684058	NASP_ENST00000528238_distal_100kb
chr1	45484045	45684045	NASP_ENST00000531532_distal_100kb
chr1	45484045	45684045	NASP_ENST00000530840_distal_100kb
chr1	45484045	45684045	NASP_ENST00000529333_distal_100kb
chr1	45484045	45684045	NASP_ENST00000527470_distal_100kb
chr1	45484045	45684045	NASP_ENST00000525515_distal_100kb
chr1	45484045	45684045	NASP_ENST00000453748_distal_100kb
chr1	45484042	45684042	NASP_ENST00000528084_distal_100kb
chr1	45484042	45684042	NASP_ENST00000527359_distal_100kb
chr1	45484041	45684041	NASP_ENST00000464190_distal_100kb
chr1	45483989	45683989	NASP_ENST00000437362_distal_100kb
chr1	45483988	45683988	NASP_ENST00000537798_distal_100kb
chr1	45483846	45683846	NASP_ENST00000437901_distal_100kb
chr8	120025144	120225144	COL14A1_ENST00000432943_distal_100kb
chr8	120025108	120225108	COL14A1_ENST00000309791_distal_100kb
chr8	120025108	120225108	COL14A1_ENST00000297848_distal_100kb
chr8	120007378	120207378	COL14A1_ENST00000537875_distal_100kb
chr10	7702243	7902243	ATP5C1_ENST00000480528_distal_100kb
chr10	7700052	7900052	ATP5C1_ENST00000473809_distal_100kb
chr10	7688210	7888210	ATP5C1_ENST00000472202_distal_100kb
chr10	7688184	7888184	ATP5C1_ENST00000460820_distal_100kb
chr10	7688179	7888179	ATP5C1_ENST00000465936_distal_100kb
chr10	7688177	7888177	ATP5C1_ENST00000335698_distal_100kb
chr10	7688175	7888175	ATP5C1_ENST00000460362_distal_100kb
chr10	7688159	7888159	ATP5C1_ENST00000462760_distal_100kb
chr10	7688147	7888147	ATP5C1_ENST00000493053_distal_100kb
chr10	7688129	7888129	ATP5C1_ENST00000356708_distal_100kb
chr14	88463601	88663601	ZC3H14_ENST00000555120_distal_100kb
chr14	88463522	88663522	ZC3H14_ENST00000557693_distal_100kb
chr14	88463347	88663347	ZC3H14_ENST00000336693_distal_100kb
chr14	88463134	88663134	ZC3H14_ENST00000393514_distal_100kb
chr14	88463038	88663038	ZC3H14_ENST00000555755_distal_100kb
chr14	88463026	88663026	ZC3H14_ENST00000555799_distal_100kb
chr14	88463014	88663014	ZC3H14_ENST00000557607_distal_100kb
chr14	88463012	88663012	ZC3H14_ENST00000556158_distal_100kb
chr14	88463010	88663010	ZC3H14_ENST00000556945_distal_100kb
chr14	88463008	88663008	ZC3H14_ENST00000553495_distal_100kb
chr14	88462982	88662982	ZC3H14_ENST00000554602_distal_100kb
chr14	88462970	88662970	ZC3H14_ENST00000302216_distal_100kb
chr14	88462909	88662909	ZC3H14_ENST00000251038_distal_100kb
chr1	117829775	118029775	WDR3_ENST00000471680_distal_100kb
chr1	117829768	118029768	WDR3_ENST00000349139_distal_100kb
chr1	117829724	118029724	WDR3_ENST00000487202_distal_100kb
chr1	117829720	118029720	WDR3_ENST00000369441_distal_100kb
chr14	55038044	55238044	LGALS3_ENST00000556263_distal_100kb
chr14	55037369	55237369	LGALS3_ENST00000556322_distal_100kb
chr14	55037188	55237188	LGALS3_ENST00000556438_distal_100kb
chr14	55029260	55229260	LGALS3_ENST00000554715_distal_100kb
chr14	55029256	55229256	LGALS3_ENST00000553755_distal_100kb
chr14	55029044	55229044	LGALS3_ENST00000254301_distal_100kb
chr14	55024110	55224110	LGALS3_ENST00000553493_distal_100kb
chr19	41760778	41960778	RPS19_ENST00000598399_distal_100kb
chr19	41760769	41960769	RPS19_ENST00000598261_distal_100kb
chr19	41760446	41960446	RPS19_ENST00000593863_distal_100kb
chr19	41760257	41960257	RPS19_ENST00000221975_distal_100kb
chr19	41760255	41960255	RPS19_ENST00000601492_distal_100kb
chr19	41760255	41960255	RPS19_ENST00000600467_distal_100kb
chr19	41760255	41960255	RPS19_ENST00000598466_distal_100kb
chr19	41759918	41959918	RPS19_ENST00000598742_distal_100kb
chr1	154125082	154325082	UBAP2L_ENST00000361546_distal_100kb
chr1	154121328	154321328	UBAP2L_ENST00000456325_distal_100kb
chr1	154120967	154320967	UBAP2L_ENST00000437652_distal_100kb
chr1	154120947	154320947	UBAP2L_ENST00000368504_distal_100kb
chr1	154120943	154320943	UBAP2L_ENST00000412596_distal_100kb
chr1	154120885	154320885	UBAP2L_ENST00000441890_distal_100kb
chr1	154120849	154320849	UBAP2L_ENST00000613315_distal_100kb
chr1	154120849	154320849	UBAP2L_ENST00000428931_distal_100kb
chr1	154120849	154320849	UBAP2L_ENST00000271877_distal_100kb
chr1	154120179	154320179	UBAP2L_ENST00000343815_distal_100kb
chr17	45061917	45261917	HEXIM2_ENST00000592695_distal_100kb
chr17	45061896	45261896	HEXIM2_ENST00000591070_distal_100kb
chr17	45061895	45261895	HEXIM2_ENST00000591576_distal_100kb
chr17	45061845	45261845	HEXIM2_ENST00000589230_distal_100kb
chr17	45061094	45261094	HEXIM2_ENST00000586681_distal_100kb
chr17	45061078	45261078	HEXIM2_ENST00000593138_distal_100kb
chr17	45060730	45260730	HEXIM2_ENST00000585340_distal_100kb
chr17	45060700	45260700	HEXIM2_ENST00000307275_distal_100kb
chr8	98017840	98217840	POP1_ENST00000349693_distal_100kb
chr8	98017312	98217312	POP1_ENST00000401707_distal_100kb
chr8	98017297	98217297	POP1_ENST00000522319_distal_100kb
chr6	10594695	10794695	PAK1IP1_ENST00000379568_distal_100kb
chr5	173818216	174018216	CPEB4_ENST00000519467_distal_100kb
chr5	173793078	173993078	CPEB4_ENST00000517880_distal_100kb
chr5	173793051	173993051	CPEB4_ENST00000522336_distal_100kb
chr5	173790677	173990677	CPEB4_ENST00000519152_distal_100kb
chr5	173790674	173990674	CPEB4_ENST00000522344_distal_100kb
chr5	173790666	173990666	CPEB4_ENST00000518141_distal_100kb
chr5	173789531	173989531	CPEB4_ENST00000519835_distal_100kb
chr5	173789340	173989340	CPEB4_ENST00000520867_distal_100kb
chr5	173789340	173989340	CPEB4_ENST00000334035_distal_100kb
chr5	173788280	173988280	CPEB4_ENST00000265085_distal_100kb
chr3	40358631	40558631	RPL14_ENST00000461368_distal_100kb
chr3	40357932	40557932	RPL14_ENST00000481798_distal_100kb
chr3	40357891	40557891	RPL14_ENST00000465280_distal_100kb
chr3	40357877	40557877	RPL14_ENST00000479563_distal_100kb
chr3	40357363	40557363	RPL14_ENST00000435633_distal_100kb
chr3	40357354	40557354	RPL14_ENST00000416518_distal_100kb
chr3	40357340	40557340	RPL14_ENST00000396203_distal_100kb
chr3	40357303	40557303	RPL14_ENST00000465325_distal_100kb
chr3	40357292	40557292	RPL14_ENST00000338970_distal_100kb
chr10	110790638	110990638	PDCD4_ENST00000498367_distal_100kb
chr5	176944327	177144327	ZNF346_ENST00000504600_distal_100kb
chr5	176922904	177122904	ZNF346_ENST00000510933_distal_100kb
chr5	176922735	177122735	ZNF346_ENST00000513587_distal_100kb
chr5	176922735	177122735	ZNF346_ENST00000503039_distal_100kb
chr5	176922732	177122732	ZNF346_ENST00000511834_distal_100kb
chr5	176922716	177122716	ZNF346_ENST00000508155_distal_100kb
chr5	176922704	177122704	ZNF346_ENST00000503425_distal_100kb
chr5	176922696	177122696	ZNF346_ENST00000512315_distal_100kb
chr5	176922696	177122696	ZNF346_ENST00000506693_distal_100kb
chr5	176922696	177122696	ZNF346_ENST00000358149_distal_100kb
chr22	46254710	46454710	TRMU_ENST00000470831_distal_100kb
chr22	46253517	46453517	TRMU_ENST00000485559_distal_100kb
chr22	46252829	46452829	TRMU_ENST00000491612_distal_100kb
chr22	46251650	46451650	TRMU_ENST00000479648_distal_100kb
chr22	46250345	46450345	TRMU_ENST00000463785_distal_100kb
chr22	46236390	46436390	TRMU_ENST00000493556_distal_100kb
chr22	46235958	46435958	TRMU_ENST00000485175_distal_100kb
chr22	46235895	46435895	TRMU_ENST00000496831_distal_100kb
chr22	46235893	46435893	TRMU_ENST00000465378_distal_100kb
chr22	46235745	46435745	TRMU_ENST00000381019_distal_100kb
chr22	46235425	46435425	TRMU_ENST00000457572_distal_100kb
chr22	46235425	46435425	TRMU_ENST00000456595_distal_100kb
chr22	46235425	46435425	TRMU_ENST00000453630_distal_100kb
chr22	46235425	46435425	TRMU_ENST00000381021_distal_100kb
chr22	46235425	46435425	TRMU_ENST00000290846_distal_100kb
chr22	46235401	46435401	TRMU_ENST00000441818_distal_100kb
chr22	46231447	46431447	TRMU_ENST00000486620_distal_100kb
chr22	46230875	46430875	TRMU_ENST00000476901_distal_100kb
chr17	45885659	46085659	MAPT_ENST00000577017_distal_100kb
chr17	45882866	46082866	MAPT_ENST00000576238_distal_100kb
chr17	45875492	46075492	MAPT_ENST00000572440_distal_100kb
chr17	45872783	46072783	MAPT_ENST00000576518_distal_100kb
chr17	45862338	46062338	MAPT_ENST00000574436_distal_100kb
chr17	45862338	46062338	MAPT_ENST00000571987_distal_100kb
chr17	45862338	46062338	MAPT_ENST00000431008_distal_100kb
chr17	45862338	46062338	MAPT_ENST00000420682_distal_100kb
chr17	45862338	46062338	MAPT_ENST00000415613_distal_100kb
chr17	45794674	45994674	MAPT_ENST00000446361_distal_100kb
chr17	45794668	45994668	MAPT_ENST00000334239_distal_100kb
chr17	45794576	45994576	MAPT_ENST00000570299_distal_100kb
chr17	45794566	45994566	MAPT_ENST00000571311_distal_100kb
chr17	45794382	45994382	MAPT_ENST00000535772_distal_100kb
chr17	45794382	45994382	MAPT_ENST00000351559_distal_100kb
chr17	45794382	45994382	MAPT_ENST00000344290_distal_100kb
chr17	45794382	45994382	MAPT_ENST00000340799_distal_100kb
chr17	45794382	45994382	MAPT_ENST00000262410_distal_100kb
chr17	59548240	59748240	CLTC_ENST00000472129_distal_100kb
chr17	59547646	59747646	CLTC_ENST00000585198_distal_100kb
chr11	117092617	117292617	SIDT2_ENST00000532062_distal_100kb
chr11	117092579	117292579	SIDT2_ENST00000525478_distal_100kb
chr11	117090728	117290728	SIDT2_ENST00000525065_distal_100kb
chr11	117090683	117290683	SIDT2_ENST00000529484_distal_100kb
chr11	117089025	117289025	SIDT2_ENST00000524988_distal_100kb
chr11	117088991	117288991	SIDT2_ENST00000527654_distal_100kb
chr11	117087627	117287627	SIDT2_ENST00000526813_distal_100kb
chr11	117085951	117285951	SIDT2_ENST00000529441_distal_100kb
chr11	117082098	117282098	SIDT2_ENST00000531255_distal_100kb
chr11	117081464	117281464	SIDT2_ENST00000530948_distal_100kb
chr11	117081444	117281444	SIDT2_ENST00000528397_distal_100kb
chr11	117079688	117279688	SIDT2_ENST00000531353_distal_100kb
chr11	117079369	117279369	SIDT2_ENST00000524842_distal_100kb
chr11	117079223	117279223	SIDT2_ENST00000628876_distal_100kb
chr11	117079223	117279223	SIDT2_ENST00000431081_distal_100kb
chr11	117079181	117279181	SIDT2_ENST00000525339_distal_100kb
chr11	117079181	117279181	SIDT2_ENST00000278951_distal_100kb
chr11	117078932	117278932	SIDT2_ENST00000620360_distal_100kb
chr11	117078736	117278736	SIDT2_ENST00000532960_distal_100kb
chr11	117078733	117278733	SIDT2_ENST00000324225_distal_100kb
chr12	68743689	68943689	MDM2_ENST00000400501_distal_100kb
chr12	68743066	68943066	MDM2_ENST00000544125_distal_100kb
chr12	68742441	68942441	MDM2_ENST00000540709_distal_100kb
chr12	68724203	68924203	MDM2_ENST00000543046_distal_100kb
chr12	68713602	68913602	MDM2_ENST00000471946_distal_100kb
chr12	68709227	68909227	MDM2_ENST00000478070_distal_100kb
chr12	68709227	68909227	MDM2_ENST00000348801_distal_100kb
chr12	68709212	68909212	MDM2_ENST00000546048_distal_100kb
chr12	68709212	68909212	MDM2_ENST00000545204_distal_100kb
chr12	68709212	68909212	MDM2_ENST00000544561_distal_100kb
chr12	68709212	68909212	MDM2_ENST00000542502_distal_100kb
chr12	68709212	68909212	MDM2_ENST00000540352_distal_100kb
chr12	68709212	68909212	MDM2_ENST00000537182_distal_100kb
chr12	68709212	68909212	MDM2_ENST00000536089_distal_100kb
chr12	68709212	68909212	MDM2_ENST00000517852_distal_100kb
chr12	68709212	68909212	MDM2_ENST00000496959_distal_100kb
chr12	68709212	68909212	MDM2_ENST00000481186_distal_100kb
chr12	68709212	68909212	MDM2_ENST00000393413_distal_100kb
chr12	68709212	68909212	MDM2_ENST00000393410_distal_100kb
chr12	68709212	68909212	MDM2_ENST00000360430_distal_100kb
chr12	68709212	68909212	MDM2_ENST00000350057_distal_100kb
chr12	68709212	68909212	MDM2_ENST00000299252_distal_100kb
chr12	68709024	68909024	MDM2_ENST00000393416_distal_100kb
chr12	68709017	68909017	MDM2_ENST00000543323_distal_100kb
chr12	68709017	68909017	MDM2_ENST00000539479_distal_100kb
chr12	68709017	68909017	MDM2_ENST00000523991_distal_100kb
chr12	68709017	68909017	MDM2_ENST00000393415_distal_100kb
chr12	68708464	68908464	MDM2_ENST00000258148_distal_100kb
chr12	68708383	68908383	MDM2_ENST00000393417_distal_100kb
chr12	68708282	68908282	MDM2_ENST00000493419_distal_100kb
chr12	68708273	68908273	MDM2_ENST00000311420_distal_100kb
chr12	68708191	68908191	MDM2_ENST00000428863_distal_100kb
chr12	68708191	68908191	MDM2_ENST00000393412_distal_100kb
chr12	68708176	68908176	MDM2_ENST00000258149_distal_100kb
chr17	82137170	82337170	SLC16A3_ENST00000583025_distal_100kb
chr17	82136474	82336474	SLC16A3_ENST00000578810_distal_100kb
chr17	82135774	82335774	SLC16A3_ENST00000619321_distal_100kb
chr17	82135774	82335774	SLC16A3_ENST00000582946_distal_100kb
chr17	82135053	82335053	SLC16A3_ENST00000580189_distal_100kb
chr17	82134899	82334899	SLC16A3_ENST00000617373_distal_100kb
chr17	82134899	82334899	SLC16A3_ENST00000578522_distal_100kb
chr17	82133687	82333687	SLC16A3_ENST00000581287_distal_100kb
chr17	82132232	82332232	SLC16A3_ENST00000580098_distal_100kb
chr17	82132232	82332232	SLC16A3_ENST00000392339_distal_100kb
chr17	82129093	82329093	SLC16A3_ENST00000582715_distal_100kb
chr17	82129068	82329068	SLC16A3_ENST00000579572_distal_100kb
chr17	82129062	82329062	SLC16A3_ENST00000578574_distal_100kb
chr17	82129060	82329060	SLC16A3_ENST00000577650_distal_100kb
chr17	82129058	82329058	SLC16A3_ENST00000578684_distal_100kb
chr17	82129055	82329055	SLC16A3_ENST00000584781_distal_100kb
chr17	82129045	82329045	SLC16A3_ENST00000583444_distal_100kb
chr17	82129032	82329032	SLC16A3_ENST00000582743_distal_100kb
chr17	82128448	82328448	SLC16A3_ENST00000581642_distal_100kb
chr17	82128421	82328421	SLC16A3_ENST00000583237_distal_100kb
chr17	82128406	82328406	SLC16A3_ENST00000392341_distal_100kb
chr17	82128397	82328397	SLC16A3_ENST00000584689_distal_100kb
chr7	116151751	116351751	TES_ENST00000463746_distal_100kb
chr7	116151507	116351507	TES_ENST00000496912_distal_100kb
chr7	116150449	116350449	TES_ENST00000494384_distal_100kb
chr7	116150435	116350435	TES_ENST00000393484_distal_100kb
chr7	116122951	116322951	TES_ENST00000485009_distal_100kb
chr7	116122804	116322804	TES_ENST00000393481_distal_100kb
chr15	82886207	83086207	FAM103A1_ENST00000304191_distal_100kb
chr17	28623300	28823300	RPL23A_ENST00000580755_distal_100kb
chr17	28620705	28820705	RPL23A_ENST00000578181_distal_100kb
chr17	28620569	28820569	RPL23A_ENST00000472628_distal_100kb
chr17	28620299	28820299	RPL23A_ENST00000355731_distal_100kb
chr17	28620264	28820264	RPL23A_ENST00000394935_distal_100kb
chr17	28620244	28820244	RPL23A_ENST00000394938_distal_100kb
chr17	28620079	28820079	RPL23A_ENST00000496182_distal_100kb
chr17	28619991	28819991	RPL23A_ENST00000582736_distal_100kb
chr17	28619393	28819393	RPL23A_ENST00000422514_distal_100kb
chr7	2149285	2349285	NUDT1_ENST00000487426_distal_100kb
chr7	2144609	2344609	NUDT1_ENST00000471348_distal_100kb
chr7	2144476	2344476	NUDT1_ENST00000397049_distal_100kb
chr7	2142905	2342905	NUDT1_ENST00000343985_distal_100kb
chr7	2142905	2342905	NUDT1_ENST00000339737_distal_100kb
chr7	2142277	2342277	NUDT1_ENST00000454650_distal_100kb
chr7	2142261	2342261	NUDT1_ENST00000397048_distal_100kb
chr7	2142259	2342259	NUDT1_ENST00000397046_distal_100kb
chr7	2142222	2342222	NUDT1_ENST00000356714_distal_100kb
chr2	216429025	216629025	RPL37A_ENST00000624436_distal_100kb
chr19	5566656	5766656	SAFB_ENST00000592555_distal_100kb
chr19	5564726	5764726	SAFB_ENST00000591991_distal_100kb
chr19	5564129	5764129	SAFB_ENST00000586281_distal_100kb
chr19	5557325	5757325	SAFB_ENST00000589006_distal_100kb
chr19	5549684	5749684	SAFB_ENST00000592396_distal_100kb
chr19	5548855	5748855	SAFB_ENST00000592707_distal_100kb
chr19	5541851	5741851	SAFB_ENST00000590485_distal_100kb
chr19	5523153	5723153	SAFB_ENST00000588852_distal_100kb
chr19	5523139	5723139	SAFB_ENST00000454510_distal_100kb
chr19	5523121	5723121	SAFB_ENST00000586934_distal_100kb
chr19	5523118	5723118	SAFB_ENST00000592224_distal_100kb
chr19	5523099	5723099	SAFB_ENST00000292123_distal_100kb
chr19	5523083	5723083	SAFB_ENST00000591666_distal_100kb
chr19	5523035	5723035	SAFB_ENST00000589863_distal_100kb
chr11	63802687	64002687	MARK2_ENST00000535116_distal_100kb
chr11	63795204	63995204	MARK2_ENST00000425897_distal_100kb
chr11	63795186	63995186	MARK2_ENST00000408948_distal_100kb
chr11	63795155	63995155	MARK2_ENST00000513765_distal_100kb
chr11	63788696	63988696	MARK2_ENST00000512060_distal_100kb
chr11	63788547	63988547	MARK2_ENST00000509502_distal_100kb
chr11	63769276	63969276	MARK2_ENST00000540169_distal_100kb
chr11	63768470	63968470	MARK2_ENST00000543674_distal_100kb
chr11	63749963	63949963	MARK2_ENST00000543220_distal_100kb
chr11	63739295	63939295	MARK2_ENST00000502399_distal_100kb
chr11	63739093	63939093	MARK2_ENST00000350490_distal_100kb
chr11	63739005	63939005	MARK2_ENST00000508192_distal_100kb
chr11	63739005	63939005	MARK2_ENST00000361128_distal_100kb
chr11	63738928	63938928	MARK2_ENST00000402010_distal_100kb
chr11	63738928	63938928	MARK2_ENST00000377810_distal_100kb
chr1	173750370	173950370	DARS2_ENST00000460076_distal_100kb
chr1	173740913	173940913	DARS2_ENST00000471476_distal_100kb
chr1	173724503	173924503	DARS2_ENST00000361951_distal_100kb
chr17	72021020	72221020	SOX9_ENST00000245479_distal_100kb
chr2	69796520	69996520	SNRNP27_ENST00000488986_distal_100kb
chr2	69793964	69993964	SNRNP27_ENST00000450162_distal_100kb
chr2	69793959	69993959	SNRNP27_ENST00000409116_distal_100kb
chr2	69793560	69993560	SNRNP27_ENST00000244227_distal_100kb
chr1	31197036	31397036	ZCCHC17_ENST00000627541_distal_100kb
chr1	31197008	31397008	ZCCHC17_ENST00000373714_distal_100kb
chr1	31196998	31396998	ZCCHC17_ENST00000479629_distal_100kb
chr1	31196995	31396995	ZCCHC17_ENST00000344147_distal_100kb
chr1	31196982	31396982	ZCCHC17_ENST00000618216_distal_100kb
chr1	31196982	31396982	ZCCHC17_ENST00000616859_distal_100kb
chr1	31196982	31396982	ZCCHC17_ENST00000616393_distal_100kb
chr1	31196982	31396982	ZCCHC17_ENST00000615916_distal_100kb
chr1	31196982	31396982	ZCCHC17_ENST00000546109_distal_100kb
chr9	128532686	128732686	SPTAN1_ENST00000630981_distal_100kb
chr9	128532625	128732625	SPTAN1_ENST00000630147_distal_100kb
chr9	128531608	128731608	SPTAN1_ENST00000630763_distal_100kb
chr9	128530419	128730419	SPTAN1_ENST00000636010_distal_100kb
chr9	128529660	128729660	SPTAN1_ENST00000625980_distal_100kb
chr9	128527495	128727495	SPTAN1_ENST00000636939_distal_100kb
chr9	128526511	128726511	SPTAN1_ENST00000628614_distal_100kb
chr9	128525962	128725962	SPTAN1_ENST00000629089_distal_100kb
chr9	128525912	128725912	SPTAN1_ENST00000637032_distal_100kb
chr9	128524866	128724866	SPTAN1_ENST00000629047_distal_100kb
chr9	128524328	128724328	SPTAN1_ENST00000637903_distal_100kb
chr9	128518953	128718953	SPTAN1_ENST00000491712_distal_100kb
chr9	128511894	128711894	SPTAN1_ENST00000476825_distal_100kb
chr9	128511713	128711713	SPTAN1_ENST00000637434_distal_100kb
chr9	128511602	128711602	SPTAN1_ENST00000629378_distal_100kb
chr9	128509239	128709239	SPTAN1_ENST00000637820_distal_100kb
chr9	128508939	128708939	SPTAN1_ENST00000629137_distal_100kb
chr9	128508036	128708036	SPTAN1_ENST00000631121_distal_100kb
chr9	128505327	128705327	SPTAN1_ENST00000631315_distal_100kb
chr9	128499964	128699964	SPTAN1_ENST00000461855_distal_100kb
chr9	128498486	128698486	SPTAN1_ENST00000635806_distal_100kb
chr9	128494122	128694122	SPTAN1_ENST00000628867_distal_100kb
chr9	128492984	128692984	SPTAN1_ENST00000475367_distal_100kb
chr9	128491580	128691580	SPTAN1_ENST00000627809_distal_100kb
chr9	128480953	128680953	SPTAN1_ENST00000472211_distal_100kb
chr9	128466741	128666741	SPTAN1_ENST00000630866_distal_100kb
chr9	128453332	128653332	SPTAN1_ENST00000636483_distal_100kb
chr9	128453322	128653322	SPTAN1_ENST00000637867_distal_100kb
chr9	128453147	128653147	SPTAN1_ENST00000635853_distal_100kb
chr9	128452969	128652969	SPTAN1_ENST00000636337_distal_100kb
chr9	128452746	128652746	SPTAN1_ENST00000636257_distal_100kb
chr9	128452603	128652603	SPTAN1_ENST00000497216_distal_100kb
chr9	128452593	128652593	SPTAN1_ENST00000358161_distal_100kb
chr9	128452590	128652590	SPTAN1_ENST00000627441_distal_100kb
chr9	128452590	128652590	SPTAN1_ENST00000625282_distal_100kb
chr9	128452590	128652590	SPTAN1_ENST00000372739_distal_100kb
chr9	128452587	128652587	SPTAN1_ENST00000630804_distal_100kb
chr9	128452558	128652558	SPTAN1_ENST00000372731_distal_100kb
chr19	47272797	47472797	DHX34_ENST00000460681_distal_100kb
chr19	47267113	47467113	DHX34_ENST00000486327_distal_100kb
chr19	47258014	47458014	DHX34_ENST00000471451_distal_100kb
chr19	47249281	47449281	DHX34_ENST00000328771_distal_100kb
chr11	66543750	66743750	RBM4_ENST00000515838_distal_100kb
chr11	66538935	66738935	RBM4_ENST00000409406_distal_100kb
chr11	66538727	66738727	RBM4_ENST00000532968_distal_100kb
chr11	66538720	66738720	RBM4_ENST00000530235_distal_100kb
chr11	66538718	66738718	RBM4_ENST00000506523_distal_100kb
chr11	66538716	66738716	RBM4_ENST00000528039_distal_100kb
chr11	66538705	66738705	RBM4_ENST00000510173_distal_100kb
chr11	66538698	66738698	RBM4_ENST00000483858_distal_100kb
chr11	66538698	66738698	RBM4_ENST00000398692_distal_100kb
chr11	66538691	66738691	RBM4_ENST00000578778_distal_100kb
chr11	66538672	66738672	RBM4_ENST00000408993_distal_100kb
chr11	66538667	66738667	RBM4_ENST00000396053_distal_100kb
chr11	66538617	66738617	RBM4_ENST00000310092_distal_100kb
chr11	66519045	66719045	RBM14_ENST00000496694_distal_100kb
chr11	66517143	66717143	RBM14_ENST00000461478_distal_100kb
chr11	66517129	66717129	RBM14_ENST00000460762_distal_100kb
chr11	66516715	66716715	RBM14_ENST00000409738_distal_100kb
chr11	66516646	66716646	RBM14_ENST00000443702_distal_100kb
chr11	66516630	66716630	RBM14_ENST00000512283_distal_100kb
chr11	66516630	66716630	RBM14_ENST00000409372_distal_100kb
chr11	66516626	66716626	RBM14_ENST00000393979_distal_100kb
chr11	66516582	66716582	RBM14_ENST00000310137_distal_100kb
chr4	2828603	3028603	ADD1_ENST00000538860_distal_100kb
chr4	2826309	3026309	ADD1_ENST00000503062_distal_100kb
chr4	2814942	3014942	ADD1_ENST00000541843_distal_100kb
chr4	2814705	3014705	ADD1_ENST00000539149_distal_100kb
chr4	2807830	3007830	ADD1_ENST00000536424_distal_100kb
chr4	2807377	3007377	ADD1_ENST00000513762_distal_100kb
chr4	2807204	3007204	ADD1_ENST00000541051_distal_100kb
chr4	2804664	3004664	ADD1_ENST00000536078_distal_100kb
chr4	2798431	2998431	ADD1_ENST00000514940_distal_100kb
chr4	2787504	2987504	ADD1_ENST00000506157_distal_100kb
chr4	2781600	2981600	ADD1_ENST00000534870_distal_100kb
chr4	2775896	2975896	ADD1_ENST00000398129_distal_100kb
chr4	2775896	2975896	ADD1_ENST00000398123_distal_100kb
chr4	2767875	2967875	ADD1_ENST00000503169_distal_100kb
chr4	2753134	2953134	ADD1_ENST00000374281_distal_100kb
chr4	2744150	2944150	ADD1_ENST00000355842_distal_100kb
chr4	2743989	2943989	ADD1_ENST00000540541_distal_100kb
chr4	2743987	2943987	ADD1_ENST00000503455_distal_100kb
chr4	2743982	2943982	ADD1_ENST00000508277_distal_100kb
chr4	2743979	2943979	ADD1_ENST00000509039_distal_100kb
chr4	2743973	2943973	ADD1_ENST00000513328_distal_100kb
chr4	2743953	2943953	ADD1_ENST00000539108_distal_100kb
chr4	2743945	2943945	ADD1_ENST00000511797_distal_100kb
chr4	2743922	2943922	ADD1_ENST00000446856_distal_100kb
chr4	2743872	2943872	ADD1_ENST00000510101_distal_100kb
chr4	2743857	2943857	ADD1_ENST00000508684_distal_100kb
chr4	2743857	2943857	ADD1_ENST00000398125_distal_100kb
chr4	2743857	2943857	ADD1_ENST00000264758_distal_100kb
chr22	37940304	38140304	POLR2F_ENST00000608713_distal_100kb
chr22	37886199	38086199	POLR2F_ENST00000427034_distal_100kb
chr22	37886193	38086193	POLR2F_ENST00000333418_distal_100kb
chr22	37853727	38053727	POLR2F_ENST00000470701_distal_100kb
chr22	37853711	38053711	POLR2F_ENST00000606538_distal_100kb
chr22	37853711	38053711	POLR2F_ENST00000405557_distal_100kb
chr22	37853699	38053699	POLR2F_ENST00000492213_distal_100kb
chr22	37853699	38053699	POLR2F_ENST00000488684_distal_100kb
chr22	37853699	38053699	POLR2F_ENST00000483713_distal_100kb
chr22	37853699	38053699	POLR2F_ENST00000443002_distal_100kb
chr22	37853697	38053697	POLR2F_ENST00000460648_distal_100kb
chr22	37853697	38053697	POLR2F_ENST00000407936_distal_100kb
chr22	37853663	38053663	POLR2F_ENST00000442738_distal_100kb
chr22	37852607	38052607	POLR2F_ENST00000484894_distal_100kb
chr1	45241296	45441296	TOE1_ENST00000460057_distal_100kb
chr1	45240221	45440221	TOE1_ENST00000495703_distal_100kb
chr1	45240175	45440175	TOE1_ENST00000471337_distal_100kb
chr1	45240052	45440052	TOE1_ENST00000477731_distal_100kb
chr1	45239670	45439670	TOE1_ENST00000372090_distal_100kb
chr14	74906304	75106304	EIF2B2_ENST00000556668_distal_100kb
chr14	74905905	75105905	EIF2B2_ENST00000554748_distal_100kb
chr14	74903018	75103018	EIF2B2_ENST00000553401_distal_100kb
chr14	74902974	75102974	EIF2B2_ENST00000556028_distal_100kb
chr14	74902972	75102972	EIF2B2_ENST00000553539_distal_100kb
chr14	74902933	75102933	EIF2B2_ENST00000555522_distal_100kb
chr14	74902911	75102911	EIF2B2_ENST00000266126_distal_100kb
chr7	75960368	76160368	MDH2_ENST00000424167_distal_100kb
chr7	75954504	76154504	MDH2_ENST00000492663_distal_100kb
chr7	75948161	76148161	MDH2_ENST00000490105_distal_100kb
chr7	75948161	76148161	MDH2_ENST00000432020_distal_100kb
chr7	75948136	76148136	MDH2_ENST00000461665_distal_100kb
chr7	75948085	76148085	MDH2_ENST00000443006_distal_100kb
chr7	75948067	76148067	MDH2_ENST00000315758_distal_100kb
chr7	75948051	76148051	MDH2_ENST00000461263_distal_100kb
chr2	71331183	71531183	ZNF638_ENST00000460310_distal_100kb
chr2	71331023	71531023	ZNF638_ENST00000488126_distal_100kb
chr2	71327350	71527350	ZNF638_ENST00000472758_distal_100kb
chr2	71327295	71527295	ZNF638_ENST00000492262_distal_100kb
chr2	71327283	71527283	ZNF638_ENST00000461991_distal_100kb
chr2	71326846	71526846	ZNF638_ENST00000493576_distal_100kb
chr2	71318222	71518222	ZNF638_ENST00000483421_distal_100kb
chr2	71307239	71507239	ZNF638_ENST00000409407_distal_100kb
chr2	71303850	71503850	ZNF638_ENST00000494241_distal_100kb
chr2	71295719	71495719	ZNF638_ENST00000487638_distal_100kb
chr2	71280176	71480176	ZNF638_ENST00000491843_distal_100kb
chr2	71279516	71479516	ZNF638_ENST00000486494_distal_100kb
chr2	71265429	71465429	ZNF638_ENST00000601581_distal_100kb
chr9	133250850	133450850	RPL7A_ENST00000492798_distal_100kb
chr9	133248937	133448937	RPL7A_ENST00000489392_distal_100kb
chr9	133248922	133448922	RPL7A_ENST00000485706_distal_100kb
chr9	133248922	133448922	RPL7A_ENST00000315731_distal_100kb
chr9	133248252	133448252	RPL7A_ENST00000468019_distal_100kb
chr9	133248252	133448252	RPL7A_ENST00000426651_distal_100kb
chr9	133248218	133448218	RPL7A_ENST00000496554_distal_100kb
chr9	133248218	133448218	RPL7A_ENST00000463740_distal_100kb
chr9	133248214	133448214	RPL7A_ENST00000323345_distal_100kb
chr12	53355940	53555940	PCBP2_ENST00000550585_distal_100kb
chr12	53355909	53555909	PCBP2_ENST00000548190_distal_100kb
chr12	53354860	53554860	PCBP2_ENST00000562264_distal_100kb
chr12	53354810	53554810	PCBP2_ENST00000546652_distal_100kb
chr12	53354785	53554785	PCBP2_ENST00000548933_distal_100kb
chr12	53354779	53554779	PCBP2_ENST00000439930_distal_100kb
chr12	53354737	53554737	PCBP2_ENST00000455667_distal_100kb
chr12	53354736	53554736	PCBP2_ENST00000550910_distal_100kb
chr12	53354734	53554734	PCBP2_ENST00000552819_distal_100kb
chr12	53354384	53554384	PCBP2_ENST00000552980_distal_100kb
chr12	53352844	53552844	PCBP2_ENST00000551104_distal_100kb
chr12	53352817	53552817	PCBP2_ENST00000550192_distal_100kb
chr12	53352368	53552368	PCBP2_ENST00000552296_distal_100kb
chr12	53352325	53552325	PCBP2_ENST00000546463_distal_100kb
chr12	53352179	53552179	PCBP2_ENST00000550520_distal_100kb
chr12	53352129	53552129	PCBP2_ENST00000359462_distal_100kb
chr12	53352126	53552126	PCBP2_ENST00000549863_distal_100kb
chr12	53352102	53552102	PCBP2_ENST00000447282_distal_100kb
chr12	53352102	53552102	PCBP2_ENST00000437231_distal_100kb
chr12	53352102	53552102	PCBP2_ENST00000359282_distal_100kb
chr19	49390840	49590840	RPL13A_ENST00000476300_distal_100kb
chr19	49390645	49590645	RPL13A_ENST00000468655_distal_100kb
chr19	49390529	49590529	RPL13A_ENST00000474171_distal_100kb
chr19	49389850	49589850	RPL13A_ENST00000476268_distal_100kb
chr19	49387634	49587634	RPL13A_ENST00000467825_distal_100kb
chr19	49387625	49587625	RPL13A_ENST00000477613_distal_100kb
chr19	49387616	49587616	RPL13A_ENST00000486930_distal_100kb
chr19	49387615	49587615	RPL13A_ENST00000479992_distal_100kb
chr19	49387608	49587608	RPL13A_ENST00000488946_distal_100kb
chr19	49387608	49587608	RPL13A_ENST00000484279_distal_100kb
chr19	49387608	49587608	RPL13A_ENST00000472481_distal_100kb
chr19	49387603	49587603	RPL13A_ENST00000624069_distal_100kb
chr19	49387554	49587554	RPL13A_ENST00000621674_distal_100kb
chr19	49387554	49587554	RPL13A_ENST00000391857_distal_100kb
chr11	108565122	108765122	DDX10_ENST00000526794_distal_100kb
chr11	108565082	108765082	DDX10_ENST00000534774_distal_100kb
chr11	108565025	108765025	DDX10_ENST00000322536_distal_100kb
chr7	107095982	107295982	HBP1_ENST00000463790_distal_100kb
chr7	107095848	107295848	HBP1_ENST00000607681_distal_100kb
chr7	107089876	107289876	HBP1_ENST00000483809_distal_100kb
chr7	107086464	107286464	HBP1_ENST00000461963_distal_100kb
chr7	107079918	107279918	HBP1_ENST00000498408_distal_100kb
chr7	107079878	107279878	HBP1_ENST00000463202_distal_100kb
chr7	107079626	107279626	HBP1_ENST00000479011_distal_100kb
chr7	107069773	107269773	HBP1_ENST00000485846_distal_100kb
chr7	107069769	107269769	HBP1_ENST00000497535_distal_100kb
chr7	107069767	107269767	HBP1_ENST00000468116_distal_100kb
chr7	107069720	107269720	HBP1_ENST00000468401_distal_100kb
chr7	107069015	107269015	HBP1_ENST00000222574_distal_100kb
chr7	107069000	107269000	HBP1_ENST00000464009_distal_100kb
chr7	107068990	107268990	HBP1_ENST00000478930_distal_100kb
chr7	107068961	107268961	HBP1_ENST00000468410_distal_100kb
chr9	130379856	130579856	ASS1_ENST00000372386_distal_100kb
chr9	130376549	130576549	ASS1_ENST00000470849_distal_100kb
chr9	130376284	130576284	ASS1_ENST00000492400_distal_100kb
chr9	130366474	130566474	ASS1_ENST00000493984_distal_100kb
chr9	130358518	130558518	ASS1_ENST00000467695_distal_100kb
chr9	130352223	130552223	ASS1_ENST00000443588_distal_100kb
chr9	130344992	130544992	ASS1_ENST00000422569_distal_100kb
chr9	130344988	130544988	ASS1_ENST00000372393_distal_100kb
chr9	130344962	130544962	ASS1_ENST00000372394_distal_100kb
chr9	130344929	130544929	ASS1_ENST00000352480_distal_100kb
chr19	3662705	3862705	MRPL54_ENST00000589174_distal_100kb
chr19	3662664	3862664	MRPL54_ENST00000330133_distal_100kb
chr1	182781285	182981285	DHX9_ENST00000473076_distal_100kb
chr1	182777418	182977418	DHX9_ENST00000485081_distal_100kb
chr1	182776914	182976914	DHX9_ENST00000474446_distal_100kb
chr1	182776129	182976129	DHX9_ENST00000490519_distal_100kb
chr1	182758830	182958830	DHX9_ENST00000477802_distal_100kb
chr1	182754041	182954041	DHX9_ENST00000479271_distal_100kb
chr15	88552036	88752036	ISG20_ENST00000546338_distal_100kb
chr15	88550253	88750253	ISG20_ENST00000560746_distal_100kb
chr15	88547820	88747820	ISG20_ENST00000558236_distal_100kb
chr15	88546912	88746912	ISG20_ENST00000557824_distal_100kb
chr15	88539043	88739043	ISG20_ENST00000560573_distal_100kb
chr15	88538963	88738963	ISG20_ENST00000558942_distal_100kb
chr15	88538953	88738953	ISG20_ENST00000559876_distal_100kb
chr15	88538941	88738941	ISG20_ENST00000379224_distal_100kb
chr15	88538743	88738743	ISG20_ENST00000306072_distal_100kb
chr15	88536170	88736170	ISG20_ENST00000558992_distal_100kb
chr15	88536153	88736153	ISG20_ENST00000560741_distal_100kb
chr15	88526612	88726612	AEN_ENST00000557927_distal_100kb
chr15	88521381	88721381	AEN_ENST00000560174_distal_100kb
chr15	88521381	88721381	AEN_ENST00000558327_distal_100kb
chr15	88521370	88721370	AEN_ENST00000559528_distal_100kb
chr15	88521337	88721337	AEN_ENST00000557787_distal_100kb
chr15	88521296	88721296	AEN_ENST00000332810_distal_100kb
chr17	7809501	8009501	CHD3_ENST00000481999_distal_100kb
chr17	7807992	8007992	CHD3_ENST00000449744_distal_100kb
chr17	7807911	8007911	CHD3_ENST00000573936_distal_100kb
chr17	7807696	8007696	CHD3_ENST00000439235_distal_100kb
chr17	7807439	8007439	CHD3_ENST00000572750_distal_100kb
chr17	7804235	8004235	CHD3_ENST00000473376_distal_100kb
chr17	7804074	8004074	CHD3_ENST00000466233_distal_100kb
chr17	7803848	8003848	CHD3_ENST00000470531_distal_100kb
chr17	7794554	7994554	CHD3_ENST00000479080_distal_100kb
chr17	7793829	7993829	CHD3_ENST00000571249_distal_100kb
chr17	7793286	7993286	CHD3_ENST00000572579_distal_100kb
chr17	7790735	7990735	CHD3_ENST00000452447_distal_100kb
chr17	7790424	7990424	CHD3_ENST00000574022_distal_100kb
chr17	7789718	7989718	CHD3_ENST00000570758_distal_100kb
chr17	7788851	7988851	CHD3_ENST00000330494_distal_100kb
chr17	7788791	7988791	CHD3_ENST00000358181_distal_100kb
chr17	7784806	7984806	CHD3_ENST00000380358_distal_100kb
chr16	68254329	68454329	PRMT7_ENST00000568463_distal_100kb
chr16	68252069	68452069	PRMT7_ENST00000563608_distal_100kb
chr16	68248407	68448407	PRMT7_ENST00000566708_distal_100kb
chr16	68246121	68446121	PRMT7_ENST00000566687_distal_100kb
chr2	134818847	135018847	CCNT2_ENST00000417175_distal_100kb
chr2	134818843	135018843	CCNT2_ENST00000464932_distal_100kb
chr2	134818837	135018837	CCNT2_ENST00000475094_distal_100kb
chr2	134818825	135018825	CCNT2_ENST00000295238_distal_100kb
chr2	134818825	135018825	CCNT2_ENST00000264157_distal_100kb
chr2	134818822	135018822	CCNT2_ENST00000452839_distal_100kb
chr2	134818241	135018241	CCNT2_ENST00000446247_distal_100kb
chr2	134818235	135018235	CCNT2_ENST00000419781_distal_100kb
chr14	74615672	74815672	FCF1_ENST00000554973_distal_100kb
chr14	74613204	74813204	FCF1_ENST00000553673_distal_100kb
chr14	74613170	74813170	FCF1_ENST00000554064_distal_100kb
chr14	74613170	74813170	FCF1_ENST00000553615_distal_100kb
chr14	74613170	74813170	FCF1_ENST00000534938_distal_100kb
chr14	74613168	74813168	FCF1_ENST00000556814_distal_100kb
chr14	74613144	74813144	FCF1_ENST00000554590_distal_100kb
chr14	74613144	74813144	FCF1_ENST00000341162_distal_100kb
chr19	34072658	34272658	LSM14A_ENST00000586157_distal_100kb
chr19	34072568	34272568	LSM14A_ENST00000433627_distal_100kb
chr19	34072566	34272566	LSM14A_ENST00000544216_distal_100kb
chr19	34072525	34272525	LSM14A_ENST00000540746_distal_100kb
chr19	34072504	34272504	LSM14A_ENST00000589878_distal_100kb
chr17	43422152	43622152	DHX8_ENST00000587574_distal_100kb
chr17	43421396	43621396	DHX8_ENST00000589898_distal_100kb
chr17	43391194	43591194	DHX8_ENST00000587044_distal_100kb
chr17	43384140	43584140	DHX8_ENST00000605777_distal_100kb
chr17	43383966	43583966	DHX8_ENST00000262415_distal_100kb
chr17	43383963	43583963	DHX8_ENST00000540306_distal_100kb
chr17	43383865	43583865	DHX8_ENST00000592258_distal_100kb
chr11	68837740	69037740	IGHMBP2_ENST00000544521_distal_100kb
chr11	68834331	69034331	IGHMBP2_ENST00000545475_distal_100kb
chr11	68833682	69033682	IGHMBP2_ENST00000541229_distal_100kb
chr11	68832947	69032947	IGHMBP2_ENST00000543739_distal_100kb
chr11	68832947	69032947	IGHMBP2_ENST00000537458_distal_100kb
chr11	68832305	69032305	IGHMBP2_ENST00000539064_distal_100kb
chr11	68830091	69030091	IGHMBP2_ENST00000536803_distal_100kb
chr11	68826196	69026196	IGHMBP2_ENST00000568742_distal_100kb
chr6	26104552	26304552	HIST1H4E_ENST00000615164_distal_100kb
chr3	127577177	127777177	ABTB1_ENST00000497162_distal_100kb
chr3	127576972	127776972	ABTB1_ENST00000474129_distal_100kb
chr3	127576536	127776536	ABTB1_ENST00000478298_distal_100kb
chr3	127576085	127776085	ABTB1_ENST00000491633_distal_100kb
chr3	127575486	127775486	ABTB1_ENST00000464431_distal_100kb
chr3	127574110	127774110	ABTB1_ENST00000468137_distal_100kb
chr3	127573306	127773306	ABTB1_ENST00000467179_distal_100kb
chr3	127573034	127773034	ABTB1_ENST00000479280_distal_100kb
chr3	127573014	127773014	ABTB1_ENST00000466612_distal_100kb
chr3	127572958	127772958	ABTB1_ENST00000475042_distal_100kb
chr3	127572958	127772958	ABTB1_ENST00000453791_distal_100kb
chr3	127572952	127772952	ABTB1_ENST00000493365_distal_100kb
chr3	127572947	127772947	ABTB1_ENST00000475265_distal_100kb
chr3	127572940	127772940	ABTB1_ENST00000232744_distal_100kb
chr3	127572935	127772935	ABTB1_ENST00000483857_distal_100kb
chr11	108667314	108867314	DDX10_ENST00000534439_distal_100kb
chr1	231434120	231634120	TSNAX_ENST00000475168_distal_100kb
chr1	231429263	231629263	TSNAX_ENST00000476913_distal_100kb
chr1	231428667	231628667	TSNAX_ENST00000602825_distal_100kb
chr1	231428655	231628655	TSNAX_ENST00000413309_distal_100kb
chr1	231428653	231628653	TSNAX_ENST00000366639_distal_100kb
chr16	29708420	29908420	MAZ_ENST00000565777_distal_100kb
chr16	29708146	29908146	MAZ_ENST00000568282_distal_100kb
chr16	29708093	29908093	MAZ_ENST00000569978_distal_100kb
chr16	29708051	29908051	MAZ_ENST00000568544_distal_100kb
chr16	29707929	29907929	MAZ_ENST00000562557_distal_100kb
chr16	29707818	29907818	MAZ_ENST00000563012_distal_100kb
chr16	29707775	29907775	MAZ_ENST00000568411_distal_100kb
chr16	29707536	29907536	MAZ_ENST00000567444_distal_100kb
chr16	29707374	29907374	MAZ_ENST00000616501_distal_100kb
chr16	29706648	29906648	MAZ_ENST00000561855_distal_100kb
chr16	29706596	29906596	MAZ_ENST00000219782_distal_100kb
chr16	29706571	29906571	MAZ_ENST00000566906_distal_100kb
chr16	29706571	29906571	MAZ_ENST00000563402_distal_100kb
chr16	29706550	29906550	MAZ_ENST00000562337_distal_100kb
chr16	29706537	29906537	MAZ_ENST00000322945_distal_100kb
chr16	29706106	29906106	MAZ_ENST00000545521_distal_100kb
chr1	112599687	112799687	MOV10_ENST00000494319_distal_100kb
chr1	112599624	112799624	MOV10_ENST00000495374_distal_100kb
chr1	112598308	112798308	MOV10_ENST00000490413_distal_100kb
chr1	112598308	112798308	MOV10_ENST00000481711_distal_100kb
chr1	112597860	112797860	MOV10_ENST00000471160_distal_100kb
chr1	112596819	112796819	MOV10_ENST00000482545_distal_100kb
chr1	112596739	112796739	MOV10_ENST00000488160_distal_100kb
chr1	112593905	112793905	MOV10_ENST00000479858_distal_100kb
chr1	112574745	112774745	MOV10_ENST00000357443_distal_100kb
chr1	112574737	112774737	MOV10_ENST00000465579_distal_100kb
chr1	112574720	112774720	MOV10_ENST00000468624_distal_100kb
chr1	112574709	112774709	MOV10_ENST00000475429_distal_100kb
chr1	112574706	112774706	MOV10_ENST00000496577_distal_100kb
chr1	112574698	112774698	MOV10_ENST00000369644_distal_100kb
chr1	112574487	112774487	MOV10_ENST00000369645_distal_100kb
chr1	112574421	112774421	MOV10_ENST00000413052_distal_100kb
chr1	112573141	112773141	MOV10_ENST00000486416_distal_100kb
chr11	94968058	95168058	SRSF8_ENST00000638426_distal_100kb
chr11	94967197	95167197	SRSF8_ENST00000587424_distal_100kb
chr1	44677903	44877903	RPS8_ENST00000474582_distal_100kb
chr1	44677550	44877550	RPS8_ENST00000484599_distal_100kb
chr1	44677226	44877226	RPS8_ENST00000464658_distal_100kb
chr1	44675636	44875636	RPS8_ENST00000485390_distal_100kb
chr1	44675578	44875578	RPS8_ENST00000470475_distal_100kb
chr1	44675573	44875573	RPS8_ENST00000372209_distal_100kb
chr1	44675437	44875437	RPS8_ENST00000396651_distal_100kb
chr1	44675251	44875251	RPS8_ENST00000497035_distal_100kb
chr10	68801317	69001317	DDX50_ENST00000471475_distal_100kb
chr10	68801289	69001289	DDX50_ENST00000610822_distal_100kb
chr10	68801286	69001286	DDX50_ENST00000483593_distal_100kb
chr10	68801278	69001278	DDX50_ENST00000373585_distal_100kb
chr10	68687836	68887836	CCAR1_ENST00000480627_distal_100kb
chr10	68673059	68873059	CCAR1_ENST00000398676_distal_100kb
chr10	68660810	68860810	CCAR1_ENST00000539250_distal_100kb
chr10	68657350	68857350	CCAR1_ENST00000543706_distal_100kb
chr10	68655476	68855476	CCAR1_ENST00000479143_distal_100kb
chr10	68655182	68855182	CCAR1_ENST00000483264_distal_100kb
chr10	68621255	68821255	CCAR1_ENST00000540210_distal_100kb
chr10	68621252	68821252	CCAR1_ENST00000494903_distal_100kb
chr10	68621242	68821242	CCAR1_ENST00000543225_distal_100kb
chr10	68621242	68821242	CCAR1_ENST00000536012_distal_100kb
chr10	68621239	68821239	CCAR1_ENST00000543229_distal_100kb
chr10	68621239	68821239	CCAR1_ENST00000539539_distal_100kb
chr10	68621227	68821227	CCAR1_ENST00000541012_distal_100kb
chr10	68621226	68821226	CCAR1_ENST00000543719_distal_100kb
chr10	68621216	68821216	CCAR1_ENST00000538031_distal_100kb
chr10	68621214	68821214	CCAR1_ENST00000265872_distal_100kb
chr10	68621144	68821144	CCAR1_ENST00000630771_distal_100kb
chr10	68621012	68821012	CCAR1_ENST00000536391_distal_100kb
chr14	103240970	103440970	EIF5_ENST00000561406_distal_100kb
chr14	103240404	103440404	EIF5_ENST00000558800_distal_100kb
chr14	103238735	103438735	EIF5_ENST00000561380_distal_100kb
chr14	103238177	103438177	EIF5_ENST00000559011_distal_100kb
chr14	103236764	103436764	EIF5_ENST00000559923_distal_100kb
chr14	103236685	103436685	EIF5_ENST00000561023_distal_100kb
chr14	103236506	103436506	EIF5_ENST00000561439_distal_100kb
chr14	103235481	103435481	EIF5_ENST00000558551_distal_100kb
chr14	103234949	103434949	EIF5_ENST00000558506_distal_100kb
chr14	103234896	103434896	EIF5_ENST00000559532_distal_100kb
chr14	103234894	103434894	EIF5_ENST00000559130_distal_100kb
chr14	103234861	103434861	EIF5_ENST00000392715_distal_100kb
chr14	103234803	103434803	EIF5_ENST00000561325_distal_100kb
chr14	103234392	103434392	EIF5_ENST00000558265_distal_100kb
chr14	103234387	103434387	EIF5_ENST00000560200_distal_100kb
chr14	103234387	103434387	EIF5_ENST00000558316_distal_100kb
chr14	103234237	103434237	EIF5_ENST00000560763_distal_100kb
chr14	103234192	103434192	EIF5_ENST00000560338_distal_100kb
chr14	103234189	103434189	EIF5_ENST00000559249_distal_100kb
chr14	103234002	103434002	EIF5_ENST00000216554_distal_100kb
chr14	103233544	103433544	EIF5_ENST00000560877_distal_100kb
chrX	48475899	48675899	RBM3_ENST00000354480_distal_100kb
chrX	48474990	48674990	RBM3_ENST00000491236_distal_100kb
chrX	48474952	48674952	RBM3_ENST00000376755_distal_100kb
chrX	48474536	48674536	RBM3_ENST00000485213_distal_100kb
chrX	48474524	48674524	RBM3_ENST00000491240_distal_100kb
chrX	48474524	48674524	RBM3_ENST00000489344_distal_100kb
chrX	48474524	48674524	RBM3_ENST00000376759_distal_100kb
chrX	48474511	48674511	RBM3_ENST00000490127_distal_100kb
chrX	48474491	48674491	RBM3_ENST00000466764_distal_100kb
chrX	48474484	48674484	RBM3_ENST00000488216_distal_100kb
chrX	48474449	48674449	RBM3_ENST00000472897_distal_100kb
chr7	5502872	5702872	FSCN1_ENST00000473330_distal_100kb
chr7	5494686	5694686	FSCN1_ENST00000405801_distal_100kb
chr7	5494547	5694547	FSCN1_ENST00000447103_distal_100kb
chr7	5493848	5693848	FSCN1_ENST00000444748_distal_100kb
chr7	5492823	5692823	FSCN1_ENST00000382361_distal_100kb
chr12	56016781	56216781	RPL41_ENST00000552314_distal_100kb
chr12	56016768	56216768	RPL41_ENST00000546654_distal_100kb
chr12	56016633	56216633	RPL41_ENST00000358888_distal_100kb
chr12	56016632	56216632	RPL41_ENST00000546485_distal_100kb
chr12	56016590	56216590	RPL41_ENST00000501597_distal_100kb
chr12	56016586	56216586	RPL41_ENST00000546591_distal_100kb
chr12	56010565	56210565	PA2G4_ENST00000552266_distal_100kb
chr12	56009869	56209869	PA2G4_ENST00000552528_distal_100kb
chr12	56006693	56206693	PA2G4_ENST00000550166_distal_100kb
chr12	56006162	56206162	PA2G4_ENST00000551061_distal_100kb
chr12	56004919	56204919	PA2G4_ENST00000553057_distal_100kb
chr12	56004537	56204537	PA2G4_ENST00000552766_distal_100kb
chr12	56004319	56204319	PA2G4_ENST00000303305_distal_100kb
chr11	126236414	126436414	DCPS_ENST00000529149_distal_100kb
chr11	126231404	126431404	DCPS_ENST00000530860_distal_100kb
chr11	126203752	126403752	DCPS_ENST00000263579_distal_100kb
chrX	119370262	119570262	SLC25A5_ENST00000463551_distal_100kb
chrX	119369277	119569277	SLC25A5_ENST00000460013_distal_100kb
chrX	119368422	119568422	SLC25A5_ENST00000475354_distal_100kb
chrX	119368400	119568400	SLC25A5_ENST00000317881_distal_100kb
chr3	131281785	131481785	NUDT16_ENST00000502852_distal_100kb
chr3	131281774	131481774	NUDT16_ENST00000521288_distal_100kb
chr3	131281671	131481671	NUDT16_ENST00000537561_distal_100kb
chr2	189341493	189541493	WDR75_ENST00000631047_distal_100kb
chr2	189341482	189541482	WDR75_ENST00000427960_distal_100kb
chr2	189341468	189541468	WDR75_ENST00000475596_distal_100kb
chr2	189341462	189541462	WDR75_ENST00000472286_distal_100kb
chr2	189341446	189541446	WDR75_ENST00000436347_distal_100kb
chr2	189341433	189541433	WDR75_ENST00000314761_distal_100kb
chr1	45517237	45717237	NASP_ENST00000472408_distal_100kb
