# Supplementary material for: The Estrogen Receptor α Signaling Pathway Controls Alternative Splicing in the Absence of Ligands in Breast Cancer Cells
Source: Cancers (Basel). 2021 Dec 13;13(24):6261. doi: 10.3390/cancers13246261 (PMC8699117; doi:10.3390/cancers13246261)
Supplement: Supplementary file 1 [file cancers-13-06261-s001.zip › Supplementary_Tables/Supplementary_Table S1_siER_Gene_level_DE_analysis.xlsx]

## Sheet: a_DE_genes
Gencode v27 annotation								average transcript length						gene normalized read counts						Gene TPM units						RSEM-tximport-DESeq2 gene level DE results
gene id	GeneSymbol	Chromosome	Start	End	Class	Strand	Length	siRNA.C1	siRNA.C2	siRNA.C3	siRNA.ERα1	siRNA.ERα2	siRNA.ERα3	siRNA.C1	siRNA.C2	siRNA.C3	siRNA.ERα1	siRNA.ERα2	siRNA.ERα3	siRNA.C1	siRNA.C2	siRNA.C3	siRNA.ERα1	siRNA.ERα2	siRNA.ERα3	baseMean	log2FoldChange	lfcSE	stat	pvalue	padj
ENSG00000004948.13	CALCR	chr7	93424487	93574730	protein_coding	-	150243	2600.45	2555.53	2526.85	2604.11	2505.76	2540.04	2223.13	2332.97	2297.5	185.657	194.336	186.81	16.62	17.48	16.97	1.48	1.49	1.42	1236.73	-3.59835	0.104999	-34.2703	2.1747e-257	4.07343e-253
ENSG00000091831.23	ESR1	chr6	151656691	152129619	protein_coding	+	472928	6019.71	6076.15	6037.25	5341.35	5794.34	5494.39	40943.3	40216.9	39258.3	7009.71	4928.8	5250.38	135.08	133.1	128.03	24.69	16.64	17.55	22934.6	-2.80843	0.112505	-24.9627	1.55463e-137	1.45599e-133
ENSG00000120805.13	ARL1	chr12	101393120	101407820	protein_coding	-	14700	1603.27	1549.54	1456.33	1470.54	1653.98	1499.59	6955.91	7006.77	7017.68	1882.9	1544.04	1739.15	86.4	87.31	86.15	24.97	19.62	21.9	4357.74	-2.02122	0.0848445	-23.8226	1.94713e-125	1.21572e-121
ENSG00000160182.2	TFF1	chr21	42362282	42366594	protein_coding	-	4312	368.24	362.06	371.02	366.01	367.03	367.83	35508.6	26308	26832.7	5600.85	4916.74	5090.18	1847.12	1372.87	1379.69	311.15	261.73	268.54	17376.2	-2.50564	0.110977	-22.5781	7.11592e-113	3.33221e-109
ENSG00000067082.14	KLF6	chr10	3775996	3785281	protein_coding	-	9285	3990.87	3963.61	3885.75	4072.89	4014.63	4024.33	4208.05	4306.13	4345.93	11630.5	12180.4	11288.4	20.13	20.66	20.55	59.41	59.62	54.76	7993.24	1.44806	0.0663042	21.8396	9.76504e-106	3.65818e-102
ENSG00000125148.6	MT2A	chr16	56608199	56609497	protein_coding	+	1298	587.938	583.855	585.457	590.285	562.155	592.865	3273.45	3526.85	4235.04	699.237	725.976	636.326	107.08	115.73	136.93	24.43	24.3	21.11	2182.81	-2.42385	0.111255	-21.7865	3.11667e-105	9.72971e-102
ENSG00000138434.16	SSFA2	chr2	181891833	181930738	protein_coding	+	38905	4143.05	4133.25	4037.13	4190.71	3810.1	3969.89	13032.2	13696	13157.8	4702.83	4744.49	4223.64	61.49	64.85	61.38	23.7	22.9	20.24	8926.17	-1.54533	0.0731767	-21.1178	5.45373e-99	1.45934e-95
ENSG00000170088.13	TMEM192	chr4	165070608	165208549	protein_coding	-	137941	2435.51	2456.65	2562.71	2524.47	2830.17	2573.81	3767.82	3659.54	3496.34	1141.92	953.731	1021.55	28.08	27.38	25.77	9.1	7.28	7.73	2340.15	-1.80805	0.0900889	-20.0697	1.35893e-89	3.18176e-86
ENSG00000107679.14	PLEKHA1	chr10	122374696	122442602	protein_coding	+	67906	2894.38	2884.01	2900.85	2911.58	2865.95	2819.87	1181.7	1130.99	1076.91	3346.05	3501.78	3338.49	7.84	7.53	7.05	23.72	23.77	22.44	2262.65	1.58952	0.0796937	19.9454	1.64356e-88	3.42061e-85
ENSG00000184900.15	SUMO3	chr21	44805617	44818779	protein_coding	-	13162	1624.51	1617.56	1624.43	1615.04	1615.98	1616.92	24632.9	24425.3	25370.6	10684.8	10844.1	11036.9	290.48	288.95	295.72	134.55	130.86	131.99	17832.4	-1.19256	0.0599591	-19.8895	5.01641e-88	9.39624e-85
ENSG00000115216.13	NRBP1	chr2	27427790	27442259	protein_coding	+	14469	2041.97	2048.12	2065.08	2033.94	2037.5	2049.18	36124	35147.2	35896.4	16112.9	15253.8	15401.5	337.1	329.02	331.12	160.57	145.68	145.76	25656	-1.19624	0.0605681	-19.7503	7.96743e-87	1.35671e-83
ENSG00000165490.12	DDIAS	chr11	82899975	82958277	protein_coding	+	58302	2552.28	2540.12	2563.24	2219.86	2563.65	2769.27	1510.64	1726.9	1677.25	417.943	392.919	373.818	11.4	13.08	12.52	3.37	3.03	2.85	1016.58	-2.05604	0.105837	-19.4265	4.61165e-84	7.1984e-81
ENSG00000129353.14	SLC44A2	chr19	10602457	10644559	protein_coding	+	42102	2689.47	2697.35	2694.29	2602.49	2615.62	2606.97	24972.9	25688	26560.4	10935.2	9964.21	10262	179.88	185.61	189.09	84.12	73.45	74.96	18063.8	-1.30922	0.067551	-19.3812	1.11136e-83	1.60129e-80
ENSG00000164938.13	TP53INP1	chr8	94925972	94949411	protein_coding	-	23439	5451.27	5444.32	5454.39	5448.94	5450.12	5450.82	6851.28	4961.49	4392.45	32157.1	30729.2	27536.4	24	17.44	15.21	120.31	110.16	97.83	17771.3	2.48098	0.131539	18.8612	2.37811e-79	3.18174e-76
ENSG00000164638.10	SLC29A4	chr7	5274369	5306870	protein_coding	+	32501	2658.31	2470.56	2617.47	2633.1	2577.34	2603.75	762.135	771.734	794.507	2247.14	2255.59	2292.58	5.62	5.7	5.79	17.68	17	17.12	1520.62	1.54371	0.0822834	18.7609	1.57724e-78	1.96955e-75
ENSG00000163141.18	BNIPL	chr1	151036570	151047600	protein_coding	+	11030	1882.51	1750.65	1901.54	1596.95	1685.21	1728.51	1280.08	1320.03	1167.81	263.595	205.232	188.475	13.93	14.41	12.56	3.06	2.29	2.08	737.538	-2.52117	0.135744	-18.5731	5.30863e-77	6.21475e-74
ENSG00000225614.2	ZNF469	chr16	88427471	88440757	protein_coding	+	13286	13041.7	13045.3	13068.7	13067.1	13040.5	13046.7	700.189	624.572	678.867	2525.46	2241.51	2181.47	1.02	0.92	0.98	3.94	3.35	3.24	1492.01	1.79323	0.0977983	18.336	4.26864e-75	4.70328e-72
ENSG00000188959.9	C9orf152	chr9	110190048	110208189	protein_coding	-	18141	2534.14	2527.92	2536.92	2531.9	2532.93	2533.72	1029.72	1105.25	1073.73	266.482	226.061	260.441	7.76	8.36	8	2.15	1.74	1.99	660.28	-2.0865	0.117205	-17.8021	6.80617e-71	7.08257e-68
ENSG00000168743.12	NPNT	chr4	105894775	106004027	protein_coding	+	109252	3924.06	3899.3	3832.88	3889.26	4008.45	3923.2	19411.6	19996	18769.3	40573.6	40898.8	40687.3	94.73	97.89	90.54	211.44	204.24	201.36	30056.1	1.07041	0.0601406	17.7985	7.26318e-71	7.16035e-68
ENSG00000131473.16	ACLY	chr17	41866908	41930542	protein_coding	-	63634	3904.7	3852.46	3896.77	3906.39	3966.6	3936.99	8490.22	8935.34	8778.67	18189.6	18628.6	18753.2	41.45	43.76	42.36	94.84	93.08	92.85	13629.3	1.08449	0.0614282	17.6546	9.38187e-70	8.36818e-67
ENSG00000268104.2	SLC6A14	chrX	116436622	116461458	protein_coding	+	24836	3248.14	3166.82	3096.79	3229.69	3577.16	3537.83	19295.5	18527.3	17983.7	5907.25	7063.76	7001.24	111.48	107.39	102.7	36.45	41.76	41.02	12629.8	-1.48228	0.0839485	-17.657	8.98209e-70	8.36818e-67
ENSG00000143369.14	ECM1	chr1	150508062	150513789	protein_coding	+	5727	1881.25	1847.92	1879.3	1775.56	1876.17	1854.34	934.881	1359.24	1359.21	168.695	163.475	184.573	9.64	14.06	13.86	1.87	1.72	1.94	695.011	-2.82014	0.160629	-17.5568	5.27229e-69	4.48888e-66
ENSG00000176720.5	BOK	chr2	241551424	241574138	protein_coding	+	22714	2388.31	2467.92	2476.92	2471.9	2472.93	2473.72	3973.69	3789.37	4004.79	1587.42	1416.35	1481.8	30.86	29.52	30.74	13.17	11.26	11.67	2708.9	-1.39101	0.0795102	-17.4948	1.57058e-68	1.27907e-65
ENSG00000213585.10	VDAC1	chr5	133971915	134005133	protein_coding	-	33218	1625.18	1606.36	1614.38	1592.84	1622.3	1609	28421.5	26788.1	26473.6	12369	11153.1	10960.8	336.71	318.35	309.99	156.48	135.21	131.68	19361	-1.24409	0.0734383	-16.9407	2.25597e-64	1.76069e-61
ENSG00000139372.14	TDG	chr12	103965804	103988874	protein_coding	+	23070	2731.43	2683.72	2671.95	2558.13	2652.78	2684.36	8490.21	8851.38	8627.02	4047.48	4174.82	3965.59	60.88	63.65	61.14	30.99	30.63	28.83	6359.42	-1.0917	0.0654128	-16.6894	1.56611e-62	1.17339e-59
ENSG00000105388.15	CEACAM5	chr19	41708585	41729798	protein_coding	+	21213	2454.63	2622.04	2448.65	2467.58	2580.31	2544.55	933.672	685.5	744.025	3852.97	3304.89	2979.47	7.08	5.21	5.58	31.19	25.63	22.91	2083.42	2.10294	0.126532	16.6198	5.01005e-62	3.60935e-59
ENSG00000100234.11	TIMP3	chr22	32801701	32863043	protein_coding	+	61342	4420.14	4413.92	4422.92	4417.9	4418.93	4419.72	5642.42	4974.57	4842.21	15928	13983	13486.2	24.38	21.56	20.68	73.49	61.82	59.09	9809.39	1.48969	0.0898657	16.5768	1.02531e-61	7.113e-59
ENSG00000074410.13	CA12	chr15	63321378	63382161	protein_coding	-	60783	3920.33	3873.12	3845.1	3896.96	3842.74	3861.04	23013.7	20443.9	20753.4	9251.37	9613.36	9439.82	113.45	101.1	101.12	48.71	48.49	47.19	15419.3	-1.18175	0.0713641	-16.5594	1.36897e-61	9.15793e-59
ENSG00000160180.15	TFF3	chr21	42311667	42315651	protein_coding	-	3984	481.542	518.636	488.689	490.667	469.342	486.639	10354.4	9943.02	11943.7	3002.52	3652.32	3625.38	404.25	389.42	460.9	125.18	145.91	143.53	7086.88	-1.64963	0.0996876	-16.548	1.65621e-61	1.06974e-58
ENSG00000173467.8	AGR3	chr7	16859405	16881987	protein_coding	-	22582	450.891	404.574	438.494	493.259	564.95	471.756	1057.33	829.578	706.482	129.394	96.9137	109.118	43.13	33.94	28.48	5.64	4.05	4.51	488.135	-2.94643	0.17817	-16.5372	1.98164e-61	1.23727e-58
ENSG00000127561.14	SYNGR3	chr16	1989660	1994275	protein_coding	+	4615	1762.65	1759.41	1841.4	1742.66	1719.14	1778.03	824.242	611.943	612.136	2513.13	2697.47	2592.38	8.91	6.64	6.54	29	29.83	28.41	1641.88	1.93381	0.117415	16.4698	6.04268e-61	3.65114e-58
ENSG00000035862.12	TIMP2	chr17	78852977	78925387	protein_coding	-	72410	3325.84	3331.56	3308.1	3287.15	3292.88	3296.1	5141.47	4708.17	4846.02	10385.1	11033.1	10761.7	29.68	27.27	27.66	64.03	65.19	63.01	7812.59	1.13088	0.0691045	16.3647	3.41442e-60	1.99861e-57
ENSG00000141985.9	SH3GL1	chr19	4360370	4400547	protein_coding	-	40177	2309.46	2311.3	2322.11	2316.34	2311.39	2319.53	7880.99	7069.6	8115.46	3204.18	2847.32	2954.65	65	58.49	66.15	28.22	24.03	24.71	5345.37	-1.35684	0.0834065	-16.2678	1.67043e-59	9.48146e-57
ENSG00000106799.12	TGFBR1	chr9	99104038	99154192	protein_coding	+	50154	3930.13	4153.1	3827.8	4130.04	4031.09	4274.36	2148.81	1997.47	1966.23	5377.1	6091.04	5091.08	10.12	9.43	9.15	27.04	29.36	24.31	3778.62	1.438	0.0888122	16.1915	5.79136e-59	3.19053e-56
ENSG00000164128.6	NPY1R	chr4	163323961	163344832	protein_coding	-	20871	2742.49	2748.92	2745.58	2723.92	2732.15	2584.03	1964.9	1885.09	1755.66	677.809	604.086	599.878	13.83	13.31	12.22	5.1	4.35	4.28	1247.9	-1.57298	0.0985092	-15.9678	2.14163e-57	1.14614e-54
ENSG00000152332.15	UHMK1	chr1	162497251	162529629	protein_coding	+	32378	8094.31	8042.35	8062.54	8058.48	8071.62	8046.94	7578.9	8153.23	7347.31	17417.5	19338.4	17133.4	17.95	19.36	17.19	44.05	46.86	41.14	12828.1	1.22358	0.0772435	15.8406	1.6331e-56	8.49709e-54
ENSG00000006625.17	GGCT	chr7	30496621	30504844	protein_coding	-	8223	926.822	924.007	932.971	943.297	945.789	938.128	7210.17	7506.08	7492.82	3641.44	3669.81	3567.4	147.2	153.72	151.2	79.4	76.68	73.85	5514.62	-1.03004	0.065246	-15.787	3.82281e-56	1.93527e-53
ENSG00000164983.7	TMEM65	chr8	124306189	124372692	protein_coding	-	66503	8846.14	8839.92	8848.92	8843.9	8844.93	8845.72	1694.59	1822.29	1481.77	4806.93	5303.25	4527.65	3.66	3.95	3.16	11.08	11.71	9.91	3272.75	1.55212	0.0984504	15.7655	5.37833e-56	2.65109e-53
ENSG00000174442.11	ZWILCH	chr15	66504959	66550128	protein_coding	+	45169	2748.64	2729.55	2694.3	2536.57	2943.2	2784.84	3591.47	4176	4176.9	1556.79	1487.39	1553.05	25.06	29.22	28.8	11.6	10.62	10.99	2756.93	-1.37782	0.0875532	-15.737	8.44019e-56	4.05367e-53
ENSG00000156398.12	SFXN2	chr10	102714538	102743492	protein_coding	+	28954	1687.09	1650.95	1658.69	1676.31	1766.73	1673.53	2353.2	2005.1	2092.98	742.758	752.165	777.002	26.67	22.78	23.44	8.97	8.71	8.92	1453.87	-1.50464	0.095792	-15.7073	1.34713e-55	6.30828e-53
ENSG00000124766.6	SOX4	chr6	21592768	21598619	protein_coding	+	5851	5669.14	5662.92	5671.92	5666.9	5667.93	5668.72	10945.7	10065.9	9916.55	22043.3	24291.1	22375.7	36.87	34.01	33.02	79.3	83.73	76.44	16606.4	1.15177	0.0733614	15.6999	1.51485e-55	6.92065e-53
ENSG00000101057.15	MYBL2	chr20	43667019	43716496	protein_coding	+	49477	2456.39	2450.33	2459.49	2454.15	2455.17	2455.81	12865.7	14913.6	16279.2	4954.41	5419.03	5548.09	100.05	116.34	125.12	41.15	43.12	43.75	9996.67	-1.46874	0.0942128	-15.5896	8.56739e-55	3.82085e-52
ENSG00000250644.3	AC068580.4	chr11	1734821	1763954	protein_coding	-	29133	1966.19	1949.44	1978.97	2018.12	1995.27	2039.6	2078.18	1910.42	1958.02	706.012	654.448	761.2	19.94	18.38	18.57	7.24	6.43	7.4	1344.71	-1.48347	0.0953151	-15.5639	1.28142e-54	5.58192e-52
ENSG00000106615.9	RHEB	chr7	151466012	151520120	protein_coding	-	54108	963.083	948.746	954.943	913.011	957.816	942.193	6531.63	6601.49	6352.25	3033.18	2645.59	2668.72	131.75	133.59	126.65	65.32	54.6	54.59	4638.81	-1.2227	0.07889	-15.4987	3.53781e-54	1.50606e-51
ENSG00000168280.16	KIF5C	chr2	148875250	149026759	protein_coding	+	151509	6514.34	6348.09	6554.99	6311.31	6404.97	6299.39	1404.49	1584.43	1454.89	3623.56	3502.54	3417.79	4.19	4.74	4.29	11.54	10.68	10.33	2497.95	1.24715	0.0809542	15.4057	1.49885e-53	6.2389e-51
ENSG00000100410.7	PHF5A	chr22	41459717	41468725	protein_coding	-	9008	867.312	875.026	879.164	880.509	889.794	882.705	1869.32	2077.06	1987.69	713.383	776.477	752.306	40.6	45.25	42.67	16.55	17.26	16.57	1362.7	-1.40512	0.0914615	-15.363	2.90057e-53	1.1811e-50
ENSG00000144452.14	ABCA12	chr2	214931542	215138428	protein_coding	-	206886	8758.89	8910.92	8900.1	8914.9	8735.65	8788.59	4030.37	5453.27	5445.93	1404.71	1520.59	1493.38	8.71	11.82	11.63	3.24	3.37	3.27	3224.71	-1.75734	0.11482	-15.3052	7.06028e-53	2.81375e-50
ENSG00000189057.10	FAM111B	chr11	59107185	59127410	protein_coding	+	20225	3220.3	3205.86	3216.25	3169.43	3289.14	3245.63	2638.31	2947.99	2825.67	1117.26	1191.75	1148.95	15.62	17.51	16.54	7.07	7.22	6.9	1978.32	-1.2833	0.0841771	-15.2453	1.77024e-52	6.90799e-50
ENSG00000133816.13	MICAL2	chr11	12094008	12263789	protein_coding	+	169781	5147.96	4916.28	4485.8	5289.32	4633.34	4956.23	1264.42	1292.69	1463.26	3594.51	3774.17	3277.72	4.94	5.05	5.63	14.97	15.06	12.96	2444.46	1.40178	0.0930503	15.0648	2.76103e-51	1.05545e-48
ENSG00000174574.15	AKIRIN1	chr1	38991223	39006059	protein_coding	+	14836	2194.85	2174.43	2018.39	2127.46	2166.37	2165.63	2939.88	2837.93	2866.25	6042.55	6330.4	5784.93	26.22	25.4	25.28	57.56	57.78	52.33	4466.99	1.07053	0.0711571	15.0446	3.74386e-51	1.40252e-48
ENSG00000132746.14	ALDH3B2	chr11	67662162	67681200	protein_coding	-	19038	2252.78	2278.28	2270.94	2281.1	2129.83	2259.76	2281.26	2565.35	2591.57	984.056	850.557	874.906	19.4	21.88	21.79	8.94	7.4	7.54	1691.28	-1.45666	0.0968594	-15.0389	4.08069e-51	1.49873e-48
ENSG00000187193.8	MT1X	chr16	56682424	56684196	protein_coding	+	1772	273.108	265.666	280.061	279.183	269.901	274.276	531.35	619.439	618.131	119.152	126.596	123.22	37.07	43.35	42.62	8.87	9.06	8.74	356.315	-2.26462	0.151156	-14.982	9.63447e-51	3.47045e-48
ENSG00000151929.9	BAG3	chr10	119651370	119677819	protein_coding	+	26449	2306.85	2315.01	2301.4	2299.36	2326.92	2305.28	19208.6	17254.5	18658.6	8950.8	8447.67	9049.53	158.82	143.11	152.49	79.04	71.48	75.88	13595	-1.0593	0.0711315	-14.8922	3.70468e-50	1.30929e-47
ENSG00000148468.16	FAM171A1	chr10	15211643	15371062	protein_coding	-	159419	3769.14	3045.28	2978.82	3589.71	3512.47	3600.74	115.995	139.509	143.845	568.128	637.902	628.699	0.65	0.79	0.8	3.4	3.66	3.58	372.346	2.19487	0.148701	14.7603	2.63987e-49	9.15694e-47
ENSG00000186767.6	SPIN4	chrX	63347228	63351344	protein_coding	-	4116	3934.14	3927.92	3936.92	3931.9	3932.93	3933.72	1860.11	2294.95	2095.61	647.078	688.699	750.768	9.03	11.18	10.06	3.35	3.42	3.7	1389.54	-1.58188	0.108061	-14.6387	1.59058e-48	5.41695e-46
ENSG00000149547.14	EI24	chr11	125569216	125584687	protein_coding	+	15471	1791.72	1710.02	1781.37	1822.83	1801.47	1777.15	7305.26	7958.22	7596.11	3857.21	3782.54	3719.05	78.34	85.61	80.51	44.18	41.5	40.46	5703.06	-1.00901	0.0690654	-14.6094	2.44586e-48	8.18095e-46
ENSG00000114737.15	CISH	chr3	50606490	50611831	protein_coding	-	5341	2008.28	2010.05	2044.77	2061.22	2005.46	2005.13	1050.38	972.678	1042.39	291.429	316.769	343.683	9.92	9.22	9.73	2.95	3.07	3.3	669.555	-1.68621	0.11546	-14.6043	2.6366e-48	8.55123e-46
ENSG00000123374.10	CDK2	chr12	55966769	55972784	protein_coding	+	6015	1488.14	1449.23	1485.55	1544.24	1557.06	1545.73	7711.98	8920.78	8981.11	3157.96	3583.01	3626.51	97.44	113.06	112.16	42.59	46.33	46.48	5996.89	-1.30518	0.0893715	-14.604	2.64786e-48	8.55123e-46
ENSG00000101412.12	E2F1	chr20	33675683	33686404	protein_coding	-	10721	2320.14	2313.92	2322.92	2317.9	2318.93	2319.72	2221.61	2499.02	2646.41	914.744	959.445	955.223	18.29	20.64	21.54	8.04	8.08	7.98	1699.41	-1.3822	0.0947115	-14.5938	3.07415e-48	9.75965e-46
ENSG00000278709.1	NKILA	chr20	57710183	57712780	antisense_RNA	+	2597	2396.2	2388.16	2417.92	2405.76	2396.15	2404.09	1642.29	1493.86	1514.97	3399.57	3844.83	3848.48	13.06	11.91	11.91	28.86	31.29	31.03	2624	1.25468	0.0863789	14.5253	8.37927e-48	2.61587e-45
ENSG00000196428.12	TSC22D2	chr3	150408335	150466431	protein_coding	+	58096	2938.66	2745.87	2890.65	2746.17	2825.74	2823.77	4639.46	4327.74	4093.48	9740	9761.28	8930.3	31.34	29.32	27.33	70.24	67.44	61.14	6915.38	1.12287	0.0776578	14.4592	2.19325e-47	6.73473e-45
ENSG00000171431.3	KRT20	chr17	40875941	40885227	protein_coding	-	9286	1554.14	1373.95	1556.92	1474.28	1476.94	1530.2	104.357	128.206	81.2679	552.373	746.693	748.514	1.33	1.64	1.03	7.54	9.77	9.71	393.569	2.73069	0.188886	14.4568	2.26978e-47	6.8573e-45
ENSG00000120539.14	MASTL	chr10	27154824	27186924	protein_coding	+	32100	2939.23	2930.8	2991.29	2934.89	2902.14	2995.63	2905.01	3111.71	3052.21	1381.73	1426.26	1351.47	18.81	20.21	19.54	9.56	9.44	8.87	2204.73	-1.12569	0.077987	-14.4343	3.14759e-47	9.35835e-45
ENSG00000127527.13	EPS15L1	chr19	16355239	16472085	protein_coding	-	116846	2692.29	2761.93	2718.94	2572.25	2491.79	2628.45	5972.18	5820.78	6081.32	3105.91	3045.67	2970.08	43.15	42.18	43.42	23.96	22.52	21.77	4499.32	-0.971011	0.0675569	-14.3732	7.61919e-47	2.22992e-44
ENSG00000153786.12	ZDHHC7	chr16	84974181	85011535	protein_coding	-	37354	2469.68	2320.8	2463.51	2472.89	2508.58	2462.23	11188.2	10477.8	9783.87	24623.3	21834.6	22485.2	87.22	81.95	75.4	205.02	174.2	177.79	16732.2	1.13277	0.0790308	14.3333	1.35498e-46	3.90462e-44
ENSG00000171940.13	ZNF217	chr20	53567065	53609907	protein_coding	-	42842	4961.97	5007.97	4969.74	4950.12	5003.51	4981.05	68034.3	72323.2	69518.5	129016	137589	128530	260.87	278.2	263.49	528.32	539.9	499.84	100835	0.912793	0.0638003	14.307	1.97768e-46	5.61271e-44
ENSG00000116299.16	KIAA1324	chr1	109113679	109206781	protein_coding	+	93102	2940.02	2944.51	2949.82	2911.5	2969.57	3001.36	14236.3	13758.2	14012	7697.95	7618.84	7782.9	92.05	89.24	89.56	53.16	50.42	51.03	10851	-0.862633	0.0604684	-14.2658	3.57223e-46	9.98678e-44
ENSG00000140525.17	FANCI	chr15	89243949	89317261	protein_coding	+	73312	3029.12	2902.98	2927.48	3034.6	3024.34	2870.31	10546	13514.1	13700.2	4141.24	4590.84	4729	67.92	87.31	87.23	28.49	30.25	30.89	8536.9	-1.48831	0.104397	-14.2562	4.10334e-46	1.13029e-43
ENSG00000131747.14	TOP2A	chr17	40388516	40417950	protein_coding	-	29434	5457.64	5342.12	5480.71	5226.72	5169.37	5240.57	14783	20602.2	20038.8	5415.39	6337.58	5979.28	53.07	74.2	71.11	20.76	23.28	21.77	12192.7	-1.64441	0.116149	-14.1578	1.67136e-45	4.53714e-43
ENSG00000158711.13	ELK4	chr1	205597556	205631962	protein_coding	-	34406	8438.01	7914.5	7742.37	9517.92	8954.39	9407.29	3744.92	3925.38	3829.22	8530.21	9537.47	7937.84	8.28	8.7	8.37	20.14	21.58	17.8	6250.84	1.17682	0.0833132	14.1252	2.65619e-45	7.1076e-43
ENSG00000164976.8	KIAA1161	chr9	34366670	34376853	protein_coding	-	10183	6215.14	6159.48	6217.92	6212.9	6213.93	6214.72	3418.3	3879.85	3817.92	1653.4	1695.83	1607.67	10.52	11.97	11.61	5.43	5.34	5.02	2678.83	-1.16626	0.082631	-14.114	3.11275e-45	8.21197e-43
ENSG00000070404.9	FSTL3	chr19	676365	683399	protein_coding	+	7034	2093.65	2046.86	2047.65	2121.59	2080.05	2100.77	1147.37	1077.51	1030.16	2400.91	2456.94	2541.24	10.53	9.92	9.34	23.52	23.06	23.64	1775.69	1.18729	0.0842873	14.0863	4.61387e-45	1.20031e-42
ENSG00000154153.13	RETREG1	chr5	16473038	16617058	protein_coding	-	144020	2368.37	2485.16	2225.51	2389.03	2450.04	2311.08	4514	5088.15	5097.61	1678.82	2097.74	1937.61	36.36	41.12	40.59	14.45	17.3	15.83	3402.32	-1.36426	0.0975298	-13.9881	1.8414e-44	4.72483e-42
ENSG00000003436.15	TFPI	chr2	187464230	187565760	protein_coding	-	101530	1778.08	1777.02	1759.43	1814.39	1796.21	1681.89	4147.02	3713.78	3499.14	8106.25	9080.69	8829.38	44.83	40.24	37.35	93.53	100.39	96.72	6229.38	1.19637	0.0857775	13.9474	3.26201e-44	8.25685e-42
ENSG00000156261.12	CCT8	chr21	29055805	29073797	protein_coding	-	17992	1696.55	1691.65	1713.12	1701.92	1711.37	1703.32	15189.3	15072.3	14525.4	8204.54	8379.5	8157.5	170.29	169.51	160.97	98.23	96.13	92.76	11588.1	-0.856078	0.061493	-13.9216	4.68617e-44	1.17036e-41
ENSG00000180488.14	MIGA1	chr1	77779624	77879539	protein_coding	+	99915	5116.86	4578.07	4393.54	4786.87	5004.22	4834.89	981.921	1017.66	973.828	2136.14	2353.66	2228.72	3.93	4.08	3.85	9.11	9.63	9.03	1615.32	1.17651	0.0847557	13.8812	8.23934e-44	2.03067e-41
ENSG00000144554.10	FANCD2	chr3	10026414	10101930	protein_coding	+	75516	3398.21	3500.63	3592.87	3556.21	3243.5	3291.42	5478.96	5588.17	5668.43	2483.12	2854.53	2559.34	30.51	31.22	31.2	14.77	16.26	14.46	4105.43	-1.08507	0.0782899	-13.8597	1.11177e-43	2.70448e-41
ENSG00000180914.10	OXTR	chr3	8750408	8769628	protein_coding	-	19220	4181.14	4042.97	3943.64	4028.64	4058.35	3986.95	909.575	899.574	881.526	2450.54	3711.5	3504.61	4.3	4.26	4.12	12.37	17.95	16.8	2059.55	1.84512	0.133916	13.7782	3.44759e-43	8.27908e-41
ENSG00000159263.15	SIM2	chr21	36699133	36749917	protein_coding	+	50784	2325.56	2145.05	2339.15	2559.5	2543.57	2594.31	365.913	329.775	316.968	966.385	963.553	994.152	2.89	2.61	2.46	8.17	7.8	7.97	656.124	1.53556	0.111887	13.7243	7.26771e-43	1.72318e-40
ENSG00000102962.4	CCL22	chr16	57358772	57366190	protein_coding	+	7418	2746.14	2739.92	2748.92	2743.9	2744.93	2745.72	87.5642	57.3768	74.4911	424.032	438.979	392.924	0.61	0.4	0.51	3.15	3.12	2.77	245.895	2.51388	0.183981	13.6638	1.67056e-42	3.91141e-40
ENSG00000138764.14	CCNG2	chr4	77157151	77433388	protein_coding	+	276237	2155.27	2049.89	1981.48	2127.96	2070.35	2110.58	4695.67	4738.01	4352.72	9228.41	9980.58	8935.28	43.07	43.59	39.45	90.38	93.66	83.11	6988.45	1.02998	0.0754674	13.648	2.07559e-42	4.79973e-40
ENSG00000239389.7	PCDHA13	chr5	140882208	141012344	protein_coding	+	130136	4916.46	4807.92	4872.74	4882.24	4699.93	4845.57	887.149	883.864	878.553	285.897	320.575	304.154	3.51	3.5	3.43	1.21	1.3	1.22	593.365	-1.54299	0.113421	-13.6042	3.78153e-42	8.63802e-40
ENSG00000165434.7	PGM2L1	chr11	74330318	74398473	protein_coding	-	68155	8332.14	8325.92	8280.3	8329.9	8330.93	8331.72	3009.81	2582.85	2534.11	6517.72	6696.97	5896.66	6.91	5.94	5.75	15.97	15.72	13.72	4539.68	1.23447	0.0909303	13.5761	5.55404e-42	1.25341e-39
ENSG00000174371.16	EXO1	chr1	241847967	241895148	protein_coding	+	47181	2376.22	2278.75	2304.26	2330.84	2357.03	2336.7	1486.89	1689.18	1723.19	612.973	662.731	626.63	12.17	13.88	13.96	5.37	5.56	5.2	1133.6	-1.36728	0.100747	-13.5715	5.91267e-42	1.31846e-39
ENSG00000124664.10	SPDEF	chr6	34537802	34556333	protein_coding	-	18531	1708.07	1701.75	1710.06	1705.89	1706.83	1707.98	11936.4	11583.5	12854.6	6289.46	5920.74	6312.95	133.53	129.99	142.14	75.14	67.78	71.62	9149.62	-0.973676	0.0717751	-13.5656	6.40141e-42	1.41064e-39
ENSG00000183569.17	SERHL2	chr22	42553617	42574382	protein_coding	+	20765	1205.03	1127.67	1187.13	1246.2	1201.22	1135.91	1189.26	1354.43	1243.72	479.701	484.157	476.049	19.17	21.92	19.83	8.26	8.01	7.78	871.219	-1.39492	0.102881	-13.5585	7.0558e-42	1.53677e-39
ENSG00000204580.13	DDR1	chr6	30876421	30900156	protein_coding	+	23735	2860.73	2820.51	2806.2	2761.58	2958.67	2898.27	28721.8	28919.7	31255.9	15938.3	14582.4	15552.5	192.41	194.33	206.95	114	99.96	105.63	22495.1	-0.948257	0.0699548	-13.5553	7.37241e-42	1.58727e-39
ENSG00000102547.18	CAB39L	chr13	49308650	49444126	protein_coding	-	135476	2150.32	2334.68	2282.08	2321.86	2331.01	2380.5	3852.38	3569.76	3660.06	1791.75	1873.01	1819.47	31.99	29.75	30.04	15.9	15.91	15.32	2761.07	-1.01497	0.0749443	-13.5431	8.70958e-42	1.85385e-39
ENSG00000174738.12	NR1D2	chr3	23945260	23980618	protein_coding	+	35358	4263.23	3977.72	3949.56	4114.67	4254.05	4028.12	2902.07	3689.49	3301.97	7544.61	8415.48	7963.91	13.53	17.25	15.21	37.55	40.15	37.65	5636.26	1.27392	0.0947505	13.445	3.29278e-41	6.85302e-39
ENSG00000183765.20	CHEK2	chr22	28687743	28742422	protein_coding	-	54679	912.585	955.905	920.842	991.403	1059.25	1080.14	935.094	921.461	917.629	345.386	324.976	300.759	18.11	17.93	17.59	7.14	6.44	5.93	624.217	-1.5166	0.112797	-13.4454	3.27581e-41	6.85302e-39
ENSG00000162623.15	TYW3	chr1	74733152	74766678	protein_coding	+	33526	1612.24	1572.31	1614.49	1790.09	1594.91	1703.27	1226.04	1282.03	1159.84	423.826	478.873	470.48	14.21	14.91	13.29	5.24	5.67	5.53	840.181	-1.41743	0.105813	-13.3956	6.41764e-41	1.32098e-38
ENSG00000198125.12	MB	chr22	35606764	35637951	protein_coding	-	31187	728.557	717.045	720.898	707.572	730.078	731.024	2463.7	2249.4	2280.58	1092.27	1023.6	1061.1	65.11	59.63	59.57	30.82	27.69	28.44	1695.11	-1.13726	0.0850797	-13.367	9.43055e-41	1.92004e-38
ENSG00000113758.13	DBN1	chr5	177456608	177474401	protein_coding	-	17793	2085.87	1995.56	2053.61	2068.55	2152.66	2090.01	10419.3	9545.68	9729.05	18530.8	18576.3	20143.1	95.92	88.16	88.54	182.2	175.01	188.06	14490.7	0.947326	0.070894	13.3626	1.00045e-40	2.01499e-38
ENSG00000135549.14	PKIB	chr6	122471917	122726373	protein_coding	+	254456	1057.89	1037.89	1029.82	1049.16	1067.74	1077.68	1790.87	1575.03	1400.18	517.84	580.813	511.869	32.46	28.63	25.09	10.02	10.77	9.42	1062.77	-1.5654	0.117485	-13.3242	1.67421e-40	3.33613e-38
ENSG00000103121.8	CMC2	chr16	80966448	81020270	protein_coding	-	53822	451.845	442.41	436.118	467.16	461.05	454.817	3861.48	4101.64	4289.94	1836.27	2037.64	1931.99	163.07	173.84	178.96	82.8	88.08	82.69	3009.83	-1.07898	0.0810339	-13.3152	1.88906e-40	3.72463e-38
ENSG00000168461.12	RAB31	chr18	9708165	9862551	protein_coding	+	154386	3716.65	3675.94	3664.53	3711.69	3791.73	3642.75	8850.71	8425.08	8398.62	4603.97	4750.75	4713.05	45.67	43.61	42.83	25.37	25.08	24.66	6623.7	-0.867812	0.0651843	-13.3132	1.93987e-40	3.78497e-38
ENSG00000075618.17	FSCN1	chr7	5592823	5606655	protein_coding	+	13832	2594.14	2580.07	2596.92	2581.32	2580.42	2588.11	705.836	870.521	963.646	2493.58	3453.37	3616.67	5.21	6.44	7.03	19.65	26.08	27.07	2017.27	1.90975	0.143675	13.2921	2.57126e-40	4.96518e-38
ENSG00000184602.5	SNN	chr16	11668414	11679159	protein_coding	+	10745	3129.14	3122.92	3131.92	3126.9	3127.93	3128.72	2479.95	2509.1	2624.34	4729.7	5044.32	4988.33	15.14	15.36	15.83	30.83	31.51	30.88	3729.29	0.954219	0.0718177	13.2867	2.76555e-40	5.28588e-38
ENSG00000188643.10	S100A16	chr1	153606886	153613145	protein_coding	-	6259	896.569	887.819	901.591	895.948	896.401	900.082	32155.6	29382.2	31024.2	16818.5	16934.8	17378.1	684.88	627.78	653.15	382.55	369.1	375.39	23948.9	-0.856182	0.0647292	-13.2271	6.11736e-40	1.15742e-37
ENSG00000085999.11	RAD54L	chr1	46247688	46278473	protein_coding	+	30785	2240.98	2491.71	2417.53	2543.73	2653	2432.14	1488.57	1561.67	1645.67	518.259	533.769	645.521	11.56	12.16	12.62	4.3	4.24	5.08	1065.58	-1.46683	0.111079	-13.2053	8.17886e-40	1.53198e-37
ENSG00000167552.13	TUBA1A	chr12	49184796	49189324	protein_coding	-	4528	1541.13	1512.23	1519.86	1553.7	1552.34	1543.05	16676.6	14104.1	14252.6	30372.2	33006.3	32885.2	207.16	175.76	175	402.92	419.57	414.29	23549.5	1.09617	0.0830931	13.1921	9.74859e-40	1.80793e-37
ENSG00000163444.11	TMEM183A	chr1	203007386	203024848	protein_coding	+	17462	2027.74	1903.63	1919.66	1890.86	1965.54	1889	10448.4	10834.1	10912.9	5566.85	5919.77	6018.16	103.25	107.39	106.59	58.75	59.86	60.32	8283.37	-0.879175	0.0670327	-13.1156	2.6804e-39	4.92221e-37
ENSG00000130826.17	DKC1	chrX	154762742	154777689	protein_coding	+	14947	2178.5	2090.59	2063.05	2046.15	2114.02	2177.49	7826.78	8653.92	8692.28	4207.33	4450.49	4211.53	70.79	78.52	77.7	40.63	41.19	38.62	6340.39	-0.968545	0.0740359	-13.0821	4.16817e-39	7.58001e-37
ENSG00000109062.11	SLC9A3R1	chr17	74748652	74769353	protein_coding	+	20701	1422.13	1368.92	1362.85	1349.39	1426.76	1413.3	30151.2	28707	30213.2	16920.2	16905.8	17518.4	414.08	395.48	410.13	248.15	237.59	244	23402.6	-0.794743	0.0613126	-12.9622	2.00545e-38	3.61193e-36
ENSG00000128422.15	KRT17	chr17	41619437	41624842	protein_coding	-	5405	1271.06	1348.21	1336.4	1295.68	1337.97	1332.6	81.274	48.2248	76.6332	368.301	504.413	493.808	1.18	0.7	1.1	5.69	7.47	7.25	262.109	2.71898	0.211161	12.8764	6.11571e-38	1.09098e-35
ENSG00000169756.16	LIMS1	chr2	108534355	108687246	protein_coding	+	152891	3250.28	3326.86	3082.25	3279.37	3160.99	2899.33	4361.66	4399.91	4575.11	2359.32	2318.73	2433.18	26.32	26.64	27.3	15.21	14.32	14.9	3407.99	-0.907294	0.0707076	-12.8316	1.09044e-37	1.9269e-35
ENSG00000120875.8	DUSP4	chr8	29333064	29350668	protein_coding	-	17604	5303.66	5310.01	5295.09	5288.58	5304.17	5315.84	3973.09	3766.89	3867.56	6987.94	7749.95	7268.78	14.3	13.6	13.76	26.87	28.55	26.54	5602.37	0.922627	0.0721001	12.7965	1.71557e-37	3.00321e-35
ENSG00000163781.12	TOPBP1	chr3	133598175	133661893	protein_coding	-	63718	3254.63	3184.21	3234.64	2592.34	2632.3	2765.06	5524.46	6005.36	5885.08	2877.93	2541.02	2317.28	35.99	39.26	37.9	20.03	16.95	15.32	4191.86	-1.17134	0.0916046	-12.787	1.93894e-37	3.3628e-35
ENSG00000118513.18	MYB	chr6	135181315	135219173	protein_coding	+	37858	2764.99	2581.56	2573.39	2650.22	2775.63	2740.13	1447.83	1573.02	1530.63	620.967	656.01	683.223	10.33	11.22	10.78	4.74	4.78	4.95	1085.28	-1.21462	0.0950132	-12.7837	2.02304e-37	3.47648e-35
ENSG00000160360.12	GPSM1	chr9	136327476	136359605	protein_coding	+	32129	3133.89	3036.74	3134.05	3015.18	3077.86	3074.31	1048.67	988.128	1112.59	2224.21	2214.97	2260.23	6.51	6.14	6.82	14.74	14.06	14.22	1641.47	1.08616	0.0851019	12.763	2.63815e-37	4.49229e-35
ENSG00000162458.12	FBLIM1	chr1	15756607	15786594	protein_coding	+	29987	2017.39	1923.33	1903.81	2127.65	1901.21	2162.68	1617.98	1346.94	1508.37	3352.93	4161.45	3666.5	15.42	12.87	14.21	34.13	40.58	35.44	2609.03	1.32043	0.103491	12.7589	2.78221e-37	4.69492e-35
ENSG00000175643.8	RMI2	chr16	11249619	11351762	protein_coding	+	102143	1171.34	1123.78	1122.77	1110.12	1126.47	1100.08	3570.26	4383.63	4436.77	1383.6	1691.44	1644.51	60.56	74.6	74.39	25.07	29.36	28.29	2851.7	-1.39343	0.109492	-12.7263	4.22479e-37	7.06558e-35
ENSG00000214575.9	CPEB1	chr15	82543201	82648861	protein_coding	-	105660	2292.88	2633.36	2450.03	2632.12	2575.15	2511.82	111.376	72.1441	82.0263	408.729	439.93	476.198	0.85	0.54	0.61	3.31	3.41	3.66	265.067	2.33467	0.183918	12.6941	6.37383e-37	1.05653e-34
ENSG00000261888.1	AC144831.1	chr17	83104255	83106910	lincRNA	+	2655	2473.14	2466.92	2475.92	2470.9	2471.93	2472.72	819.561	850.495	803.779	1741.67	1732.26	1751.88	6.33	6.59	6.14	14.37	13.69	13.72	1283.27	1.08056	0.0851996	12.6827	7.37078e-37	1.21107e-34
ENSG00000165731.18	RET	chr10	43077027	43130351	protein_coding	+	53324	4243.39	4216.32	4283.18	4474.48	4409.04	4455.49	8738.39	9690.44	10344.7	3635.32	4407.13	4344.44	38.39	42.7	44.92	17.05	19.82	19.36	6860.06	-1.21646	0.0959951	-12.6721	8.44095e-37	1.37485e-34
ENSG00000145604.15	SKP2	chr5	36151989	36184319	protein_coding	+	32330	2650.44	2734.47	2583.38	2785.06	2514.38	2802.68	1318.62	1454.04	1621.09	477.411	558.185	559.532	9.41	10.4	11.43	3.64	4.08	4.04	998.147	-1.4648	0.1163	-12.5951	2.24794e-36	3.62985e-34
ENSG00000174669.11	SLC29A2	chr11	66362521	66372214	protein_coding	-	9693	2219.05	2208.64	2212.14	2230.48	2239.99	2252.44	3227.24	3402.64	3637.39	1691.85	1470.07	1605.25	27.68	29.26	30.82	15.5	12.9	13.96	2505.74	-1.10674	0.0880143	-12.5745	2.91547e-36	4.6675e-34
ENSG00000167977.8	KCTD5	chr16	2682475	2709030	protein_coding	+	26555	2285.79	2289.29	2281.68	2290.87	2271.25	2280.26	6393.55	6134.62	6513.54	3464.95	3510.49	3598.74	53.46	51.46	53.84	30.94	30.04	30.52	4935.98	-0.84878	0.0676423	-12.5481	4.073e-36	6.46537e-34
ENSG00000132294.14	EFR3A	chr8	131904088	132013642	protein_coding	+	109554	4545.75	4387.96	4140.54	4485.9	4554.69	4343.92	6539.06	6936.54	6665.21	11580.9	11531.6	11616.9	28.32	30.14	28.53	53.58	51.11	51.04	9145.04	0.786162	0.0626895	12.5406	4.47771e-36	7.04807e-34
ENSG00000185619.18	PCGF3	chr4	705748	770640	protein_coding	+	64892	3117.93	3208.18	3017.43	3651.55	3660.28	3586.91	4592.35	4482.49	4589.04	7972.46	7792.79	7813.28	26.06	25.53	25.75	48.34	45.27	44.99	6207.07	0.787002	0.0630174	12.4886	8.61231e-36	1.34431e-33
ENSG00000105887.10	MTPN	chr7	135926761	135977353	protein_coding	-	50592	3205.6	3161.87	3134.1	3219.33	3242.2	3234.41	19489.2	19692.9	18538	33339.1	37184.7	34586	116.31	117.89	109.35	212.47	227.08	209.31	27138.3	0.864829	0.0692874	12.4818	9.38933e-36	1.45348e-33
ENSG00000164045.11	CDC25A	chr3	48157146	48188402	protein_coding	-	31256	3043.97	2956.66	2976.65	3234.46	3279.99	3137.48	1551.19	1872.6	2091.23	533.311	655.152	638.241	9.54	11.56	12.72	3.5	4.12	3.99	1223.62	-1.59665	0.128023	-12.4716	1.06682e-35	1.63793e-33
ENSG00000149218.4	ENDOD1	chr11	95089810	95132645	protein_coding	+	42835	4504.14	4497.92	4506.92	4501.9	4502.93	4503.72	2604.03	2494.11	2430.98	1182.04	1289.34	1150.97	11.04	10.61	10.19	5.35	5.59	4.95	1858.58	-1.05663	0.0851044	-12.4157	2.1476e-35	3.27047e-33
ENSG00000132329.10	RAMP1	chr2	237858893	237912114	protein_coding	+	53221	707.651	689.661	700.898	662.46	722.718	724.032	886.204	866.119	864.185	316.508	354.357	308.058	24.14	23.67	23.27	9.21	9.87	8.51	599.238	-1.42181	0.114647	-12.4017	2.55982e-35	3.86677e-33
ENSG00000182534.13	MXRA7	chr17	76672551	76711016	protein_coding	-	38465	1731.05	1630.64	1707.06	1508.63	1639.32	1483.3	472.648	518.12	530.401	1234.9	1447.99	1636.12	5.59	6.14	6.19	15.6	17.53	19.62	973.362	1.50414	0.12212	12.3169	7.34802e-35	1.10109e-32
ENSG00000255571.8	MIR9-3HG	chr15	89361579	89398487	lincRNA	+	36908	1873.43	1435.09	1646.15	1666.21	1889.4	2052.16	428.471	689.497	629.527	113.154	115.56	113.686	4.69	7.57	6.78	1.33	1.29	1.27	348.316	-2.3513	0.190996	-12.3107	7.93047e-35	1.17893e-32
ENSG00000116830.11	TTF2	chr1	117060303	117107453	protein_coding	+	47150	1762.2	1762.18	1808.36	1803.42	1687.39	1731.43	5441.49	5631.23	5539.9	3195.53	3138.29	3094.89	59.07	61.32	59.45	37.05	34.89	34.07	4340.22	-0.817225	0.0664536	-12.2977	9.32182e-35	1.37486e-32
ENSG00000130294.15	KIF1A	chr2	240713764	240820308	protein_coding	-	106544	7307.16	7054.24	6805.08	7824.8	7650.39	7631.73	2605.93	2482	2792.2	5012.88	4956.97	4952.57	6.75	6.45	7.15	13.86	13.15	13.02	3800.42	0.919643	0.0748049	12.2939	9.76843e-35	1.42947e-32
ENSG00000181472.4	ZBTB2	chr6	151364117	151391548	protein_coding	-	27431	2907.14	2900.92	2909.92	2904.9	2905.93	2906.72	2416.83	2441.71	2341.59	1167.39	1263.05	1175.19	15.88	16.09	15.21	8.19	8.49	7.83	1800.96	-0.99846	0.0813341	-12.276	1.21836e-34	1.76908e-32
ENSG00000095585.16	BLNK	chr10	96191702	96271587	protein_coding	-	79885	1357.95	1330.93	1395.89	1363.56	1382.16	1374.06	798.543	913.135	931.793	297.838	330.239	316.645	11.14	12.78	12.86	4.44	4.72	4.48	598.032	-1.4878	0.121218	-12.2738	1.25283e-34	1.80513e-32
ENSG00000085840.12	ORC1	chr1	52372829	52404459	protein_coding	-	31630	2964.23	2967.92	2970.28	2962.08	2972.93	2968.24	893.401	1089.21	1112.03	285.935	321.431	366.818	5.75	7.03	7.07	1.96	2.12	2.39	678.136	-1.66687	0.135896	-12.2658	1.38265e-34	1.97698e-32
ENSG00000197771.12	MCMBP	chr10	119829404	119892556	protein_coding	-	63152	2643.21	2607.22	2616.08	2735.47	2771.54	2710.99	4922	5689.37	5569.73	2672.94	2695.63	2794.71	35.06	40.66	39.22	20.33	19.65	20.19	4057.4	-0.987236	0.0809921	-12.1893	3.54491e-34	5.03028e-32
ENSG00000185697.16	MYBL1	chr8	66562175	66614247	protein_coding	-	52072	3567.61	3487.21	3253.53	3379.22	3631.72	3475.8	882.253	1076.26	1034.96	378.124	357.243	352.138	4.86	5.95	5.64	2.23	2.02	1.97	680.164	-1.46212	0.120257	-12.1583	5.18361e-34	7.30032e-32
ENSG00000005100.12	DHX33	chr17	5440912	5469060	protein_coding	-	28148	4762.62	4594.59	4816.9	4882.9	4730.51	4823.98	2199.43	2421.18	2347.45	1165.25	1045.15	1006.77	8.81	9.73	9.29	4.98	4.28	4.09	1697.54	-1.11528	0.0921943	-12.0971	1.0945e-33	1.52994e-31
ENSG00000176890.15	TYMS	chr18	657604	673578	protein_coding	+	15974	1132.7	1152.34	1148.96	1093.75	1116.15	1136.3	4903.93	5362.77	5474.35	2741.86	2824.54	2822.61	82.88	90.9	91.43	49.49	48.84	48.38	4021.68	-0.908583	0.0751734	-12.0865	1.24488e-33	1.72725e-31
ENSG00000020181.17	ADGRA2	chr8	37784191	37844896	protein_coding	+	60705	5468.14	5461.92	5381.13	5483.84	5494.65	5467.72	92.1285	78.9999	85.373	370.423	373.486	343.838	0.32	0.28	0.29	1.38	1.34	1.22	224.041	2.08362	0.172866	12.0534	1.86082e-33	2.56287e-31
ENSG00000104783.11	KCNN4	chr19	43766533	43781257	protein_coding	-	14724	1707.71	1673.02	1563.74	1814.72	1522.1	1568.19	717.263	587.841	688.503	181.339	220.717	202.509	8.36	6.88	7.93	2.26	2.63	2.39	433.029	-1.72834	0.143922	-12.0089	3.19177e-33	4.36388e-31
ENSG00000117906.13	RCN2	chr15	76931619	76954392	protein_coding	+	22773	1617.1	1623.77	1625.83	1632.99	1616.25	1594.79	9460.64	9330.83	8394.28	4761.35	4977.37	4918.06	111.61	110.42	97.89	59.98	60.07	58.85	6973.75	-0.890817	0.0743059	-11.9885	4.08181e-33	5.54031e-31
ENSG00000118508.4	RAB32	chr6	146543693	146554965	protein_coding	+	11272	1034.14	1027.92	1036.92	1031.9	1032.93	1033.72	1193.49	973.759	1026.69	2291.81	2536.6	2413.15	22.06	18.06	18.76	45.24	47.98	45.24	1739.25	1.18196	0.098679	11.9779	4.64104e-33	6.25405e-31
ENSG00000105855.9	ITGB8	chr7	20330702	20415754	protein_coding	+	85052	7601.42	7319.66	6922.95	7548.11	7561.83	7479.83	304.816	383.399	366.895	931.865	1002.19	923.286	0.79	0.99	0.94	2.57	2.64	2.42	652.075	1.43388	0.120823	11.8675	1.74515e-32	2.33488e-30
ENSG00000171720.9	HDAC3	chr5	141620876	141636870	protein_coding	-	15994	1480.16	1444.44	1450.42	1324.92	1388.5	1325.72	4262.09	4141.89	4235.94	2303.72	1974.68	2201.63	58.08	56.63	57.07	33.51	27.53	30.42	3186.66	-0.963046	0.0813419	-11.8395	2.43941e-32	3.21778e-30
ENSG00000276043.4	UHRF1	chr19	4903080	4962154	protein_coding	+	59074	3704.17	3674.38	3685.41	3703.35	3701.29	3694.42	6003.26	6843.41	7094.17	2839.29	3124.38	3360.11	31.03	35.48	36.25	15.67	16.53	17.62	4877.44	-1.09692	0.0926487	-11.8396	2.43651e-32	3.21778e-30
ENSG00000166033.11	HTRA1	chr10	122461525	122514908	protein_coding	+	53383	1378.44	1331.24	1362.59	1324.58	1354.31	1345.34	975.272	1033.27	1044.25	2151.37	2748.52	2885.03	13.8	14.67	14.61	32.51	39.8	41.41	1806.29	1.34996	0.114098	11.8315	2.68149e-32	3.51237e-30
ENSG00000181104.6	F2R	chr5	76716043	76735781	protein_coding	+	19738	3638.14	3631.92	3476.1	3635.9	3636.93	3637.72	142.516	158.21	156.14	468.996	511.247	515.137	0.75	0.84	0.82	2.65	2.77	2.76	325.374	1.70782	0.144735	11.7996	3.92104e-32	5.10035e-30
ENSG00000144366.15	GULP1	chr2	188291669	188595931	protein_coding	+	304262	1916.08	1880.06	1686.08	2054.83	2000.77	1851.82	1626.12	1438.22	1380.74	3403.27	3117.56	2994.6	16.38	14.52	13.78	36.61	32.16	30.57	2326.75	1.09979	0.0933757	11.7781	5.06181e-32	6.53881e-30
ENSG00000160752.14	FDPS	chr1	155308748	155320666	protein_coding	+	11918	821.926	848.882	850.94	820.159	829.045	848.27	12434.6	12166.8	12939.7	7071.8	7545.1	7328.87	283.82	278.62	291.96	172.39	176.23	169.65	9914.48	-0.774918	0.0658524	-11.7675	5.74079e-32	7.36511e-30
ENSG00000140391.14	TSPAN3	chr15	77041404	77083984	protein_coding	-	42580	1424.66	1396.92	1407.92	1418.12	1413.57	1399.73	6462.71	6686.68	6523.01	10747.3	11320.1	11640.8	87.5	90.85	87.31	155.37	156.82	159.84	8896.76	0.777038	0.0660489	11.7646	5.94221e-32	7.57167e-30
ENSG00000138778.11	CENPE	chr4	103105806	103198409	protein_coding	-	92603	6362.12	6847.92	6833.45	7969.62	7825.42	7649.23	1798.22	2168.74	2051.47	917.799	827.377	765.276	4.75	5.75	5.37	2.59	2.24	2.05	1421.48	-1.26263	0.107379	-11.7587	6.37217e-32	8.06467e-30
ENSG00000103485.17	QPRT	chr16	29679008	29698699	protein_coding	+	19691	1769.53	1828.83	1716.02	1870.38	1740.04	1803.45	12188.1	11109.1	12662.8	6744.28	6338.2	6207.2	130.2	119.05	133.7	76.94	69.29	67.25	9208.27	-0.89881	0.0764723	-11.7534	6.78326e-32	8.52734e-30
ENSG00000134330.18	IAH1	chr2	9473658	9496543	protein_coding	+	22885	853.916	798.648	795.545	832.916	802.233	808.491	2413.62	2775.04	2807.58	1314.64	1279.18	1257.7	56.53	65.18	65	32.89	30.64	29.89	1974.63	-1.0548	0.0899617	-11.725	9.49367e-32	1.18551e-29
ENSG00000109084.13	TMEM97	chr17	28319095	28328685	protein_coding	+	9590	1864.09	1846.38	1852.97	1780.66	1847.16	1819.41	6333.97	5714.38	6014.38	3412.59	3308.36	3213.8	65.9	59.65	61.85	37.91	35.23	33.92	4666.25	-0.862623	0.0735856	-11.7227	9.7482e-32	1.20923e-29
ENSG00000178718.6	RPP25	chr15	74954416	74957464	protein_coding	-	3048	2866.14	2859.92	2868.92	2863.9	2864.93	2865.72	1403.39	1285.14	1452.96	577.351	640.069	611.023	9.35	8.59	9.57	4.11	4.37	4.13	994.989	-1.18223	0.100965	-11.7093	1.14174e-31	1.40697e-29
ENSG00000205426.10	KRT81	chr12	52285913	52291534	protein_coding	-	5621	1746.14	1739.92	1748.92	1743.9	1744.93	1745.72	2923.9	2007.99	2020.3	7229.11	6329.7	6361.42	31.99	22.04	21.85	84.47	70.87	70.59	4478.74	1.52002	0.129841	11.7067	1.17745e-31	1.44149e-29
ENSG00000115310.17	RTN4	chr2	54972187	55112621	protein_coding	-	140434	1638.73	1585.79	1600.87	1579.79	1697.73	1609.76	16953.7	16298.3	16439.1	9845.95	8626.89	8718.95	200.01	192.89	191.71	124.04	104.17	104.34	12813.8	-0.869768	0.074325	-11.7022	1.24149e-31	1.51002e-29
ENSG00000166920.12	C15orf48	chr15	45430529	45448761	protein_coding	+	18232	587.1	561.277	571.359	560.53	565.234	568.304	135.819	126.549	133.107	480.625	486.803	416.912	4.56	4.26	4.42	17.23	16.72	14.19	296.636	1.80417	0.154313	11.6917	1.40627e-31	1.69942e-29
ENSG00000124067.16	SLC12A4	chr16	67943474	67969601	protein_coding	-	26127	2755.47	2497.63	2693.78	2860.97	2945.36	2870.46	1840.07	1730.65	1752.99	3650.2	3233.29	3378.96	12.71	11.95	11.96	26.9	22.83	23.63	2597.69	0.947428	0.0813502	11.6463	2.39643e-31	2.87741e-29
ENSG00000011028.13	MRC2	chr17	62627401	62693597	protein_coding	+	66196	4041.8	5140.73	4624.57	4389.12	4843.58	4791.54	767.203	631.721	752.637	1610.64	1955.31	2052.66	3.16	2.61	3.07	7.11	8.26	8.59	1295.03	1.38515	0.119355	11.6053	3.87377e-31	4.62163e-29
ENSG00000165949.12	IFI27	chr14	94104836	94116698	protein_coding	+	11862	315.807	307.543	321.968	317.814	316.918	315.646	2901.28	2549.79	2261.54	5358.78	6067.41	6402.34	175.31	154.59	135.09	345.84	375.29	392.38	4256.86	1.21063	0.104328	11.6041	3.92665e-31	4.65507e-29
ENSG00000123505.15	AMD1	chr6	110874770	110895713	protein_coding	+	20943	2516.18	2608.24	2487.4	2521.04	2709.84	2544.6	7507.69	7147.62	7427.35	4368.13	4397.66	4382.74	55.92	53.42	54.67	34.75	33.51	33.09	5871.87	-0.748108	0.0644741	-11.6032	3.96781e-31	4.67428e-29
ENSG00000161011.19	SQSTM1	chr5	179806398	179838078	protein_coding	+	31680	1722.73	1659.06	1633.8	1843.79	1668.97	1708.77	38063.3	37497.6	41048.1	68021.4	81479.4	80579.9	426.25	421.26	454.36	813.51	933.76	915.19	57781.6	0.980364	0.0846035	11.5878	4.75454e-31	5.56608e-29
ENSG00000118418.14	HMGN3	chr6	79201245	79234738	protein_coding	-	33493	673.787	667.391	676.251	671.583	672.024	671.902	2704.44	2879.42	2592.19	1411.29	1424.99	1433.86	76.82	82.07	72.78	42.83	41.42	41.31	2074.37	-0.935975	0.0808621	-11.5749	5.52064e-31	6.4228e-29
ENSG00000143416.20	SELENBP1	chr1	151364302	151372733	protein_coding	-	8431	1544.17	1526.52	1543.48	1563.11	1534.64	1518.53	15367	16200.8	16148.5	9103.61	9128.85	9779.73	190.72	201.7	198.11	120.66	115.94	123.11	12621.4	-0.768317	0.0664734	-11.5583	6.7057e-31	7.75336e-29
ENSG00000185950.8	IRS2	chr13	109752698	109786568	protein_coding	-	33870	7955.14	7948.92	7957.92	7952.9	7953.93	7954.72	203.208	191.41	200.423	546.561	609.841	574.175	0.49	0.46	0.48	1.4	1.5	1.4	387.603	1.53812	0.133101	11.556	6.88183e-31	7.9082e-29
ENSG00000173193.13	PARP14	chr3	122680618	122730840	protein_coding	+	50222	6718.35	6400.31	6778.35	6938.21	6834.69	6660.92	5425.45	5958.88	5197.48	10100.3	10810.5	9952.65	15.41	16.98	14.59	30.65	31.43	28.68	7907.55	0.896851	0.0777454	11.5358	8.71215e-31	9.95044e-29
ENSG00000121316.10	PLBD1	chr12	14503661	14568349	protein_coding	-	64688	1623.72	1313.24	1446.33	1387	1467.29	1464.6	650.727	714.526	640.813	1422.92	1444.24	1387.94	8.58	9.47	8.36	20.04	19.5	18.56	1043.53	1.08796	0.094502	11.5125	1.14084e-30	1.29509e-28
ENSG00000134830.5	C5AR2	chr19	47332147	47347327	protein_coding	+	15180	2848.61	3241.74	2579.41	3041.28	2748.11	3248.33	560.692	380.299	474.226	109.362	109.7	85.6891	3.63	2.47	3.04	0.76	0.73	0.56	286.661	-2.22378	0.193198	-11.5104	1.1697e-30	1.31986e-28
ENSG00000261150.2	EPPK1	chr8	143857324	143878464	protein_coding	-	21140	15819.1	15812.9	15821.9	15816.9	15817.9	15818.7	4955.62	5559.46	5863.24	11722.3	11121.7	10112.1	5.98	6.73	7	15.11	13.74	12.38	8222.41	1.00796	0.0878599	11.4724	1.81593e-30	2.03678e-28
ENSG00000105767.2	CADM4	chr19	43622368	43639839	protein_coding	-	17471	1995.14	1988.92	1997.92	1905.38	1953.04	1938.73	777.983	705.404	720.605	1483.15	1519.09	1559.8	7.57	6.88	6.93	15.41	15.12	15.39	1127.67	1.05105	0.0917761	11.4523	2.28935e-30	2.55249e-28
ENSG00000185567.6	AHNAK2	chr14	104937244	104978357	protein_coding	-	41113	9783.11	9630.92	11352.4	10665.9	11292.6	9958.81	326.078	391.771	395.104	901.879	973.014	1015.29	0.59	0.71	0.71	1.76	1.83	1.88	667.19	1.37138	0.1198	11.4473	2.42542e-30	2.6882e-28
ENSG00000146918.19	NCAPG2	chr7	158631311	158704829	protein_coding	-	73518	3561.83	3580.67	3575.94	3565.86	3655.49	3582.51	9281.92	11046.4	11081.8	4941.08	5401.08	5352.25	49.4	58.98	58.31	28.09	29.42	28.89	7850.77	-1.00134	0.0875525	-11.437	2.73195e-30	3.01013e-28
ENSG00000187867.8	PALM3	chr19	14053365	14059159	protein_coding	-	5794	1942.05	1995.44	1881.64	1851.63	1990.43	1979.77	1694.81	1687.7	1782.57	790.487	564.743	648.169	16.68	16.67	17.35	8.31	5.69	6.47	1194.75	-1.3656	0.119619	-11.4163	3.46871e-30	3.79956e-28
ENSG00000119685.19	TTLL5	chr14	75633625	75955078	protein_coding	+	321453	2947.07	3171.25	3044.25	3032.52	2843.5	3110.08	4526.38	4750.66	4918.06	2630	2657.53	2408.65	28.59	30.09	30.71	17.74	17.19	15.44	3648.55	-0.884745	0.0775872	-11.4032	4.02902e-30	4.38765e-28
ENSG00000129946.10	SHC2	chr19	416583	460996	protein_coding	-	44413	1944.59	1843.98	1998.91	1925.06	1986.32	1994.3	262.113	220.241	196.59	820.453	662.558	701.821	2.57	2.17	1.91	8.58	6.65	6.97	477.296	1.69667	0.148842	11.3991	4.22599e-30	4.57555e-28
ENSG00000243678.11	NME2	chr17	51165435	51171747	protein_coding	+	6312	590.708	592.427	599.124	588.451	587.183	592.441	36311.7	34340.1	34959.2	22119.9	21064	21744.4	1171.64	1111.52	1114.97	762.22	695.49	711.55	28423.2	-0.701753	0.0615856	-11.3948	4.44057e-30	4.78024e-28
ENSG00000058799.14	YIPF1	chr1	53851719	53889834	protein_coding	-	38115	1328.36	1349.21	1325.84	1332.34	1347.32	1360.01	2113.37	2016.56	1969.42	1079.43	972.867	1004.9	30.1	28.81	27.72	16.42	14.18	14.52	1526.09	-0.99493	0.0873209	-11.3939	4.48212e-30	4.79741e-28
ENSG00000246792.2	AC106038.1	chr8	90646441	90656598	antisense_RNA	+	10157	2171.44	2390.18	2231.38	2130.18	2202.9	2287.85	591.253	447.527	460.09	137.466	93.3043	115.316	5.05	3.83	3.88	1.25	0.82	1	307.493	-2.10604	0.1851	-11.3778	5.39174e-30	5.73822e-28
ENSG00000094804.9	CDC6	chr17	40287633	40304657	protein_coding	+	17024	2371.32	2433.74	2335.98	2560.63	2303.18	2283.61	3226.85	3495.43	3575.92	1202.35	1545.32	1595.03	25.89	28.13	28.37	10.3	12.68	12.97	2440.15	-1.2469	0.109677	-11.3689	5.97249e-30	6.32038e-28
ENSG00000147883.10	CDKN2B	chr9	22002903	22009363	protein_coding	-	6460	2465.08	2563.6	2455.06	2614.67	2695.29	2484.31	5534.81	4488.01	4535.74	9686.29	9890.41	10055.2	41.53	33.77	33.63	77.6	75.94	76.51	7365.08	1.02603	0.0902582	11.3677	6.05379e-30	6.37042e-28
ENSG00000260032.1	NORAD	chr20	36045622	36050960	lincRNA	-	5338	5156.14	5149.92	5158.92	5153.9	5154.93	5155.72	21693.6	21469.3	19995.1	36674	36979.5	34274.7	80.35	79.77	73.2	145.06	140.16	128.74	28514.4	0.77317	0.0680497	11.3618	6.47713e-30	6.77782e-28
ENSG00000049541.10	RFC2	chr7	74231499	74254458	protein_coding	-	22959	1347.75	1313.62	1339.4	1300.49	1401.44	1337.97	2794.76	3248.8	3376.93	1180.42	1426.07	1446.96	39.82	46.45	47.57	17.97	20.8	20.91	2245.66	-1.21729	0.107198	-11.3555	6.96161e-30	7.24433e-28
ENSG00000099204.18	ABLIM1	chr10	114431113	114685003	protein_coding	-	253890	5771.65	5721.86	5480.99	5962.62	5392.45	5654.13	2490.57	2835.34	2891.44	5220.44	6281.91	5679.65	8.4	9.59	9.63	18.81	21.68	19.43	4233.22	1.06283	0.0936764	11.3457	7.78608e-30	8.05751e-28
ENSG00000198554.11	WDHD1	chr14	54938950	55027105	protein_coding	-	88155	4059.53	3790.88	3760.44	3871.45	3887.67	3994.37	3186.46	4037.87	3869.76	1449.7	1746.33	1561.99	15.64	19.87	18.77	7.59	8.76	7.77	2642.02	-1.22264	0.108214	-11.2983	1.33724e-29	1.37626e-27
ENSG00000136478.7	TEX2	chr17	64147227	64263301	protein_coding	-	116074	4688.21	4593.3	4650.9	4700.14	4714.79	4661.63	7870.05	8679.31	8847.69	4681.12	4848.53	4792.4	32.19	35.61	35.77	20.45	20.3	19.88	6619.85	-0.82689	0.0731928	-11.2974	1.35123e-29	1.38306e-27
ENSG00000197147.13	LRRC8B	chr1	89524836	89597864	protein_coding	+	73028	5375.08	5334.95	5205.75	5709.17	5701.28	5447.27	1749.79	1899.97	1837.47	943.022	940.086	888.967	6.12	6.66	6.34	3.52	3.36	3.16	1376.55	-0.986027	0.0873186	-11.2923	1.43263e-29	1.4584e-27
ENSG00000147155.10	EBP	chrX	48521158	48528716	protein_coding	+	7558	675.914	714.813	706.123	673.835	716.614	715.768	4974.81	4847.62	5399.41	2487.01	2681.68	2828.38	135.65	132.59	145.52	72.41	74.82	78.2	3869.82	-0.928867	0.082468	-11.2634	1.98991e-29	2.01475e-27
ENSG00000065328.16	MCM10	chr10	13161554	13211104	protein_coding	+	49550	3221.39	3540.15	3395.93	3369.27	3128.61	3427.5	3097.06	3282.01	3473.52	1199.27	1596.03	1461.9	17.68	18.8	19.6	7.31	9.32	8.47	2351.63	-1.21276	0.107717	-11.2587	2.09777e-29	2.10124e-27
ENSG00000137573.13	SULF1	chr8	69466624	69660915	protein_coding	+	194291	2708.05	2924.04	2887.23	2891.86	2907.98	3002.65	1723.79	2092.33	2023.18	810.044	920.757	858.52	11.42	13.87	13.22	5.74	6.23	5.76	1404.77	-1.17551	0.104406	-11.2591	2.08958e-29	2.10124e-27
ENSG00000144290.16	SLC4A10	chr2	161424332	161985282	protein_coding	+	560950	4390.89	4087.81	4211.09	4076.15	4209.71	3944.13	496.898	714.169	625.925	171.154	165.884	175.516	2.3	3.29	2.84	0.84	0.77	0.83	391.591	-1.84041	0.163523	-11.2548	2.19435e-29	2.18629e-27
ENSG00000131153.8	GINS2	chr16	85676198	85690073	protein_coding	-	13875	2384.98	2483.92	2430.7	2310.89	2370.21	2389.03	4970.81	5360.64	5839.37	2274.78	2737.74	2666.16	39.64	42.88	46.02	19.37	22.33	21.56	3974.92	-1.07535	0.0956513	-11.2424	2.52308e-29	2.50052e-27
ENSG00000101935.9	AMMECR1	chrX	110194186	110440233	protein_coding	-	246047	4954.58	5092.88	4937.79	5079.91	4882.77	4999.33	4916.77	5011.74	4868.3	2792.44	2904.32	2594.4	18.81	19.24	18.41	11.41	11.37	10.06	3848	-0.836493	0.0744123	-11.2413	2.55514e-29	2.51897e-27
ENSG00000014138.8	POLA2	chr11	65261762	65305589	protein_coding	+	43827	1914.87	1754.17	1799.66	1675.41	1973.13	1944.18	4135.63	4780.46	4896.38	2344.28	2261.74	2417.47	42.9	49.76	50.21	25.98	24.02	25.43	3472.66	-0.975843	0.0869571	-11.2221	3.17584e-29	3.11449e-27
ENSG00000109787.12	KLF3	chr4	38664196	38701042	protein_coding	+	36846	4788.46	4703.18	4709.71	4769.24	4816	4811.29	3442.42	3274.53	3147.15	6341.25	5983.2	5651.79	13.79	13.16	12.46	27.13	24.53	22.96	4640.06	0.866473	0.0774145	11.1926	4.43028e-29	4.32206e-27
ENSG00000151553.14	FAM160B1	chr10	114821744	114899832	protein_coding	+	78088	5478.2	5552.01	5208.93	5589.21	5565.75	5563.63	3676.44	3637.83	3636.51	6266.51	6625.06	6012.94	12.78	12.69	12.5	23.27	23.57	21.2	4975.88	0.787341	0.0703619	11.1899	4.57076e-29	4.436e-27
ENSG00000173085.13	COQ2	chr4	83261536	83284914	protein_coding	-	23378	1399.69	1397.93	1385.8	1380.02	1366.39	1398.22	1567.11	1637.68	1667.06	827.106	827.739	758.828	21.56	22.6	22.66	12.15	11.65	10.58	1214.25	-1.0157	0.0910632	-11.1538	6.86236e-29	6.62571e-27
ENSG00000093009.9	CDC45	chr22	19479459	19520612	protein_coding	+	41153	1498.94	1546.74	1528.35	1415.74	1308.83	1571.69	1920.14	2105.64	2249.93	714.983	980.881	792.139	24.84	27.33	28.78	9.89	12.97	10.39	1460.62	-1.34002	0.120415	-11.1283	9.13391e-29	8.7737e-27
ENSG00000185352.8	HS6ST3	chr13	96090839	96839562	protein_coding	+	748723	7062.55	7051.52	7100.73	7054.01	7045.69	7054.08	5032.27	5115.85	4854.77	8517.06	9302.39	8370.68	13.61	13.87	12.98	24.6	25.74	22.95	6865.5	0.803855	0.072253	11.1256	9.42107e-29	9.00337e-27
ENSG00000164181.13	ELOVL7	chr5	60751791	60844389	protein_coding	-	92598	3561.45	3571.92	3529.64	3429.78	3491.9	3450.97	4939.13	5173.37	4847.28	8710.11	9775.79	8592.2	26.91	28.26	26.1	50.66	54.48	47.47	7006.31	0.856019	0.0770493	11.11	1.12145e-28	1.06628e-26
ENSG00000164199.16	ADGRV1	chr5	90529344	91164437	protein_coding	+	635093	6836.4	8418.7	8386.19	8784.39	8775.64	7695.55	3976.83	3941.23	3868.03	7138.35	6424.82	6850.16	9.35	9.31	9	17.92	15.46	16.33	5366.57	0.793073	0.0713937	11.1084	1.14136e-28	1.07973e-26
ENSG00000163898.9	LIPH	chr3	185506262	185552613	protein_coding	-	46351	3043.87	3138.08	3042.02	3115.65	3213.68	3217.56	1659.88	1407.65	1420.49	3208.83	2952.26	2952.19	10.13	8.62	8.57	20.92	18.45	18.28	2266.88	1.02363	0.0921902	11.1034	1.20716e-28	1.13625e-26
ENSG00000078018.19	MAP2	chr2	209424058	209734118	protein_coding	+	310060	3473.89	3525.18	3501.19	3521.46	3556.49	3477.72	3776.91	3635.13	3714	6224.33	6301.34	6014.45	20.56	19.84	19.98	36.15	35.09	33.19	4944.36	0.736493	0.0663446	11.101	1.2401e-28	1.16142e-26
ENSG00000128944.13	KNSTRN	chr15	40382721	40394246	protein_coding	+	11525	1203.68	1218.11	1207.44	1201.18	1182.55	1194.44	1781.06	2264.71	2243.61	808.637	893.133	925.591	28.31	36.12	35.24	13.73	14.52	14.93	1486.12	-1.26022	0.11368	-11.0857	1.47117e-28	1.37097e-26
ENSG00000092068.19	SLC7A8	chr14	23125295	23183674	protein_coding	-	58379	2277.42	2185.42	2267.63	2439.05	2031.39	2381.32	735.958	959.375	935.507	147.881	235.394	257.491	6.21	8.15	7.82	1.33	2.03	2.2	545.267	-2.04024	0.184175	-11.0777	1.60905e-28	1.49204e-26
ENSG00000131979.18	GCH1	chr14	54842008	54902852	protein_coding	-	60844	2614.55	2641.87	2654.77	2687.25	2683.96	2680.76	1826.76	1776.36	1680.55	3135.25	3581.33	3341.39	13.11	12.79	11.92	24.02	26.3	24.31	2556.94	0.929645	0.0840357	11.0625	1.90712e-28	1.75972e-26
ENSG00000175575.12	PAAF1	chr11	73876699	73931124	protein_coding	+	54425	1261.64	1246.2	1316.6	1253.29	1234.27	1330.48	2042.82	2084.29	2035.57	1101.78	1138.87	1096.46	30.63	31.36	30.17	17.64	17.46	16.66	1583.3	-0.885511	0.0802832	-11.0298	2.74322e-28	2.51879e-26
ENSG00000059378.12	PARP12	chr7	140023744	140063721	protein_coding	-	39977	2240.06	2185.9	2198.81	1963.25	2126.98	2208.17	1717.83	1815.42	1774.34	3080.65	3326.83	3130.86	15.25	16.16	15.57	29.19	30.22	28.18	2474.32	0.845147	0.0766828	11.0213	3.01539e-28	2.75518e-26
ENSG00000171617.13	ENC1	chr5	74627406	74641424	protein_coding	-	14018	4438.28	4313.29	4263.91	4354.67	4489.21	4446.04	4298.42	5366.46	5406.48	9995.63	12379.4	12114.1	18.72	23.44	23.27	46.5	55.18	53.5	8260.08	1.19384	0.108354	11.018	3.13086e-28	2.8468e-26
ENSG00000079459.12	FDFT1	chr8	11795573	11839309	protein_coding	+	43736	1421.05	1383.47	1404.97	1476.62	1455.65	1453.7	13500.3	13428	13718.1	8132.31	8572.34	8555.46	179.95	179.57	180.76	115.79	116.95	115.67	10984.4	-0.686413	0.0623401	-11.0108	3.39079e-28	3.06826e-26
ENSG00000183741.11	CBX6	chr22	38861450	38872314	protein_coding	-	10864	5797.96	5766.93	5731.06	5727.32	5700.33	5687.27	20582.8	20076.8	21532.4	12942.9	11891.6	11807.4	68.52	67.05	70.85	46.02	40.51	39.87	16472.3	-0.763354	0.0693955	-11	3.81951e-28	3.43958e-26
ENSG00000051825.14	MPHOSPH9	chr12	123152320	123244014	protein_coding	-	91694	1935.79	1912.29	1893.37	2323.29	2203.97	2109	2696.69	3173.5	3035.25	1468.2	1566.24	1495.37	25.03	29.55	27.84	14.55	14.87	14.08	2239.21	-0.976266	0.088756	-10.9994	3.84489e-28	3.44587e-26
ENSG00000104738.16	MCM4	chr8	47960185	47978160	protein_coding	+	17975	1837.11	1729.31	1886.05	1791.15	1955.44	1926.84	14167	17177.7	16333.1	8255.85	8561	8549.73	146.01	177.59	166.37	90.87	90.29	89.35	12174.1	-0.910458	0.0828601	-10.9879	4.37036e-28	3.89815e-26
ENSG00000167508.11	MVD	chr16	88651935	88663161	protein_coding	-	11226	1439.87	1409.15	1439.03	1389.34	1418.25	1414.3	9328.04	9189.08	10502.3	5456.56	4977.19	5359.59	125.57	124.09	139.76	78.45	68.57	73.16	7468.79	-0.877919	0.0799307	-10.9835	4.58816e-28	4.07302e-26
ENSG00000143578.15	CREB3L4	chr1	153967534	153974363	protein_coding	+	6829	1162.76	1181.62	1204.28	1145.54	1145.42	1125.39	2655.74	2855.29	2910.13	1331.12	1420.89	1541.31	43.67	47.12	47.33	23.4	23.91	25.72	2119.08	-0.971895	0.0884939	-10.9826	4.63236e-28	4.09287e-26
ENSG00000171320.14	ESCO2	chr8	27771949	27812640	protein_coding	+	40691	1657.9	1853.77	1811.86	2064.37	1984.23	1649.31	1737.15	1841.38	1764.8	579.248	725.068	818.407	18.12	19.27	18.2	6.45	7.75	8.66	1244.34	-1.33283	0.121486	-10.9711	5.26405e-28	4.62915e-26
ENSG00000087085.13	ACHE	chr7	100889994	100896974	protein_coding	-	6980	1902.9	1878.35	1900.2	1851.26	1907.24	1911.49	502.81	368.011	426.011	1282.18	1108.12	1093.8	5.07	3.73	4.24	13.82	11.44	11.2	796.822	1.42658	0.130171	10.9593	5.99458e-28	5.24694e-26
ENSG00000119714.10	GPR68	chr14	91232532	91253925	protein_coding	-	21393	2643.87	2669.92	2552.97	2673.9	2674.93	2402.27	317.155	252.19	279.694	60.6657	56.2319	58.5629	2.33	1.86	2.03	0.48	0.42	0.44	170.75	-2.27202	0.207667	-10.9407	7.36426e-28	6.41581e-26
ENSG00000130147.15	SH3BP4	chr2	234951973	235055714	protein_coding	+	103741	4887.13	4935.92	4934.88	4941.23	4938.41	4962.66	8547.16	8728.27	9163.31	14091	14655.2	14295.2	33.08	33.89	35.05	58.23	58.04	56.11	11580	0.702585	0.0642563	10.9341	7.91924e-28	6.86737e-26
ENSG00000175155.8	YPEL2	chr17	59331689	59401729	protein_coding	+	70040	4946.16	4890.34	4892.54	4927.58	4826.21	4824.48	4268.89	3492.75	3220.28	8310.88	7729.46	7723.75	16.69	13.7	12.44	34.69	30.92	30.62	5791	1.11486	0.10201	10.929	8.37918e-28	7.23274e-26
ENSG00000111907.20	TPD52L1	chr6	125119049	125264407	protein_coding	+	145358	782.497	791.536	810.894	785.015	803.839	782.183	11768.3	8953.18	9150.57	4742.79	4371.11	4479.57	283.48	216.36	217.89	122.02	107.74	109.45	7244.25	-1.13547	0.104453	-10.8707	1.5906e-27	1.36668e-25
ENSG00000228716.6	DHFR	chr5	80626228	80654983	protein_coding	-	28755	1450.71	1627.89	1641.88	1606.95	1631.28	1666.39	9771.35	10268	10035.8	5158.98	5989.7	5735.58	116.42	122.71	118.17	65.64	73.03	69.29	7826.57	-0.833178	0.0767448	-10.8565	1.85779e-27	1.58896e-25
ENSG00000108828.15	VAT1	chr17	43014605	43025123	protein_coding	-	10518	2468.38	2445.58	2477.37	2459.15	2471.57	2466.24	8253.89	7983.8	8101.03	12882.6	14347.8	14461.2	63.94	62.04	62.03	106.57	113.74	113.6	11005.1	0.776506	0.0716225	10.8416	2.1852e-27	1.8605e-25
ENSG00000136002.18	ARHGEF4	chr2	130836916	131047263	protein_coding	+	210347	3358.43	3132.31	2867.87	3254.06	3002.38	3147.58	309.555	356.317	354.839	795.342	809.333	840.758	1.9	2.19	2.14	5.19	5.06	5.22	577.691	1.25861	0.116218	10.8297	2.49011e-27	2.11051e-25
ENSG00000100345.20	MYH9	chr22	36281281	36388018	protein_coding	-	106737	6636.32	6517.41	6479.9	6598.93	6656.56	6661.05	64050.4	64855	68353.7	125887	111591	109219	185.53	188.45	195.7	389.41	330.77	320.84	90659.4	0.813546	0.0751384	10.8273	2.55554e-27	2.15621e-25
ENSG00000158055.15	GRHL3	chr1	24319322	24364482	protein_coding	+	45160	2533.86	2470.76	2549.08	2514.79	2540.87	2578.47	1482.96	1489.06	1399.09	2536.32	2681.35	2698.94	11.18	11.26	10.43	20.43	20.7	20.65	2047.95	0.858568	0.0793704	10.8172	2.85271e-27	2.39615e-25
ENSG00000124098.9	FAM210B	chr20	56358915	56368663	protein_coding	+	9748	2823.97	2809.61	2804.23	2824.18	2825.01	2830.21	5226.91	4691.05	4712.79	8241.89	8555.3	8386.98	35.39	31.87	31.54	59.6	59.28	57.6	6635.82	0.783949	0.072491	10.8144	2.94074e-27	2.45906e-25
ENSG00000088305.18	DNMT3B	chr20	32762385	32809356	protein_coding	+	46971	3967.42	3988.58	3941.81	3894.64	4035.23	3867.12	898.643	1054.62	1161.61	431.905	363.978	378.321	4.35	5.12	5.56	2.23	1.81	1.86	714.847	-1.40942	0.13049	-10.801	3.40495e-27	2.83458e-25
ENSG00000144645.13	OSBPL10	chr3	31657890	32077580	protein_coding	-	419690	2918.38	2957.12	2902.98	2790.29	3044.37	2915.91	4227.93	4930.1	5065.63	2522.56	2327.53	2445.04	27.65	32.35	32.72	17.62	15.57	16.21	3586.46	-0.963761	0.0892356	-10.8002	3.43506e-27	2.847e-25
ENSG00000138639.17	ARHGAP24	chr4	85475114	86002670	protein_coding	+	527556	2058.91	2018.79	2052.3	1867.88	2027.4	2143.52	758.745	939.37	880.963	326.829	353.38	298.277	7.15	8.89	8.21	3.28	3.39	2.85	592.927	-1.40334	0.130057	-10.7901	3.83281e-27	3.16266e-25
ENSG00000104267.9	CA2	chr8	85463852	85481493	protein_coding	+	17641	1508.65	1501.92	1419.22	1496.94	1518.41	1442.61	4252.38	4240.74	4572.53	2046.36	2259.78	2458.65	54.83	54.85	58.27	28.18	29.82	32.15	3305.07	-0.949791	0.0880857	-10.7826	4.16065e-27	3.41812e-25
ENSG00000086548.8	CEACAM6	chr19	41750977	41772208	protein_coding	+	21231	2489.76	2491.59	2503.32	2506.88	2503.98	2511.28	3870.95	2733.14	2720.2	10100	8210.34	7575.81	29.55	20.93	20.52	82.34	64.14	58.65	5868.41	1.47394	0.136939	10.7635	5.11835e-27	4.18654e-25
ENSG00000074657.13	ZNF532	chr18	58862600	58986480	protein_coding	+	123880	4493.18	4997.96	5152.38	3864.61	3795.03	4171.54	166.31	125.532	112.169	580.089	481.066	459.258	0.72	0.55	0.48	2.72	2.14	2.03	320.737	1.92851	0.17918	10.763	5.14772e-27	4.19226e-25
ENSG00000168496.3	FEN1	chr11	61792637	61797244	protein_coding	+	4607	2093.16	2078.83	2083.51	2079.21	2075.06	2075.38	9147.7	10209	11109.5	4574.26	5291.69	5313.68	83.93	93.97	100.75	44.82	49.68	49.44	7607.63	-1.00554	0.0934517	-10.7599	5.3203e-27	4.31405e-25
ENSG00000185499.16	MUC1	chr1	155185824	155192916	protein_coding	-	7092	1422.49	1445.09	1459.82	1468.21	1537.88	1570.93	6536.21	6769.19	7231.17	3963.67	4056.12	4071.62	84.14	87.4	92	54.49	53.45	53.16	5438	-0.764851	0.071089	-10.7591	5.37155e-27	4.33684e-25
ENSG00000196743.8	GM2A	chr5	151212150	151270440	protein_coding	+	58290	3634.69	3638.98	3638.53	3675.04	3711.93	3597.74	2220	2281.31	2357.75	1136.76	1210.74	1279.23	11.61	11.97	12.19	6.35	6.48	6.79	1747.63	-0.919541	0.0854995	-10.7549	5.61836e-27	4.51663e-25
ENSG00000108861.8	DUSP3	chr17	43766121	43778988	protein_coding	-	12867	3746.16	3662.15	3640.78	3755.51	3819.3	3747.43	6416.45	5790.67	5862.95	10421.8	10178.7	9974.29	32.86	29.75	29.67	57	53.35	51.8	8107.48	0.759025	0.0705901	10.7526	5.76335e-27	4.61339e-25
ENSG00000031691.6	CENPQ	chr6	49463378	49493107	protein_coding	+	29729	1550.14	1543.92	1552.92	1547.9	1548.93	1549.72	917.358	1006.66	935.748	351.169	428.463	411.757	11.31	12.45	11.4	4.62	5.4	5.15	675.192	-1.2642	0.117629	-10.7473	6.10214e-27	4.86379e-25
ENSG00000004478.7	FKBP4	chr12	2794953	2805423	protein_coding	+	10470	3223.36	3200.71	3265.73	3132.52	3130.5	3172.45	33601.5	31639.2	31839.2	19395.3	20454.3	20525.7	201.28	190.13	188.52	124.08	125.38	124.7	26242.5	-0.685173	0.0638004	-10.7393	6.65328e-27	5.28062e-25
ENSG00000128050.8	PAICS	chr4	56435741	56464579	protein_coding	+	28838	2218.97	2211.71	2270.4	2259.89	2209.23	2433.29	11938.5	12198.9	11851.8	7333.28	7510.04	6789.64	100.59	103.1	98.71	65.99	64.77	58.01	9603.69	-0.734736	0.0684242	-10.738	6.75154e-27	5.336e-25
ENSG00000146072.6	TNFRSF21	chr6	47231532	47309905	protein_coding	-	78373	3412.14	3405.92	3414.92	3409.9	3410.93	3411.72	7616.41	5604.86	5506.76	16418.7	14542.8	14016.3	42.63	31.47	30.47	98.15	83.3	79.57	10617.6	1.26454	0.1179	10.7255	7.72528e-27	6.07244e-25
ENSG00000197261.11	C6orf141	chr6	49550646	49561907	protein_coding	+	11261	978.298	945.185	961.344	973.695	942.673	999.484	2667.01	3038.54	2999.64	1397.69	1524.19	1558.76	52.67	60.21	58.56	29.49	30.8	31.23	2197.64	-0.958603	0.0893782	-10.7252	7.74819e-27	6.07244e-25
ENSG00000088002.11	SULT2B1	chr19	48552075	48599425	protein_coding	+	47350	1115.09	1109.99	1117.62	1113.15	1112.24	1114.49	2307.63	2386.02	2653.7	1025.9	1205.56	1236.01	39.56	41.03	44.96	18.79	21.14	21.49	1802.47	-1.08465	0.101353	-10.7017	9.99362e-27	7.79961e-25
ENSG00000145730.20	PAM	chr5	102753981	103031105	protein_coding	+	277124	2439.22	2455.62	2485.92	2394.55	2428.4	2505.35	3693.93	3413.05	3374.89	6050.92	6576.32	5935.83	28.78	26.66	25.99	50.31	52.4	46.88	4840.82	0.824772	0.0771304	10.6932	1.09498e-26	8.50847e-25
ENSG00000151725.11	CENPU	chr4	184694618	184734133	protein_coding	-	39515	1530.01	1500	1507.95	1610.34	1552.08	1443.94	2576.87	2941.65	2950.28	1078.84	1279.54	1408.35	32.3	36.99	36.56	14.45	16.42	17.9	2039.26	-1.16934	0.109357	-10.6929	1.09927e-26	8.50847e-25
ENSG00000167325.14	RRM1	chr11	4094707	4138876	protein_coding	+	44169	2576.32	2565.4	2552.13	2548.8	2643.95	2695.13	7810.35	8600.73	8907.49	4113.31	4854.22	4363.92	57.43	63.45	64.75	32.3	36.53	32.55	6441.67	-0.926165	0.0866843	-10.6843	1.20493e-26	9.28792e-25
ENSG00000124333.15	VAMP7	chrX	155881293	155943769	protein_coding	+	62476	2244.01	2279.28	2246.63	2356.17	2334.05	2302.23	8062.41	8306.18	8067.13	5125.77	5086.81	4830.27	67.12	69.37	66.38	45.57	43.34	40.79	6579.76	-0.700083	0.0656159	-10.6694	1.4152e-26	1.0864e-24
ENSG00000178035.11	IMPDH2	chr3	49024325	49029408	protein_coding	-	5083	1308.57	1287.61	1303.17	1288.63	1288.2	1289.96	11613.4	11272.4	11349.3	7257.9	7185.24	7368.22	171.31	166.81	165.48	114.33	108.46	110.23	9341.08	-0.650222	0.0610065	-10.6582	1.59574e-26	1.22e-24
ENSG00000123473.15	STIL	chr1	47250139	47314147	protein_coding	-	64008	4181.58	4009.97	4196.49	4313.6	4391.93	4568.37	2698.91	3406.94	3247.1	1325.74	1548.67	1290.18	12.05	15.26	14.34	6.33	7.09	5.84	2252.92	-1.16925	0.109735	-10.6552	1.64911e-26	1.25567e-24
ENSG00000065559.14	MAP2K4	chr17	12020824	12143830	protein_coding	+	123006	3380.01	3331.57	3342.29	3416.38	3403.86	3350.54	4828.09	4760.66	4723.37	2963.88	2785.17	2853.92	27.34	27.05	26.45	17.93	16.14	16.4	3819.18	-0.733841	0.0688815	-10.6537	1.67635e-26	1.27124e-24
ENSG00000111412.5	C12orf49	chr12	116710185	116738070	protein_coding	-	27885	3523.29	3609.9	3289.67	4489.06	4472.37	4477.55	5424.28	5062.84	5690.46	9072.35	10438.3	9888.72	26.25	24.59	27.24	46.91	51.71	48.55	7596.16	0.861094	0.0808996	10.644	1.8601e-26	1.4049e-24
ENSG00000100867.14	DHRS2	chr14	23630115	23645639	protein_coding	+	15524	1320.06	1395.26	1404.29	1361.51	1488.22	1414.85	2901.21	2241.22	2354.82	1119.93	801.61	876.379	39.7	30.75	31.82	16.35	11.21	12.16	1715.86	-1.42096	0.133886	-10.6132	2.58834e-26	1.94708e-24
ENSG00000064651.13	SLC12A2	chr5	128083766	128189688	protein_coding	+	105922	4693.65	5055.6	4737.6	5035.48	4909.35	4980.84	34198.3	31769.6	33097	57374.2	57713.9	51796.2	133.25	124.17	127.47	238.74	230.13	204.68	44324.9	0.752365	0.0709182	10.6089	2.70912e-26	2.02978e-24
ENSG00000162078.11	ZG16B	chr16	2830169	2839585	protein_coding	+	9416	675.14	667.332	677.368	666.219	661.813	666.71	3709.95	3700.27	3859.99	2043.53	2088.77	2263.47	105.87	105.92	108.88	62.29	60.99	65.51	2944.33	-0.817028	0.0770622	-10.6022	2.91072e-26	2.17214e-24
ENSG00000188833.9	ENTPD8	chr9	137434364	137441816	protein_coding	-	7452	1910.16	1928.5	1882.04	1893.15	1965.57	1966.37	1481.24	1795.31	2226.29	575.815	663.852	702.992	14.7	17.87	21.84	6.11	6.74	7.07	1240.91	-1.50383	0.142392	-10.5612	4.50657e-26	3.3497e-24
ENSG00000101384.11	JAG1	chr20	10637684	10674107	protein_coding	-	36423	5259.29	4973.81	4814.63	4705.39	4987.92	4865.27	2200.28	2203.2	2201.78	3587.08	3833.26	3904.29	8.52	8.56	8.43	14.83	15.19	15.33	2988.31	0.777904	0.0736809	10.5577	4.67831e-26	3.46361e-24
ENSG00000101974.14	ATP11C	chrX	139726346	139945276	protein_coding	-	218930	4896.75	4700.6	4870.69	5110.67	4959.26	4991.86	2891.74	3382.15	2925	5650.81	6141.46	5546.87	11.23	13.17	11.23	23.42	24.38	21.83	4423	0.914977	0.0867277	10.55	5.07987e-26	3.74611e-24
ENSG00000087586.17	AURKA	chr20	56369389	56392337	protein_coding	-	22948	1696.25	1704.6	1674.76	1702.4	1708.66	1663.39	7548.14	9535.8	10160.1	3120.54	3945.19	4084.12	85.19	107.96	113.35	37.62	45.55	46.75	6398.99	-1.28928	0.12228	-10.5436	5.43495e-26	3.99224e-24
ENSG00000144354.13	CDCA7	chr2	173354820	173368997	protein_coding	+	14177	2353.19	2388.22	2353.11	2441.5	2415.7	2445.68	550.203	693.898	657.792	196.326	208.86	239.66	4.38	5.54	5.17	1.68	1.71	1.93	424.456	-1.55849	0.147996	-10.5307	6.23893e-26	4.5649e-24
ENSG00000134955.11	SLC37A2	chr11	125063067	125090312	protein_coding	+	27245	2573.19	2476.8	2452.16	2274.68	2265.71	2410.4	166.029	135.768	120.056	642.975	480.184	464.37	1.3	1.07	0.94	5.45	3.91	3.73	334.897	1.92201	0.182625	10.5244	6.67158e-26	4.86246e-24
ENSG00000111880.15	RNGTT	chr6	88610272	88963721	protein_coding	-	353449	3938.66	3871.2	4089.09	4104.97	3859.63	3660.59	2593.24	2991.95	2675.41	1239.86	1464.85	1392.2	12.64	14.62	12.89	6.45	7.31	6.88	2059.59	-1.0124	0.0963746	-10.5048	8.20608e-26	5.95768e-24
ENSG00000009954.10	BAZ1B	chr7	73440398	73522278	protein_coding	-	81880	5464.7	5431.45	5459.06	5469.73	5488.18	5438.82	13901.7	15557	15067.9	9080.55	8200.29	8147.25	48.62	54.58	52.09	33.92	29.35	28.9	11659.1	-0.808288	0.0770533	-10.49	9.60462e-26	6.94611e-24
ENSG00000116120.9	FARSB	chr2	222570536	222656337	protein_coding	-	85801	3186.14	3179.92	3188.92	3183.9	3184.93	3185.72	3805.19	3971.77	3991.74	2297.69	2389.42	2343.22	22.81	23.88	23.65	14.71	14.66	14.25	3133.17	-0.743924	0.0709651	-10.483	1.03445e-25	7.4524e-24
ENSG00000277669.1	AC009086.2	chr16	29663279	29695144	protein_coding	+	31865	427.2	421	429.98	424.96	426	426.78	1097.15	921.397	1146.42	403.698	442.901	458.883	49.19	41.41	50.79	19.33	20.3	20.88	745.074	-1.27943	0.122128	-10.4762	1.1116e-25	7.97754e-24
ENSG00000140320.11	BAHD1	chr15	40439721	40468242	protein_coding	+	28521	4155.08	4145.27	4124.53	3899.75	4055.05	4044.33	5499.42	5728.55	6147.77	3429.58	3383.41	3427.11	25.8	26.95	28.51	17.19	16.24	16.3	4602.64	-0.763497	0.0732399	-10.4246	1.91455e-25	1.36875e-23
ENSG00000104081.13	BMF	chr15	40087890	40108892	protein_coding	-	21002	4004.4	3773.68	3587.04	3823.88	3760.34	3680.07	2520.04	3006.81	3083.63	5282.85	6052.48	5828.14	12.76	15.27	15.44	28.57	31.37	29.94	4295.66	0.99416	0.0955075	10.4092	2.25017e-25	1.60258e-23
ENSG00000170312.15	CDK1	chr10	60778331	60794852	protein_coding	+	16521	1679.52	1644.74	1602.47	1592.1	1640.85	1582.42	6473.47	7954.41	8032.83	2972.5	3764.31	3523.36	76.14	93.85	93.38	37.34	45.31	42.03	5453.48	-1.13093	0.108717	-10.4025	2.41605e-25	1.7142e-23
ENSG00000164096.12	C4orf3	chr4	119296419	119304445	protein_coding	-	8026	1564	1518.45	1435.56	1916.39	2035.71	1865.96	9938.74	9365	10092.8	5696.51	5932.34	6168.44	111.1	105.03	111.53	68	67.87	69.94	7865.64	-0.724131	0.0696227	-10.4008	2.45887e-25	1.738e-23
ENSG00000108100.17	CCNY	chr10	35247025	35572669	protein_coding	+	325644	2009.28	2091.04	2132.86	2216.58	2173.4	2253.88	8446.55	8359.9	8195.46	5252.75	5308.29	4956.21	75.19	74.65	72.12	49.93	48.37	44.76	6753.19	-0.68838	0.0662192	-10.3955	2.60002e-25	1.83086e-23
ENSG00000106344.8	RBM28	chr7	128297685	128343908	protein_coding	-	46223	1715.58	1686.51	1646.54	1802.9	1876.86	1765.85	3559.56	3642.26	3680.4	2192.42	1930.92	2049.01	38.92	39.96	39.71	25.59	21.6	22.7	2842.43	-0.817747	0.0786857	-10.3926	2.68012e-25	1.8802e-23
ENSG00000178202.12	KDELC2	chr11	108472105	108498432	protein_coding	-	26327	3936.43	3919.96	3908.35	3870.23	3970.31	3831.01	3905.66	3552.88	3440.07	6600.01	6407.89	6096.13	19.08	17.42	16.62	34.45	32.06	30.21	5000.44	0.810512	0.0780195	10.3886	2.79476e-25	1.95331e-23
ENSG00000157600.11	TMEM164	chrX	110002631	110182734	protein_coding	+	180103	4664.07	4834.1	4999.98	4894.64	4929.33	4574.23	8331.31	8521.52	8677.63	4920.26	5086.45	5434.87	33.05	33.92	34.01	20.84	20.65	21.87	6828.67	-0.725395	0.0698634	-10.3831	2.96148e-25	2.06214e-23
ENSG00000167461.11	RAB8A	chr19	16111629	16134234	protein_coding	+	22605	1275.66	1363.58	1283.82	1416.17	1496.63	1387.33	7368.78	7766.13	7982.76	4421.67	4403.14	4816.7	102.82	108.69	110.09	65.88	62.87	68.15	6126.53	-0.761003	0.0733629	-10.3731	3.28583e-25	2.27951e-23
ENSG00000136982.5	DSCC1	chr8	119833976	119856010	protein_coding	-	22034	2061.47	2053.07	2044.86	2030.22	2051.88	2030.69	1635.21	1938.78	1764.54	654.92	842.405	816.261	15.26	18.16	16.28	6.53	8.05	7.73	1275.35	-1.20699	0.116456	-10.3643	3.6021e-25	2.4897e-23
ENSG00000184992.10	BRI3BP	chr12	124993700	125031231	protein_coding	+	37531	6465.14	6458.92	6467.92	6462.9	6463.93	6464.72	7457.71	8727.03	8641.65	4291.21	4747.3	4497.75	22.03	25.86	25.23	13.54	14.35	13.47	6393.77	-0.875629	0.0845952	-10.3508	4.14938e-25	2.85743e-23
ENSG00000123562.16	MORF4L2	chrX	103675496	103688158	protein_coding	-	12662	1187.98	1115.63	1128.95	1170.65	1157	1145.94	31271	31515.8	30711.7	20392.2	20460.8	20882.7	518.81	524.53	503.66	361.31	347.39	351.38	25872.4	-0.598752	0.0578535	-10.3494	4.20932e-25	2.88809e-23
ENSG00000137076.20	TLN1	chr9	35696948	35732395	protein_coding	-	35447	5955.08	5779.13	6014.16	5885.97	5943.75	5900.06	9335.61	10117	9802.28	15580.1	15584.5	15222.8	30.15	32.78	31.29	53.72	51.5	49.85	12607	0.664968	0.0643029	10.3412	4.58849e-25	3.13675e-23
ENSG00000148339.12	SLC25A25	chr9	128068201	128109245	protein_coding	+	41044	3014.4	2974.68	3044.8	2884.68	2978.21	2854.36	2938.56	2985.12	3028.52	1676.66	1737.33	1800.97	18.97	19.33	19.32	11.55	11.47	11.79	2361.2	-0.779568	0.0754196	-10.3364	4.82249e-25	3.28473e-23
ENSG00000160183.13	TMPRSS3	chr21	42371890	42396846	protein_coding	-	24956	1672.64	1505.35	1615.73	1432.47	1127.82	1109.76	219.782	245.839	219.126	24.663	43.8178	41.8551	3.02	3.39	2.98	0.37	0.61	0.59	132.514	-2.65838	0.257259	-10.3335	4.97243e-25	3.37459e-23
ENSG00000162512.15	SDC3	chr1	30869467	30908761	protein_coding	-	39294	4257.85	4351.05	4245.14	4449.2	4195.98	4339.06	4092.63	3676.99	3822.43	6322.67	6581.38	6497.7	18.15	16.36	16.76	29.94	29.86	29.22	5165.63	0.743229	0.0719968	10.3231	5.54119e-25	3.74408e-23
ENSG00000240849.10	TMEM189	chr20	50118254	50153734	protein_coding	-	35480	1807.75	1797.1	1773.55	1900.64	1947.08	1859.82	14027	12451.8	13547.7	7913.17	6849.64	7615.35	145.03	129.16	138.45	87.37	72.46	79.85	10400.8	-0.838643	0.0812417	-10.3228	5.55686e-25	3.74408e-23
ENSG00000196313.11	POM121	chr7	72879365	72951440	protein_coding	+	72075	5310.51	5314.98	5306.4	5430.19	5368.49	5398.25	6616.52	7271.24	7669.84	4216.21	3805.58	3991.6	23.58	26.01	27.03	16.05	13.89	14.43	5595.16	-0.843794	0.0817939	-10.3161	5.95943e-25	4.00094e-23
ENSG00000163412.12	EIF4E3	chr3	71675416	71754773	protein_coding	-	79357	2935.13	2975.83	3047.38	3149.31	3026.55	2990.54	1739.05	1655.34	1672.6	2843.3	3167.24	2965.95	11.01	10.49	10.45	19.21	20.5	19.03	2340.58	0.824784	0.0800338	10.3054	6.65842e-25	4.45424e-23
ENSG00000135045.6	C9orf40	chr9	74946581	74952886	protein_coding	-	6305	2144.14	2137.92	2146.92	2141.9	2142.93	2143.72	940.906	873.723	900.676	398.695	435.036	422.629	8.38	7.81	7.93	3.79	3.97	3.82	661.944	-1.11262	0.108123	-10.2903	7.79234e-25	5.19425e-23
ENSG00000100605.16	ITPK1	chr14	92936914	93116320	protein_coding	-	179406	2122.7	1866.51	2015.09	2025.98	1969.86	1961.61	9519.31	11033.3	10660.6	5804.93	5985.24	6157.57	91.24	106.08	100.97	59.41	58.69	59.85	8193.5	-0.798345	0.0776174	-10.2857	8.1783e-25	5.43219e-23
ENSG00000183508.4	FAM46C	chr1	117605934	117628372	protein_coding	+	22438	5568.14	5561.92	5570.92	5565.9	5566.93	5567.72	4383.87	4929.84	4912.29	2019.32	2516.91	2474.17	15.03	16.96	16.65	7.4	8.83	8.61	3539.4	-1.02157	0.099364	-10.2811	8.57874e-25	5.67803e-23
ENSG00000054793.13	ATP9A	chr20	51596514	51768634	protein_coding	-	172120	7915.5	7908.3	7923.69	7917.1	7915.1	7921.29	38467.7	40255.4	40183.4	62214.3	62698.6	59259.5	92.77	97.39	95.79	160.23	154.73	144.94	50513.2	0.631162	0.0615088	10.2613	1.05252e-24	6.91748e-23
ENSG00000176974.19	SHMT1	chr17	18327860	18363563	protein_coding	-	35703	1788.89	1937.96	1852.72	1814.54	1846.17	1870.47	4144.74	4472.96	4979.19	2111.51	2376.17	2449.93	42.75	46.28	50.76	23.25	25.08	25.62	3422.41	-0.971609	0.0946864	-10.2613	1.05241e-24	6.91748e-23
ENSG00000115221.10	ITGB6	chr2	160099666	160271888	protein_coding	-	172222	4071.03	3990.62	3865.8	3990.58	4001.6	4017.36	8530.03	7646.22	7399.69	14098.6	14029.4	12999.6	40.83	36.71	35	72.06	68.72	63.09	10783.9	0.803105	0.078325	10.2535	1.14132e-24	7.47488e-23
ENSG00000130821.15	SLC6A8	chrX	153688099	153696593	protein_coding	+	8494	2181.79	2267.43	2349.37	2330.14	2259.89	2272.67	2242.23	2219.29	2240.02	3707	4379.2	4394.32	18.81	18.67	18.56	33.21	37.58	37.38	3197.01	0.896894	0.0874752	10.2531	1.14578e-24	7.47793e-23
ENSG00000163644.14	PPM1K	chr4	88257620	88284769	protein_coding	-	27149	3646.79	3573.56	3229.83	4173.97	2921.91	3014.46	1563.16	1472.76	1529.57	401.358	653.225	567.514	8.77	8.3	8.49	2.41	3.75	3.23	1031.26	-1.50101	0.146406	-10.2523	1.1552e-24	7.51324e-23
ENSG00000077152.9	UBE2T	chr1	202331657	202341980	protein_coding	-	10323	736.649	730.622	737.855	730.439	729.574	735.144	2546.63	3427.43	3435.65	1014.59	1347.58	1291.38	66.29	89.51	88.41	28.21	35.9	34.09	2177.21	-1.36606	0.133407	-10.2397	1.31605e-24	8.52972e-23
ENSG00000094975.13	SUCO	chr1	172532349	172611833	protein_coding	+	79484	5019.88	4899.85	5031.89	4739.27	5023.94	4975.52	9864.2	10677.1	9770.19	6259.8	5952.31	5604.87	38.07	41.34	37.27	25.81	23.51	21.93	8021.42	-0.766628	0.0748991	-10.2355	1.37522e-24	8.88253e-23
ENSG00000092853.13	CLSPN	chr1	35720218	35769967	protein_coding	-	49749	3343.34	3366	3242.63	3401.08	3162.79	3276.3	1937.82	2335.3	2431.98	1032.09	1025.04	1120.58	11.21	13.56	13.9	6.39	6.07	6.57	1647.13	-1.07769	0.105441	-10.2207	1.6018e-24	1.03104e-22
ENSG00000111859.16	NEDD9	chr6	11183298	11382348	protein_coding	-	199050	4304.38	4299.14	4345.41	4299.13	4297.01	4327.93	4555.37	3234.17	3161.31	10519.7	8770.94	8463.49	20.17	14.37	13.84	49.74	39.73	38.01	6450.83	1.3425	0.131399	10.217	1.66468e-24	1.06784e-22
ENSG00000177606.6	JUN	chr1	58780788	58784327	protein_coding	-	3539	3357.14	3350.92	3359.92	3354.9	3355.93	3356.72	4990.4	4235.3	4425.35	7760	8662.62	8581.7	28.39	24.17	24.89	47.15	50.43	49.51	6442.56	0.87345	0.0854993	10.2159	1.68362e-24	1.07631e-22
ENSG00000140564.11	FURIN	chr15	90868592	90883458	protein_coding	+	14866	3773.37	3793.53	3813.35	3805.21	3899.94	3890.3	2813.8	2486.88	2506.64	4496.03	4466.08	4597.76	14.03	12.44	12.35	23.94	22.79	23.25	3561.2	0.797545	0.0781049	10.2112	1.76655e-24	1.12548e-22
ENSG00000165704.14	HPRT1	chrX	134460153	134520513	protein_coding	+	60360	1051.98	1049.3	1033.83	1035.05	1184.78	1076.81	5576.99	5812.67	5747.72	3560.39	3574.1	3628.53	99.44	103.97	101.3	67.8	65.22	65.61	4650.07	-0.671061	0.0657439	-10.2072	1.84125e-24	1.1691e-22
ENSG00000100526.19	CDKN3	chr14	54396849	54420218	protein_coding	+	23369	596.48	580.875	588.915	572.288	613.587	583.954	1550.7	2086.72	2061.76	642.091	777.447	811.338	50.25	67.84	66.02	22.22	25.77	26.65	1321.68	-1.35369	0.132657	-10.2044	1.89448e-24	1.19884e-22
ENSG00000212747.4	RTL8B	chrX	135020504	135022529	protein_coding	-	2025	1843.14	1836.92	1845.92	1840.9	1841.93	1842.72	4296.71	4224.41	4653.86	2647.24	2541.87	2571.66	44.53	43.93	47.68	29.31	26.96	27.03	3489.29	-0.764307	0.0751172	-10.1749	2.56773e-24	1.6194e-22
ENSG00000138180.15	CEP55	chr10	93496632	93529092	protein_coding	+	32460	2443.56	2302.78	2431.62	2249.37	2358.84	2390.79	3296.57	4614.65	4165.47	1669.26	1898.94	1734.77	26.65	37.42	33.28	14.41	15.71	14.22	2896.61	-1.18803	0.116998	-10.1543	3.17235e-24	1.994e-22
ENSG00000117399.13	CDC20	chr1	43358955	43363203	protein_coding	+	4248	1212.24	1328.74	1312.6	1326.91	1273.6	1290.81	4275.14	4945.96	5562.17	1360.78	2019.77	2062.44	63.27	73.43	81.36	21.51	30.59	30.95	3371.05	-1.44237	0.14211	-10.1497	3.32358e-24	2.08207e-22
ENSG00000101407.12	TTI1	chr20	37983007	38033468	protein_coding	-	50461	3550.22	3454.43	3536.4	3405.63	3585.62	3624.56	2973.87	3386.48	3248.32	1836.07	1807.82	1729.91	16.11	18.39	17.39	10.62	10.02	9.5	2497.08	-0.839132	0.0827258	-10.1435	3.5403e-24	2.21044e-22
ENSG00000000003.14	TSPAN6	chrX	100627109	100639991	protein_coding	-	12882	1922.72	1881.43	1906.84	1959.36	1961.93	1955.54	1966.13	1801.12	1757.54	3118.04	3410.03	3341.75	19.43	17.87	17.17	32.92	34.49	33.51	2565.77	0.838277	0.082656	10.1418	3.60563e-24	2.24375e-22
ENSG00000137462.6	TLR2	chr4	153701500	153705699	protein_coding	+	4199	4017.14	4010.92	4019.92	4014.9	4015.93	4016.72	262.73	272.956	230.731	629.1	632.184	619.183	1.25	1.3	1.08	3.19	3.08	2.99	441.147	1.30296	0.12856	10.1351	3.86106e-24	2.39475e-22
ENSG00000177108.5	ZDHHC22	chr14	77131270	77142734	protein_coding	-	11464	3225.14	3218.92	3227.92	3222.9	3133.8	3098.88	40.4044	55.579	67.183	234.177	327.525	300.428	0.24	0.33	0.4	1.5	2.01	1.82	170.883	2.3734	0.234369	10.1268	4.20382e-24	2.59874e-22
ENSG00000140332.15	TLE3	chr15	70047790	70098176	protein_coding	-	50386	2470.51	2549.8	2517.4	2783.7	2828.67	2510.78	7414.71	7348.41	7904.15	4212.26	4213.23	4733.28	54.33	53.98	57.24	32.97	31.58	35.16	5971.01	-0.78466	0.077531	-10.1206	4.47712e-24	2.75858e-22
ENSG00000158747.13	NBL1	chr1	19640554	19658456	protein_coding	+	17902	1321.34	1351.39	1335.52	1421.8	1370.54	1351.44	774.46	724.17	775.717	1404.68	1612.58	1709.7	10.88	10.21	10.77	21.08	23.19	24.37	1166.88	1.05461	0.104218	10.1193	4.53875e-24	2.78739e-22
ENSG00000051180.16	RAD51	chr15	40694774	40732339	protein_coding	+	37565	1190.48	1142.8	1236.9	1191.65	1095.03	1241.85	1752.32	2029.42	1947.58	733.926	970.377	870.023	28.31	32.89	31.1	12.66	16.05	14.24	1383.94	-1.15698	0.114442	-10.1098	4.99724e-24	3.05893e-22
ENSG00000166503.8	HDGFL3	chr15	83112738	83208018	protein_coding	-	95280	1657.64	1600.07	1695.92	1751.19	1748.22	1708.84	14176.8	15505.5	12975.1	24351.8	29548.7	27737.9	159.9	175.4	144.65	293.31	341.01	317.24	20716	0.93669	0.0926833	10.1064	5.17745e-24	3.15892e-22
ENSG00000188883.4	KLRG2	chr7	139452690	139483712	protein_coding	-	31022	2014.14	2007.92	2016.92	2000.67	2012.93	2013.72	428.012	365.965	393.334	829.829	1029.46	1003.8	4.06	3.49	3.69	8.41	10	9.67	675.066	1.26987	0.125672	10.1046	5.27117e-24	3.20566e-22
ENSG00000161013.16	MGAT4B	chr5	179797597	179806952	protein_coding	-	9355	1152.47	1106	1207.94	1121.76	1203.38	1145.39	9638.47	9043.78	8849	15287.7	14219.5	15242.3	159.24	149.89	144.51	269.74	240.43	255.42	12046.8	0.701233	0.0694624	10.0951	5.80479e-24	3.51876e-22
ENSG00000132780.16	NASP	chr1	45583846	45618904	protein_coding	+	35058	1415.02	1364.35	1402.03	1423.9	1370.35	1389.68	8371.59	9684.89	9204.85	5349.3	5285.35	5417.66	114.67	133.06	124.61	78.25	74.09	75.25	7218.94	-0.764037	0.075711	-10.0915	6.02393e-24	3.63982e-22
ENSG00000136261.14	BZW2	chr7	16646131	16706523	protein_coding	+	60392	1668.54	1654.27	1670.7	1598.43	1657.68	1655.92	10854.4	10828.8	10699.5	7020.33	7093.77	7140.63	125.54	125.64	122.31	86.73	83.97	83.75	8939.57	-0.607321	0.0602488	-10.0802	6.75739e-24	4.06986e-22
ENSG00000129810.14	SGO1	chr3	20160593	20186292	protein_coding	-	25699	1898.41	1921.61	1933.36	1902.57	1925.13	1919.57	1437.59	1882.9	1825.29	552.689	752.435	691.303	14.31	18.82	17.97	5.88	7.67	6.98	1190.37	-1.36817	0.135772	-10.077	6.98453e-24	4.19318e-22
ENSG00000171992.12	SYNPO	chr5	150601080	150659220	protein_coding	+	58140	5375.23	5400.33	5328.55	5379.27	5337.13	5310.58	1714.08	1357.34	1341.68	3443.1	2996.17	3039.76	6.12	4.86	4.73	13.1	10.93	11	2315.35	1.10503	0.109674	10.0756	7.07956e-24	4.23665e-22
ENSG00000171848.14	RRM2	chr2	10120698	10131419	protein_coding	+	10721	1987.51	1853.98	1707.59	1852.51	1867.87	1817.65	16234.2	21194.4	23820.6	6904.64	8762.65	8968.56	167.91	219.9	243.51	76.26	92.74	94.06	14314.2	-1.31409	0.130518	-10.0682	7.6328e-24	4.55319e-22
ENSG00000105552.14	BCAT2	chr19	48795062	48811029	protein_coding	-	15967	1310.01	1286.09	1317.63	1335.05	1305.99	1314.06	2905.64	3214.27	3589.36	1211.71	1542.79	1574.36	42.31	46.94	51.67	18.84	22.97	23.25	2339.69	-1.16657	0.116214	-10.0381	1.03627e-23	6.16202e-22
ENSG00000102996.4	MMP15	chr16	58025566	58046901	protein_coding	+	21335	4011.92	3955	3992.86	4036.41	4008.41	4007.26	2368.7	2460.62	2468.56	4029.58	4860.31	4879.41	11.3	11.78	11.64	20.53	23.73	23.61	3511.2	0.915522	0.0912622	10.0318	1.10501e-23	6.55001e-22
ENSG00000166847.9	DCTN5	chr16	23641392	23677455	protein_coding	+	36063	2009.81	1902.54	1922.15	2314.89	2156.71	2136.44	18307.6	19449	19115.5	12540.4	12265.6	12135.3	168.94	180.07	174.39	123.59	115.86	113.59	15635.6	-0.622516	0.0620893	-10.0261	1.17004e-23	6.91356e-22
ENSG00000103064.13	SLC7A6	chr16	68264516	68301823	protein_coding	+	37307	3733.12	3456.26	3621.58	3706.11	3546.72	3678.53	4071.19	3911.28	3825.17	2160.37	1716.89	1565.93	21.45	20.68	19.93	12.16	9.26	8.38	2875.14	-1.1171	0.111491	-10.0197	1.24931e-23	7.35877e-22
ENSG00000150593.17	PDCD4	chr10	110871795	110900006	protein_coding	+	28211	1103.55	1124.39	1081.3	1075.48	1157.72	1065.77	5663.13	4677.93	4517.68	9472.18	9108.75	9552.15	98.2	81.37	77.44	175.4	161.66	168	7165.3	0.921836	0.092068	10.0126	1.34233e-23	7.88187e-22
ENSG00000040275.16	SPDL1	chr5	169583634	169604778	protein_coding	+	21144	1902.19	1810.42	1958.14	1965.62	2041.42	1850.88	1973.52	2485.32	2296.7	818.743	913.466	1108.08	19.63	24.79	22.57	8.7	9.29	11.17	1599.3	-1.24915	0.125003	-9.99296	1.63626e-23	9.57772e-22
ENSG00000170921.15	TANC2	chr17	63009556	63427699	protein_coding	+	418143	6349.09	6294.6	6205.96	6465.2	6286.14	6162.01	22747.2	25391.8	25476.7	47552.7	43601.8	40023.8	69.01	77.28	76.4	154.08	135.37	123.15	34132.3	0.833342	0.0834961	9.98061	1.8533e-23	1.08144e-21
ENSG00000204392.10	LSM2	chr6	31797396	31806984	protein_coding	-	9588	640.226	646.543	646.61	631.729	654.311	639.032	2650.18	2655.55	2825.64	1244.89	1424.71	1534.84	78.69	79.1	82.93	39.48	43.29	46.22	2055.97	-0.951612	0.095409	-9.97403	1.9803e-23	1.15196e-21
ENSG00000162702.7	ZNF281	chr1	200404940	200410056	protein_coding	-	5116	4360.15	4334.1	4218.11	4352.94	4403.89	4289.44	2650.41	2714.23	2630.66	4254.56	4229.57	4271.21	11.7	12.01	11.48	20.05	19.1	19.12	3458.44	0.674317	0.0676226	9.97177	2.02584e-23	1.1748e-21
ENSG00000132646.10	PCNA	chr20	5114953	5126626	protein_coding	-	11673	1161.45	1155.02	1164.15	1158.99	1159.98	1160.82	12518.2	12334	12488.8	6877.13	7850.98	7749.32	206.03	203.63	203.16	120.88	132.22	129.34	9969.73	-0.732409	0.0736738	-9.94124	2.75365e-23	1.59193e-21
ENSG00000138622.3	HCN4	chr15	73319859	73369264	protein_coding	-	49405	7045.14	7038.92	7047.92	7042.9	7043.93	7044.72	127.294	139.844	142.554	392.22	415.323	383.98	0.35	0.38	0.38	1.14	1.15	1.06	266.869	1.53394	0.154444	9.93204	3.02005e-23	1.74057e-21
ENSG00000093010.13	COMT	chr22	19941607	19969975	protein_coding	+	28368	800.024	803.278	802.767	799.39	784.383	797.308	11034.6	9575.86	10359	6338.34	6055.94	5977.03	264.05	229.89	245.03	161.99	148.29	145.07	8223.45	-0.753401	0.076004	-9.91265	3.66778e-23	2.1074e-21
ENSG00000214530.8	STARD10	chr11	72754729	72794168	protein_coding	-	39439	511.239	530.388	508.542	487.8	523.641	555.931	24826.2	22287.4	24675.3	15081.9	14861.7	14239.9	912.97	822.19	896.94	592.31	559.28	531.09	19328.7	-0.700429	0.0706704	-9.91121	3.72128e-23	2.1316e-21
ENSG00000143436.10	MRPL9	chr1	151759643	151763564	protein_coding	-	3921	953.48	930.624	912.786	985.529	928.836	1000.6	6367.44	6773.53	7122.17	3589.08	4129.15	3865.07	127.77	136.34	141.26	76.91	84.8	78.66	5307.74	-0.80783	0.0815361	-9.90764	3.85664e-23	2.2024e-21
ENSG00000178999.12	AURKB	chr17	8204733	8210600	protein_coding	-	5867	881.376	868.826	896.4	888.862	855.895	891.169	1707.94	2161.01	2301.55	705.591	884.08	910.961	37.05	47.02	49.33	16.34	19.63	20.03	1445.19	-1.30459	0.131689	-9.90658	3.89755e-23	2.219e-21
ENSG00000187398.11	LUZP2	chr11	24496970	25082631	protein_coding	+	585661	3257.11	2217.44	3349.24	3266.54	3296.39	3153.51	100.965	192.86	120.512	475.34	636.927	576.499	0.63	1.22	0.74	3.17	4.06	3.65	350.517	2.05232	0.207309	9.89983	4.16972e-23	2.36676e-21
ENSG00000275993.2	CU639417.2	chr21	6111134	6123739	protein_coding	+	12605	4353.68	4515.92	4272.61	4284.69	4270.83	4387.27	2174.88	1765.12	1932.52	4105.94	3690.56	3604.62	9.55	7.78	8.39	19.26	16.59	16.06	2878.94	0.957569	0.0967312	9.89929	4.19257e-23	2.37254e-21
ENSG00000167767.13	KRT80	chr12	52168996	52192000	protein_coding	-	23004	3660.98	3651.68	3661.82	3650.8	3656.15	3656.72	41141.3	31865.8	32600.8	81399.7	69339.2	68238.7	214.83	166.92	168.26	453.91	370.52	361.37	54097.6	1.05214	0.10631	9.8969	4.29389e-23	2.42256e-21
ENSG00000108932.11	SLC16A6	chr17	68267026	68291267	protein_coding	-	24241	3206.14	3127.72	3236.63	3390.67	2946.66	3316.22	1756.15	1849.75	1731.04	938.982	1027.93	924.909	10.48	11.07	10.21	5.99	6.28	5.6	1371.46	-0.885948	0.0895963	-9.88822	4.68273e-23	2.634e-21
ENSG00000116701.14	NCF2	chr1	183555563	183590876	protein_coding	-	35313	1223.99	1111.55	1490.84	1208.88	1385.19	1242.23	109.176	56.3274	46.3064	546.866	361.84	399.43	1.64	0.84	0.69	8.77	5.55	6.08	253.324	2.65606	0.268648	9.88677	4.75098e-23	2.66439e-21
ENSG00000027075.14	PRKCH	chr14	61187559	61550976	protein_coding	+	363417	2854.67	2976.47	2924.46	3021.48	3022.74	2907.31	3295.85	3148.65	3138.25	5221	4994.43	5091.26	21.33	20.44	20.07	36.08	33.07	33.41	4148.24	0.676308	0.0684818	9.87574	5.30389e-23	2.96559e-21
ENSG00000135476.11	ESPL1	chr12	53268299	53293643	protein_coding	+	25344	5030.65	5060.74	5385.83	4463.65	5270.12	4843.24	3324.79	4296.92	4303.67	1838.78	1827.97	2021.29	12.69	16.46	16.25	7.51	7.14	7.83	2935.57	-1.06824	0.108175	-9.87512	5.33671e-23	2.97506e-21
ENSG00000198208.11	RPS6KL1	chr14	74903954	74923396	protein_coding	-	19442	1456.49	1407.64	1435.06	1492.33	1532.66	1547.3	724.075	520.672	553.086	1606.68	1340.7	1462.71	9.39	6.74	7.06	22.16	17.7	19.17	1034.65	1.29771	0.131656	9.85685	6.40281e-23	3.55879e-21
ENSG00000101447.14	FAM83D	chr20	38926312	38953106	protein_coding	+	26794	2190.25	2179.47	2188.33	2181.34	2184.62	2199.21	2101.87	2981.81	2993.17	853.203	1111.9	1097.37	18.35	26.11	25.83	7.96	9.93	9.71	1856.55	-1.40024	0.142168	-9.84918	6.91056e-23	3.82964e-21
ENSG00000151012.13	SLC7A11	chr4	138164097	138242349	protein_coding	-	78252	9050.61	9455.92	8645.66	9147.62	9256.26	8944.2	1020.65	1049.29	1039.81	1891.72	2612.04	2484.59	2.15	2.21	2.16	4.25	5.62	5.3	1683.02	1.16763	0.118616	9.84374	7.29474e-23	4.03061e-21
ENSG00000119729.11	RHOQ	chr2	46541806	46583121	protein_coding	+	41315	2373.29	2300.29	2503.12	2375	2493.86	2358.91	5078.32	4502.42	3848.1	9350.37	8775.4	8443.98	40.41	35.94	30.26	79.45	71.45	68.14	6666.43	0.985682	0.100237	9.83351	8.07524e-23	4.44875e-21
ENSG00000111231.8	GPN3	chr12	110452484	110469268	protein_coding	-	16784	1131.33	1192.2	1128.2	1098.77	1134.26	1184.8	1438	1604.28	1523.17	651.785	822.196	697.484	23.99	26.85	25.12	11.62	14.03	11.8	1122.82	-1.07508	0.109349	-9.83172	8.22023e-23	4.51534e-21
ENSG00000013810.18	TACC3	chr4	1721490	1745176	protein_coding	+	23686	2267.63	2328.73	2295.68	2267.14	2181.57	2357.01	5104.38	5753.32	6290.31	2669.83	3089.6	3080.4	42.71	48.29	52.01	23.85	26.45	26.14	4331.31	-0.956833	0.0973413	-9.82967	8.38966e-23	4.59493e-21
ENSG00000184564.8	SLITRK6	chr13	85792790	85799488	protein_coding	-	6698	4135.14	4128.92	4137.92	4132.9	4133.93	4134.72	1727.02	1662.91	1610.39	2837.8	2920.4	2732.71	7.98	7.7	7.35	14	13.8	12.8	2248.54	0.764645	0.0777931	9.82921	8.42809e-23	4.60253e-21
ENSG00000087269.15	NOP14	chr4	2937933	2963385	protein_coding	-	25452	3147.71	3091.91	3182.21	3152	3104.19	3149.24	4755.15	4169.6	4105.06	2457.02	1966.2	2153.81	28.93	25.45	24.69	15.97	12.24	13.3	3267.81	-0.985056	0.100221	-9.82888	8.45528e-23	4.60395e-21
ENSG00000087301.8	TXNDC16	chr14	52430590	52552522	protein_coding	-	121932	4248.27	4228.78	4161.81	4176.52	4242.11	4162.34	2251.17	2493.32	2422.95	1363.77	1385.59	1356.35	10.23	11.36	10.88	6.62	6.44	6.25	1878.86	-0.804506	0.0818949	-9.82365	8.90635e-23	4.8355e-21
ENSG00000147324.10	MFHAS1	chr8	8783354	8893645	protein_coding	-	110291	5782.15	5309.33	5053.68	4343.27	5697.67	4851.69	1052.54	1097.44	1190.48	2938.39	2142.54	2388.72	3.9	4.08	4.36	11.63	8.13	8.98	1801.69	1.15925	0.11805	9.82003	9.2319e-23	4.99776e-21
ENSG00000237807.3	AC022034.2	chr8	53515171	53523931	lincRNA	-	8760	2204.14	2197.92	2206.92	2201.9	2202.93	2203.72	833.52	694.571	662.436	1529.19	1466.77	1555.36	7.22	6.04	5.67	14.16	13.01	13.67	1123.64	1.0597	0.108041	9.8083	1.03701e-22	5.59779e-21
ENSG00000197496.5	SLC2A10	chr20	46709487	46736347	protein_coding	+	26860	3342.54	3269.27	3237.67	3454.77	3312.46	3252.58	3017.28	2737.55	2729.72	4797.46	4662.09	4632.89	17.4	15.84	15.56	29.54	27.51	27.1	3762.83	0.732835	0.0748313	9.79316	1.20472e-22	6.48439e-21
ENSG00000161048.11	NAPEPLD	chr7	103099776	103149560	protein_coding	-	49784	3641.95	3532.12	3563.18	3875.06	3546.75	3873.71	2047.61	2246.54	2051.39	1117	1221.01	1057.1	10.66	11.73	10.56	6.21	6.5	5.58	1623.44	-0.904096	0.092414	-9.78311	1.33059e-22	7.14132e-21
ENSG00000056972.18	TRAF3IP2	chr6	111556454	111606278	protein_coding	-	49824	2057.33	2006.8	2059.58	2069.19	2052.37	2069.78	1773.5	1935.27	1884.06	1041.12	1064.61	1038.7	16.49	18.07	17.31	10.35	10.14	9.79	1456.21	-0.831548	0.0850182	-9.78082	1.36097e-22	7.28353e-21
ENSG00000180611.6	MB21D2	chr3	192796815	192918161	protein_coding	-	121346	3185.14	3178.92	3187.92	3182.9	3183.93	3184.72	2904.97	2720.12	2606.52	4474.84	4862.95	4589.11	17.42	16.36	15.45	28.66	29.84	27.91	3693.09	0.759452	0.0776868	9.77582	1.4299e-22	7.63059e-21
ENSG00000237330.2	RNF223	chr1	1070966	1074307	protein_coding	-	3341	1719.14	1712.92	1721.92	1716.9	1717.93	1718.72	1901.39	1595.67	1923.77	937.096	901.614	893.837	21.13	17.79	21.13	11.12	10.25	10.07	1358.9	-0.98963	0.101337	-9.76578	1.57898e-22	8.40226e-21
ENSG00000090013.9	BLVRB	chr19	40447789	40465840	protein_coding	-	18051	693.429	685.772	693.378	688.591	691.855	689.17	3595.6	3684.19	4014.42	1997.65	2200.65	2223.24	99.44	102.21	109.75	58.99	62.28	62.35	2952.62	-0.815607	0.0836691	-9.74801	1.88116e-22	9.98188e-21
ENSG00000182957.15	SPATA13	chr13	23979805	24307074	protein_coding	+	327269	7301.94	7415.43	7490.69	7245.02	7409.32	7454.15	13493	12434	12266.3	22793.5	21016.7	20033.9	34.88	32.24	31.35	62.93	55.59	52.53	17006.2	0.741395	0.0761115	9.7409	2.0175e-22	1.06751e-20
ENSG00000069248.11	NUP133	chr1	229440260	229508341	protein_coding	-	68081	4900.46	4796.93	5016.04	4857.92	4955.06	4883.69	4093.43	4499.96	4051.02	2539.24	2509.05	2524.1	15.95	17.59	15.6	10.56	10	9.97	3369.47	-0.738968	0.0759774	-9.72617	2.33215e-22	1.23052e-20
ENSG00000101868.10	POLA1	chrX	24693919	24996986	protein_coding	+	303067	5147.79	5104.39	4988.95	5047.76	5182.15	4988.81	3155.86	3663.33	3679.77	1887.85	1987.77	1968.39	11.87	13.82	13.68	7.58	7.65	7.51	2723.83	-0.846089	0.0871448	-9.70901	2.7601e-22	1.45223e-20
ENSG00000126903.15	SLC10A3	chrX	154487306	154490690	protein_coding	-	3384	1762.59	1741.74	1755.49	1747.25	1738.25	1750.76	3670.2	3873.52	4315.16	2177.98	2187.73	2309.46	40.05	42.4	46.54	25.39	24.43	25.57	3089.01	-0.829898	0.0856923	-9.68463	3.50472e-22	1.83885e-20
ENSG00000105426.16	PTPRS	chr19	5158495	5340803	protein_coding	-	182308	4283.19	4223.7	3994.57	4157.71	4528.03	4467.81	4235.91	4298.2	4716	7851.42	7059.31	7436.97	18.94	19.26	20.84	37.46	32.28	33.71	5932.97	0.753351	0.0777988	9.68333	3.54974e-22	1.85727e-20
ENSG00000078401.6	EDN1	chr6	12290363	12297194	protein_coding	+	6831	1850.14	1843.92	1852.92	1847.9	1848.93	1849.72	1009.69	731.627	758.678	2291.88	1899.17	1867.03	10.43	7.58	7.74	25.27	20.07	19.55	1426.35	1.27943	0.132207	9.67746	3.75946e-22	1.96151e-20
ENSG00000138759.18	FRAS1	chr4	78057570	78544269	protein_coding	+	486699	12276.4	13115.4	12775	13153.7	12912.8	13511.8	2455.99	2531.55	2563.03	6413.57	5056.96	4588.41	3.62	3.74	3.74	10.09	7.63	6.86	3934.92	1.08837	0.112649	9.66154	4.392e-22	2.28518e-20
ENSG00000112118.18	MCM3	chr6	52264009	52284881	protein_coding	-	20872	2706.75	2687.49	2706.3	2655.5	2674.11	2630.62	13918.4	15174.1	15448.9	8386.27	8958.99	9436.58	99.27	108.57	108.92	63.88	65.4	68.26	11887.2	-0.733977	0.0760407	-9.65243	4.80053e-22	2.49082e-20
ENSG00000196126.11	HLA-DRB1	chr6	32578769	32589848	protein_coding	-	11079	1046.14	1039.92	1048.92	1043.9	1044.93	1045.72	1652.01	1765.56	1748.48	855.982	946.296	977.339	30.19	32.35	31.58	16.7	17.7	18.11	1324.28	-0.894329	0.0926844	-9.64918	4.95493e-22	2.56383e-20
ENSG00000137831.14	UACA	chr15	70654554	70763593	protein_coding	-	109039	3352.81	3390.15	3343.13	3320.44	3384.59	3449.83	4004.93	3975.38	3740.69	7842.33	6804.96	6447.81	22.67	22.57	20.94	47.4	39.42	37.02	5469.35	0.848231	0.0879452	9.645	5.16125e-22	2.66323e-20
ENSG00000159840.15	ZYX	chr7	143381080	143391111	protein_coding	+	10031	1921.45	1927.41	1916.05	1904.45	1930.35	1927.41	7220.93	6114	6698.98	11399	11017.8	11256.9	71.75	60.95	65.81	120.97	112.04	113.45	8951.27	0.749234	0.0777386	9.63786	5.53275e-22	2.84709e-20
ENSG00000159784.17	FAM131B	chr7	143353400	143362770	protein_coding	-	9370	3943.57	3633.92	3937.92	3300.13	3755.3	3821.82	27.5849	19.9623	15.8081	174.212	164.281	133.563	0.14	0.1	0.08	0.95	0.86	0.7	89.2351	2.93506	0.304929	9.62541	6.24596e-22	3.20529e-20
ENSG00000106628.10	POLD2	chr7	44114681	44124358	protein_coding	-	9677	1283.18	1192.7	1257.15	1239.26	1251.81	1272.56	6584.48	7152.07	7220.07	4211.67	4356.71	4434.87	100.65	109.66	109.09	68.75	68.15	68.75	5659.98	-0.688767	0.071595	-9.62033	6.56204e-22	3.3583e-20
ENSG00000213648.10	SULT1A4	chr16	29459889	29464976	protein_coding	+	5087	1164.4	1160.66	1156.87	1142.36	1151.98	1170.37	1022	1075.15	1150.3	509.924	394.944	512.749	16.85	17.77	18.75	8.99	6.66	8.57	777.51	-1.19261	0.123973	-9.61987	6.59145e-22	3.36415e-20
ENSG00000110047.17	EHD1	chr11	64851642	64888296	protein_coding	-	36654	1992.04	1918.71	1888.03	1924.43	2021.4	2007.08	8818.28	8613.48	9303.99	5786	5675.36	5742.54	85.98	84.25	89.68	60.27	56.62	56.79	7323.27	-0.636391	0.0661865	-9.61513	6.90209e-22	3.51312e-20
ENSG00000224831.3	AC117395.2	chr3	149982181	149983308	processed_pseudogene	-	1127	945.14	938.92	947.92	942.9	943.93	944.72	958.888	1002.99	1025.72	492.055	525.719	489.98	19.41	20.35	20.5	10.62	10.88	10.04	749.227	-0.989592	0.10293	-9.61423	6.96313e-22	3.53459e-20
ENSG00000143476.17	DTL	chr1	212035553	212107400	protein_coding	+	71847	2588.55	2518.08	2675.06	2813.55	3174.45	2558.06	1446.78	1678.13	1612.17	626.751	703.052	826.869	10.18	11.85	11.22	4.71	5.07	5.9	1148.96	-1.13483	0.118061	-9.61216	7.10425e-22	3.59648e-20
ENSG00000116752.5	BCAS2	chr1	114567557	114581639	protein_coding	-	14082	1092.7	1087.31	1094.94	1088.03	1089.36	1077.62	20115.4	21681.6	20583	12020.7	13508.7	13086.2	352.89	381.57	356.91	225.2	242.51	232.82	16832.6	-0.691971	0.0720985	-9.59757	8.18506e-22	4.13246e-20
ENSG00000134291.11	TMEM106C	chr12	47963569	47968878	protein_coding	+	5309	939.055	926.881	928.915	928.75	965.538	929.19	16733	16455.9	17182.9	11059.1	10815.4	11415.3	341.2	336.61	346.33	240.83	225.7	236.07	13943.6	-0.597521	0.0622763	-9.59469	8.41738e-22	4.23833e-20
ENSG00000197622.12	CDC42SE1	chr1	151050971	151070325	protein_coding	-	19354	2072.3	2097.43	2118.12	2099.14	2086.15	2039.78	20229.6	21188.2	21400.7	13947.4	13574.2	14106	185.22	194.6	193.67	136.37	127.17	130.98	17407.7	-0.593665	0.0619799	-9.57834	9.86136e-22	4.9521e-20
ENSG00000204740.10	MALRD1	chr10	19048771	19790401	protein_coding	+	741630	3894.68	4336.03	4331.02	3759.63	4221.06	3930.6	1642.75	1834.3	1815.41	910.286	883.841	1004.07	7.71	8.63	8.42	4.55	4.25	4.77	1348.44	-0.918836	0.0959328	-9.57791	9.90325e-22	4.95983e-20
ENSG00000161888.11	SPC24	chr19	11131520	11155808	protein_coding	-	24288	1455.05	1394.66	1439.35	1401.22	1451.74	1505.79	1389.1	1692.21	1693.66	692.369	793.095	787.529	18.41	22.5	22.19	9.81	10.75	10.58	1174.66	-1.07217	0.111967	-9.57569	1.01178e-21	5.05376e-20
ENSG00000189159.15	JPT1	chr17	75135248	75168281	protein_coding	-	33033	473.343	460.696	464.827	489.083	496.32	479.519	10086.7	9809.6	10200.3	6326.5	6616.96	6701.32	403.62	393.76	403.4	270.35	270.96	271.96	8290.24	-0.615596	0.0644045	-9.55828	1.19732e-21	5.96463e-20
ENSG00000146674.14	IGFBP3	chr7	45912245	45921874	protein_coding	-	9629	2075.5	2037.11	2061.74	2055.87	2085.34	2071.26	2097.05	1788.79	1737.14	3465.58	3407.64	3337.87	19.4	16.6	15.89	34.23	32.25	31.3	2639.01	0.862453	0.0903498	9.54571	1.35177e-21	6.71619e-20
ENSG00000166508.17	MCM7	chr7	100092728	100101940	protein_coding	-	9212	2314.06	2344.48	2344.81	2154.39	2198.1	2219.45	20611.6	24211.8	26266	11400.1	12784.1	13222.2	174.02	205.07	219.2	102.79	110.46	113.22	18082.6	-0.926506	0.0972169	-9.5303	1.56826e-21	7.7712e-20
ENSG00000167034.9	NKX3-1	chr8	23678693	23682927	protein_coding	-	4234	2764.72	2718.57	2904.1	2379.64	2851.49	2533.99	245.091	246.692	252.782	567.877	552.112	589.513	1.74	1.76	1.78	4.31	4.02	4.25	409.011	1.19808	0.125782	9.52506	1.64942e-21	8.1518e-20
ENSG00000272398.5	CD24	chr6	106969831	106975627	protein_coding	-	5796	1642.88	1670.47	1634.7	1674.61	1751.02	1667.79	124716	119672	118799	175230	186406	188024	1423.12	1369.88	1339.94	2135.37	2176.67	2175.9	152141	0.597846	0.0628271	9.51573	1.80441e-21	8.8943e-20
ENSG00000204054.13	LINC00963	chr9	129483451	129513686	processed_transcript	+	30235	2315.67	2385.15	2315.72	2294.39	2278.4	2274.07	4688.07	4039.64	4307.08	7794.3	7047.33	7391.54	38.77	33.48	35.19	68.78	59.6	61.93	5877.99	0.770727	0.0810316	9.51143	1.88058e-21	9.24543e-20
ENSG00000175920.16	DOK7	chr4	3463311	3494483	protein_coding	+	31172	2039.58	2076.73	2023.53	2015.63	2043.42	2037.62	1609.36	1458.89	1696.71	802.101	777.826	875.155	15.06	13.71	15.7	8.02	7.45	8.31	1203.34	-0.956444	0.100615	-9.50599	1.98149e-21	9.71605e-20
ENSG00000112305.14	SMAP1	chr6	70667776	70862015	protein_coding	+	194239	2367.91	2376.61	2366.32	2317.49	2373.6	2321.62	3990.63	3752.77	3670.46	2381.25	2301.71	2321.46	32.37	30.55	29.44	20.62	19.1	19.1	3069.71	-0.703657	0.0740355	-9.50432	2.01357e-21	9.84756e-20
ENSG00000067113.16	PLPP1	chr5	55424854	55535050	protein_coding	-	110196	1298.24	1317.37	1282.87	1325.97	1326.91	1361.33	1164.96	928.641	927.457	1985.58	2038.72	2003.86	16.86	13.48	13.28	30.71	30.21	29.43	1508.2	0.999405	0.10518	9.50189	2.06111e-21	1.00538e-19
ENSG00000165304.7	MELK	chr9	36572862	36677683	protein_coding	+	104821	2023.37	2025.97	2014.99	2034.07	2109.25	2041.33	2833.97	3443.81	3574.26	1476.6	1703.14	1711.82	26.5	32.32	33.04	14.75	16.3	16.22	2457.27	-1.01113	0.106473	-9.49653	2.17002e-21	1.05576e-19
ENSG00000172379.20	ARNT2	chr15	80404350	80597937	protein_coding	+	193587	6085.17	5869.82	6073.86	6066.89	6209.98	5928.8	4939.65	4363.16	4350.52	7703.95	7346.81	7551.2	15.62	13.84	13.59	26.02	23.78	24.21	6042.55	0.727888	0.0766698	9.4938	2.22761e-21	1.08097e-19
ENSG00000138772.12	ANXA3	chr4	78551519	78610451	protein_coding	+	58932	1331.82	1361.21	1346.9	1309.48	1336.8	1321	3509.83	2793.81	2646.53	6958.62	6107.27	5733.31	50.22	40.09	37.43	106.31	89.43	83.18	4624.89	1.07181	0.112954	9.48889	2.33514e-21	1.13022e-19
ENSG00000124225.15	PMEPA1	chr20	57648392	57711536	protein_coding	-	63144	2938.05	3084.45	2891.34	3304.81	3051.15	2899	22396	19835.2	20822	32916.8	37912.5	39169.9	141.35	125.62	129.91	221.88	244.88	250.74	28842.1	0.80287	0.0846295	9.48688	2.38054e-21	1.14922e-19
ENSG00000168393.12	DTYMK	chr2	241675742	241686991	protein_coding	-	11249	1006.04	992.108	1008.12	986.964	981.84	992.956	3072.91	3358.93	3624.7	1593.61	1833.38	1888.13	58.98	64.68	68.78	32.66	36.02	36.76	2561.94	-0.920894	0.0970836	-9.48557	2.41055e-21	1.16072e-19
ENSG00000167861.15	HID1	chr17	74950743	74973166	protein_coding	-	22423	2577.07	2533.63	2559.91	2550.8	2533.94	2627.79	12531.8	13322.9	13937.1	8609.44	8313.45	8418.24	93.32	99.53	102.6	68.47	63.35	63.58	10855.5	-0.651238	0.0686619	-9.48471	2.43063e-21	1.16739e-19
ENSG00000125844.15	RRBP1	chr20	17613678	17682295	protein_coding	-	68617	3359.76	3430.98	3430.93	3434.28	3283.78	3362.17	11193.8	10970.8	11096.1	16222.7	16325.1	16287.9	63.16	62.1	61.88	97.78	94.28	93.22	13682.7	0.554113	0.0584334	9.48281	2.47528e-21	1.18579e-19
ENSG00000122952.16	ZWINT	chr10	56357228	56361275	protein_coding	-	4047	1393.57	1454.33	1412.41	1491.41	1409.04	1433.1	7172.42	8763.07	9452.71	3315.65	4116.56	4301	95.64	117.21	124.58	47.22	56.17	58.16	6186.9	-1.11404	0.117498	-9.48135	2.51023e-21	1.19947e-19
ENSG00000134317.17	GRHL1	chr2	9951693	10002277	protein_coding	+	50584	3154.55	3073.39	3170.34	3189.01	3212.29	3027.95	3257.21	3010.8	2875.46	1795.87	1471.01	1540.17	19.83	18.38	17.3	11.67	9.16	9.5	2325.09	-0.926163	0.097699	-9.47976	2.54872e-21	1.21476e-19
ENSG00000127564.16	PKMYT1	chr16	2968024	2980539	protein_coding	-	12515	1525.89	1548.94	1518.18	1455.58	1539.69	1468.01	3465.26	3765	4487.39	1764.26	1802.03	2101.56	43.85	47.78	56.11	23.85	23.35	26.95	2897.58	-1.04819	0.110625	-9.47517	2.66334e-21	1.26617e-19
ENSG00000123989.13	CHPF	chr2	219538947	219543787	protein_coding	-	4840	2347.14	2298.32	2275.52	2376.05	2405.35	2398.02	4982.15	4356.05	4751.63	7587.53	7581.01	7761.96	40.48	35.52	38.16	65.84	63.04	63.97	6170.06	0.702514	0.0741476	9.47453	2.67954e-21	1.27064e-19
ENSG00000205542.10	TMSB4X	chrX	12975108	12977227	protein_coding	+	2119	448.678	442.69	452.013	446.77	447.173	447.946	159057	147948	145455	227226	242501	255117	6785.4	6331.56	6133.55	10352.3	10586.7	11037.5	196217	0.679909	0.0717729	9.47306	2.71765e-21	1.28546e-19
ENSG00000100479.12	POLE2	chr14	49643555	49688422	protein_coding	-	44867	1072.12	1098.72	1198.54	1008.1	1144.25	1094.57	629.821	755.36	705.657	297.886	298.493	313.778	10.91	13.13	12.1	5.52	5.31	5.52	500.166	-1.19941	0.126655	-9.46983	2.80303e-21	1.32251e-19
ENSG00000173905.8	GOLIM4	chr3	168008677	168095975	protein_coding	-	87298	2692.75	2819.12	2956.82	2963.17	3008.62	2911.6	881.284	833.714	747.221	1492.81	1592.01	1605.23	5.83	5.52	4.88	10.54	10.76	10.75	1192.04	0.934515	0.0986904	9.46915	2.82119e-21	1.32773e-19
ENSG00000273802.2	HIST1H2BG	chr6	26215159	26216692	protein_coding	-	1533	1351.14	1344.92	1353.92	1348.9	1349.93	1350.72	4386.7	4289.54	4198.56	6443.31	6714.78	6633.55	62.04	60.86	58.7	97.32	97.18	95.15	5444.41	0.620705	0.0655749	9.46558	2.91936e-21	1.37049e-19
ENSG00000111424.10	VDR	chr12	47841537	47943048	protein_coding	-	101511	4170.64	3751.02	3949.19	4215.86	3757.59	3812.35	1586.07	1579.06	1568.22	878.829	672.23	698.434	7.69	7.68	7.51	4.55	3.34	3.43	1163.81	-1.0708	0.113138	-9.46452	2.9491e-21	1.38099e-19
ENSG00000105281.12	SLC1A5	chr19	46774883	46788594	protein_coding	-	13711	2444.29	2380.93	2382.46	2322.69	2424.9	2403.81	25292.3	25904	26823.3	15256.6	16844.8	17043.6	201.81	207.34	211.54	130	137.54	137.91	21194.1	-0.666867	0.0704789	-9.46194	3.02293e-21	1.41203e-19
ENSG00000256235.1	SMIM3	chr5	150777946	150796734	protein_coding	+	18788	2149.14	2142.92	2151.92	2146.9	2147.93	2148.72	872.032	885.199	855.408	386.004	448.179	428.036	7.75	7.89	7.52	3.66	4.08	3.86	645.81	-1.05042	0.111076	-9.45677	3.17594e-21	1.47981e-19
ENSG00000153574.8	RPIA	chr2	88691644	88750935	protein_coding	+	59291	1665.14	1658.92	1667.92	1662.9	1663.93	1664.72	2510.62	2491.96	2295.73	1362.31	1427.34	1448.86	28.81	28.68	26.04	16.69	16.76	16.86	1922.8	-0.782561	0.0827932	-9.45199	3.32434e-21	1.54512e-19
ENSG00000146648.17	EGFR	chr7	55019021	55211628	protein_coding	+	192607	7678.82	7414.56	8117.47	7760.85	8253.08	7767.73	966.77	950.419	890.8	1831.51	1674.03	1633.23	2.36	2.33	2.15	4.77	4.18	4.04	1324.46	0.874226	0.0925748	9.44345	3.60691e-21	1.67172e-19
ENSG00000160949.16	TONSL	chr8	144428775	144444444	protein_coding	-	15669	4503.59	4488.37	4489.91	4534.29	4554.7	4556.77	2427.29	2558.02	2941.07	1438.69	1402.49	1445.39	10.24	10.84	12.28	6.49	6.05	6.19	2035.49	-0.888412	0.0940792	-9.44323	3.61457e-21	1.67172e-19
ENSG00000155906.16	RMND1	chr6	151404763	151452181	protein_coding	-	47418	1597.16	1589.15	1592.52	1578.73	1597.31	1598.49	3503.76	3374.1	3324.71	2169.45	2062.12	2014.94	42.01	40.58	39.41	27.78	25.3	24.51	2741.51	-0.707521	0.0749834	-9.4357	3.88389e-21	1.79185e-19
ENSG00000055732.12	MCOLN3	chr1	85018082	85048499	protein_coding	-	30417	2444.44	2430.99	2437.01	2464.67	2534.39	2442.71	316.047	415.916	382.352	807.762	861.973	886.527	2.46	3.24	2.93	6.7	6.85	6.98	611.763	1.19603	0.12676	9.43543	3.89406e-21	1.79213e-19
ENSG00000072571.19	HMMR	chr5	163460203	163491945	protein_coding	+	31742	2146.03	2140.7	2070.05	2312.57	2193.93	2235.65	2493.77	3274.66	3295.42	1064.09	1476.97	1261.57	21.83	28.75	28.51	9.94	13.23	11.19	2144.41	-1.25529	0.133116	-9.43007	4.098e-21	1.88136e-19
ENSG00000166510.13	CCDC68	chr18	54901509	54959508	protein_coding	-	57999	1990.27	1909.58	2424.84	2552.09	2253.63	2351.06	171.822	172.937	128.163	472.095	576.104	436.179	1.48	1.49	1.07	4.31	5.04	3.78	326.217	1.66619	0.1767	9.42948	4.12115e-21	1.88737e-19
ENSG00000049449.8	RCN1	chr11	31812391	32105755	protein_coding	+	293364	1785.67	2106.83	2280.59	2130.67	2190.7	2030.75	309.068	293.101	284.875	615.454	774.248	812.181	2.83	2.7	2.58	6.03	7.28	7.56	514.821	1.31519	0.139512	9.4271	4.21569e-21	1.92595e-19
ENSG00000136840.18	ST6GALNAC4	chr9	127907886	127917038	protein_coding	-	9152	1305.76	1268.07	1267.54	1363.62	1386.48	1357.17	804.144	776.147	901.988	359.2	370.233	405.4	11.6	11.23	12.86	5.53	5.46	5.93	602.852	-1.13056	0.120198	-9.40581	5.16296e-21	2.35298e-19
ENSG00000101265.15	RASSF2	chr20	4780023	4823645	protein_coding	-	43622	5198.75	5228.93	5192.09	5175.99	5181.13	5182.09	668.564	656.397	653.625	1177.2	1213.29	1225.89	2.46	2.42	2.38	4.62	4.56	4.57	932.495	0.870768	0.0926188	9.40163	5.37237e-21	2.44247e-19
ENSG00000258947.6	TUBB3	chr16	89921392	89938761	protein_coding	+	17369	1559.75	1558.71	1564.69	1549.13	1556.37	1555.52	10834.4	10131.8	11034.7	16081.1	17658.5	18010.8	132.81	124.61	133.72	210.54	221.53	223.93	13958.6	0.693249	0.0737405	9.40119	5.39476e-21	2.44671e-19
ENSG00000240344.8	PPIL3	chr2	200870907	200889303	protein_coding	-	18396	650.55	671.247	690.403	729.062	660.296	696.021	1352.73	1301.96	1242.95	678.762	732.174	671.746	37.83	36.55	34.38	20.27	20.96	19.04	996.722	-0.904767	0.096324	-9.39295	5.83411e-21	2.63958e-19
ENSG00000076382.16	SPAG5	chr17	28577565	28599279	protein_coding	-	21714	2988.76	2763.72	2995.27	2863.37	2982.53	3084.24	3387.75	4942.42	4646.45	1808.73	2029.35	1930.35	21.96	32.15	29.78	12.52	13.46	12.69	3124.17	-1.17022	0.124638	-9.38898	6.05865e-21	2.73457e-19
ENSG00000120278.15	PLEKHG1	chr6	150599883	150843665	protein_coding	+	243782	5397.32	6198.53	6521.21	6215.33	4262.83	5716.85	267.253	210.41	183.003	633.928	710.855	559.181	0.9	0.71	0.61	2.28	2.45	1.91	427.438	1.53685	0.163711	9.38756	6.1405e-21	2.76485e-19
ENSG00000151414.14	NEK7	chr1	198156963	198322420	protein_coding	+	165457	3575.82	3619.85	3161.19	3457.62	3641.15	3330.92	2304.53	2270.78	2068.75	3700.14	3693.13	3585.53	12.72	12.57	11.28	21.8	20.85	20.06	2937.14	0.725989	0.0774272	9.37641	6.8256e-21	3.06596e-19
ENSG00000103249.17	CLCN7	chr16	1444934	1475580	protein_coding	-	30646	2024.78	1950.78	2028.43	2017.6	1961.06	2035.72	6090.98	5521.2	5946.11	9136.06	9084.47	9147.22	58.08	52.8	56.04	93.03	88.63	88.44	7487.67	0.640102	0.0682696	9.37609	6.84648e-21	3.06798e-19
ENSG00000137267.5	TUBB2A	chr6	3153669	3157526	protein_coding	-	3857	1407.48	1403.34	1405.37	1399.15	1399.02	1391.12	1591.58	1541.38	1633	2535.85	2670.33	2704.36	21.69	21.07	22	36.91	37.24	37.38	2112.75	0.729978	0.0779615	9.36331	7.72781e-21	3.45464e-19
ENSG00000107130.9	NCS1	chr9	130172578	130237304	protein_coding	+	64726	2100.38	2134.65	2115.46	2484.56	2559.84	2363.88	3186.65	3152.1	3210.58	4889.43	5257.55	5613.44	26.61	26.4	26.5	43.62	44.94	47.56	4218.29	0.722807	0.077222	9.36011	7.96502e-21	3.55221e-19
ENSG00000204516.9	MICB	chr6	31494881	31511124	protein_coding	+	16243	2190.57	2167.38	2178.18	2095.94	2184.99	2152.61	3420.55	3710.1	3709.49	2149.56	2255.69	2225.73	30.21	32.88	32.39	20.27	20.39	19.94	2911.85	-0.709744	0.0758287	-9.35983	7.98627e-21	3.55323e-19
ENSG00000069956.11	MAPK6	chr15	51952106	52067372	protein_coding	+	115266	4893.25	4821.28	4818.13	4724.76	4823.64	4765.73	11393.1	11342.9	10596.6	17052.9	17228.1	16518.7	45.25	45.19	41.6	72.32	70.02	66.53	14022.1	0.608169	0.0650215	9.35335	8.4915e-21	3.76906e-19
ENSG00000198792.12	TMEM184B	chr22	38219291	38273034	protein_coding	-	53743	3290.24	3322.83	3292.93	3326.21	3319.76	3384.71	6062.85	5315.7	5753.24	9248.7	9091.09	9097.97	34.83	30.63	32.68	56.75	53.45	53.01	7428.26	0.679452	0.0726641	9.35059	8.71609e-21	3.8596e-19
ENSG00000136040.8	PLXNC1	chr12	94148723	94307675	protein_coding	+	158952	6172.56	5287.36	6729.76	5368.27	5869.12	5965.66	103.46	126.086	76.6372	451.458	333.075	374.885	0.34	0.41	0.25	1.57	1.11	1.24	244.267	1.9485	0.208417	9.34904	8.84503e-21	3.90746e-19
ENSG00000110171.19	TRIM3	chr11	6448613	6474459	protein_coding	-	25846	1629.55	1656.15	1783.88	1762.55	1546.85	1798.45	1034.35	1192.5	1155.92	585.073	578.513	568.804	11.67	13.47	12.87	7.03	6.66	6.5	852.527	-0.966901	0.103697	-9.32429	1.11726e-20	4.92408e-19
ENSG00000076248.10	UNG	chr12	109097574	109110992	protein_coding	+	13418	1899.69	1889.85	1905.07	1911.07	1882.52	1900.49	7851.98	8386.71	8624.83	4446.17	5078.12	5141.77	78.98	84.63	85.75	47.76	52.27	52.45	6588.26	-0.761894	0.0817162	-9.32366	1.12395e-20	4.94193e-19
ENSG00000130669.17	PAK4	chr19	39125770	39182816	protein_coding	+	57046	2286.31	2201.11	2158.4	2358.49	2312.03	2337.6	8201.41	8827.53	10052.3	4720.82	5221.04	5194.36	68.84	74.33	83.41	42.32	44.86	44.21	7036.24	-0.839936	0.0900968	-9.3226	1.13527e-20	4.98003e-19
ENSG00000177728.16	TMEM94	chr17	75441159	75500090	protein_coding	+	58931	2239.55	2231.87	2460.62	2173.1	2401.04	2172.63	2603.33	3175.3	3151.4	1604.99	1499.53	1638.33	21.81	26.72	26.11	14.37	12.87	13.95	2278.81	-0.913285	0.0980856	-9.3111	1.26515e-20	5.53681e-19
ENSG00000166046.10	TCP11L2	chr12	106301929	106347015	protein_coding	+	45086	1726.18	1575.17	1627.13	1725.96	1650.86	1654.12	497.316	404.157	408.912	1069.91	984.017	889.681	5.73	4.67	4.64	13.15	11.59	10.39	708.999	1.16969	0.125832	9.29568	1.46263e-20	6.38458e-19
ENSG00000210082.2	MT-RNR2	chrM	1671	3229	Mt_rRNA	+	1558	1376.14	1369.92	1378.92	1373.9	1374.93	1375.72	274526	290240	294738	471401	439905	424526	3812.11	4043.07	4045.46	6990.62	6251.05	5978.48	365890	0.636154	0.068437	9.29546	1.46568e-20	6.38458e-19
ENSG00000258634.3	AL160006.1	chr1	110058340	110062555	antisense_RNA	+	4215	4033.14	4026.92	4035.92	4030.9	4031.93	4032.72	265.065	246.577	265.312	712.627	555.954	624.591	1.26	1.17	1.24	3.6	2.69	3	445.021	1.28486	0.138479	9.27841	1.72019e-20	7.47585e-19
ENSG00000280789.1	PAGR1	chr16	29815952	29820117	protein_coding	+	4165	1519.14	1512.92	1521.92	1516.9	1517.93	1518.72	5001.04	5570.32	5607.65	2787.18	3079.42	3304.83	62.9	70.28	69.71	37.44	39.63	42.16	4225.07	-0.81898	0.0882798	-9.27709	1.74171e-20	7.55185e-19
ENSG00000172243.17	CLEC7A	chr12	10116777	10130258	protein_coding	-	13481	1351.91	1070.01	1239.7	1771.12	1818.84	1171.91	323.228	378.4	283.391	70.5952	34.7859	83.5821	4.49	5.29	3.88	1.05	0.5	1.18	195.664	-2.37774	0.256537	-9.2686	1.88598e-20	8.1585e-19
ENSG00000084444.13	FAM234B	chr12	13044284	13142521	protein_coding	+	98237	4454.88	4481.09	4416.8	4436.17	4460.58	4545.05	4574.5	4780.52	4960.45	2770.78	2889.47	3079.58	19.56	20.5	20.97	12.65	12.64	13.36	3842.55	-0.711973	0.0768381	-9.26589	1.93463e-20	8.34965e-19
ENSG00000115762.16	PLEKHB2	chr2	131104847	131353709	protein_coding	+	248862	3636.68	3484.34	3506.29	3709.59	3704.77	3656.37	14233.4	11799.1	11812.7	21751.7	21809.7	21579.7	75.16	62.52	61.67	122.67	117.86	115.59	17164.4	0.783695	0.0846732	9.25552	2.13189e-20	9.17985e-19
ENSG00000135374.9	ELF5	chr11	34478793	34513805	protein_coding	-	35012	2140.84	2069.63	1993.5	1952.04	2051.28	2138.88	595.799	710.229	733.255	308.472	276.71	264.359	5.53	6.61	6.74	3.05	2.64	2.49	481.471	-1.26708	0.136976	-9.25038	2.23692e-20	9.61004e-19
ENSG00000109919.9	MTCH2	chr11	47617315	47642623	protein_coding	-	25308	999.036	998.554	963.724	1086.7	1112.95	1087.8	9718.39	9914.33	10264	5301.56	6188.33	6238.56	178.43	182.59	186.25	103.94	116.26	116.15	7937.52	-0.754122	0.0815653	-9.24562	2.33883e-20	1.00248e-18
ENSG00000140534.13	TICRR	chr15	89575482	89631056	protein_coding	+	55574	5735.63	5954.42	5821.29	5855.9	6030.67	5822.32	2673.78	3472.99	3671.06	1446.15	1565.66	1639.35	8.7	11.33	11.8	5.02	5.22	5.41	2411.5	-1.07877	0.116993	-9.22079	2.94932e-20	1.26127e-18
ENSG00000112685.13	EXOC2	chr6	485133	693111	protein_coding	-	207978	4063.92	3885.68	3924.67	4099.37	4130.9	4141.79	2607.86	2916.46	2870.65	4455.29	5071.92	4751.57	12.32	13.83	13.41	22.49	24.53	22.77	3778.96	0.765497	0.0830762	9.21439	3.13045e-20	1.33568e-18
ENSG00000131759.17	RARA	chr17	40309192	40357643	protein_coding	+	48451	2062.3	2062.38	2030.1	1945.53	2032.88	1981.46	5558.84	5121.45	5571.74	3359.42	3200.14	3493.55	52.57	48.6	52.08	33.94	30.97	33.5	4384.19	-0.692717	0.0752552	-9.20491	3.41972e-20	1.45579e-18
ENSG00000143324.13	XPR1	chr1	180632004	180890251	protein_coding	+	258247	4414.47	4406.61	4220.05	4305.39	4420.79	4249.09	6021.08	5918.51	5975.84	9287.81	9136.98	8680.62	26.52	26.15	26.01	43.68	41.18	38.77	7503.47	0.597228	0.064907	9.20129	3.5368e-20	1.50222e-18
ENSG00000106541.11	AGR2	chr7	16791811	16833433	protein_coding	-	41622	1074.33	1027.36	1020.47	1070.74	1075.34	1068.42	35978	28630	28566.5	17643.8	14315.6	14176.4	650.57	519.33	510.58	340.71	264.9	259.97	23218.4	-1.01396	0.110238	-9.19788	3.6507e-20	1.54436e-18
ENSG00000137331.11	IER3	chr6	30743199	30744554	protein_coding	-	1355	1064.18	1057.37	1067.21	1063.1	1063.38	1063.5	5046.74	4280.78	4175.25	2208.19	2490.01	2554.74	90.63	77.11	74.12	42.35	45.77	46.53	3459.29	-0.895903	0.0974037	-9.19783	3.65251e-20	1.54436e-18
ENSG00000087086.14	FTL	chr19	48965301	48966878	protein_coding	+	1577	695.14	688.93	697.93	692.91	693.94	694.72	17049.2	16855.1	17940	26419.2	31833.2	32739.7	469.08	465.21	487.88	776.27	896.29	913.53	23806.1	0.81145	0.0882525	9.19464	3.76264e-20	1.58734e-18
ENSG00000129691.15	ASH2L	chr8	38105242	38144076	protein_coding	+	38834	2435.21	2414.82	2487.31	2517.73	2508.46	2502.43	2633.18	2916.62	2825.22	1552.86	1709.49	1664.38	20.29	22.54	21.53	12.78	13.48	13	2216.96	-0.76621	0.0833912	-9.18813	3.99711e-20	1.68247e-18
ENSG00000165480.15	SKA3	chr13	21153595	21176602	protein_coding	-	23007	2086.58	1993.7	2088.29	2009.22	2236.21	2072.52	2068.7	2595.15	2435.54	1015.31	1190.51	1253.72	18.99	23.9	22.11	9.96	11.18	11.67	1759.82	-1.03687	0.112853	-9.18782	4.00867e-20	1.68355e-18
ENSG00000155066.15	PROM2	chr2	95274453	95291308	protein_coding	+	16855	3633.21	3561.62	3259.37	3724.71	3558.85	3538.42	8326.56	7419.17	8663.98	5064.68	4448.86	4409.45	44.88	40.11	46.15	29.16	24.54	24.11	6388.79	-0.810192	0.0881928	-9.18661	4.05431e-20	1.69891e-18
ENSG00000100297.15	MCM5	chr22	35400063	35425430	protein_coding	+	25367	1710.39	1725.4	1718.18	1807.2	1718.17	1618.85	6275.88	6870.79	7570.47	2861.7	3595.6	3798.19	69.84	76.7	83.28	34.01	40.95	42.88	5162.1	-1.01504	0.110526	-9.18367	4.16631e-20	1.74195e-18
ENSG00000221963.5	APOL6	chr22	35648395	35668409	protein_coding	+	20014	9938.14	9931.92	9940.92	9935.9	9936.93	9937.72	103.943	97.4119	104.398	309.745	311.492	293.854	0.2	0.19	0.2	0.64	0.61	0.57	203.474	1.57787	0.171852	9.18156	4.24887e-20	1.77251e-18
ENSG00000092140.14	G2E3	chr14	30559123	30620063	protein_coding	+	60940	2879.3	2873.06	2721.95	3055.92	3007.51	3036.48	3040.56	3410.6	3198.13	1695.65	1982.42	1808.97	19.84	22.31	20.62	11.82	13.24	11.97	2522.72	-0.815407	0.0889152	-9.17062	4.7032e-20	1.95768e-18
ENSG00000110042.7	DTX4	chr11	59171430	59208587	protein_coding	+	37157	5263.96	5452.92	5330.58	4805.51	5110.08	4603.28	476.193	354.657	409.93	1004.51	859.335	977.953	1.79	1.34	1.52	4.03	3.3	3.72	680.43	1.19766	0.130645	9.16732	4.84936e-20	2.01404e-18
ENSG00000204310.12	AGPAT1	chr6	32168212	32178096	protein_coding	-	9884	1949.89	1912.7	1962.31	1939.66	1948.9	1920.73	3818.98	3763.35	3914.39	2440.88	2450.45	2499.82	37.6	37.17	38.1	25.66	24.69	24.97	3147.98	-0.637619	0.0695805	-9.16375	5.01239e-20	2.07715e-18
ENSG00000145526.11	CDH18	chr5	19472951	20575873	protein_coding	-	1102922	2533.01	2545.06	2466.03	2484.41	2482.64	2416.08	1239.97	1621.09	1703.64	539.763	658.445	697.941	9.51	12.49	12.92	4.43	5.18	5.43	1076.81	-1.26888	0.138653	-9.15142	5.61881e-20	2.32331e-18
ENSG00000165672.6	PRDX3	chr10	119167703	119178833	protein_coding	-	11130	1403.66	1393.39	1402.51	1402.62	1402.32	1402.24	13059.5	12856.4	12782.6	8908.73	8825.93	8540.85	177.96	175.74	172.17	129.64	123.07	118.03	10829	-0.558608	0.0610766	-9.14602	5.90713e-20	2.43714e-18
ENSG00000169604.19	ANTXR1	chr2	69013178	69249327	protein_coding	+	236149	4607.41	4525.25	4337.02	4746.86	4705.35	4620.52	837.525	989.543	971.08	1646.06	1953.24	2008.83	3.49	4.13	3.99	7.31	8.31	8.47	1401.05	1.00169	0.109645	9.13577	6.49442e-20	2.67356e-18
ENSG00000105327.17	BBC3	chr19	47220822	47232766	protein_coding	-	11944	1355.2	1337.87	1349.16	1326.01	1347.24	1333.59	1113.43	841.873	847.965	2070.3	1921.16	1885.22	15.85	12.02	11.93	31.46	27.98	27.22	1446.66	1.07059	0.117216	9.13348	6.63351e-20	2.72483e-18
ENSG00000076003.4	MCM6	chr2	135839626	135876426	protein_coding	-	36800	3538.24	3520.35	3533.95	3459.7	3532.96	3511.14	10151.3	11564.9	11521.9	5447.41	6592.26	6485	55.12	63	61.84	31.59	36.63	35.71	8627.13	-0.843643	0.0925225	-9.11825	7.63497e-20	3.12933e-18
ENSG00000169188.4	APEX2	chrX	55000357	55009057	protein_coding	+	8700	2851.04	2744.44	2782.47	2940.11	3001.61	2838.86	4409.05	4631.28	4872.18	2563.01	2731.02	2950.85	29.45	31.03	32.17	18.28	18.67	19.99	3692.9	-0.755061	0.0828455	-9.11409	7.93363e-20	3.24465e-18
ENSG00000007968.6	E2F2	chr1	23506430	23531220	protein_coding	-	24790	4944.46	4754.58	4829.78	4893.1	4871.23	4842.47	1481.98	1808.48	1911.55	686.005	850.25	844.249	5.83	7.13	7.43	2.88	3.42	3.37	1263.75	-1.12971	0.123973	-9.11259	8.04374e-20	3.28251e-18
ENSG00000136492.8	BRIP1	chr17	61681266	61863521	protein_coding	-	182255	5342.45	5369.6	5348.08	5257.56	5280.93	5250.97	17062	21878.6	21265.9	9700.82	11363.8	10701	61.37	78.94	75.6	37.27	41.82	39.03	15328.7	-0.922675	0.101315	-9.107	8.4695e-20	3.44875e-18
ENSG00000076201.14	PTPN23	chr3	47381011	47413441	protein_coding	+	32430	4486.14	4432.95	4638.75	4414.05	4325.06	4545.18	4458.91	5068.84	5380.74	2951.84	2877.31	2785.38	19.03	21.7	22.71	13.46	12.57	12.05	3920.5	-0.792363	0.0871057	-9.09657	9.32323e-20	3.78815e-18
ENSG00000073111.13	MCM2	chr3	127598223	127622436	protein_coding	+	24213	3264.62	3240.37	3219.61	3250.47	3265.7	3281.2	10128.8	12199.4	12986.5	4728.47	6128.2	6150.81	59.45	71.82	75.32	29.63	36.8	36.6	8720.36	-1.0544	0.116043	-9.08634	1.02433e-19	4.15295e-18
ENSG00000198807.12	PAX9	chr14	36657568	36679715	protein_coding	+	22147	3749.75	3605.87	3550.51	3710.9	3839.49	3633.93	1169.39	1190.19	1163.05	676.205	621.124	603.503	6.06	6.19	5.96	3.74	3.29	3.18	903.912	-0.889959	0.097951	-9.08575	1.02985e-19	4.16632e-18
ENSG00000176399.3	DMRTA1	chr9	22446841	22455740	protein_coding	+	8899	5386.14	5379.92	5388.92	5383.9	5384.93	5385.72	855.981	808.29	805.675	1558.38	1497	1392.56	3.03	2.87	2.82	5.9	5.43	5.01	1152.98	0.849175	0.0934751	9.08451	1.04167e-19	4.20507e-18
ENSG00000182704.7	TSKU	chr11	76782251	76798154	protein_coding	+	15903	2532.85	2482.33	2539.02	2517.34	2530.85	2549.8	5011.05	3982.87	4260.02	2448.4	2436.61	2441.79	37.89	30.21	31.84	19.77	18.85	18.72	3430.12	-0.854792	0.0941771	-9.07643	1.12192e-19	4.51928e-18
ENSG00000118217.5	ATF6	chr1	161766294	161964070	protein_coding	+	197776	7197.84	6966.05	7169.88	7214.06	6533.2	7312.72	3233.41	3486.51	3269.43	1922.23	2090.88	1769.52	8.74	9.46	8.74	5.55	5.78	4.85	2628.66	-0.79041	0.087106	-9.07412	1.14598e-19	4.60629e-18
ENSG00000124370.10	MCEE	chr2	71109684	71130239	protein_coding	-	20555	583.919	620.471	600.659	624.564	637.79	620.615	561.675	499.078	535.379	224.612	229.173	236.503	17.44	15.56	16.44	7.46	7.29	7.45	381.07	-1.20842	0.133247	-9.06901	1.20099e-19	4.81707e-18
ENSG00000136935.13	GOLGA1	chr9	124878357	124948492	protein_coding	-	70135	4086.12	3939.55	4135.12	4178.42	3832.54	4020.21	4806.43	4682.58	4500.32	3069.9	2830.57	2766.28	22.76	22.25	21.07	15.53	13.72	13.29	3776.02	-0.690171	0.0761362	-9.06495	1.24663e-19	4.98944e-18
ENSG00000151892.14	GFRA1	chr10	116056925	116273467	protein_coding	-	216542	4222.65	4272.86	4134.07	5046.62	4739.53	4573.69	26986.1	27276.5	28314.4	11072.8	15438.8	14963.4	114.82	116.43	119.08	50.32	67.23	64.58	20675.3	-0.993655	0.109713	-9.05684	1.3429e-19	5.36328e-18
ENSG00000169612.3	FAM103A1	chr15	82986207	82991057	protein_coding	+	4850	1385.14	1378.92	1387.92	1382.9	1383.93	1384.72	4216.41	4217.87	4037	2532.43	2732.44	2657.78	58.17	58.37	55.05	37.32	38.57	37.19	3398.99	-0.654403	0.0724623	-9.03094	1.70201e-19	6.78306e-18
ENSG00000143952.19	VPS54	chr2	63892146	64019072	protein_coding	-	126926	3505.09	3508.86	3413.25	3509.5	3484.47	3432.94	2714.75	2542.52	2574.12	4182.98	4246.07	3965.39	14.91	14.01	13.98	24.54	23.87	22.1	3370.97	0.662359	0.0734191	9.02162	1.85332e-19	7.3704e-18
ENSG00000196924.14	FLNA	chrX	154348524	154374638	protein_coding	-	26114	5054.64	5699.49	5707.38	5266.9	5727.18	5455.16	94994.2	88744.5	94771.8	156878	138236	142686	331.02	310.2	326.43	583.8	492.92	504.24	119385	0.652535	0.0723614	9.01772	1.92047e-19	7.62125e-18
ENSG00000133119.12	RFC3	chr13	33818049	33966558	protein_coding	+	148509	2197.6	2197.68	2215.23	2200.95	2205.07	2205.98	4283.47	4760.96	4433.18	2168.63	2722.94	2522.44	37.11	41.38	37.96	20.06	24.14	22.16	3481.94	-0.862783	0.0956949	-9.01598	1.95123e-19	7.72694e-18
ENSG00000139793.18	MBNL2	chr13	97221434	97394120	protein_coding	+	172686	3249.7	3240.61	3219.46	3288.87	3368.38	3270.77	4172.26	3311.8	3160.65	7337.49	6982.35	6413.94	24.33	19.37	18.22	45.72	41.68	37.94	5229.75	0.962781	0.106805	9.01438	1.97993e-19	7.82405e-18
ENSG00000233725.7	LINC00284	chr13	43908669	44030461	lincRNA	+	121792	1659.72	1632.4	1547.98	1633.53	1742.61	1605.19	214.132	126.266	139.38	507.047	498.458	504.362	2.5	1.47	1.62	6.32	5.96	5.97	331.607	1.66209	0.184456	9.0108	2.04563e-19	8.06668e-18
ENSG00000125885.13	MCM8	chr20	5950652	5998977	protein_coding	+	48325	4104	4068.75	4046.14	4122.67	4063.46	4050.75	1842.13	2088.36	2036.8	1161.04	1150.9	1139.26	8.62	9.81	9.43	5.8	5.52	5.41	1569.75	-0.790734	0.0877631	-9.00987	2.06309e-19	8.11841e-18
ENSG00000131236.16	CAP1	chr1	40040233	40072649	protein_coding	+	32416	1925.89	1886.4	1930.44	1941.69	1973.43	1924.19	19906.7	20338.1	19884.9	14044.6	13760	13942.9	196.91	201.81	194.44	148.37	139.28	139.86	16979.5	-0.526302	0.0584421	-9.00553	2.14624e-19	8.42794e-18
ENSG00000122966.15	CIT	chr12	119685790	119877291	protein_coding	-	191501	5563.71	5609.96	6072.72	5301.21	5924.02	6554.09	2775.37	4013.2	3951.93	1664.05	1652.55	1416.19	9.11	13.18	12.8	5.82	5.54	4.7	2578.88	-1.18413	0.13151	-9.0041	2.17444e-19	8.52079e-18
ENSG00000126756.11	UXT	chrX	47651798	47659161	protein_coding	-	7363	406.295	398.495	410.163	402.193	401.597	405.171	2741.95	2683.48	2685.58	1556.47	1671.1	1722.98	129.62	127.22	125.46	78.55	80.84	82.58	2176.93	-0.711875	0.0791226	-8.99711	2.31741e-19	9.06209e-18
ENSG00000130558.19	OLFM1	chr9	135075422	135121179	protein_coding	+	45757	1398.94	1405.18	1448.33	1535.35	1512.28	1427.77	3613.44	4115.57	4263.24	2001.69	2266.59	2357.96	47.47	54.22	55.35	28.08	30.47	31.41	3103.08	-0.856663	0.0952217	-8.99651	2.3301e-19	9.08559e-18
ENSG00000149115.13	TNKS1BP1	chr11	57299638	57324952	protein_coding	-	25314	4278.77	4159.11	4171.76	4579.07	4515.61	4452.88	9889.69	10334.9	10945.5	6679.49	6568.13	6920.54	43.34	45.44	47.41	31.26	29.46	30.75	8556.38	-0.628293	0.0698386	-8.99637	2.33312e-19	9.08559e-18
ENSG00000130635.15	COL5A1	chr9	134641774	134844843	protein_coding	+	203069	6465.65	6647.99	6919.94	6767.65	7152.49	6980.65	4703.07	4150.76	4299.92	8588.24	7153.21	7372.81	13.17	11.66	11.9	25.68	20.49	20.94	6044.67	0.813654	0.0904743	8.99321	2.40118e-19	9.33121e-18
ENSG00000004487.15	KDM1A	chr1	23019448	23083689	protein_coding	+	64241	2488.94	2584.47	2519.08	2595.97	2594.13	2561.77	7989.71	7968.24	8121.34	5480.9	5294.87	5487.06	59.66	59.68	59.94	43.7	40.45	41.56	6723.69	-0.566122	0.0629725	-8.98999	2.47258e-19	9.58879e-18
ENSG00000134247.9	PTGFRN	chr1	116910057	116990358	protein_coding	+	80301	5786.2	5677.47	5671.09	5858.45	5831.21	5795.6	11390.6	10827.8	10995.7	15983.6	16740.3	16244.1	37.69	35.94	35.97	56.48	56.69	54.52	13697	0.560029	0.0623127	8.9874	2.53157e-19	9.79728e-18
ENSG00000159176.13	CSRP1	chr1	201483530	201509456	protein_coding	-	25926	1769.31	1773.45	1779.34	1831.14	1814.15	1799.33	29391	28328.6	29292.9	19918.1	17310.1	17835.2	312.76	302.36	308.09	226.34	188.48	192.45	23679.3	-0.660077	0.0734564	-8.98597	2.56465e-19	9.90483e-18
ENSG00000120129.5	DUSP1	chr5	172768090	172771195	protein_coding	-	3105	1836.14	1829.92	1838.92	1833.9	1834.93	1835.72	1354.03	1189.92	1254.12	2086.71	2223.81	2211.23	14.09	12.42	12.9	23.19	23.68	23.33	1719.97	0.780312	0.0868547	8.98411	2.60847e-19	1.00533e-17
ENSG00000130066.16	SAT1	chrX	23783173	23786226	protein_coding	+	3053	865.731	861.903	870.93	860.374	867.2	861.421	4183.05	3502.18	3427.91	6707.9	6262.17	6475.48	92.37	77.58	74.82	158.19	141.5	145.02	5093.12	0.808253	0.0900045	8.98014	2.70431e-19	1.04013e-17
ENSG00000167900.11	TK1	chr17	78174075	78187233	protein_coding	-	13158	1297.84	1295.39	1320.52	1334.78	1246.55	1282.44	7725.83	9444.81	10324.5	3346.73	4431.22	4644.08	113.81	139.59	150.35	52.65	66.81	69.38	6652.87	-1.14671	0.127704	-8.9794	2.72253e-19	1.04499e-17
ENSG00000100225.17	FBXO7	chr22	32474676	32498829	protein_coding	+	24153	1832.01	1825.04	1832	1831.92	1820.69	1835.38	6127.32	5867.53	5725	8936.03	9144.36	8694.64	63.94	61.41	59.06	99.58	97.65	92.02	7415.81	0.595796	0.0663651	8.97754	2.76881e-19	1.06059e-17
ENSG00000138061.11	CYP1B1	chr2	38066973	38109902	protein_coding	-	42929	4968.87	4889.4	4863.35	5007.42	5020.21	4995.99	15171	16207.4	15510.1	24397.7	32492	29423.3	58.43	62.62	59.05	100.35	128.06	114.92	22200.2	0.880292	0.0981392	8.96983	2.9697e-19	1.13521e-17
ENSG00000104147.8	OIP5	chr15	41309268	41332621	protein_coding	-	23353	1020.95	1004.41	1044.23	1050.9	1005.9	1052.72	503.004	645.824	630.835	186.421	248.89	231.008	9.33	12.01	11.56	3.7	4.73	4.35	407.664	-1.42239	0.158631	-8.96667	3.05624e-19	1.16592e-17
ENSG00000084093.16	REST	chr4	56907876	56966678	protein_coding	+	58802	6931.44	7042.64	6780.71	6950.61	6968.61	7011.95	6816.92	6767.06	6489.9	10151	10821.5	9850.38	18.74	18.66	17.63	29.79	30.44	27.46	8482.8	0.618749	0.0690491	8.96099	3.21762e-19	1.22498e-17
ENSG00000221829.9	FANCG	chr9	35073835	35080016	protein_coding	-	6181	1650.48	1664.47	1784.51	1587.38	1608.8	1584	2103.93	2340.25	2353.26	1051.74	1206.97	1320.19	24.41	27.24	26.99	13.03	14.33	15.53	1729.39	-0.925453	0.103323	-8.95687	3.34033e-19	1.26912e-17
ENSG00000108551.4	RASD1	chr17	17494437	17496395	protein_coding	-	1958	1560.67	1552.07	1563.38	1558.7	1560.34	1559	677.917	459.08	445.16	1305.72	1369.68	1260.26	8.3	5.64	5.39	17.08	17.17	15.65	919.636	1.31957	0.147359	8.9548	3.40348e-19	1.2905e-17
ENSG00000188070.9	C11orf95	chr11	63759892	63768775	protein_coding	-	8883	5125.61	5132.86	5155.53	5403.5	4754.11	4950.65	546.746	562.636	604.303	1041.11	1205.73	1086.64	2.05	2.12	2.24	4.18	4.63	4.14	841.192	0.95464	0.1068	8.93859	3.94157e-19	1.4915e-17
ENSG00000197045.12	GMFB	chr14	54474484	54489196	protein_coding	-	14712	2885.99	2896.23	2838.43	3023.11	2969.92	2944.46	15834.2	15084.1	14234.6	9793.12	9849.25	8995.85	103.33	98.74	91.81	68.25	65.78	59.54	12298.5	-0.656829	0.0735222	-8.93375	4.11814e-19	1.55518e-17
ENSG00000088899.14	LZTS3	chr20	3162617	3173592	protein_coding	-	10975	4147.78	4101.99	4123.97	4172.78	4120.21	4179.94	237.892	209.298	236.709	588.486	521.776	506.371	1.1	0.96	1.08	2.89	2.46	2.36	383.422	1.23793	0.138628	8.92988	4.26473e-19	1.6073e-17
ENSG00000136908.17	DPM2	chr9	127935099	127938484	protein_coding	-	3385	1279.99	1277.53	1283.26	1269.72	1311.51	1273.1	4319.52	4004.93	4373.53	2675.51	2330.05	2590.76	64.3	59.82	64.36	42.53	35.51	39.11	3382.38	-0.74087	0.0829833	-8.92794	4.34016e-19	1.63244e-17
ENSG00000162772.16	ATF3	chr1	212565334	212620777	protein_coding	+	55443	1296.27	1486.33	1276.36	1144.62	1456.45	1302.67	307.357	251.663	258.4	597.041	603.693	632.2	4.44	3.63	3.68	9.2	8.92	9.26	441.726	1.17137	0.13123	8.92608	4.41362e-19	1.65674e-17
ENSG00000172819.16	RARG	chr12	53210567	53232980	protein_coding	-	22413	2201.72	2125.15	2131.21	2174.34	2125.35	2167.6	12427.3	11903.9	12191	8400.42	7542.06	7623.46	110.15	105.84	106.8	79.52	68.41	68.52	10014.7	-0.631971	0.0708085	-8.92507	4.45406e-19	1.66858e-17
ENSG00000184402.14	SS18L1	chr20	62143795	62182484	protein_coding	+	38689	3487.22	3371.1	3259.18	3621.45	3728.15	3730.63	2016.25	2124.48	2059.79	3819.91	3260.31	3417.28	10.91	11.54	11.02	22.07	18.06	18.75	2783	0.759961	0.0851883	8.92095	4.62293e-19	1.72838e-17
ENSG00000259316.10	AC087632.1	chr15	64181180	64381510	protein_coding	-	200330	236.282	245.744	258.467	250.393	241.409	267.417	1672.81	2247.78	2134.13	685.275	983.024	868.802	127.9	172.43	161.26	55.87	76.84	67.37	1431.97	-1.25731	0.141053	-8.91379	4.93189e-19	1.84022e-17
ENSG00000131374.14	TBC1D5	chr3	17157162	18444817	protein_coding	-	1287655	4108.27	3745.5	3846.26	4032.98	4056.62	3794.82	7344.46	8169.05	7589.11	5084.12	4880.88	4858.03	35.69	39.83	36.45	26.39	24.27	23.95	6320.94	-0.63997	0.0718318	-8.90929	5.13625e-19	1.91267e-17
ENSG00000121579.12	NAA50	chr3	113716460	113746300	protein_coding	-	29840	1972.69	1925.75	1885.4	1968.45	1997.02	1921.69	21290.6	21796	21815	14331.5	15326.1	14506.6	209.02	214.64	211.68	150.26	153.96	144.41	18177.6	-0.555547	0.0624198	-8.90017	5.57621e-19	2.07238e-17
ENSG00000146670.9	CDCA5	chr11	65066300	65084164	protein_coding	-	17864	2310.29	2293.42	2264.59	2295.21	2327.27	2300.03	5380.18	6056.47	6619.73	2698.14	3269.67	3408.7	44.69	50.47	54.36	23.93	27.79	28.72	4572.15	-0.945875	0.106289	-8.8991	5.63004e-19	2.08824e-17
ENSG00000146063.19	TRIM41	chr5	181222499	181235809	protein_coding	+	13310	3277.45	3160.93	3161.1	3507.11	3442.82	3267.69	4044.86	4513.47	4602.62	2587.22	2245.13	2654.88	23.41	26.19	26.34	16	13.29	15.57	3441.36	-0.813256	0.0914312	-8.89474	5.85585e-19	2.16771e-17
ENSG00000168907.13	PLA2G4F	chr15	42139034	42156636	protein_coding	-	17602	2732.91	3050.92	2753.15	2879.83	2781.37	3125.44	1005.6	948.312	1229.43	522.825	463.259	468.219	6.66	6.3	8.05	3.71	3.14	3.15	772.942	-1.13316	0.127538	-8.88491	6.39748e-19	2.36353e-17
ENSG00000119969.14	HELLS	chr10	94501434	94613905	protein_coding	+	112471	2415.71	2249.17	2232.92	2456.99	2342.44	2329.35	2800.47	3510.06	3485.03	1505.71	1748.75	1771.29	22.87	28.78	28.16	13.13	14.62	14.68	2470.22	-0.963562	0.108489	-8.88163	6.5888e-19	2.42942e-17
ENSG00000135823.13	STX6	chr1	180972712	181023121	protein_coding	-	50409	4667.09	4660.78	4647.21	4664.74	4655.18	4666.74	6711.11	6523.76	6233.73	9482.12	10165.5	9978.91	27.49	26.81	25.25	41.49	42.62	41.47	8182.53	0.606147	0.0682797	8.87741	6.84332e-19	2.51831e-17
ENSG00000130508.10	PXDN	chr2	1631887	1744852	protein_coding	-	112965	5648.59	5461.49	5636.49	5479.91	5334.24	5760.66	9639.89	9175.27	8851.47	15950	15159.1	13703.2	33.15	31.66	30.09	58.58	53.34	47.79	12079.8	0.695858	0.0784002	8.87572	6.94843e-19	2.55198e-17
ENSG00000151276.23	MAGI1	chr3	65353525	66038834	protein_coding	-	685309	3568.39	3583.69	3583.37	3588.4	3683.73	3679.72	4347.7	4208.42	4067.9	2610.53	2002.62	2107.3	22.96	22.31	21.23	14.72	10.83	11.3	3224.08	-0.908883	0.10241	-8.87493	6.99775e-19	2.56507e-17
ENSG00000170044.8	ZPLD1	chr3	102099244	102479841	protein_coding	+	380597	3143.38	2932.53	2854.14	2742.44	3190.78	2975.97	196.386	284.137	273.791	45.7767	61.1507	66.5552	1.27	1.84	1.74	0.31	0.41	0.43	154.633	-2.11659	0.238701	-8.86709	7.50789e-19	2.74658e-17
ENSG00000242173.8	ARHGDIG	chr16	268727	283010	protein_coding	+	14283	753.931	719.923	736.802	773.673	740.966	730.867	338.196	300.065	335.586	638.086	819.191	820.563	8.71	7.73	8.52	17.51	21.56	21.4	541.948	1.22296	0.137924	8.86688	7.52227e-19	2.74658e-17
ENSG00000205765.8	C5orf51	chr5	41904188	41921636	protein_coding	+	17448	5058.14	4906.3	4952.15	4985.25	5007.77	4975.99	2494.7	2807.04	2582.83	4177.86	4607.93	4216.55	9.56	10.79	9.79	17.1	18.08	16.39	3481.15	0.721593	0.0814535	8.85895	8.07735e-19	2.94352e-17
ENSG00000011201.11	ANOS1	chrX	8528874	8732186	protein_coding	-	203312	2289.92	2568.56	2576.91	2448.37	2611.25	2485.61	741.768	688.551	675.309	1203.98	1295.66	1318.97	5.68	5.28	5.11	9.83	10.14	10.25	987.373	0.861857	0.0973666	8.85167	8.62215e-19	3.13595e-17
ENSG00000066855.15	MTFR1	chr8	65644734	65771261	protein_coding	+	126527	2068	2024.34	1971.59	1863.3	1912.84	1812.34	3843.92	3990.28	3844.69	2509.3	2570.02	2550.44	37.82	39.39	37.4	26.37	25.88	25.46	3218.11	-0.614063	0.0694471	-8.84216	9.38856e-19	3.40809e-17
ENSG00000171307.18	ZDHHC16	chr10	97446131	97457370	protein_coding	+	11239	1400.89	1418.17	1424.1	1381.85	1380.15	1410.27	3748.95	3543.3	3651.01	2289.39	2392	2363.12	51.04	48.4	49.12	33.29	33.31	32.63	2997.96	-0.635648	0.0719148	-8.8389	9.6662e-19	3.50208e-17
ENSG00000128594.7	LRRC4	chr7	128027071	128032107	protein_coding	-	5036	2828.41	3638.92	3120.31	3642.9	3643.93	3480	147.833	95.6745	91.0752	383.154	355.684	357.803	0.84	0.54	0.51	2.31	2.06	2.05	238.537	1.73844	0.196708	8.8377	9.77121e-19	3.53329e-17
ENSG00000166851.14	PLK1	chr16	23677656	23690367	protein_coding	+	12711	1708.78	1788.53	1840.98	1754.88	1708.06	1843.18	5527.07	7109.04	7504.92	2229.08	3291.02	3076.11	59.51	76.79	79.88	25.63	36.25	33.58	4789.54	-1.22912	0.139429	-8.81535	1.19307e-18	4.30585e-17
ENSG00000185722.16	ANKFY1	chr17	4163907	4263977	protein_coding	-	100070	5674.25	5955.69	5769.48	6129.17	6487.47	6265.65	3792.45	3726.89	3787.08	6383.81	5694.12	5754.09	11.99	11.82	11.83	21.55	18.42	18.44	4856.41	0.657302	0.0745661	8.81502	1.19663e-18	4.31039e-17
ENSG00000156970.12	BUB1B	chr15	40161023	40221136	protein_coding	+	60113	2947.36	2920.94	2784.54	2860.68	2700.57	3276.49	2587.54	3331.77	3446.7	1366.5	1689.37	1404.14	16.98	21.93	22.35	9.58	11.34	9.34	2304.34	-1.07304	0.12174	-8.81418	1.20568e-18	4.33465e-17
ENSG00000197299.10	BLM	chr15	90717327	90816165	protein_coding	+	98838	3877.86	3616.9	3618.71	3455.33	3473.84	3817.89	1436.28	2040.38	2004.43	830.697	852.473	757.186	7.53	10.74	10.39	4.66	4.57	4.03	1320.24	-1.16964	0.132718	-8.81301	1.21832e-18	4.3717e-17
ENSG00000164463.12	CREBRF	chr5	173056352	173139284	protein_coding	+	82932	4559.28	4220.54	3987.65	4747.55	4894.62	4948.38	1600.12	1707.45	1659.31	2859.22	2835.54	2560.54	6.72	7.2	6.88	12.82	12.19	10.91	2203.7	0.73234	0.0831059	8.81213	1.22789e-18	4.39763e-17
ENSG00000145685.13	LHFPL2	chr5	78485215	78770021	protein_coding	-	284806	4404.72	4487.28	4317.81	4510.51	4503.97	4350.24	4532.91	4248.13	4159.13	6737.44	6616.43	6448.45	19.54	18.38	17.73	31.02	29.2	28.19	5457.08	0.614402	0.0697636	8.80692	1.2863e-18	4.58929e-17
ENSG00000261040.6	WFDC21P	chr17	60083566	60091885	processed_transcript	-	8319	327.473	368.676	374.911	363.44	352.01	357.87	53.4903	38.8276	38.6502	163.043	221.308	212.265	2.87	2.08	2.03	9.28	12.1	11.49	121.264	2.20698	0.250596	8.80694	1.28604e-18	4.58929e-17
ENSG00000171551.11	ECEL1	chr2	232479827	232487828	protein_coding	-	8001	2649.59	2607.89	2691.07	2552.18	2609.62	2500.54	240.797	221.635	247.464	493.4	698.236	686.403	1.76	1.63	1.79	3.86	5.25	5.12	431.322	1.40017	0.159271	8.7911	1.48105e-18	5.27406e-17
ENSG00000177425.10	PAWR	chr12	79574979	79691097	protein_coding	-	116118	2839.74	3048.18	2704.3	2943.33	3125.09	2801.48	10900.4	10564.8	10755.7	15241.1	16388.8	16776.3	71.6	69.6	69.84	106.91	110.17	111.74	13437.9	0.587227	0.0668647	8.78231	1.60154e-18	5.69229e-17
ENSG00000138942.15	RNF185	chr22	31160183	31207019	protein_coding	+	46836	2871.29	2837.59	2912.15	2920.63	2957.66	2818.39	3363.44	3535.59	3445.57	2265.45	2091.62	2207.93	22.24	23.48	22.53	16	14.16	14.81	2818.27	-0.655394	0.0746447	-8.78017	1.63221e-18	5.79033e-17
ENSG00000198901.13	PRC1	chr15	90966038	90995629	protein_coding	-	29591	1896.49	1827.28	1864.08	1965.54	1854.57	1941.34	11385.3	15620.5	16037.4	5970.31	7335.61	7089.4	114.95	158.21	160.05	64.36	75.8	72.59	10573.1	-1.07787	0.122816	-8.77629	1.68961e-18	5.98264e-17
ENSG00000110921.13	MVK	chr12	109573255	109598117	protein_coding	+	24862	1660.68	1649.64	1706.81	1597.22	1675.3	1677.84	2734.75	2891.25	3171.45	1722.43	1743.45	1787.4	31.45	33.34	36.05	21.14	20.5	20.85	2341.79	-0.745156	0.08511	-8.75521	2.03726e-18	7.19997e-17
ENSG00000102384.13	CENPI	chrX	101098218	101163681	protein_coding	+	65463	2212.9	2123.35	2107.5	1988.97	2197.57	2156.54	1254.61	1610.83	1612.15	671.22	731.164	762.098	11.25	14.49	14.28	6.42	6.7	6.93	1107.01	-1.04926	0.119859	-8.75413	2.05689e-18	7.25566e-17
ENSG00000179148.9	ALOXE3	chr17	8095900	8119047	protein_coding	-	23147	2869.82	3032.95	3022.92	2729.43	3106.65	3019.72	204.864	180.032	179.453	49.3062	43.8417	35.3553	1.32	1.17	1.14	0.34	0.29	0.23	115.475	-2.14312	0.244957	-8.74896	2.15337e-18	7.58174e-17
ENSG00000196230.12	TUBB	chr6	30720201	30725426	protein_coding	+	5225	2487.02	2480.74	2489.84	2484.82	2485.93	2486.36	94614.5	104054	110307	53587.4	63375.1	63508.9	726.7	801.73	837.43	439.54	498.12	494.7	81574.5	-0.775763	0.0887154	-8.74441	2.24191e-18	7.87866e-17
ENSG00000049089.13	COL9A2	chr1	40300487	40317816	protein_coding	-	17329	1672.73	1699.62	1645.86	1835.67	1695.4	1913.04	1065.03	1033.77	1164.19	542.405	614.138	561.187	11.68	11.37	12.61	6.36	6.9	6.23	830.12	-0.930686	0.106482	-8.74031	2.32478e-18	8.1546e-17
ENSG00000101654.17	RNMT	chr18	13726660	13764558	protein_coding	+	37898	4502.48	4091.79	4372.71	4363.23	4646.58	4546.59	3091.52	3331.06	3047.94	5448.75	5098.66	4803.56	13.35	14.44	13.02	25.16	22.55	21.06	4136.92	0.697363	0.0798757	8.73059	2.53337e-18	8.86962e-17
ENSG00000109756.8	RAPGEF2	chr4	159104178	159360169	protein_coding	+	255991	2851.67	2620.81	2703.28	2600.66	2553.29	2547.38	2222.39	2329.77	2135.9	4967.32	4000.21	3758.73	16.04	16.88	15.25	38.29	29.56	27.53	3235.72	0.92879	0.106393	8.72979	2.55155e-18	8.91661e-17
ENSG00000177084.16	POLE	chr12	132623753	132687365	protein_coding	-	63612	4896.4	4987.33	5145.1	4787.56	5029.28	5020.81	7061.14	8302.4	8470.98	4863.09	4025.09	4389.79	27.09	31.94	32.12	19.92	15.81	17.09	6185.41	-0.84414	0.0967149	-8.72813	2.58923e-18	9.03145e-17
ENSG00000167657.13	DAPK3	chr19	3958453	3971123	protein_coding	-	12670	1339.97	1249.21	1258.95	1277.15	1293.85	1294.06	2733.53	2625.57	2645.92	3968.68	4092.82	4216.82	40.62	39.13	38.85	62.95	62.22	63.53	3380.56	0.617479	0.0707493	8.7277	2.59905e-18	9.04883e-17
ENSG00000151503.12	NCAPD3	chr11	134150119	134225454	protein_coding	-	75335	3567.08	3605.3	3486.51	3496.41	3274.6	3729.2	2503.87	2711.53	2839.14	1643.78	1603.84	1456.59	13.57	14.74	15.2	9.52	8.89	8	2126.46	-0.778107	0.0892363	-8.71962	2.79126e-18	9.7e-17
ENSG00000272391.5	POM121C	chr7	75416787	75486271	protein_coding	-	69484	4499.98	4305.79	4612.07	4549.75	4963.74	4442.61	7782.29	8982.32	8810.26	5220.57	4624.68	5319.8	32.6	37.74	36.47	23.35	19.83	22.6	6789.98	-0.753829	0.0864883	-8.71596	2.88296e-18	1.00001e-16
ENSG00000117226.11	GBP3	chr1	89006666	89022894	protein_coding	-	16228	2501.02	2098.69	2538.24	2688.95	2713.57	2311.64	480.194	600.208	455.098	211.303	154.059	181.732	3.73	4.67	3.49	1.75	1.22	1.43	347.099	-1.48003	0.169907	-8.71081	3.01709e-18	1.0446e-16
ENSG00000173442.12	EHBP1L1	chr11	65576038	65592650	protein_coding	+	16612	4237.66	4211.98	4322.14	4036.34	4272.54	4204.83	4201.68	4766.55	4676.84	7484.26	6922.42	7396.95	19.04	21.67	20.95	36.22	32.1	34	5908.12	0.675967	0.0776335	8.70716	3.11588e-18	1.07682e-16
ENSG00000114670.13	NEK11	chr3	131026850	131350465	protein_coding	+	323615	2099.22	2203.62	2042.46	2147.39	2164.78	2174.15	572.188	590.101	562.224	1019.76	1030.62	1047.78	5.11	5.27	4.96	9.73	9.42	9.49	803.78	0.846719	0.0972507	8.70656	3.1324e-18	1.08053e-16
ENSG00000114405.10	C3orf14	chr3	62318973	62336213	protein_coding	+	17240	554.954	543.33	551.488	548.736	553.542	550.871	19127.5	19343.3	19653.9	11228.5	13096.4	12603.3	663.37	672.98	673.79	415.89	464.82	443.31	15842.2	-0.654592	0.0751936	-8.70542	3.164e-18	1.08943e-16
ENSG00000010292.12	NCAPD2	chr12	6493356	6531955	protein_coding	+	38599	4017.11	3907.81	4110.76	3982.51	4274.06	4055.98	8961.64	11240.9	10943.1	5577.11	5941.32	6131.54	42.18	53.08	50.91	28.02	28.62	29.26	8132.6	-0.81952	0.0941838	-8.70129	3.28138e-18	1.12777e-16
ENSG00000156299.13	TIAM1	chr21	31118416	31559977	protein_coding	-	441561	5405.9	5440.75	5285.97	4994.02	5161.37	5096.17	989.568	998.332	1113.26	576.544	492.592	510.5	3.61	3.66	4.02	2.25	1.84	1.89	780.132	-0.974711	0.112146	-8.69148	3.57745e-18	1.22728e-16
ENSG00000149554.12	CHEK1	chr11	125625136	125676255	protein_coding	+	51119	1598.6	1464.81	1553.5	1734.39	1769.99	1794.72	1483.61	1873.91	1785.48	744.314	936.225	827.004	17.17	21.78	20.45	9.2	11.1	9.71	1275.09	-1.0383	0.119494	-8.68914	3.65209e-18	1.25059e-16
ENSG00000081842.17	PCDHA6	chr5	140827958	141012344	protein_coding	+	184386	4511.24	4452.91	4451.3	4320.82	3872.75	4346.53	1003.42	961.33	988.199	528.473	539.576	451.609	4.43	4.26	4.32	2.5	2.44	2.02	745.434	-0.962936	0.11083	-8.68837	3.67664e-18	1.2567e-16
ENSG00000196937.10	FAM3C	chr7	121348851	121396364	protein_coding	-	47513	2005.74	2000.18	1880.48	2068.73	2054.73	2027.97	3968.22	3588.76	3589.43	5877.41	6042.93	5626.55	37.78	34.28	33.78	59.76	58.88	54.33	4782.22	0.65495	0.0754924	8.6757	4.11019e-18	1.40233e-16
ENSG00000145569.5	FAM105A	chr5	14581775	14615007	protein_coding	+	33232	2876.84	2970.44	2886.67	2804.43	2828.55	3017.51	1093.68	1113.56	1010.8	1775.14	2152.03	1925.28	7.21	7.36	6.59	12.5	14.51	12.87	1511.75	0.863792	0.0995741	8.67487	4.14034e-18	1.41005e-16
ENSG00000182768.8	NGRN	chr15	90265659	90278141	protein_coding	+	12482	2659.04	2686.01	2677.17	2689.49	2675.45	2678.68	21804.5	19326.1	19610.5	13014.8	13286.7	13328.3	155.46	138.23	138.22	99.12	96.96	96.38	16728.5	-0.615961	0.0710091	-8.67439	4.1577e-18	1.41339e-16
ENSG00000132963.7	POMP	chr13	28659104	28678925	protein_coding	+	19821	1147.2	1141.09	1149.95	1145.27	1146.03	1146.94	7833.39	7316.88	7261.15	4629.94	5083.97	4730.03	130.49	122.28	119.57	82.37	86.67	79.92	6142.56	-0.633926	0.0730911	-8.6731	4.20517e-18	1.42694e-16
ENSG00000182253.14	SYNM	chr15	99098217	99135593	protein_coding	+	37376	6978.26	6838.58	6916.72	6758.36	6824.91	6865.87	963.86	1030.05	946.334	1897.91	1641.59	1679.73	2.68	2.88	2.6	5.64	4.67	4.74	1359.91	0.829659	0.0958351	8.65716	4.83673e-18	1.63828e-16
ENSG00000143409.15	MINDY1	chr1	150996086	151008375	protein_coding	-	12289	2154.98	2108.34	2093.24	2015.9	2158.7	2121.98	2216.92	1957.53	1985.41	1249.21	1071.83	1130.32	20.07	17.78	17.78	12.08	9.94	10.38	1601.87	-0.834591	0.0964435	-8.65368	4.9865e-18	1.68596e-16
ENSG00000109805.9	NCAPG	chr4	17810902	17844862	protein_coding	+	33960	2856.94	2818.05	2914.28	2853.69	3193.39	2888.37	2135.63	2794.58	2624.66	1240.92	1252.7	1395.31	13.98	18.35	16.97	8.67	8.39	9.25	1907.3	-0.95791	0.110723	-8.65142	5.08629e-18	1.7166e-16
ENSG00000136490.8	LIMD2	chr17	63695902	63701172	protein_coding	-	5270	971.607	1108.94	1149.47	1058.65	980.481	1055.31	204.909	166.278	189.01	412.867	619.159	596.782	3.73	3.02	3.39	8.02	11.47	10.98	364.834	1.53932	0.177985	8.64859	5.21418e-18	1.7566e-16
ENSG00000137310.11	TCF19	chr6	31158542	31167159	protein_coding	+	8617	2966.24	2922.1	2954.09	2941.28	2971.19	2949.06	3135.94	3764.81	3953.31	1631.95	1948.68	2014.03	20.29	24.43	25.28	11.28	12.91	13.22	2741.45	-0.956864	0.110696	-8.64404	5.42587e-18	1.82463e-16
ENSG00000147408.14	CSGALNACT1	chr8	19404161	19758029	protein_coding	-	353868	2465.45	2617.28	2726	2965.2	2625.61	2656.06	277.207	202.287	200.629	520.032	613.877	630.224	1.99	1.45	1.42	3.97	4.49	4.57	407.376	1.38425	0.160149	8.64351	5.45128e-18	1.82989e-16
ENSG00000154839.9	SKA1	chr18	50374995	50394173	protein_coding	+	19178	2080.58	2145.47	1995.68	2184.62	2064.05	2072.38	407.066	584.58	646.126	137.504	184.95	189.061	3.72	5.36	5.84	1.34	1.73	1.75	358.214	-1.68395	0.195046	-8.63358	5.94595e-18	1.99237e-16
ENSG00000164347.17	GFM2	chr5	74721204	74767371	protein_coding	-	46167	2375.47	2352.62	2414.98	2299.99	2321.25	2409.23	2873.19	2682.84	2506.29	1648.85	1529.89	1393.67	23.23	21.76	20.02	14.24	12.65	11.43	2105.79	-0.818003	0.0947923	-8.62943	6.16609e-18	2.06245e-16
ENSG00000164087.7	POC1A	chr3	52075253	52154690	protein_coding	-	79437	1729.6	1724.32	1722.66	1727.13	1735.37	1725.34	887.75	1027	1055.05	405.967	474.904	516.254	9.81	11.39	11.52	4.8	5.37	5.78	727.821	-1.08857	0.126195	-8.62607	6.34983e-18	2.11635e-16
ENSG00000196208.13	GREB1	chr2	11482341	11642788	protein_coding	+	160447	5165.46	5517.97	5344.75	5582.15	4051.24	5769.35	3208.22	2675.07	2748.26	1208.29	1548.35	975.87	11.78	9.85	9.96	4.74	5.82	3.63	2060.67	-1.21458	0.1408	-8.62626	6.33931e-18	2.11635e-16
ENSG00000140836.15	ZFHX3	chr16	72782885	73144447	protein_coding	-	361562	15315.1	15068	15415.9	15229.8	15192.7	15095.6	6279.48	6206.9	5828.73	16806.7	12070.5	10833.3	7.88	7.81	7.23	22.52	15.49	13.78	9670.95	1.11664	0.12962	8.61474	7.0099e-18	2.33219e-16
ENSG00000144231.10	POLR2D	chr2	127843551	127858157	protein_coding	-	14606	1961.68	1870.61	1896.2	2016.98	2049.99	1940.8	4741.32	4846.03	4776.08	2974.36	3265.2	3140.13	46.31	47.46	46.1	31.01	32.65	31.09	3957.19	-0.615131	0.0714194	-8.61294	7.12129e-18	2.36505e-16
ENSG00000080839.11	RBL1	chr20	36996349	37095995	protein_coding	-	99646	5114.92	4994.31	4770.68	5208.62	4898.78	4964.07	1322.95	1598.77	1605.49	692.654	820.658	790.166	5.06	6.14	6.07	2.83	3.21	3.07	1138.45	-0.977204	0.113461	-8.6127	7.13622e-18	2.36581e-16
ENSG00000167183.2	PRR15L	chr17	47951967	47957878	protein_coding	-	5911	1336.14	1329.92	1338.92	1333.9	1334.93	1335.72	5848.87	6026.99	6285.73	3621.02	3870.62	4073.08	83.65	86.47	88.86	55.31	56.65	59.08	4954.39	-0.651352	0.0756712	-8.60766	7.45681e-18	2.46773e-16
ENSG00000105011.8	ASF1B	chr19	14119509	14136956	protein_coding	-	17447	1802.61	1794.44	1789.13	1786.06	1798.25	1780.02	5802.64	6998.43	7528.79	2656.31	3414.01	3660.44	61.83	74.81	79.3	30.23	37.23	39.56	5010.1	-1.0633	0.123543	-8.60668	7.52098e-18	2.48458e-16
ENSG00000134531.9	EMP1	chr12	13196716	13219939	protein_coding	+	23223	2009.5	1797.87	1568.87	1688.74	1791.45	1699.58	208.013	159.824	201.529	434.826	525.104	492.214	2.26	1.74	2.16	5.05	5.86	5.44	336.918	1.34502	0.156366	8.60175	7.85087e-18	2.58899e-16
ENSG00000121957.12	GPSM2	chr1	108875350	108934545	protein_coding	+	59195	2623.43	2607.13	2522.77	2910.46	2753.11	2707.54	4490.64	5678.01	5906.87	2367.33	2942.56	2798.56	31.94	40.52	41.53	17.99	21.42	20.18	4030.66	-0.988368	0.115045	-8.59112	8.61283e-18	2.83527e-16
ENSG00000138346.14	DNA2	chr10	68414064	68472121	protein_coding	-	58057	2787.8	3021.61	2954.64	3108.47	2855.27	3108.4	1082.69	1289.23	1298.88	578.748	671.309	625.371	6.96	8.31	8.26	3.97	4.41	4.07	924.372	-0.97295	0.113334	-8.58478	9.10144e-18	2.99086e-16
ENSG00000228830.1	AL160408.2	chr1	234607008	234609483	antisense_RNA	+	2475	510.17	503.96	512.95	507.93	508.97	509.75	748.086	722.989	717.083	1325.01	1245.92	1232.16	28.05	27.21	26.58	53.09	47.82	46.89	998.541	0.798466	0.0930224	8.58359	9.1959e-18	3.01661e-16
ENSG00000137807.13	KIF23	chr15	69414246	69448427	protein_coding	+	34181	2580.2	2607.45	2592.08	2479.87	2577.14	2574.36	5384	6796.25	6882.67	3400.09	3629.31	3544.14	40.02	50.68	50.58	26.98	27.61	26.73	4939.41	-0.85095	0.0992109	-8.57719	9.72188e-18	3.18357e-16
ENSG00000128641.18	MYO1B	chr2	191245185	191425389	protein_coding	+	180204	4339.2	4457.43	4338.36	4249.83	4336.72	4320.04	38602.4	29708.5	29466.1	73390.5	62061.8	57969.9	169.81	131.11	128.14	344.8	279.4	258.64	48533.2	0.984271	0.114767	8.57624	9.80221e-18	3.1987e-16
ENSG00000140937.13	CDH11	chr16	64943753	65126112	protein_coding	-	182359	2413.08	2661.54	2273.31	2692.11	2644.46	2564.07	248.042	339.538	310.343	625.528	843.481	833.907	1.88	2.56	2.32	5.02	6.48	6.35	533.473	1.35495	0.157988	8.57628	9.7994e-18	3.1987e-16
ENSG00000012048.20	BRCA1	chr17	43044295	43170245	protein_coding	-	125950	4471.88	4376.99	4421.44	4594.71	4375.46	4134.21	2142.54	2791.68	2719.07	1251.33	1376.5	1349.85	9.31	12.17	11.69	5.8	6.11	5.94	1938.49	-0.945391	0.110244	-8.57543	9.87145e-18	3.21569e-16
ENSG00000182903.15	ZNF721	chr4	425815	499156	protein_coding	-	73341	2003.33	1984.41	2027.77	1847.46	1758.18	1682.77	2166.32	2261.83	2047.65	1340.89	1302.35	1300.76	22.01	23.06	20.56	14.54	13.54	13.41	1736.63	-0.713937	0.0832687	-8.57389	1.00045e-17	3.25337e-16
ENSG00000165244.6	ZNF367	chr9	96385941	96418329	protein_coding	-	32388	3463.14	3456.92	3465.92	3460.9	3461.93	3462.72	2154.28	2402.03	2361.78	1130.31	1420.77	1212.19	11.88	13.29	12.87	6.66	8.02	6.78	1780.23	-0.880707	0.10273	-8.57301	1.00818e-17	3.27284e-16
ENSG00000185052.11	SLC24A3	chr20	19212646	19722937	protein_coding	+	510291	3666.97	3669.4	3670.36	3654.35	3666.6	3652.93	5598.84	6194.78	6161.6	3112.25	3718.92	3689.46	29.18	32.39	31.74	17.32	19.83	19.5	4745.98	-0.771593	0.0900499	-8.5685	1.04838e-17	3.39745e-16
ENSG00000166803.11	PCLAF	chr15	64364311	64387687	protein_coding	-	23376	657.35	635.466	660.652	671.834	640.57	659.7	4493.62	5983.99	5142.16	1697.17	2657.48	2327.64	131.15	175.2	148.35	52.9	79.36	68.91	3717.01	-1.22568	0.143118	-8.56411	1.08911e-17	3.52334e-16
ENSG00000119522.16	DENND1A	chr9	123379654	123930152	protein_coding	-	550498	2473.92	2544.92	2576.73	3488.61	3243.88	3444.65	3134.48	3197.75	3340.56	1865.97	2134.3	1916.03	20.42	20.9	21.52	12.98	14.24	12.67	2598.18	-0.71134	0.0831323	-8.55673	1.16111e-17	3.74979e-16
ENSG00000148773.13	MKI67	chr10	128096659	128126385	protein_coding	-	29726	11884.3	11840.2	11365.3	11897.5	12017.8	11625.1	15210.5	20215.1	21046.5	10524.8	8750.24	8831.04	24.67	32.9	33.74	18.23	14.53	14.52	14096.4	-1.00678	0.117743	-8.55062	1.22425e-17	3.94011e-16
ENSG00000185818.7	NAT8L	chr4	2059512	2069089	protein_coding	+	9577	5455.59	5395.98	5412.61	5405.65	5411.07	5409.66	844.017	902.354	908.139	1447.49	1784.84	1754.2	2.97	3.19	3.17	5.45	6.44	6.27	1273.51	0.908233	0.106217	8.55075	1.2229e-17	3.94011e-16
ENSG00000138162.18	TACC2	chr10	121989174	122254545	protein_coding	+	265371	2817.23	2763.22	2798.08	2650.57	2540.88	2809.63	2901.14	2788.67	2760.88	4320.14	4337.75	4143.55	20.29	19.59	19.07	32.28	31.04	29.41	3542.02	0.599325	0.0701393	8.54478	1.28781e-17	4.13755e-16
ENSG00000115963.13	RND3	chr2	150468195	150539011	protein_coding	-	70816	2454.53	2369.34	2315.16	2397.66	2380.14	2347.61	5720.24	4735.68	4678.9	9265.91	8638.14	8301.52	45.95	38.15	37.15	79.48	71	67.62	6890.07	0.79253	0.0927567	8.54418	1.29449e-17	4.15189e-16
ENSG00000082175.14	PGR	chr11	101029624	101130524	protein_coding	-	100900	8184.46	8446.47	8159.52	6050.43	7128.94	4951.23	448.317	464.127	499.617	196.442	148.998	204.722	1.22	1.26	1.35	0.56	0.41	0.57	327.037	-1.36097	0.1593	-8.54345	1.30274e-17	4.17123e-16
ENSG00000163939.18	PBRM1	chr3	52545352	52685917	protein_coding	-	140565	4962.59	5009.54	4941.56	5033.41	4940.59	5353.62	5708.64	6185.09	6023.24	3793.12	3606.71	3071.89	21.63	23.5	22.56	15.34	13.99	11.8	4731.45	-0.775709	0.090857	-8.53769	1.36934e-17	4.37699e-16
ENSG00000131711.14	MAP1B	chr5	72107234	72209570	protein_coding	+	102336	11557.6	11846.9	11793	11705.5	11563.5	11765.7	3327.57	2943.57	2924.37	5884.22	5716.62	4773.69	5.43	4.82	4.71	10.25	9.54	7.9	4261.67	0.83269	0.0975911	8.53244	1.43292e-17	4.56463e-16
ENSG00000213551.4	DNAJC9	chr10	73183362	73248862	protein_coding	-	65500	2826.9	2837.3	2830.81	2792.99	2832.43	2826.55	4027.43	4765.15	4857.16	2530.21	2753.6	2688.88	27.22	32.32	32.45	18.26	19.04	18.43	3603.74	-0.776653	0.0910216	-8.53262	1.43066e-17	4.56463e-16
ENSG00000138172.10	CALHM2	chr10	103446786	103452402	protein_coding	-	5616	1355.11	1347.76	1363.03	1323.49	1315.61	1356.34	1537.8	1750.33	1801.72	829.41	963.643	957.179	21.86	24.96	25.3	12.58	14.01	13.8	1306.68	-0.889769	0.104291	-8.53157	1.4437e-17	4.59115e-16
ENSG00000243232.4	PCDHAC2	chr5	140966235	141012344	protein_coding	+	46109	4605.51	4844.84	4002.86	5777.9	3315.42	4436.55	1829.28	1888.7	2370.84	712.083	1070.27	774.667	7.88	8.16	10.09	3.27	4.72	3.38	1440.97	-1.26087	0.147799	-8.53102	1.45063e-17	4.60539e-16
ENSG00000106868.16	SUSD1	chr9	112040785	112175408	protein_coding	-	134623	2640.91	2551.06	2531.11	2571.12	2682.98	2566.42	1493.79	1518.82	1499.87	2327.71	2405.63	2330.82	11.01	11.23	10.92	18.33	18.15	17.43	1929.44	0.646431	0.0758156	8.52636	1.51023e-17	4.78088e-16
ENSG00000172197.10	MBOAT1	chr6	20102145	20212399	protein_coding	-	110254	1611.14	1604.92	1613.92	1608.9	1609.93	1610.72	2689.13	1979.75	2027.65	1166.66	933.157	989.316	31.89	23.55	23.77	14.78	11.32	11.9	1630.94	-1.11458	0.130723	-8.5263	1.51101e-17	4.78088e-16
ENSG00000114796.15	KLHL24	chr3	183635568	183684477	protein_coding	+	48909	3596.2	4025.06	3777.47	3791.14	3723.8	3738.01	2519.65	1930.61	1836.02	4620.48	4373.39	3813.54	12.76	9.8	9.18	24.96	22.64	19.56	3182.28	1.02842	0.120627	8.52558	1.5205e-17	4.80278e-16
ENSG00000137812.19	KNL1	chr15	40594020	40664342	protein_coding	+	70322	7906.57	7817.9	7700.26	8034.85	7841.91	7315.8	2291.16	2961.87	3038.42	1316.97	1482.55	1435.44	5.63	7.29	7.38	3.46	3.73	3.57	2087.74	-0.970785	0.11387	-8.52537	1.52327e-17	4.80342e-16
ENSG00000173473.10	SMARCC1	chr3	47585272	47782106	protein_coding	-	196834	4888.16	4703.93	4720.93	4710.52	4655.37	4576.97	12904.7	14346.5	14286.3	9176.27	9278.41	9036.08	52.33	58.35	57.26	39.73	38.5	37.16	11504.7	-0.595707	0.06989	-8.52349	1.54818e-17	4.87377e-16
ENSG00000106462.10	EZH2	chr7	148807383	148884321	protein_coding	-	76938	2385.87	2365.38	2382	2378	2438.75	2403.24	4206.54	4947.44	5048.72	2684.84	2818.13	2889.25	33.58	39.6	39.83	22.89	23.02	23.39	3765.82	-0.759625	0.0891285	-8.52281	1.55734e-17	4.89439e-16
ENSG00000140575.12	IQGAP1	chr15	90388218	90502243	protein_coding	+	114025	4368.04	4390.92	4529.8	4669.96	4607.56	4486.91	32660.2	35102.2	32388.3	47907.5	53510.8	50780.6	138.34	149.16	135.6	216.71	231.95	218.13	42058.3	0.603814	0.0709685	8.5082	1.7665e-17	5.54244e-16
ENSG00000147642.16	SYBU	chr8	109573978	109691791	protein_coding	-	117813	2162.31	2023.54	2159.51	2214.6	1951.92	2123.33	2191.16	2306.85	2243.74	999.188	1330.24	1234.43	19.88	20.99	20.13	9.68	12.36	11.36	1717.6	-0.921668	0.108381	-8.504	1.83165e-17	5.73722e-16
ENSG00000101752.11	MIB1	chr18	21704957	21870957	protein_coding	+	166000	8118.25	7404.18	7369.23	8282.46	8233.65	7849.44	5000.89	5939.4	5255.07	8969.25	9162.56	8376.49	12.14	14.46	12.61	23.25	22.76	20.62	7117.28	0.711087	0.0836494	8.5008	1.88285e-17	5.88776e-16
ENSG00000176771.16	NCKAP5	chr2	132671799	133568463	protein_coding	-	896664	6151	6459.51	6864.43	6491.26	6577.22	6588.57	1697.08	1775.49	1652.58	2773.67	2896.97	2608.77	4.97	5.22	4.78	8.67	8.68	7.75	2234.09	0.692262	0.081461	8.49807	1.92763e-17	6.01774e-16
ENSG00000065308.4	TRAM2	chr6	52497402	52576915	protein_coding	-	79513	6725.14	6718.92	6727.92	6722.9	6723.93	6724.72	5750.39	6093.72	6136.8	4114.64	3900.88	3814.55	16.33	17.36	17.22	12.48	11.33	10.98	4968.5	-0.604404	0.0711591	-8.4937	2.00161e-17	6.23828e-16
ENSG00000186871.6	ERCC6L	chrX	72204657	72239047	protein_coding	-	34390	4068.36	4057.15	4066.19	4067.5	4065.53	4063.54	1335.04	1725.96	1665.06	609.494	829.165	722.281	6.27	8.14	7.73	3.05	3.98	3.44	1147.83	-1.13173	0.133335	-8.48789	2.10427e-17	6.54737e-16
ENSG00000168778.11	TCTN2	chr12	123671113	123708403	protein_coding	+	37290	2561.89	2575.78	2463.87	2537.33	2545.46	2565.73	544.59	557.167	625.427	1011.09	1204.62	1250.98	4.1	4.2	4.64	8.11	9.26	9.54	865.646	1.0015	0.118036	8.48472	2.16247e-17	6.71728e-16
ENSG00000172780.16	RAB43	chr3	129087569	129122801	protein_coding	-	35232	2091.72	1560.07	2111.08	3474.8	3262.06	3434.54	1239.39	1211.95	1270.68	2275.04	2021.79	2008.93	9.32	9.14	9.44	18.26	15.55	15.31	1671.29	0.759035	0.0895072	8.48016	2.24892e-17	6.97425e-16
ENSG00000171603.16	CLSTN1	chr1	9729026	9824526	protein_coding	-	95500	3987.83	3973.99	3972.09	3981.04	3997.59	3983.31	16989.2	17674.8	18180	24755.3	26161.8	26317.4	81.45	84.99	86.15	126.74	128.34	127.95	21679.7	0.547336	0.064617	8.47047	2.4441e-17	7.56702e-16
ENSG00000196072.11	BLOC1S2	chr10	100273280	100286712	protein_coding	-	13432	1008.41	1009.06	1024.08	1019.81	999.695	1010.42	4546.43	4170.73	4055.88	2625.21	2796.37	2644.21	85.8	78.94	75.66	52.9	53.99	50.58	3473.14	-0.663013	0.0783233	-8.46508	2.55983e-17	7.91224e-16
ENSG00000113504.20	SLC12A7	chr5	1050376	1112035	protein_coding	-	61659	4245.51	4320.69	4537.82	4293.89	4408.29	4535.01	5358.64	4823.79	4917.07	9892.04	8229.03	8021.6	23.31	21.05	21.15	45.95	36.63	35.39	6873.69	0.792119	0.0936586	8.45751	2.73136e-17	8.42851e-16
ENSG00000198056.13	PRIM1	chr12	56731596	56752373	protein_coding	-	20777	1167.8	1131.41	1128.77	1158.88	1153.08	1139.73	1189.19	1567	1530.61	487.329	692.625	649.298	19.82	26.18	25.19	8.67	11.8	10.97	1019.34	-1.23078	0.145543	-8.45646	2.75612e-17	8.49093e-16
ENSG00000117360.12	PRPF3	chr1	150321476	150353195	protein_coding	+	31719	1889.93	1864.69	1846.67	1745.08	1859.87	1858.22	5767.32	6546.53	6430.73	9843.25	9349.72	10056.6	59.73	68.02	65.84	108.87	99.09	105.63	7999.02	0.641815	0.0758991	8.45616	2.76331e-17	8.49912e-16
ENSG00000087299.11	L2HGDH	chr14	50237563	50312548	protein_coding	-	74985	2901.11	3040.01	2908.97	3008.39	2763.48	2905.41	3135.3	3323.63	3580.42	1661	2092.76	1843.61	20.51	21.8	23.14	11.61	14	12.22	2606.12	-0.845237	0.100014	-8.45119	2.88359e-17	8.85452e-16
ENSG00000138160.5	KIF11	chr10	92593286	92655395	protein_coding	+	62109	4677.14	4670.92	4679.92	4674.9	4675.93	4676.72	4391.86	5890.45	5710.64	2089.17	2882.29	2542.6	17.93	24.13	23.05	9.11	12.04	10.53	3917.84	-1.09067	0.129061	-8.45083	2.89244e-17	8.86715e-16
ENSG00000167747.14	C19orf48	chr19	50797704	50804929	protein_coding	-	7225	1211.12	1254.78	1258.11	1237.62	1264.41	1258.68	5148.64	4931.43	5474.21	3118.21	3211.54	3468.78	78.81	75.72	82.82	50.98	50.31	53.84	4225.47	-0.666857	0.0789259	-8.44916	2.93417e-17	8.98038e-16
ENSG00000265246.1	AC129926.1	chr17	27237859	27241661	lincRNA	-	3802	431.2	425	433.98	428.96	429.99	430.78	301.664	283.92	311.019	99.5975	113.027	109.774	13.39	12.65	13.65	4.72	5.14	4.94	203.167	-1.47917	0.175144	-8.44545	3.0288e-17	9.2549e-16
ENSG00000171631.14	P2RY6	chr11	73264505	73298617	protein_coding	+	34112	1963.04	1889.34	1853.94	1994.28	1849.86	1843.16	521.765	662.811	702.638	182.091	258.92	256.212	5.25	6.69	7	1.96	2.66	2.62	430.74	-1.44164	0.170782	-8.44141	3.13527e-17	9.56463e-16
ENSG00000092036.18	HAUS4	chr14	22946228	22957161	protein_coding	-	10933	1099.45	1140.82	1144.18	1123.52	1059.94	1104.3	3873.74	3893.21	4179.46	2171.25	2598.38	2400.26	66.54	67.06	70.95	39.83	45.66	41.8	3186.05	-0.738191	0.0874663	-8.43972	3.18087e-17	9.68794e-16
ENSG00000113368.11	LMNB1	chr5	126776623	126837020	protein_coding	+	60397	2111.22	2071.25	2075.62	2042.71	2112.69	2033.37	13429.1	17975.2	17607.7	6757.91	8741.2	8588.06	123.61	165.98	160.2	66.42	82.34	80.17	12183.2	-1.02504	0.121477	-8.43813	3.22442e-17	9.80465e-16
ENSG00000092969.11	TGFB2	chr1	218346235	218444619	protein_coding	+	98384	3168.77	3066.03	3037.86	3165.86	3300.27	3036.31	3326.22	2642.02	2567.84	5648.79	5146.92	4995.06	20.3	16.18	15.49	36.82	32.14	30.93	4054.47	0.888508	0.105302	8.43772	3.23585e-17	9.80754e-16
ENSG00000197275.13	RAD54B	chr8	94371960	94475109	protein_coding	-	103149	2443.98	2461.82	2503.63	2325.7	2335.35	2580.11	2021.02	2416.02	2201.57	1224.39	1344.44	1201.25	15.81	18.96	17.02	10.23	10.76	9.53	1734.78	-0.817898	0.0969317	-8.43788	3.23134e-17	9.80754e-16
ENSG00000091651.8	ORC6	chr16	46689643	46698394	protein_coding	+	8751	1403.21	1402.92	1377.76	1423.83	1415.78	1425.53	910.718	1164.6	1213.76	485.043	551.621	509.325	12.35	15.84	16.27	7.03	7.65	7.01	805.845	-1.09298	0.129561	-8.43603	3.28304e-17	9.93452e-16
ENSG00000163513.17	TGFBR2	chr3	30606502	30694142	protein_coding	+	87640	4432.64	4426.3	4434.8	4430.72	4430.71	4430.56	5835.65	5944.24	5850.7	8417.67	8625.01	8329.37	25.15	25.7	24.92	38.73	38.03	36.4	7167.11	0.525076	0.0622757	8.43147	3.41348e-17	1.03126e-15
ENSG00000119862.12	LGALSL	chr2	64453969	64461381	protein_coding	+	7412	2868.62	3267.98	2890.38	2926.49	3266.35	3128.49	759.628	735.237	711.142	1272.7	1239.66	1247.57	4.75	4.61	4.4	8.5	7.94	7.91	994.324	0.77143	0.0916475	8.41736	3.85049e-17	1.15988e-15
ENSG00000237649.7	KIFC1	chr6	33391536	33409924	protein_coding	+	18388	2211.05	2245.39	2252.9	2113.01	2214.76	2179.19	3890.32	4692.52	5104.49	1956.56	2264.8	2584.48	33.73	40.81	43.74	18.11	20.09	22.72	3415.53	-1.00817	0.119774	-8.41733	3.8516e-17	1.15988e-15
ENSG00000126787.12	DLGAP5	chr14	55148112	55191678	protein_coding	-	43566	2676.88	2555.75	2618.96	2458.83	2586.19	2693.37	3209.34	4540.72	4076.47	1633.44	2107.84	1869.76	23.6	33.49	29.62	12.82	15.86	13.94	2906.26	-1.07639	0.127886	-8.41677	3.86996e-17	1.16353e-15
ENSG00000105357.15	MYH14	chr19	50188186	50310545	protein_coding	+	122359	6274.3	6380.43	6314.76	6288.91	6284.23	6281.13	16570.4	18160.4	19162.8	26635.1	30251.1	30398.8	50.19	55.17	57.36	86.15	93.76	93.37	23529.8	0.695398	0.082783	8.40025	4.45529e-17	1.33737e-15
ENSG00000163053.10	SLC16A14	chr2	230034974	230068999	protein_coding	-	34025	3509.57	3543.88	3407.14	3105.37	2956.22	2995.59	1627.02	1869.49	1813.18	915.398	1005.24	1060.16	9.58	11.04	10.55	5.76	6.05	6.33	1381.75	-0.833175	0.0991976	-8.39914	4.49767e-17	1.34793e-15
ENSG00000168092.13	PAFAH1B2	chr11	117144267	117176894	protein_coding	+	32627	3454.05	2963.6	2780	2738.5	2803.5	2863.35	5770.55	6293.63	6495.96	3878.64	4133.64	3749.12	37.67	41.22	41.92	27.04	27.61	24.83	5053.59	-0.659032	0.0785383	-8.39121	4.81172e-17	1.43975e-15
ENSG00000109654.14	TRIM2	chr4	153152342	153339320	protein_coding	+	186978	5669.19	5367.01	5313.58	5518.77	5336.47	5533.81	1635.29	1647.37	1600.32	2593.26	3421.9	2936.9	5.72	5.79	5.54	9.69	12.26	10.43	2305.84	0.873839	0.104187	8.38719	4.9792e-17	1.48749e-15
ENSG00000172403.10	SYNPO2	chr4	118850688	119061247	protein_coding	+	210559	7736.88	7760.41	7719.2	7953.99	7981.08	7774.65	1349.47	1489.03	1500.66	2359.17	2583.41	2311.33	3.29	3.65	3.62	6.15	6.46	5.73	1932.18	0.739194	0.0881658	8.38413	5.11003e-17	1.52414e-15
ENSG00000137494.13	ANKRD42	chr11	83193739	83260694	protein_coding	+	66955	2928.29	2694.95	2967.83	2734.97	2760.33	2864.92	1067.64	1119.64	950.42	1766.68	1899.55	1779.46	7.22	7.6	6.35	12.76	13.14	12.2	1430.57	0.798725	0.0953978	8.37257	5.63763e-17	1.67621e-15
ENSG00000177733.6	HNRNPA0	chr5	137745651	137754376	protein_coding	-	8725	8543.14	8536.92	8545.92	8540.9	8541.93	8542.72	18071.7	17309.8	18094.8	12663.8	12303.3	12591.4	40.39	38.81	39.98	30.23	28.14	28.54	15172.5	-0.509765	0.0608852	-8.37256	5.63778e-17	1.67621e-15
ENSG00000159216.18	RUNX1	chr21	34787801	36004667	protein_coding	-	1216866	5582.85	5841.05	5531.86	6467.05	6553.22	6618.06	3733.2	3929.68	4162.99	5932.44	6479.2	6019.11	11.72	12.38	12.92	19.89	20.81	19.17	5042.77	0.638886	0.0764727	8.35443	6.57489e-17	1.95085e-15
ENSG00000241472.6	PTPRG-AS1	chr3	62260865	62369330	processed_transcript	-	108465	1038.86	1034.27	995.575	1113.36	1032.91	1120.35	1160	1245.42	1329.24	640.996	716.801	562.767	20.99	22.6	23.78	12.39	13.26	10.33	942.539	-0.965449	0.115563	-8.3543	6.58235e-17	1.95085e-15
ENSG00000177679.15	SRRM3	chr7	76201900	76287288	protein_coding	+	85388	1985.33	1986.1	1996.25	1989.16	2001.07	2000.74	1314.5	1148.33	1231.03	2002.82	2014.67	2142.68	12.59	11.03	11.66	20.49	19.74	20.82	1642.34	0.738451	0.0883977	8.35374	6.61364e-17	1.95703e-15
ENSG00000123737.12	EXOSC9	chr4	121801317	121817021	protein_coding	+	15704	1370.14	1371.2	1388.83	1430.43	1422.21	1414.06	1510.18	1682.04	1645.72	906.831	928.456	991.947	20.59	23.02	22.2	13.2	12.98	13.73	1277.53	-0.774769	0.0927571	-8.35266	6.67415e-17	1.97182e-15
ENSG00000171241.8	SHCBP1	chr16	46580554	46621626	protein_coding	-	41072	2664.41	2741.47	2682.31	2570.9	2675.52	2644.9	2340.48	2995.01	3089.62	1240.42	1525.18	1453.9	16.79	21.54	21.9	9.49	11.19	10.57	2107.44	-0.999031	0.119614	-8.35209	6.70632e-17	1.97821e-15
ENSG00000242732.4	RTL5	chrX	72127110	72131901	protein_coding	-	4791	4131.39	4132.3	4140.18	4133.89	4132.11	4136.22	1311.48	1317.91	1342.09	2014.95	2301.3	2280.57	6.05	6.11	6.12	9.94	10.87	10.68	1761.38	0.731338	0.0876104	8.34762	6.96521e-17	2.05134e-15
ENSG00000124208.16	TMEM189-UBE2V1	chr20	50081124	50153637	protein_coding	-	72513	2574.14	2567.92	2576.92	2571.9	2572.93	2573.72	2730.75	2352.74	3520.41	1150.52	1349.8	1412.16	20.27	17.52	25.82	9.12	10.25	10.63	2086.06	-1.13841	0.13642	-8.34491	7.12653e-17	2.09556e-15
ENSG00000182871.14	COL18A1	chr21	45405137	45513720	protein_coding	+	108583	4506.44	4478.55	4450.23	4404.9	4433.68	4420.57	19820.1	18533.6	20200.4	27830.4	28771.7	30017.2	85.06	79.79	85.69	127.55	126.35	130.64	24195.6	0.564814	0.0676902	8.34411	7.17507e-17	2.10652e-15
ENSG00000125257.13	ABCC4	chr13	95019829	95301446	protein_coding	-	281617	5409.76	5394.69	5484.78	5302.6	5511.74	5444.02	1023.59	931.731	891.205	2137.69	1821.15	1614.03	3.6	3.29	3.1	8.03	6.56	5.76	1403.23	0.970518	0.116351	8.34129	7.34844e-17	2.15405e-15
ENSG00000160957.12	RECQL4	chr8	144511288	144517845	protein_coding	-	6557	2296.66	2579.03	2552.8	2426.99	2508.05	2669.53	3113.29	3100.04	3746.82	1894.42	1854.44	1989.4	23.75	23.72	28.25	15.44	14.47	15.39	2616.4	-0.796691	0.0955289	-8.33978	7.44259e-17	2.17824e-15
ENSG00000163535.17	SGO2	chr2	200510008	200583782	protein_coding	+	73774	3730.53	3766.69	3721.75	3565.97	3563.8	3558.65	2011.45	2406.48	2368.77	1302.72	1346.15	1238.09	10.52	12.63	12.25	7.28	7.21	6.57	1778.94	-0.805917	0.0967414	-8.33063	8.04134e-17	2.3498e-15
ENSG00000136048.13	DRAM1	chr12	101877351	102012130	protein_coding	+	134779	2368.22	2368.75	2310.67	2772.81	2595.76	2598.47	6591.46	5913.11	5714.17	9394.55	9724.07	9226.81	50.4	45.36	43.18	76.71	76.08	71.55	7760.69	0.638218	0.0766326	8.32827	8.20288e-17	2.39327e-15
ENSG00000152133.14	GPATCH11	chr2	37084451	37099244	protein_coding	+	14793	3557.28	3688.22	3274.71	3654.31	3647.4	3704.83	1155.83	1205.67	1362.08	578.583	714.308	626.253	6.16	6.44	7.17	3.29	3.89	3.38	940.456	-0.96076	0.115484	-8.31941	8.84027e-17	2.57523e-15
ENSG00000134352.19	IL6ST	chr5	55935095	55994993	protein_coding	-	59898	6246.69	5942.59	5650.72	5561.8	6538.83	6109.88	1628.75	1870.93	1875.4	3169.58	3028.99	2829.69	5.19	5.98	5.9	10.77	9.86	9.13	2400.56	0.746734	0.0897771	8.31764	8.97323e-17	2.6099e-15
ENSG00000233930.3	KRTAP5-AS1	chr11	1571353	1599184	antisense_RNA	+	27831	1904.62	1895.68	1845.99	1955	1929.7	1986.13	659.04	468.452	457.235	1706.81	1195.93	1208.94	6.56	4.68	4.5	18.14	12.18	12.2	949.402	1.37925	0.16585	8.31625	9.07922e-17	2.63663e-15
ENSG00000140526.17	ABHD2	chr15	89087459	89202360	protein_coding	+	114901	5428.67	5035.02	4865.71	6108.48	5865.71	5381.67	14232.6	15552.5	16442.5	10256	10012.9	9960.49	50.04	54.86	57.13	38.51	36.02	35.51	12742.8	-0.613046	0.0737659	-8.31069	9.51471e-17	2.75456e-15
ENSG00000272921.1	AC005832.4	chr12	4604944	4662643	protein_coding	+	57699	634.875	634.875	637.93	632.91	633.94	634.73	0	0	4.15757	79.5243	101.351	90.167	0	0	0.12	2.55	3.13	2.76	45.8667	5.54188	0.666832	8.31076	9.50891e-17	2.75456e-15
ENSG00000129422.14	MTUS1	chr8	17643795	17800917	protein_coding	-	157122	3717.68	3906.24	3924.51	4215.3	4120.32	4073.77	3327.97	3164.55	2874.52	4976.21	4993.74	4805.29	15.92	15.2	13.59	25.44	24.46	23.32	4023.71	0.65908	0.0793162	8.30953	9.60826e-17	2.77735e-15
ENSG00000006576.16	PHTF2	chr7	77798792	77957503	protein_coding	+	158711	3419.93	3283.62	3204.07	3725.68	3753.95	3655.73	4210.69	4398.34	4107.61	6489.18	6419.48	6086.23	22.98	24.07	22.14	37.8	35.82	33.66	5285.25	0.579289	0.0697267	8.30799	9.73359e-17	2.80924e-15
ENSG00000023902.13	PLEKHO1	chr1	150149183	150164720	protein_coding	+	15537	1494.71	1660.03	1586.52	1349.49	1218.86	1466.77	231.987	269.108	275.897	535.741	709.282	586.71	3.04	3.55	3.59	7.49	9.51	7.81	434.788	1.22823	0.147846	8.30751	9.77296e-17	2.81627e-15
ENSG00000111602.11	TIMELESS	chr12	56416373	56449403	protein_coding	-	33030	3847.15	3906.62	3917.24	3817.83	3957.26	3861.23	9448.64	10882.1	11303.5	5855.76	6410.38	6707.03	46.44	53.66	54.92	30.74	32.25	33.44	8434.57	-0.737781	0.0888133	-8.30709	9.80764e-17	2.82192e-15
ENSG00000166902.4	MRPL16	chr11	59806135	59810872	protein_coding	-	4737	978.832	981.894	991.905	964.261	992.96	973.164	2082.55	2101.09	2055.82	1275.78	1344.48	1335.08	40.55	41.04	39.57	26.54	26.8	26.37	1699.13	-0.657438	0.0792021	-8.30076	1.03448e-16	2.97191e-15
ENSG00000090889.11	KIF4A	chrX	70290090	70420832	protein_coding	+	130742	4083.18	4050.53	4096.05	4130.2	4163.93	4106.53	3472.28	4724.56	4895.96	1585.31	2148.25	2142.84	16.15	22.05	22.51	7.87	10.22	10.11	3161.53	-1.1565	0.139354	-8.29903	1.04964e-16	3.01084e-15
ENSG00000068650.18	ATP11A	chr13	112690329	112887168	protein_coding	+	196839	5178.78	4667.29	4566.26	5910.52	5555.53	5576.39	1881.05	2172.34	2112.52	3557.12	3359.66	3213.66	6.89	7.96	7.65	13.9	12.57	11.92	2716.06	0.715877	0.086404	8.28523	1.17885e-16	3.37632e-15
ENSG00000075702.16	WDR62	chr19	36054881	36105106	protein_coding	+	50225	4325.83	4300.68	4324.82	4499.27	4429.6	4181.75	1756.47	2283.1	2462.27	938.596	981.815	1155.17	7.72	10.07	10.71	4.42	4.42	5.15	1596.23	-1.08063	0.130539	-8.27823	1.25023e-16	3.57527e-15
ENSG00000102683.7	SGCG	chr13	23180952	23325165	protein_coding	+	144213	1441.14	1434.92	1443.92	1438.9	1439.93	1440.72	1479.82	1639.1	1631.88	907.585	863.498	974.843	19.62	21.8	21.39	12.85	11.72	13.11	1249.45	-0.789881	0.0954779	-8.27291	1.30723e-16	3.73259e-15
ENSG00000132510.10	KDM6B	chr17	7839904	7854796	protein_coding	+	14892	5258.95	4859.42	4966.51	4629.83	4598.54	4235.36	3956.01	3802.31	4114.02	6167.02	5705.33	6101.81	15.91	15.34	16.35	26.49	23.47	24.89	4974.41	0.597925	0.0723368	8.26585	1.38703e-16	3.95441e-15
ENSG00000139505.11	MTMR6	chr13	25246201	25288009	protein_coding	-	41808	5476.14	5469.92	5391.25	5473.9	5474.93	5475.72	3263.34	2962.59	2637.74	5338.43	5224.78	4701.32	11.41	10.39	9.12	19.93	18.7	16.67	4021.37	0.785435	0.0950934	8.25961	1.46152e-16	4.16043e-15
ENSG00000114353.16	GNAI2	chr3	50226292	50259355	protein_coding	+	33063	1891.12	1855.42	1908.91	1843.17	1899.22	1870.93	16767.8	16936.1	17060.7	11851.4	11458.7	12259.1	170.47	172.73	171.44	128.67	119.21	126.39	14389	-0.513055	0.0621433	-8.25599	1.50644e-16	4.2818e-15
ENSG00000164237.8	CMBL	chr5	10275875	10308026	protein_coding	-	32151	1874.41	1988.51	1909.77	1879.64	1905.02	1978.96	4269.03	3875.35	3985.52	2408.41	2708.02	2532.26	42.4	38.62	39.13	25.54	27.53	25.51	3296.43	-0.665612	0.0806348	-8.25464	1.52357e-16	4.32394e-15
ENSG00000115241.10	PPM1G	chr2	27381194	27409687	protein_coding	-	28493	2139	2130.5	2147.24	2142.56	2141.91	2143.38	21267.7	22152.5	22238.6	14170.4	15283.8	15461.9	189.67	198.2	196.04	134.96	139.48	139.85	18429.2	-0.547821	0.0664001	-8.2503	1.57997e-16	4.47723e-15
ENSG00000168710.17	AHCYL1	chr1	109984686	110023741	protein_coding	+	39055	3648.52	3438.86	3377.43	3621.68	3714.46	3800.36	11839.5	12045.2	12387.6	8101.95	6730.59	6273.18	62.84	64.13	64.99	45.92	36.55	33.77	9563.01	-0.781439	0.0947431	-8.24798	1.61096e-16	4.55815e-15
ENSG00000100280.16	AP1B1	chr22	29327680	29423179	protein_coding	-	95499	3513.58	3452.59	3529.23	3565.72	3506.16	3505.6	16474.8	16022	16819.3	11121.2	11311.4	11846.9	89.56	87.38	90.38	64.56	62.92	65.31	13932.6	-0.524733	0.0637051	-8.23692	1.76705e-16	4.99226e-15
ENSG00000145050.15	MANF	chr3	51385047	51389397	protein_coding	+	4350	561.488	575.845	541.431	529.487	623.693	633.015	2310.98	2102.04	2330.89	1444.77	1305.29	1343.25	76.58	69.87	76.35	51.12	44.27	45.14	1806.2	-0.721181	0.0875907	-8.23353	1.81775e-16	5.12776e-15
ENSG00000179454.13	KLHL28	chr14	44924319	45042322	protein_coding	-	118003	4542.83	4059.72	3790.6	4484.33	4893.82	4274.65	1983.41	1959.22	1945.39	3195.1	2878.1	3098.45	8.75	8.67	8.48	15.06	13	13.87	2509.95	0.639963	0.0777308	8.23307	1.82469e-16	5.1396e-15
ENSG00000127328.21	RAB3IP	chr12	69738681	69823204	protein_coding	+	84523	1005.93	1143.27	1085.1	1146.82	1085.85	1103.93	3520.39	3425.65	3416.2	2248.89	2373.19	2195.21	61.42	59.96	58.91	41.85	42.37	38.85	2863.25	-0.604685	0.0735454	-8.22193	2.00258e-16	5.62373e-15
ENSG00000197535.14	MYO5A	chr15	52307283	52529050	protein_coding	-	221767	5725.68	5727.46	5432.49	6391.55	6001.07	6045.12	8714.94	8194.47	8416.09	13888.1	13193.6	11995.9	28.3	26.7	26.99	48.15	43.83	39.51	10733.8	0.625679	0.0760988	8.22193	2.00248e-16	5.62373e-15
ENSG00000187122.16	SLIT1	chr10	96998038	97185920	protein_coding	-	187882	5580.58	5189.79	5378.47	6070.39	5874.5	5845.46	1399.74	1174.33	1262.24	2655.56	2195.05	2197.67	4.73	3.98	4.22	9.59	7.59	7.54	1814.1	0.877928	0.106833	8.21779	2.07295e-16	5.81265e-15
ENSG00000105971.14	CAV2	chr7	116287380	116508541	protein_coding	+	221161	1252.8	1229.97	1241.32	1249.11	1326	1270.66	2184.88	1682.01	1515.36	3720.7	3624.19	3369.8	33.08	25.55	22.67	60.14	56.14	51.72	2682.82	0.99539	0.121243	8.20987	2.21422e-16	6.19948e-15
ENSG00000106665.15	CLIP2	chr7	74289475	74405943	protein_coding	+	116468	4983.06	3817.4	4834.66	4246.67	4371.18	4706.14	250.717	334.372	314.89	600.422	767.006	735.521	1.07	1.43	1.33	2.73	3.34	3.19	500.488	1.22449	0.149156	8.20948	2.22142e-16	6.21037e-15
ENSG00000162063.12	CCNF	chr16	2429394	2458854	protein_coding	+	29460	4015.99	4008.65	4013.57	4033.55	3985.32	4082.7	5189.54	5862.94	6463.24	2915.21	3500.1	3412.94	24.62	27.92	30.32	14.77	16.99	16.43	4557.33	-0.834555	0.101663	-8.20907	2.22909e-16	6.21553e-15
ENSG00000168575.9	SLC20A2	chr8	42416475	42541926	protein_coding	-	125451	2596.32	2506.01	2584.29	2555.02	2449.01	2467.98	4282.81	4206.98	4161.8	2934.25	2750.38	2693.04	32.37	31.9	31.09	23.68	21.28	20.65	3504.88	-0.594467	0.0724162	-8.20903	2.22991e-16	6.21553e-15
ENSG00000068383.18	INPP5A	chr10	132537820	132783480	protein_coding	+	245660	2521.23	2351.11	2208.21	2305.48	2351.22	2489.89	2873.04	2642.8	2924.41	4884.07	4476.91	4241.79	23.15	21.37	23.29	42.04	36.92	34.67	3673.84	0.687567	0.0837967	8.20519	2.30233e-16	6.40787e-15
ENSG00000136867.10	SLC31A2	chr9	113150942	113164137	protein_coding	+	13195	1587.65	1561.46	1589.88	1583.36	1587.63	1586.7	1972.55	1385.15	1413.42	3664.4	3210.18	3089.72	23.8	16.77	16.85	47.21	39.63	37.8	2455.9	1.064	0.12976	8.19981	2.40777e-16	6.69137e-15
ENSG00000103642.11	LACTB	chr15	63121800	63142061	protein_coding	+	20261	1271.11	1501.92	1424.86	1408.26	1329.14	1364.22	2293.63	1791.93	1731.04	3365.49	4040.33	3775.15	31.71	24.84	23.65	49.67	57.15	52.92	2832.93	0.944769	0.115227	8.19918	2.42032e-16	6.71629e-15
ENSG00000100162.14	CENPM	chr22	41938721	41947164	protein_coding	-	8443	747.328	744.105	745.01	759.871	746.875	748.717	1061.26	1197.36	1444.08	456.137	571.755	614.73	27.07	30.63	36.39	12.42	14.92	15.9	890.887	-1.17491	0.143337	-8.19685	2.46768e-16	6.83759e-15
ENSG00000186185.13	KIF18B	chr17	44924709	44947711	protein_coding	-	23002	3251.33	3243.18	3189.95	3051.69	3459.24	3518.38	1189.6	1517.25	1683.54	639.991	683.301	748.357	6.92	8.85	9.68	3.97	4.07	4.41	1077.01	-1.08449	0.132358	-8.19362	2.53481e-16	7.01322e-15
ENSG00000159259.7	CHAF1B	chr21	36385378	36419015	protein_coding	+	33637	3349.12	3382.6	3308.46	3720.19	3289.21	3810.85	1527.57	1730	1774.88	847.101	1020.7	908.842	8.4	9.55	9.65	4.98	5.75	5.07	1301.52	-0.861948	0.105204	-8.19312	2.54544e-16	7.03223e-15
ENSG00000120437.8	ACAT2	chr6	159760328	159779055	protein_coding	+	18727	1888.04	1903.52	1937.07	1800.3	2030	1929.47	3852.09	4849.95	4746.4	2214.45	2471.6	2667.73	38.44	48.54	46.82	23.59	25.23	26.99	3467.04	-0.870922	0.106333	-8.19051	2.60127e-16	7.17592e-15
ENSG00000124783.12	SSR1	chr6	7268306	7347446	protein_coding	-	79140	2040.94	1994.26	1988.38	2127.03	2109.19	2032.88	14458.4	14695.2	13894	9361.93	10254.6	9726.09	134.76	137.42	128.02	93.18	97.83	91.96	12065	-0.552943	0.0675711	-8.18312	2.76595e-16	7.6078e-15
ENSG00000148459.15	PDSS1	chr10	26697659	26746798	protein_coding	+	49139	1290.47	1247.44	1261.29	1127.81	1186.64	1292.79	484.335	555.878	554.216	244.984	254.002	203.757	7.5	8.64	8.48	4.05	4.02	3.2	382.862	-1.19052	0.145484	-8.18316	2.7649e-16	7.6078e-15
ENSG00000197757.7	HOXC6	chr12	53990624	54030823	protein_coding	+	40199	1600.68	1708.72	1616.94	1681.29	1728.63	1690.17	319.359	242.989	304.568	103.97	86.3633	96.2203	3.66	2.79	3.44	1.27	1.01	1.12	192.245	-1.595	0.195097	-8.1754	2.94882e-16	8.09887e-15
ENSG00000009830.11	POMT2	chr14	77274956	77320884	protein_coding	-	45928	1462.28	1470.11	1639.75	1436.59	1497.7	1450.8	2309.9	2357.73	2116.36	3417.17	3618.73	3852.2	29.57	30.28	26.77	46.72	47.42	50.03	2945.35	0.684554	0.083742	8.17455	2.96966e-16	8.14416e-15
ENSG00000183955.12	KMT5A	chr12	123383773	123409358	protein_coding	+	25585	1426.97	1493.36	1479.75	1439.6	1626.3	1413.71	4970.9	5085.5	5320.6	3270.48	2845.78	3384.12	64.21	65.89	67.92	45.1	37.6	44.33	4146.23	-0.694536	0.0850755	-8.16377	3.24735e-16	8.8927e-15
ENSG00000196419.12	XRCC6	chr22	41621119	41664048	protein_coding	+	42929	1822.63	1718.27	1803.41	1794.78	1797.22	1806.86	28958.1	31059.4	29658.7	19236.6	21059.6	20752.5	308.82	332.3	312.65	219.08	229.84	224.45	25120.8	-0.554776	0.0679797	-8.16092	3.32484e-16	9.09161e-15
ENSG00000198689.10	SLC9A6	chrX	135973841	136047269	protein_coding	+	73428	4088.93	4502.12	4110.2	4407.86	4036.03	4048.25	2194.12	2043.85	2337.11	1215.22	1376.98	1318.05	9.99	9.33	10.52	5.91	6.42	6.09	1747.56	-0.751996	0.0922862	-8.14852	3.68415e-16	1.00594e-14
ENSG00000124496.12	TRERF1	chr6	42224931	42452051	protein_coding	-	227120	6276.19	6235.69	6074.93	6411.73	6351.61	6209.68	4622.13	5667.05	5801.44	3261.75	3048.81	3025.74	14.1	17.34	17.49	10.63	9.52	9.36	4237.82	-0.785875	0.0965229	-8.14185	3.89283e-16	1.06138e-14
ENSG00000034677.12	RNF19A	chr8	100257060	100336218	protein_coding	-	79158	3767.24	3257.05	3403.06	3420.09	3605.32	3515.66	4673.78	5347.96	4862.26	8481.71	7682.94	7518.32	25.56	29.34	26.28	49.53	43	41.7	6427.83	0.670448	0.0823519	8.14127	3.91165e-16	1.06496e-14
ENSG00000100342.20	APOL1	chr22	36253010	36267530	protein_coding	+	14520	2209.66	2127.06	2677.46	2326.11	2521.15	2448.32	104.319	103.713	87.9763	267.959	282.612	270.516	0.84	0.83	0.7	2.3	2.32	2.2	186.183	1.48707	0.182703	8.13928	3.97622e-16	1.08097e-14
ENSG00000137699.16	TRIM29	chr11	120111275	120185529	protein_coding	-	74254	2055.32	2092.41	2039.95	1791.51	1846.91	2089.91	162.218	135.642	125.841	401.166	351.245	342.863	1.57	1.31	1.2	4.14	3.45	3.35	253.163	1.37919	0.169535	8.13515	4.11412e-16	1.11683e-14
ENSG00000198924.7	DCLRE1A	chr10	113834725	113854383	protein_coding	-	19658	4181.85	4090.5	4082.6	4189.9	4130.01	4126.81	1612.85	1722.3	1760.11	918.699	1051	1032.02	7.45	7.98	8.04	4.54	4.97	4.83	1349.5	-0.764941	0.0941205	-8.12725	4.39141e-16	1.19038e-14
ENSG00000175220.11	ARHGAP1	chr11	46677080	46700615	protein_coding	-	23535	3029.22	2998.07	3042.71	3049.79	3066.48	3042.02	9379.53	10253.5	11058.7	6543.02	6522.21	6711.48	58.94	64.64	68.7	43.91	41.95	42.78	8411.42	-0.634466	0.0781095	-8.12278	4.55629e-16	1.23329e-14
ENSG00000198826.10	ARHGAP11A	chr15	32615144	32639949	protein_coding	+	24805	2473.99	2617.59	2659.39	2719.74	2628.05	2911.77	4249.37	5911.92	5666.46	1891.47	2824.42	2382.16	30.44	42.49	40.13	14.47	20.72	17.3	3820.97	-1.1581	0.142711	-8.11504	4.85642e-16	1.31263e-14
ENSG00000164715.5	LMTK2	chr7	98106885	98209633	protein_coding	+	102748	8763.14	8756.92	8765.92	8760.9	8761.93	8762.72	3438.24	3681.27	3543.96	5951.84	5354.51	5252.36	7.49	8.05	7.63	13.85	11.94	11.61	4537.03	0.634944	0.0782645	8.1128	4.94663e-16	1.33317e-14
ENSG00000243725.6	TTC4	chr1	54715822	54742657	protein_coding	+	26835	1578.68	1635.09	1630.72	1654.46	1572.09	1616.99	1530.11	1609.33	1533.78	874.666	944.775	980.118	18.1	19.09	17.92	11.05	11.44	11.75	1245.46	-0.738561	0.0910357	-8.11287	4.94378e-16	1.33317e-14
ENSG00000101213.6	PTK6	chr20	63528001	63537370	protein_coding	-	9369	2567.52	2584.78	2577.82	2632.14	2622.49	2550.04	1333.27	1235.65	1289.86	763.144	631.89	742.247	9.83	9.14	9.4	6.01	4.77	5.55	999.342	-0.849656	0.104812	-8.10646	5.21159e-16	1.40055e-14
ENSG00000197122.11	SRC	chr20	37344685	37406050	protein_coding	+	61365	2896.8	2789.91	2753.04	2823.47	2952.29	2849.79	2125.67	2059.35	2319.5	3408.6	3312.76	3426.94	14.26	13.87	15.39	24.44	22.76	23.33	2775.47	0.640047	0.078954	8.10658	5.20637e-16	1.40055e-14
ENSG00000150551.10	LYPD1	chr2	132644853	132671579	protein_coding	-	26726	1561.65	1546.73	1580.26	1590.16	1579.29	1588.98	3013.48	3184.24	3206.07	4715.93	6261.81	6239.99	36.54	38.74	38.43	61.08	77.7	76.74	4436.92	0.872226	0.107615	8.10504	5.27299e-16	1.41502e-14
ENSG00000171877.20	FRMD5	chr15	43870761	44195252	protein_coding	-	324491	2704	2856.42	2624.4	3340.8	3176.19	3224.42	313.583	345.988	342.341	647.652	689.434	632.984	2.02	2.24	2.17	4.44	4.52	4.13	495.33	0.971685	0.119901	8.10403	5.31697e-16	1.42478e-14
ENSG00000046604.12	DSG2	chr18	31498043	31549008	protein_coding	+	50965	5638.69	5622.42	5627.18	5606.85	5628.89	5623.35	8887.48	9299.96	8944.81	6375.01	6066.14	5662.41	30.17	31.67	30.01	23.11	21.07	19.49	7539.3	-0.583888	0.0721213	-8.09592	5.68325e-16	1.52076e-14
ENSG00000050748.17	MAPK9	chr5	180233143	180292099	protein_coding	-	58956	2243.42	2183.75	2207.79	2226.75	2141.31	2137.2	8483.15	9291.74	8974.96	6062.01	6206.58	6008.9	73.96	81.28	77.33	56.44	55.36	53.14	7504.56	-0.549686	0.0679159	-8.09363	5.79124e-16	1.54744e-14
ENSG00000132436.11	FIGNL1	chr7	50444128	50542535	protein_coding	-	98407	2883.6	2735.1	2844.31	2811.31	2881.36	2924.95	2122.41	3004.87	2741.03	1123.63	1411.18	1278.03	14.24	20.23	18.18	8.04	9.69	8.69	1946.86	-1.04622	0.129323	-8.08998	5.96765e-16	1.59231e-14
ENSG00000254122.2	PCDHGB7	chr5	141417645	141512979	protein_coding	+	95334	4299.28	3839.18	4400.73	4148.09	4407.57	4191.43	186.428	188.404	191.824	387.269	466.987	450.897	0.84	0.86	0.86	1.88	2.17	2.08	311.968	1.20171	0.148558	8.08914	6.00852e-16	1.60093e-14
ENSG00000260822.1	AC004656.1	chrX	24545516	24550466	sense_overlapping	+	4950	4768.14	4761.92	4770.92	4765.9	4766.93	4767.72	1098.85	1018.22	1070.95	1709.6	1713.86	1685.46	4.4	4.09	4.24	7.31	7.02	6.85	1382.82	0.679848	0.0840688	8.08681	6.12494e-16	1.62963e-14
ENSG00000100714.15	MTHFD1	chr14	64388031	64463457	protein_coding	+	75426	2498.19	2393.46	2410.26	2383.83	2410.6	2437.25	12377.2	15279.1	15456.6	7489.78	8568.82	8693.89	97.58	120.81	120.43	63.04	69.12	69.51	11310.9	-0.800729	0.0990295	-8.08576	6.17775e-16	1.64135e-14
ENSG00000123728.9	RAP2C	chrX	132203024	132219480	protein_coding	-	16456	2645.17	2645.28	2383.16	2720.17	2722.64	2663.67	20188.4	25367.2	25795.2	10623.4	14093.7	12782	146.71	184.91	185.29	82.44	104.8	94.2	18141.7	-0.928282	0.114904	-8.07876	6.54291e-16	1.73591e-14
ENSG00000130701.3	RBBP8NL	chr20	62410237	62427533	protein_coding	-	17296	2610.14	2603.92	2612.92	2607.9	2608.93	2609.72	1035.57	1040.91	1151.25	636.589	525.724	562.342	7.58	7.64	8.33	4.98	3.94	4.17	825.397	-0.904762	0.112074	-8.07292	6.86368e-16	1.81844e-14
ENSG00000138867.16	GUCD1	chr22	24540423	24555935	protein_coding	-	15512	2684.64	2536.8	2472.96	2528.47	2577.69	2439.61	6540.33	7014.59	7504.27	4329.34	4332.69	4751.61	49.18	52.92	55.78	34.77	33.33	36.23	5745.47	-0.650916	0.0806449	-8.07138	6.95088e-16	1.83894e-14
ENSG00000136826.14	KLF4	chr9	107484852	107490482	protein_coding	-	5630	2465.78	2509.54	2517.98	2464.48	2477.38	2523.33	2896.78	2263.24	2373.51	4743.23	4327.47	4237.56	22.19	17.39	17.97	38.79	33.92	32.91	3473.63	0.821829	0.101863	8.068	7.14605e-16	1.88791e-14
ENSG00000165449.11	SLC16A9	chr10	59650761	59736002	protein_coding	-	85241	3651.04	3624.92	3617.43	3537.11	3654.3	3663.29	1338.1	1186.52	1200.69	657.466	743.036	700.144	7.05	6.27	6.25	3.7	4.01	3.74	970.992	-0.826594	0.102491	-8.06507	7.31939e-16	1.93098e-14
ENSG00000103034.14	NDRG4	chr16	58462846	58513628	protein_coding	+	50782	2323.5	2192.16	1880.12	1807.45	1868.4	1911.23	341.862	345.983	421.624	755.87	718.954	783.123	3.29	3.33	4.01	7.76	7.08	7.63	561.236	1.02026	0.126609	8.0583	7.73626e-16	2.03809e-14
ENSG00000181192.11	DHTKD1	chr10	12068972	12123225	protein_coding	+	54253	4487.26	4446.19	4541.99	4260.96	4516.83	4463.26	5919.2	7562.58	7540.54	4068.55	3950.93	4104.61	25.39	32.54	31.97	18.63	17.34	17.85	5524.4	-0.794361	0.0985912	-8.05711	7.81178e-16	2.05509e-14
ENSG00000185432.11	METTL7A	chr12	50923472	50932517	protein_coding	+	9045	2184.64	2542.01	2243.31	2291.49	2798.29	2401.66	626.605	533.505	585.871	274.739	274.099	293.866	4.98	4.25	4.6	2.33	2.23	2.37	431.448	-1.04877	0.130215	-8.05417	8.00179e-16	2.10213e-14
ENSG00000106524.8	ANKMY2	chr7	16599776	16645817	protein_coding	-	46041	2333.23	2355.36	2364.05	2336.77	2351.14	2346.86	1483.32	1596.25	1573.66	955.86	954.181	957.772	12.06	13.02	12.65	8.3	7.94	7.9	1253.51	-0.698788	0.086765	-8.0538	8.02595e-16	2.10552e-14
ENSG00000115020.16	PIKFYVE	chr2	208266267	208358751	protein_coding	+	92484	8884.63	8539.63	8687.7	8673.37	8505.61	8706.32	2412.85	2541.96	2375.68	4507.28	4007.61	3673.22	5.31	5.62	5.17	10.6	9.04	8.21	3253.1	0.733789	0.0911534	8.05004	8.27686e-16	2.16831e-14
ENSG00000055917.15	PUM2	chr2	20248691	20352234	protein_coding	-	103543	4192.45	3922.32	3971.56	4071.35	4099.99	4164.63	10105.9	10756.9	9863.06	15338.1	15635.2	14389	47.41	50.62	45.74	76.86	75.08	68.47	12681.4	0.56218	0.0699306	8.03912	9.04891e-16	2.36725e-14
ENSG00000143147.14	GPR161	chr1	168079543	168137667	protein_coding	-	58124	3163.84	3585.92	4451.23	4975.65	4373.39	3992.57	88.1317	81.4236	79.2019	218.329	260.214	288.682	0.43	0.38	0.39	1.1	1.27	1.39	169.33	1.63208	0.203242	8.03026	9.72656e-16	2.54098e-14
ENSG00000134333.13	LDHA	chr11	18394388	18408425	protein_coding	+	14037	1354.32	1343.04	1351.31	1369.99	1349.09	1389.4	23901.7	26965.9	25954.7	14430.7	17260.8	16277.8	335.69	379.92	360.32	216.43	248.08	231.85	20798.6	-0.679552	0.08465	-8.02778	9.92533e-16	2.5893e-14
ENSG00000175274.18	TP53I11	chr11	44885903	44951306	protein_coding	-	65403	2463.16	2419.37	2418.67	2430.1	2406.53	2412.98	6974.61	7146.04	7470.11	10188.8	10345.2	10901.6	54.92	56.45	58.11	85.66	83.35	87.04	8837.74	0.541694	0.0674931	8.02592	1.00772e-15	2.62525e-14
ENSG00000070961.15	ATP2B1	chr12	89588049	89709300	protein_coding	-	121251	4462	4514.94	4129.05	4604.86	4653.41	4481.17	14463.7	15297	15683	21116.3	23055.9	22431.4	61.77	65.53	66.2	96.3	100.75	97.14	18674.6	0.551292	0.0687046	8.02408	1.02287e-15	2.66103e-14
ENSG00000104413.15	ESRP1	chr8	94641074	94707466	protein_coding	+	66392	2849.93	2814.77	2753.3	2830.45	2731.04	2750.26	13343.6	13731.1	13815.6	9519.36	9936.55	9535.61	91.38	94.32	93.51	69.61	69.64	66.22	11647	-0.496405	0.0618671	-8.02373	1.02579e-15	2.66492e-14
ENSG00000269243.1	AC008894.2	chr19	16123661	16139892	antisense_RNA	-	16231	850.821	847.975	855.423	846.959	854.09	853.556	2486.3	2253.16	2496.14	1455.85	1454.41	1577.3	55.74	50.68	55.32	34.87	33.37	35.87	1953.86	-0.688997	0.0858958	-8.02131	1.04621e-15	2.71421e-14
ENSG00000075420.12	FNDC3B	chr3	172039628	172401665	protein_coding	+	362037	4762.11	4697.98	4625.76	4991.76	5321.86	5211.08	1988.45	1849.23	1800	3412.53	3114.55	2852.57	7.71	7.19	6.89	14.12	12.35	11.21	2502.89	0.735036	0.0916595	8.0192	1.06435e-15	2.75745e-14
ENSG00000118655.4	DCLRE1B	chr1	113905141	113914086	protein_coding	+	8945	3663.92	3638.54	3648.41	3687.49	3637.24	3675.75	6994.4	8057.51	8417.2	4219.07	4942.96	4801.11	36.5	42.18	43.42	23.51	26.4	25.41	6238.71	-0.749765	0.0935057	-8.01838	1.07145e-15	2.772e-14
ENSG00000124831.18	LRRFIP1	chr2	237627576	237813682	protein_coding	+	186106	3501.71	3498.33	3479.1	3350.36	3483.76	3444.56	10742.6	11075	10720.8	7418.2	5833.62	5986.78	59.28	61.31	58.49	43.72	32.94	33.51	8629.49	-0.758018	0.0946902	-8.00524	1.19238e-15	3.08061e-14
ENSG00000066379.14	ZNRD1	chr6	30058899	30064909	protein_coding	+	6010	636.424	640.748	650.947	655.942	666.656	661.96	898.699	808.928	826.736	443.407	461.482	475.044	26.3	23.77	23.94	13.87	13.86	14.1	652.383	-0.875456	0.109418	-8.00102	1.23392e-15	3.18354e-14
ENSG00000108852.14	MPP2	chr17	43875357	43909711	protein_coding	-	34354	3675.93	3794.44	3476.54	3235.56	4021.93	3183.84	382.64	509.354	545.151	148.543	149.746	207.188	2.06	2.74	2.89	0.86	0.82	1.13	323.77	-1.50709	0.188493	-7.99546	1.29091e-15	3.32601e-14
ENSG00000126775.8	ATG14	chr14	55366392	55411858	protein_coding	-	45466	4555.12	4548.52	4559.66	4549.68	4556.03	4553.37	1575.21	1545.83	1473.96	2443.94	2468.35	2282.69	6.6	6.5	6.11	10.94	10.59	9.71	1965	0.647705	0.081013	7.99508	1.29494e-15	3.3318e-14
ENSG00000171368.11	TPPP	chr5	659862	693395	protein_coding	-	33533	5839.14	5832.92	5841.92	5836.9	5837.93	5838.72	113.276	104.325	131.206	312.939	299.663	310.061	0.37	0.34	0.42	1.09	1	1.03	211.912	1.39117	0.174043	7.99326	1.31414e-15	3.37656e-14
ENSG00000171148.13	TADA3	chr3	9779860	9793011	protein_coding	-	13151	1994.65	1975.66	1981.69	1971.26	2022.22	1984.04	12563.5	13065.9	13813.2	8529.99	8801.1	9291.83	120.64	125.87	131.12	87.48	86.48	90.48	11010.9	-0.567237	0.071017	-7.98735	1.3787e-15	3.5376e-14
ENSG00000065613.13	SLK	chr10	103967201	104029233	protein_coding	+	62032	6673.33	6679.18	6524.27	6352.73	6392.64	6204.93	4705.66	4790.3	4787.69	3212.96	2525.65	2604.22	13.89	14.18	13.97	10.13	7.63	7.79	3771.08	-0.775445	0.0971102	-7.98521	1.40287e-15	3.59469e-14
ENSG00000163755.8	HPS3	chr3	149129584	149173732	protein_coding	+	44148	3025.56	2855.8	2879.96	2997.43	3150.67	2986.38	6108.76	6050.15	5633.22	9204.9	8642.71	8521.65	39.12	38.88	35.66	62.95	56.63	55.35	7360.23	0.568213	0.0711707	7.9838	1.41894e-15	3.63091e-14
ENSG00000150907.7	FOXO1	chr13	40469953	40666597	protein_coding	-	196644	5552.14	5545.92	5541.44	5549.9	5550.93	5551.72	751.749	943.17	865.888	1438.32	1711.86	1610.93	2.59	3.26	2.94	5.29	6.03	5.62	1220.32	0.893457	0.111973	7.97919	1.47296e-15	3.76399e-14
ENSG00000184678.10	HIST2H2BE	chr1	149884459	149886652	protein_coding	-	2193	2011.14	2004.92	2013.92	2008.9	2009.93	2010.72	24797.6	22068.1	22402.2	33187.9	34894.9	34109.6	235.56	210.29	210.34	336.67	339.2	328.6	28576.7	0.561109	0.0704756	7.96175	1.69626e-15	4.3287e-14
ENSG00000067141.16	NEO1	chr15	73051710	73305206	protein_coding	+	253496	3623.03	3772.89	3738.14	3923.24	4102.67	3571.62	10535.2	11661.7	11474	6746.92	6870.4	7813.28	53.16	59.01	57.22	36.36	35.48	39.98	9183.6	-0.651795	0.0819308	-7.95544	1.78494e-15	4.54881e-14
ENSG00000101276.14	SLC52A3	chr20	760080	776015	protein_coding	-	15935	2091.51	2347.56	2196.16	2405.58	2171.31	2184.42	575.409	476.616	571.494	239.11	269.987	225.483	4.92	4.09	4.84	2.18	2.37	1.96	393.017	-1.15031	0.144621	-7.954	1.80586e-15	4.59587e-14
ENSG00000088812.17	ATRN	chr20	3471040	3651122	protein_coding	+	180082	5884.66	5881.52	5841.64	5933.59	5908.62	6025.74	5920.49	5777.97	5549.14	8805.24	8551.06	8043.65	19.12	18.72	17.72	30.36	28.25	26.34	7107.93	0.558717	0.0702472	7.95358	1.81196e-15	4.60513e-14
ENSG00000204950.3	LRRC10B	chr11	61508800	61511018	protein_coding	+	2218	2036.14	2029.92	2038.92	2033.9	2034.93	2035.72	513.63	453.565	515.217	843.943	1039.62	1066.01	4.82	4.27	4.78	8.46	9.98	10.14	738.664	0.990536	0.124658	7.94602	1.92592e-15	4.88813e-14
ENSG00000121653.11	MAPK8IP1	chr11	45885651	45906465	protein_coding	+	20814	2874.64	2799.15	2741.43	2783.98	2773.45	2808.9	2105.64	2029.04	2273.31	3195.09	3374.21	3377.4	14.38	13.9	15.34	23.3	23.58	23.39	2725.78	0.632602	0.0796234	7.94492	1.9432e-15	4.92532e-14
ENSG00000167994.11	RAB3IL1	chr11	61897301	61920269	protein_coding	-	22968	2093.02	2037.54	2033.37	1990.13	1806.18	2096.5	247.523	257.242	286.866	502.078	649.885	624.785	2.35	2.46	2.7	5.1	6.33	6.03	428.063	1.15949	0.145946	7.94466	1.94728e-15	4.929e-14
ENSG00000165804.15	ZNF219	chr14	21090046	21104722	protein_coding	-	14676	2340.84	2093.38	2071.37	2073.86	2216.13	2185.32	2414.73	2346.37	2412.44	1526.88	1536.92	1619.11	21.33	20.8	21.07	14.4	13.9	14.5	1976.07	-0.614829	0.0774222	-7.94124	2.00163e-15	5.05971e-14
ENSG00000100852.12	ARHGAP5	chr14	32076114	32159728	protein_coding	+	83614	4657.9	4662.38	4640.17	4681.11	4681.16	4609.72	8100.59	8266.78	7581.95	12231	12334.8	11198.7	33.23	34.01	30.73	53.58	51.77	46.57	9952.29	0.578793	0.0729341	7.93584	2.09083e-15	5.27809e-14
ENSG00000153029.14	MR1	chr1	181033425	181061938	protein_coding	+	28513	2125.99	2030.4	2158.12	2172.04	2066.37	2095.25	2591.27	2434.88	2301.99	1603.02	1479.84	1470.68	23.48	22.12	20.6	15.52	13.68	13.53	1980.28	-0.684969	0.0864286	-7.92526	2.27672e-15	5.73961e-14
ENSG00000105711.11	SCN1B	chr19	35030466	35040449	protein_coding	+	9983	1463.13	1505.76	1523.56	1504.48	1523.21	1482.49	2428.93	2259.73	2481.77	3519.62	4155.43	4253.07	30.91	28.85	31.21	47.83	54.12	54.89	3183.09	0.733555	0.0925991	7.92184	2.34023e-15	5.89177e-14
ENSG00000141068.13	KSR1	chr17	27456714	27626438	protein_coding	+	169724	2043.77	2422.9	2050.48	2048.83	1920.23	2163.73	553.997	570.601	690.949	1101.12	1207.51	1126.59	5.01	5.21	6.2	10.69	11.21	10.39	875.127	0.913131	0.115326	7.9178	2.41757e-15	6.07833e-14
ENSG00000111726.12	CMAS	chr12	22046174	22065674	protein_coding	+	19500	1414.43	1489.91	1421.91	1349.52	1393.5	1441.77	4401.32	3773.77	3878.84	2604.28	2375.02	2181.7	59.27	50.98	51.62	37.45	32.73	29.79	3202.49	-0.751365	0.0949043	-7.91708	2.43154e-15	6.10525e-14
ENSG00000115170.13	ACVR1	chr2	157736444	157875862	protein_coding	-	139418	2633.19	2588.56	2568.37	2516.19	2606.6	2583.72	2663.44	2816.93	2607.97	4009.81	4129.19	3920.44	19.69	20.89	19.05	31.65	31.24	29.4	3357.97	0.576748	0.0728842	7.91321	2.50834e-15	6.28124e-14
ENSG00000129173.12	E2F8	chr11	19224063	19241620	protein_coding	-	17557	3096.14	3135.84	3144.42	3093.77	3031.65	3164.03	1306.13	1574.84	1675.53	573.921	765.989	799.408	8.01	9.7	10.16	3.76	4.81	4.97	1115.97	-1.0922	0.138021	-7.91325	2.50754e-15	6.28124e-14
ENSG00000164867.10	NOS3	chr7	150990995	151014588	protein_coding	+	23593	3503.57	3952.74	3174.88	3951.35	4064.5	3649.85	160.479	120.177	157.999	392.256	343.638	377.704	0.83	0.62	0.81	2.16	1.81	1.98	258.709	1.34259	0.169669	7.913	2.51258e-15	6.28346e-14
ENSG00000237289.9	CKMT1B	chr15	43593054	43604901	protein_coding	+	11847	1507.03	1488.53	1461.18	1529.62	1517.55	1473.89	3286.23	4174.51	4643.47	1653.18	2106.88	2144.88	41.93	53.44	58.56	22.54	27.51	27.75	3001.53	-1.03647	0.131	-7.91201	2.53271e-15	6.32536e-14
ENSG00000158985.13	CDC42SE2	chr5	131245493	131398447	protein_coding	+	152954	3294.72	3358.93	3319.55	3387.2	3358.34	3337.45	5114.48	4895.72	4732.96	6959.64	7855.38	7468.34	29.21	28.06	26.72	42.46	45.91	43.26	6171.09	0.596213	0.0753984	7.9075	2.62601e-15	6.54963e-14
ENSG00000185480.11	PARPBP	chr12	102120185	102197520	protein_coding	+	77335	1727.36	1717.65	1704.88	1888.86	1918.59	1874.41	1487.46	1828.86	1683.32	908.123	990.605	952.995	15.74	19.44	17.63	10.26	10.74	10.22	1308.56	-0.810864	0.102551	-7.90697	2.63738e-15	6.56924e-14
ENSG00000167670.15	CHAF1A	chr19	4402662	4445018	protein_coding	+	42356	2809.42	2872.02	2885.88	2933.49	2429.7	2680.7	2144.69	2219.34	2236.96	1089.19	1366.06	1338.88	14.82	15.38	15.28	8.04	9.66	9.38	1732.52	-0.800968	0.101338	-7.90391	2.70295e-15	6.72364e-14
ENSG00000150760.12	DOCK1	chr10	126905409	127452517	protein_coding	+	547108	5464.94	5702.37	5810.43	5906.48	5489.1	5703.68	3756.75	3107.6	2904.52	6430.4	5710.71	5376.56	12.63	10.49	9.65	23.09	19.66	18.33	4547.76	0.84381	0.10678	7.90229	2.73833e-15	6.8026e-14
ENSG00000164109.13	MAD2L1	chr4	120055608	120067074	protein_coding	-	11466	1429.26	1459.59	1414.62	1401.44	1391.55	1434.97	3111.53	3382.89	3449.43	1496.99	2086.74	1767.54	41.77	45.56	45.79	21.47	28.66	24.07	2549.19	-0.895652	0.113366	-7.90056	2.77664e-15	6.88863e-14
ENSG00000198825.12	INPP5F	chr10	119726097	119829278	protein_coding	+	103181	4125.12	4239.09	4069.76	4388.13	3846.3	4400.83	1212.53	1352.21	1300.59	762.087	777.276	674.55	5.54	6.2	5.88	3.72	3.64	3.13	1013.21	-0.807315	0.102246	-7.8958	2.88463e-15	7.14708e-14
ENSG00000134057.14	CCNB1	chr5	69167010	69178245	protein_coding	+	11235	1127.92	1156.36	1150.96	1117.28	1146.77	1161.4	9869.95	11998.2	12197.8	5670.24	6824.46	6876.84	164.82	200.99	201.33	101.11	116.61	116.47	8906.25	-0.814653	0.103224	-7.89209	2.97175e-15	7.35321e-14
ENSG00000176018.12	LYSMD3	chr5	90515611	90529584	protein_coding	-	13973	3608.85	3496.78	3424.76	3576.34	3633.21	3521.94	2927.55	3181.11	2902.35	4472.45	5295.8	4714.65	15.78	17.19	15.45	25.73	29.2	25.77	3915.65	0.684663	0.0868661	7.88182	3.22644e-15	7.97287e-14
ENSG00000100100.12	PIK3IP1	chr22	31281593	31292534	protein_coding	-	10941	2248.58	2209.07	2248.21	2246.94	2196.12	2253.47	1783.33	1381.7	1316.29	3140.77	2724.31	2708.27	15.24	11.85	11.12	28.68	23.83	23.49	2175.78	0.938148	0.119072	7.8788	3.30533e-15	8.15706e-14
ENSG00000100592.15	DAAM1	chr14	59188646	59371405	protein_coding	+	182759	2674.11	2959.38	2856.88	2764.85	2882.66	2726.33	9894.23	9367.69	9200.95	13711.9	13518.1	13231.7	67.24	63.87	61.83	99.53	94.02	91.2	11487.4	0.507795	0.0644639	7.87719	3.3483e-15	8.24864e-14
ENSG00000148488.15	ST8SIA6	chr10	17318383	17454330	protein_coding	-	135947	1875.99	1820.2	1702.2	1667.57	1670.98	1717.19	391.239	403.095	354.566	671.943	858.422	813.254	4.29	4.44	3.85	7.87	9.64	9.04	582.086	1.03118	0.130909	7.87708	3.35124e-15	8.24864e-14
ENSG00000196950.13	SLC39A10	chr2	195575977	195737702	protein_coding	+	161725	4609.21	4722.32	4571.48	4629.85	4697.15	4737.76	3119.38	2880.63	2920.65	4571.5	4688.49	4266.58	12.78	11.84	11.83	20	19.65	17.72	3741.21	0.600534	0.0762446	7.87641	3.36912e-15	8.28175e-14
ENSG00000163347.5	CLDN1	chr3	190305701	190322475	protein_coding	-	16774	3298.14	3291.92	3300.92	2858.9	3296.93	3160.28	204.927	165.746	168.196	459.806	398.901	402.154	1.22	0.99	0.99	2.93	2.44	2.44	299.955	1.23135	0.156445	7.87083	3.52306e-15	8.64881e-14
ENSG00000100911.15	PSME2	chr14	24143362	24147570	protein_coding	-	4208	622.557	614.345	638.159	635.766	628.074	624.178	8864.63	9194.04	9106.89	5993.33	6341.2	6509.45	269.89	280.8	274.06	194.87	197.54	201.01	7668.26	-0.527675	0.0670473	-7.87019	3.54111e-15	8.6704e-14
ENSG00000132334.16	PTPRE	chr10	127907061	128085855	protein_coding	+	178794	4750.93	4061	4591.71	4879.87	4638.24	5017.17	929.834	779.757	660.045	1669.67	1619.39	1444.23	3.83	3.21	2.68	7.33	6.81	6.02	1183.82	1.00211	0.127328	7.87032	3.53745e-15	8.6704e-14
ENSG00000157456.7	CCNB2	chr15	59105078	59125045	protein_coding	+	19967	1343.98	1348.19	1359.9	1359.08	1348.27	1357.75	3135.72	4319.46	4298.41	1426.78	2026.96	1950.01	44.26	61.14	59.96	21.5	29.27	27.9	2859.56	-1.12194	0.142599	-7.86776	3.61041e-15	8.82852e-14
ENSG00000111247.14	RAD51AP1	chr12	4538798	4560048	protein_coding	+	21250	1325.38	1299.61	1303.73	1541.91	1482.25	1361.88	973.665	1232.13	1157.07	464.486	610.59	563.813	13.45	17.06	15.8	6.85	8.62	7.89	833.624	-1.03975	0.132165	-7.86703	3.63162e-15	8.86712e-14
ENSG00000142731.10	PLK4	chr4	127880861	127899195	protein_coding	+	18334	2472.25	2522.17	2386.38	1961.41	2300.62	2127.63	1474.52	1917.87	1920.09	909.355	945.684	971.64	12.31	16.06	15.85	8.11	8.09	8.22	1356.53	-0.911225	0.11583	-7.86689	3.63566e-15	8.86712e-14
ENSG00000225968.7	ELFN1	chr7	1688119	1747954	protein_coding	+	59835	3662.14	3655.92	3664.92	3659.9	3660.93	3661.72	347.96	324.604	369.611	619.6	826.702	831.87	1.81	1.7	1.91	3.45	4.41	4.4	553.391	1.1247	0.143106	7.85915	3.86741e-15	9.42008e-14
ENSG00000105499.13	PLA2G4C	chr19	48047843	48110817	protein_coding	-	62974	1426.27	1477.89	1331.43	1306.75	1287.17	1293.16	163.855	108.97	122.405	365.247	365.805	331.727	2.31	1.55	1.71	5.51	5.29	4.75	243.001	1.43247	0.182294	7.85801	3.90294e-15	9.49428e-14
ENSG00000120334.15	CENPL	chr1	173799550	173824720	protein_coding	-	25170	1493.46	1546.11	1520.94	1535.79	1666.33	1684.49	1268.26	1426.27	1488.59	806.495	841.108	782.795	15.39	17.37	17.85	10.46	10.44	9.64	1102.25	-0.786666	0.100158	-7.85426	4.0215e-15	9.77001e-14
ENSG00000206053.12	JPT2	chr16	1678256	1702280	protein_coding	+	24024	2317.73	2212.76	2174.95	2282.05	2196	2191.96	31017.9	31507.8	33154	21789.8	22984.9	22875.2	265.72	270.78	280.74	199.35	201.49	198.74	27221.6	-0.500261	0.0637111	-7.85203	4.09366e-15	9.93244e-14
ENSG00000100219.16	XBP1	chr22	28794555	28800597	protein_coding	-	6042	1653.04	1647.68	1629.89	1644.1	1650.61	1643.6	46357.5	29723.8	30807.3	10922.9	8913.74	8664.9	538.1	346.12	353.47	135.4	105.88	102.01	22565	-1.90697	0.243057	-7.84575	4.30372e-15	1.04286e-13
ENSG00000143153.12	ATP1B1	chr1	169105697	169132722	protein_coding	+	27025	2122.4	2114.62	2089.72	2130.96	2148.29	2130.06	18244.2	16746.4	16119.7	24999.9	25775.9	24427.7	164.11	151.1	143.32	240.14	237.26	222.83	21052.3	0.557366	0.0710551	7.84413	4.35951e-15	1.05501e-13
ENSG00000156802.12	ATAD2	chr8	123319850	123416350	protein_coding	-	96500	5005.24	4991.65	4989.13	5007.76	5004.63	5047.42	16440.9	20552.9	20150.6	9506.74	11837.2	11054.2	62.68	78.61	75.94	38.71	46.18	42.74	14923.8	-0.818931	0.10444	-7.84114	4.4648e-15	1.0791e-13
ENSG00000104635.13	SLC39A14	chr8	22367249	22434129	protein_coding	+	66880	4398.86	4177.9	4245.99	4284.49	4363.24	4225.38	2461.6	2722.44	2624.07	1721.96	1689.68	1636.14	10.98	12.18	11.56	8.2	7.71	7.4	2142.65	-0.629741	0.0803795	-7.8346	4.70328e-15	1.13527e-13
ENSG00000163918.10	RFC4	chr3	186789880	186807058	protein_coding	-	17178	994.49	986.604	970.527	949.073	980.599	972.09	1346.18	1679.5	1605.74	772.451	856.362	893.732	26.35	32.97	31.06	16.15	17.14	17.74	1192.33	-0.876939	0.111958	-7.83273	4.77376e-15	1.1508e-13
ENSG00000134690.10	CDCA8	chr1	37692418	37709719	protein_coding	+	17301	2198.39	2201.41	2211.04	2196.24	2206.38	2205.01	3346.54	4063.67	4333.79	1520.51	2082.69	2143.6	29	35.33	37.13	14.07	18.47	18.84	2915.13	-1.03177	0.131744	-7.83159	4.81731e-15	1.15981e-13
ENSG00000134698.10	AGO4	chr1	35808172	35857890	protein_coding	+	49718	4211.81	5160.22	4535.52	5814.26	5090.34	5531.07	1212.86	979.722	1061.64	1994.14	1972.87	1756.58	4.6	3.73	3.99	8.09	7.67	6.77	1496.3	0.816209	0.10427	7.82786	4.96262e-15	1.19326e-13
ENSG00000164466.12	SFXN1	chr5	175477062	175529742	protein_coding	+	52680	1682.79	1612.99	1569.79	1635.59	1600.15	1505.83	11823.9	13890.1	14121.6	7377.96	8113.7	8695.64	141.06	166.24	166.53	93.99	99.06	105.21	10670.5	-0.719951	0.0919927	-7.82618	5.02931e-15	1.20774e-13
ENSG00000185745.9	IFIT1	chr10	89392546	89406486	protein_coding	+	13940	1721.73	1720.03	1721.02	1723.25	1712.66	1713.85	2201.45	2610.82	2240.41	3737.43	5891.93	5380.86	24.45	29.1	24.61	44.34	66.98	60.62	3677.15	1.08982	0.139297	7.82367	5.13046e-15	1.23046e-13
ENSG00000170523.3	KRT83	chr12	52314301	52321398	protein_coding	-	7097	1692.14	1685.92	1694.92	1689.9	1690.93	1691.72	140.064	113.735	122.055	325.766	327.262	294.64	1.58	1.29	1.36	3.93	3.78	3.38	220.587	1.33545	0.170727	7.82215	5.19307e-15	1.24388e-13
ENSG00000067064.10	IDI1	chr10	1039908	1049170	protein_coding	-	9262	1845.3	1836.5	1871.5	1871.45	1882.22	1864.02	20605.4	21088.6	20054.3	13365.5	14941.2	14211.5	211.31	216.95	203.28	146.37	156.79	147.8	17377.8	-0.538349	0.0688281	-7.82165	5.21367e-15	1.24722e-13
ENSG00000114268.11	PFKFB4	chr3	48517684	48562015	protein_coding	-	44331	3023.99	3119.5	3210.49	3017.18	2983.75	3046.09	1197.25	1212.45	1237.86	726.098	764.382	725.86	7.46	7.57	7.62	4.83	4.87	4.58	977.317	-0.72075	0.0922069	-7.81666	5.4243e-15	1.29595e-13
ENSG00000196923.13	PDLIM7	chr5	177483394	177497606	protein_coding	-	14212	1127.12	1077.45	1093.39	1133.7	1130.32	1135.36	2870.47	3020.62	3294.83	4545.07	4770.17	4970.09	49.12	51.84	55.72	83.03	83.52	86.23	3911.88	0.635791	0.0813843	7.8122	5.61984e-15	1.34096e-13
ENSG00000138829.11	FBN2	chr5	128257909	128659185	protein_coding	-	401276	10427.1	10534.9	10543.9	9804.31	10036.6	10285	129.979	156.305	162.155	348.728	367.093	360.003	0.25	0.29	0.3	0.69	0.7	0.68	254.044	1.25385	0.160603	7.80713	5.85039e-15	1.39419e-13
ENSG00000115474.6	KCNJ13	chr2	232766464	232776568	protein_coding	-	10104	2192.8	2411.24	1837.67	1927.89	1936.02	2210.48	215.687	184.462	219.84	72.8654	49.3389	55.0434	1.99	1.7	1.99	0.72	0.47	0.51	132.873	-1.80443	0.231152	-7.80622	5.89293e-15	1.40255e-13
ENSG00000186866.16	POFUT2	chr21	45263928	45287898	protein_coding	-	23970	2015.28	2331.01	2215.27	2122.13	2130.23	2165.44	2199.49	1814.88	2026.07	3340.23	3212.07	3197.39	19.45	16.1	17.68	31.51	29.04	28.64	2631.69	0.691286	0.0886154	7.80096	6.14361e-15	1.45992e-13
ENSG00000198910.12	L1CAM	chrX	153861514	153909223	protein_coding	-	47709	3961.38	4033.37	4163.22	3978.66	4008.46	4069.7	10574	8806.85	9116.4	15940.7	14878.2	14446.1	50.03	41.8	42.63	80.56	72.03	69.32	12293.7	0.66782	0.0856087	7.80084	6.14959e-15	1.45992e-13
ENSG00000118898.15	PPL	chr16	4882507	4960741	protein_coding	-	78234	5720.48	5719.78	5714.61	5691.82	5721.82	5682.69	16602.8	15511.9	15207.5	24356.8	22232.4	22637.2	55.52	52.04	50.28	87	76.09	76.78	19424.8	0.54902	0.0705207	7.78523	6.95877e-15	1.64993e-13
ENSG00000164733.20	CTSB	chr8	11842524	11869448	protein_coding	-	26924	1683.99	1654.39	1652.89	1626.2	1616	1655.37	9552.66	9188.6	9258.05	12742	14037.3	13489.5	110.67	106.78	106.02	157.66	166.42	158.49	11378	0.52422	0.0674013	7.7776	7.39127e-15	1.75026e-13
ENSG00000162174.12	ASRGL1	chr11	62337448	62393412	protein_coding	+	55964	1403.62	1316.31	1333.88	1370.39	1420.77	1402.79	814.148	848.965	812.747	413.359	484.299	457.404	11.32	11.83	11.16	6.13	6.88	6.45	638.487	-0.870258	0.111982	-7.77142	7.76088e-15	1.83547e-13
ENSG00000112782.15	CLIC5	chr6	45898451	46080395	protein_coding	-	181944	5840.14	3815.59	5346.42	4148.09	3719.68	4196.22	16.8914	22.685	18.3587	114.404	108.373	96.447	0.07	0.09	0.08	0.52	0.48	0.42	62.8598	2.48335	0.319842	7.76431	8.20891e-15	1.93898e-13
ENSG00000152409.8	JMY	chr5	79236189	79327215	protein_coding	+	91026	8859.14	8852.92	8861.92	8856.9	8857.93	8858.72	2064.81	2064.11	1874.89	4002.43	3385.67	3094.45	4.45	4.46	3.99	9.21	7.47	6.76	2747.73	0.804958	0.103679	7.76395	8.23232e-15	1.94206e-13
ENSG00000013573.16	DDX11	chr12	31073845	31104791	protein_coding	+	30946	2034.12	2352.56	2279.16	2274.78	2185.95	2201.32	2500	2403.94	2596.12	1544.63	1583.69	1694.74	21.52	20.76	22.08	14.2	13.96	14.79	2053.85	-0.637085	0.0820646	-7.76322	8.28005e-15	1.95086e-13
ENSG00000133030.20	MPRIP	chr17	17042545	17217679	protein_coding	+	175134	2443.89	2437.29	2403.57	2646.5	2465.72	2458	9265.46	8872.41	9469.08	6161.61	4512.49	4750.16	71.49	68.68	72.23	50.8	35.66	37.16	7171.87	-0.839553	0.108204	-7.75897	8.56191e-15	2.01474e-13
ENSG00000004777.18	ARHGAP33	chr19	35774532	35788822	protein_coding	+	14290	1905.6	1859.51	2308.22	2432.84	1656.72	2849.02	688.703	782.739	776.704	318.663	412.699	271.864	6.17	7.03	6.88	3.05	3.79	2.47	541.895	-1.18323	0.152562	-7.75572	8.78405e-15	2.06442e-13
ENSG00000023516.8	AKAP11	chr13	42272153	42323267	protein_coding	+	51114	9737.14	9730.92	9739.92	9734.9	9735.93	9736.72	7515.41	7621.13	6948.04	13414.2	12181.1	10622	14.74	14.99	13.47	28.09	24.44	21.12	9716.97	0.713835	0.0921884	7.74322	9.6928e-15	2.27513e-13
ENSG00000105810.9	CDK6	chr7	92604921	92836594	protein_coding	-	231673	9988.31	9098.41	8087.78	10036.5	9808.06	8822.16	4714.77	5041.9	5405.04	7399.91	7897	7559.62	9.7	10.41	10.99	16.26	16.63	15.77	6336.37	0.591389	0.0763984	7.74086	9.8745e-15	2.31488e-13
ENSG00000164713.9	BRI3	chr7	98252379	98310441	protein_coding	+	58062	544.155	534.849	541.651	541.655	529.496	537.016	1851.58	1699.85	1821.39	2646.34	3296.52	3232.94	65.7	60.48	63.9	100.28	119.7	116.31	2424.77	0.7715	0.0997666	7.73306	1.04996e-14	2.45835e-13
ENSG00000116641.17	DOCK7	chr1	62454298	62688368	protein_coding	-	234070	4992.98	5211.37	4930.75	4872.3	5479.54	5103.1	2982.97	3009.83	3020.11	5143.68	4373.27	4520.3	11.16	11.33	11.19	20.59	16.78	17.17	3841.69	0.639107	0.0826986	7.72814	1.09125e-14	2.55184e-13
ENSG00000129195.15	PIMREG	chr17	6444415	6451469	protein_coding	+	7054	1348.49	1322.78	1285.9	1341.45	1342.09	1343.09	946.139	1117.53	1344.24	331.288	502.929	525.967	13.57	16.09	19.07	5.06	7.38	7.66	794.683	-1.32721	0.171839	-7.72355	1.13135e-14	2.64232e-13
ENSG00000062822.12	POLD1	chr19	50384204	50418018	protein_coding	+	33814	2240.8	2298.1	2307.06	2190.21	2344.61	2275.08	2120.74	2280.77	2681.74	1306.82	1308.7	1435.35	17.81	19.2	22.25	11.72	11.25	12.21	1855.69	-0.807501	0.104688	-7.71342	1.22487e-14	2.85717e-13
ENSG00000168264.10	IRF2BP2	chr1	234604269	234609525	protein_coding	-	5256	2019.22	1932.4	1766.97	2123.18	2234.43	1991.4	5438.42	4917.69	5564.88	9084.65	7755.33	8242.97	51.77	46.96	52.36	92.35	75.53	79.57	6833.99	0.655464	0.0849907	7.71219	1.23681e-14	2.88142e-13
ENSG00000090470.14	PDCD7	chr15	65117379	65133836	protein_coding	-	16457	2598.9	2525.53	2627.41	2486.87	2541.4	2618.26	2404.42	2593.98	2514.28	1656.66	1673.31	1642.29	17.89	19.36	18.49	13.16	12.74	12.39	2080.82	-0.595789	0.0772648	-7.71101	1.24831e-14	2.9046e-13
ENSG00000169607.12	CKAP2L	chr2	112736607	112764677	protein_coding	-	28070	3209.77	3097.97	3379.85	2899.23	3391.55	2792.52	1195.64	1695.91	1451.22	620.003	691.647	780.624	7.32	10.41	8.78	4.06	4.33	4.84	1072.51	-1.0527	0.136724	-7.69941	1.36694e-14	3.17669e-13
ENSG00000130429.12	ARPC1B	chr7	99374249	99394801	protein_coding	+	20552	959.631	958.116	944.01	956.359	966.775	980.411	21248.5	20064	22701.9	14713.6	14817.7	14751	422.23	399.95	445.89	312.23	301.32	297.26	18049.5	-0.5319	0.069173	-7.68942	1.47803e-14	3.4306e-13
ENSG00000137804.12	NUSAP1	chr15	41332694	41381050	protein_coding	+	48356	1720.08	1743.12	1760.52	1864.24	1877.23	1761.28	5180.82	6646.62	6372.4	2459.81	3336.3	3430.28	55.37	71.25	67.3	28.07	36.49	37.16	4571.04	-0.980438	0.127526	-7.68814	1.49295e-14	3.46094e-13
ENSG00000115828.15	QPCT	chr2	37344574	37373322	protein_coding	+	28748	1498.34	1245.35	1558.92	1398.46	1431.45	1477.28	126.095	123.76	95.8982	276.981	315.43	327.557	1.68	1.66	1.26	3.95	4.31	4.43	210.953	1.4306	0.186095	7.68748	1.5006e-14	3.47438e-13
ENSG00000134013.15	LOXL2	chr8	23297189	23425328	protein_coding	-	128139	2634.88	2637.53	2848.72	2810.17	3145.18	2903.91	803.947	558.193	533.208	1484.4	1313.84	1306.61	5.43	3.79	3.56	10.72	9.09	8.96	1000.03	1.12003	0.145755	7.68433	1.53802e-14	3.55663e-13
ENSG00000197081.12	IGF2R	chr6	159969099	160113507	protein_coding	+	144408	9458.62	10182.6	9724.68	10179.6	10046.6	10000.6	12732.9	12563.7	13218.5	20415.6	18662.3	17817.2	24.48	24.24	25.12	41.93	36.73	34.75	15901.7	0.562702	0.0732897	7.67777	1.61876e-14	3.73871e-13
ENSG00000135862.5	LAMC1	chr1	183023460	183145592	protein_coding	+	122132	4033.53	4285.81	4197.82	4355.52	4373.03	4558.71	11913.9	10743	10724.8	17614.3	17134	15645.7	52.92	47.87	47.09	83.57	77.9	70.49	13962.6	0.594331	0.0774368	7.67504	1.65361e-14	3.81451e-13
ENSG00000169894.17	MUC3A	chr7	100949555	100968346	protein_coding	+	18791	1763.65	1597.96	1756.98	1644.11	1638.64	1739.88	431.763	384.989	362.568	760.103	719.322	728.935	4.86	4.38	4.04	9.21	8.32	8.34	564.614	0.910257	0.118635	7.67274	1.68354e-14	3.87877e-13
ENSG00000156675.15	RAB11FIP1	chr8	37858618	37899467	protein_coding	-	40849	5646.59	5467.7	5397.12	5501.83	5780.63	5572.69	9988.31	9549.49	9409.71	15531	13968.1	13589.3	34.3	32.9	31.94	56.96	49.09	47.33	12006	0.573993	0.0748844	7.66505	1.78756e-14	4.11337e-13
ENSG00000277224.2	HIST1H2BF	chr6	26199520	26200715	protein_coding	+	1195	1013.14	1006.92	1015.92	1010.9	1011.93	1012.72	388.489	538.729	498.146	875.055	1033.04	1048.47	7.33	10.2	9.29	17.63	19.95	20.06	730.322	1.05033	0.137032	7.66479	1.79127e-14	4.11684e-13
ENSG00000197620.10	CXorf40A	chrX	149540355	149550510	protein_coding	+	10155	1091.35	1098.63	1110.23	1082.47	1070.44	1113.16	2207.66	2047.93	2127.01	1361.36	1401.36	1403.69	38.53	35.84	36.67	25.38	25.03	24.82	1758.17	-0.615303	0.0802991	-7.66263	1.82158e-14	4.18136e-13
ENSG00000116729.13	WLS	chr1	68098473	68233120	protein_coding	-	134647	1538.5	1558.73	1682.42	1759.95	1642.96	1601.27	1355.41	1358.62	1282.18	1964.52	2268.66	2304.5	15.89	15.98	14.85	24.59	27.22	27.39	1755.65	0.711195	0.0928353	7.66083	1.84736e-14	4.23536e-13
ENSG00000172201.11	ID4	chr6	19837386	19840684	protein_coding	+	3298	2161.14	2154.92	2163.92	2158.9	2159.93	2160.72	563.846	383.466	319.888	1248.96	1068.53	949.792	4.98	3.4	2.79	11.79	9.67	8.51	755.747	1.37303	0.179248	7.65995	1.86006e-14	4.25926e-13
ENSG00000071553.16	ATP6AP1	chrX	154428632	154436516	protein_coding	+	7884	1908.34	1908.69	1908.28	1912.23	1911.86	1908.2	20996.5	20084.7	20866.5	27836.9	28510.5	29204.5	209.93	201.44	206.21	297.21	291.69	296.12	24583.3	0.465724	0.0608386	7.65508	1.93197e-14	4.41852e-13
ENSG00000005238.19	FAM214B	chr9	35104112	35116341	protein_coding	-	12229	2337.38	2314.98	2344.32	2435.99	2454.14	2489.14	1204.06	1033.39	1040.18	633.967	588.751	627.129	9.61	8.27	8.21	5.4	4.79	5.08	854.579	-0.822392	0.10746	-7.65297	1.9639e-14	4.48606e-13
ENSG00000135913.10	USP37	chr2	218450251	218568361	protein_coding	-	118110	5919.76	6366.37	6242.75	6037.94	5902.26	6976.35	3604.42	3902.15	3920.37	2277.47	2562.51	2029.6	11.04	12	11.87	7.45	8.04	6.31	3049.42	-0.736654	0.0962652	-7.65234	1.97354e-14	4.50261e-13
ENSG00000235106.9	LINC00094	chr9	134025439	134034666	protein_coding	+	9227	2276.92	2253.86	2177.29	2364.56	2349.78	2228.38	2174.61	2078.09	2148.71	3122.11	3421.77	3821.67	18.25	17.49	17.84	27.99	29.4	32.53	2794.49	0.695505	0.0909002	7.65131	1.98944e-14	4.53335e-13
ENSG00000118402.5	ELOVL4	chr6	79914812	79947580	protein_coding	-	32768	2859.14	2852.92	2861.92	2856.9	2857.93	2858.72	288.383	304.075	318.244	541.399	766.243	719.168	1.93	2.04	2.1	3.86	5.24	4.87	489.585	1.15043	0.150361	7.65114	1.99199e-14	4.53366e-13
ENSG00000154803.12	FLCN	chr17	17212212	17237188	protein_coding	-	24976	2658.86	2820.38	2654.82	2757.79	2738.88	2752.55	2183.86	2072.18	2448.59	3469.74	3509.54	3545.83	15.27	14.54	16.92	25.91	25.11	25.15	2871.62	0.648592	0.0847879	7.64958	2.01632e-14	4.58345e-13
ENSG00000099994.10	SUSD2	chr22	24181259	24189110	protein_coding	+	7851	3238.49	3244.58	3255.93	3294.47	3263.05	3276.5	754.176	969.679	993.76	325.512	415.204	463.113	4.42	5.69	5.75	2.03	2.49	2.75	653.574	-1.17564	0.153706	-7.64859	2.03188e-14	4.61323e-13
ENSG00000187957.7	DNER	chr2	229357629	229714558	protein_coding	-	356929	3077.14	2820.78	3079.92	3074.9	3075.93	3076.72	36.8372	45.565	33.4956	136.571	160.683	156.386	0.23	0.29	0.21	0.92	1.04	1	94.923	1.9886	0.260135	7.6445	2.09762e-14	4.75672e-13
ENSG00000235123.5	DSCAM-AS1	chr21	40383083	40385358	antisense_RNA	+	2275	1015.73	1009.07	1019.54	1021.76	1014.88	1017.09	42867	36024.1	33767.1	23989.5	21023.7	22939.7	805.27	678.88	626.99	481.27	404.16	437.03	30101.9	-0.729162	0.095393	-7.64377	2.10951e-14	4.77791e-13
ENSG00000154582.16	ELOC	chr8	73939169	73972287	protein_coding	-	33118	641.73	645.937	648.548	662.221	642.839	652.798	3492.89	3698.78	3615.99	2285.19	2456.02	2496.77	102.77	109.18	105.18	71.8	73.91	74.49	3007.61	-0.578499	0.0756866	-7.64335	2.1164e-14	4.78772e-13
ENSG00000184445.11	KNTC1	chr12	122527246	122626396	protein_coding	+	99150	4282.94	4223.02	4366.43	3934.1	4081.48	4498	3168.98	3726.17	3502.81	2254.43	2066.25	1840	14.31	16.89	15.65	10.87	9.56	8.43	2759.78	-0.756312	0.0989647	-7.64223	2.13483e-14	4.82359e-13
ENSG00000132507.17	EIF5A	chr17	7306999	7312463	protein_coding	+	5464	938.065	947.481	981.454	947.833	944.935	964.68	23488.3	23503.9	24197.5	14343.2	16351	16791.4	470.08	471.89	478.69	306.55	334.86	340.81	19779.2	-0.58422	0.0764631	-7.64054	2.16309e-14	4.88155e-13
ENSG00000261740.6	BOLA2-SMG1P6	chr16	29443230	29454651	protein_coding	-	11421	868.824	882.092	887.765	895.228	865.13	881.649	3227.6	3000.99	3153.89	1959.79	2177.95	1921.14	70.02	65.31	67.62	45.41	48.34	42.26	2573.56	-0.632436	0.0827767	-7.64027	2.16768e-14	4.88601e-13
ENSG00000161981.10	SNRNP25	chr16	53010	57669	protein_coding	+	4659	916.317	912.885	914.574	917.403	918.638	916.882	4727.19	5237.11	5644.45	2751.84	3211.23	3339.83	98.51	109.49	116.28	61.25	68.46	70.58	4151.94	-0.747194	0.097859	-7.63542	2.25082e-14	5.06733e-13
ENSG00000099953.9	MMP11	chr22	23768226	23784316	protein_coding	+	16090	2043.59	1568.3	1817.56	1890.19	2130.26	1988.51	82.4154	90.0719	95.3143	292.837	225.919	248.57	0.83	0.91	0.95	3.14	2.34	2.54	172.521	1.51371	0.198293	7.63371	2.28085e-14	5.12876e-13
ENSG00000147852.15	VLDLR	chr9	2621834	2660053	protein_coding	+	38219	3347.63	3203.03	3349.64	3400.08	3284.58	3295.84	2532.61	2645.5	2496.15	3610.95	4100.19	4077.57	14.59	15.29	14.22	22.22	24.19	23.83	3243.83	0.619681	0.0812156	7.63007	2.3463e-14	5.26962e-13
ENSG00000127804.12	METTL16	chr17	2405562	2511891	protein_coding	-	106329	5113.8	4653.23	4886.76	4750.66	4739.46	4766.33	2126.4	2578.56	2413.26	3614.54	4084.19	3921.35	8.43	10.26	9.46	15.3	16.57	15.77	3123.05	0.706731	0.0926925	7.62447	2.45042e-14	5.49685e-13
ENSG00000172915.18	NBEA	chr13	34942287	35673022	protein_coding	+	730735	9651.08	10427.4	10223.7	10031.3	10029.4	9884.05	9303.62	9361.85	8835.8	17782.1	14689.8	13563.4	17.69	17.86	16.62	36.11	28.59	26.17	12256.1	0.743372	0.0975019	7.62418	2.45589e-14	5.50255e-13
ENSG00000123416.15	TUBA1B	chr12	49127782	49131397	protein_coding	-	3615	1431.72	1423.99	1434.38	1429.08	1428.69	1430.83	121505	148816	159093	65658.6	83003.1	85425.6	1622.49	1993.47	2099.88	936.32	1134.22	1156.88	110584	-0.875347	0.114827	-7.62319	2.47483e-14	5.53363e-13
ENSG00000184178.15	SCFD2	chr4	52872982	53366075	protein_coding	-	493093	2339.14	2400.5	2296.14	2422.46	2217.02	2381.39	824.377	772.122	836.886	469.012	460.897	446.771	6.72	6.32	6.74	4.08	3.85	3.7	635.011	-0.823595	0.108039	-7.62315	2.47567e-14	5.53363e-13
ENSG00000133935.6	ERG28	chr14	75649791	75661189	protein_coding	-	11398	2450.14	2443.92	2452.92	2447.9	2448.93	2449.72	7298.96	7178.27	7329.23	4626.49	5141.58	5136.67	56.9	56.14	56.48	38.52	41.02	40.61	6118.53	-0.549156	0.0720658	-7.6202	2.53284e-14	5.65467e-13
ENSG00000164032.11	H2AFZ	chr4	99948086	99950388	protein_coding	-	2302	813.15	807.306	818.186	814.733	811.908	813.931	27246.1	30018.5	31457.5	15396.3	19126	18995.6	639.68	707.01	730.01	386.03	459.52	452.29	23706.7	-0.729398	0.0957786	-7.61546	2.62762e-14	5.85927e-13
ENSG00000143819.12	EPHX1	chr1	225810092	225845563	protein_coding	+	35471	1369.12	1276.63	1298.33	1357.86	1309.95	1321.53	6671.52	5590.87	5823.29	9114.91	9331.45	9317.96	96.37	81	83.14	140.6	137.92	136.49	7641.67	0.618595	0.0812636	7.6122	2.6946e-14	6.0015e-13
ENSG00000126602.10	TRAP1	chr16	3651639	3717597	protein_coding	-	65958	1757.57	1709.76	1735.76	1732.52	1810	1749.12	9776.79	9326.2	9868.5	6505.55	6325.41	7036.65	106.72	102.14	106.49	75.86	70.66	77.9	8139.85	-0.544007	0.071467	-7.612	2.69891e-14	6.00395e-13
ENSG00000197417.7	SHPK	chr17	3608262	3636322	protein_coding	-	28060	3655.14	3648.92	3657.92	3652.9	3653.93	3654.72	2271.08	2484.43	2506.79	1505.65	1518.03	1628.59	11.87	13.02	12.95	8.4	8.12	8.63	1985.76	-0.642552	0.0844306	-7.61042	2.73197e-14	6.07028e-13
ENSG00000182771.18	GRID1	chr10	85599555	86366493	protein_coding	-	766938	3332.88	2705.78	3520.16	3478.06	3382.8	3403.42	32.2972	33.4396	29.0159	118.033	134.27	165.636	0.19	0.2	0.17	0.74	0.8	0.98	85.4486	2.15833	0.28367	7.6086	2.77084e-14	6.14936e-13
ENSG00000157077.14	ZFYVE9	chr1	52142094	52346686	protein_coding	+	204592	4621.41	4631.89	4690.52	4614.8	4378.64	4600.15	1736.1	1750.86	1659.79	2525.59	2666.46	2532.99	7.23	7.3	6.82	11.23	11.35	10.7	2145.3	0.586471	0.0770875	7.60786	2.78672e-14	6.17727e-13
ENSG00000154118.12	JPH3	chr16	87601835	87698156	protein_coding	+	96321	3419.53	3536.27	3428.36	3592.79	3624.15	3644.13	783.499	644.372	687.664	1193.49	1216.95	1245.16	4.22	3.49	3.66	6.87	6.72	6.81	961.856	0.791004	0.104072	7.60056	2.94858e-14	6.52834e-13
ENSG00000254772.9	EEF1G	chr11	62559601	62574086	protein_coding	-	14485	1337.38	1331.18	1340.9	1336.3	1335.41	1337.93	149991	144884	147246	102487	108026	109878	2142.66	2076.24	2079.12	1563.51	1579.17	1591.85	127085	-0.464605	0.0611322	-7.60001	2.96113e-14	6.54841e-13
ENSG00000136636.12	KCTD3	chr1	215567392	215621807	protein_coding	+	54415	3599.2	3588.59	3513.82	3599.29	3612.77	3524.82	6168.53	6295.15	5951.15	8742.62	8780.15	8412.93	32.96	33.75	31.44	49.89	48.01	45.6	7391.76	0.494355	0.0650597	7.59849	2.99603e-14	6.61777e-13
ENSG00000189366.9	ALG1L	chr3	125929275	125937039	protein_coding	-	7764	613.896	607.25	621.734	616.686	606.337	619.229	855.376	890.873	899.621	427.403	483.253	527.512	26.58	27.79	27.65	14.19	15.38	16.63	680.673	-0.878807	0.115659	-7.59825	3.00171e-14	6.6225e-13
ENSG00000095015.5	MAP3K1	chr5	56815574	56896152	protein_coding	+	80578	6659.86	6677.82	6712.63	6658.94	6698.49	6685.84	10083.6	9902.04	9180.54	16248.4	14666.3	13797.6	28.81	28.38	25.93	49.58	42.88	39.98	12313.1	0.616652	0.0811712	7.59693	3.03247e-14	6.68249e-13
ENSG00000165029.15	ABCA1	chr9	104781002	104928237	protein_coding	-	147235	9894.67	10304.9	8883.72	10159	9535.96	10210.5	883.206	654.834	717.647	2014.65	1568.44	1360.98	1.72	1.28	1.38	4.18	3.12	2.68	1199.96	1.13316	0.149275	7.59108	3.1724e-14	6.98264e-13
ENSG00000121101.15	TEX14	chr17	58556678	58692055	protein_coding	-	135377	4187.43	4410.75	4381.62	4606.84	4600.87	4599.94	261.363	329.075	315.409	112.615	114.714	124.165	1.11	1.41	1.33	0.51	0.5	0.54	209.557	-1.36631	0.180032	-7.58926	3.21742e-14	7.07342e-13
ENSG00000104695.12	PPP2CB	chr8	30774457	30814314	protein_coding	-	39857	1713.27	1627.96	1569.87	1624.02	1588.01	1558.58	3986.98	3812.88	3717.38	5439.81	5747.84	5456.15	47.2	45.27	43.49	68.77	69.63	65.51	4693.5	0.531432	0.0700385	7.58771	3.25603e-14	7.14991e-13
ENSG00000112297.14	CRYBG1	chr6	106360808	106571978	protein_coding	+	211170	6534.02	6563.12	6836.58	7161.09	7308.09	7004.18	7374.66	8424.98	7832.08	11515.3	11583.3	11393.8	20.42	23.4	21.43	34.06	32.82	31.99	9687.35	0.545549	0.0719201	7.58548	3.31246e-14	7.26531e-13
ENSG00000219545.11	UMAD1	chr7	7640711	7968020	protein_coding	+	327309	1424.11	1324.35	1322.68	1573.05	1577.14	1530.93	1318.37	1367.61	1220.81	1946.17	2190.53	2161.95	17.3	18	15.84	27.28	29.42	28.77	1700.91	0.691074	0.0911188	7.58432	3.34235e-14	7.3223e-13
ENSG00000226259.10	GTF2H2B	chr5	70415352	70448015	transcribed_unprocessed_pseudogene	+	32663	1248.55	1242.92	1253.14	1249.89	1247.93	1248.72	1022.01	976.865	850.275	536.391	461.542	520.963	15.63	14.99	12.85	8.74	7.22	8.08	728.008	-0.901952	0.118947	-7.58283	3.38106e-14	7.39844e-13
ENSG00000144589.21	STK11IP	chr2	219597860	219616451	protein_coding	+	18591	2696.86	2622.67	2671.52	2406.71	2466.03	2696.94	2103.99	2185.02	2337.1	3238.51	3464.52	3327.18	15.51	16.15	17.03	25.49	26.12	24.87	2776.06	0.596234	0.0786338	7.58242	3.39176e-14	7.41318e-13
ENSG00000149273.14	RPS3	chr11	75399486	75422280	protein_coding	+	22794	600.988	591.907	597.668	598.554	594.857	596.016	94878.3	97175.7	101008	59845.6	67907.9	69382	3035.97	3119.34	3194.79	2045.08	2223.66	2251.58	81699.5	-0.572041	0.0754489	-7.58183	3.40713e-14	7.43811e-13
ENSG00000107282.7	APBA1	chr9	69427530	69672306	protein_coding	-	244776	5182.92	4200.6	5346.65	4383.24	4769.62	4777.07	356.115	426.999	309.198	888.395	716.104	740.087	1.43	1.72	1.23	3.81	2.93	3.01	572.816	1.11206	0.146716	7.57969	3.46393e-14	7.55331e-13
ENSG00000143942.4	CHAC2	chr2	53767792	53775196	protein_coding	+	7404	1138.14	1131.92	1140.92	1135.9	1136.93	1137.72	436.379	465.954	459.706	224.294	220.803	222.505	7.33	7.85	7.63	4.02	3.79	3.79	338.273	-1.02913	0.13579	-7.57883	3.48685e-14	7.59444e-13
ENSG00000143228.12	NUF2	chr1	163266576	163355764	protein_coding	+	89188	1509.28	1527.71	1601.7	1557.89	1635.95	1624.52	1053.43	1301.73	1164.64	457.512	618.931	632.072	12.76	15.83	13.95	5.92	7.68	7.76	871.385	-1.04242	0.137603	-7.57553	3.57652e-14	7.78071e-13
ENSG00000137364.4	TPMT	chr6	18128311	18155074	protein_coding	-	26763	2998.14	2991.92	3000.92	2995.9	2996.93	2997.72	2178.68	2227.03	2028.79	1358.76	1432.6	1357.24	13.88	14.23	12.78	9.24	9.34	8.77	1763.85	-0.632585	0.0835739	-7.56917	3.7562e-14	8.1621e-13
ENSG00000161800.12	RACGAP1	chr12	49976923	50033136	protein_coding	-	56213	1973.91	1902.07	1970.67	2031.54	2066.66	1962.19	9138.82	12011.2	11888.8	4869.96	6029.31	6515.58	87.95	115.96	113.09	50.05	59.39	63.59	8408.95	-0.923978	0.122082	-7.56852	3.77502e-14	8.19351e-13
ENSG00000088325.15	TPX2	chr20	31739271	31801805	protein_coding	+	62534	3314.68	3308.22	3317.54	3312.96	3312.93	3314.64	10822.7	13910.7	13966.5	5813.62	7549.39	7438.12	62.36	80.41	79.55	35.77	44.51	43.47	9916.83	-0.895926	0.118506	-7.56017	4.02554e-14	8.72713e-13
ENSG00000163251.3	FZD5	chr2	207762586	207769563	protein_coding	-	6977	6525.14	6518.92	6527.92	6522.9	6523.93	6524.72	1789.11	1952.19	1934.82	2785.74	3185.89	2915.88	5.24	5.73	5.6	8.71	9.54	8.65	2427.27	0.64554	0.0854117	7.55798	4.09371e-14	8.86465e-13
ENSG00000135919.12	SERPINE2	chr2	223975112	224039319	protein_coding	-	64207	1881.52	1154.28	1633.54	1738.24	1880.45	1867.46	72.5509	82.8378	82.3428	255.846	226.378	208.734	0.83	0.92	0.94	3.11	2.65	2.41	154.782	1.53837	0.203611	7.55543	4.17489e-14	9.03001e-13
ENSG00000112984.11	KIF20A	chr5	138178719	138187715	protein_coding	+	8996	2873.04	2906.77	2874.77	2916.16	2851.3	2773.71	4817.3	6468.13	6628.84	2208.29	3162.22	3145.07	32.09	43.23	43.65	15.72	21.56	21.25	4404.98	-1.07354	0.142108	-7.55436	4.20931e-14	9.09395e-13
ENSG00000146263.11	MMS22L	chr6	97142161	97283217	protein_coding	-	141056	3068.79	3571.64	3233.81	3148.39	3659.74	3367.16	1290.84	1405.27	1561.32	815.068	840.708	843.675	7.39	8.06	8.85	4.98	4.93	4.91	1126.15	-0.771208	0.102095	-7.55385	4.22574e-14	9.11894e-13
ENSG00000090447.11	TFAP4	chr16	4257186	4273075	protein_coding	-	15889	1546.63	1437.89	1653.21	1684.38	1761.02	1737.08	601.729	656.828	631.246	345.296	338.759	333.839	7.05	7.69	7.3	4.31	4.06	3.97	484.616	-0.892901	0.118254	-7.5507	4.32911e-14	9.33126e-13
ENSG00000137818.11	RPLP1	chr15	69452784	69456194	protein_coding	+	3410	776.436	764.72	756.976	779.429	786.422	760.837	47831.1	44097.6	47232.5	31592.5	32280.8	34087.4	1184.86	1095.81	1156.5	835.78	818.31	856.37	39520.3	-0.506473	0.0670993	-7.54811	4.41606e-14	9.50773e-13
ENSG00000152256.13	PDK1	chr2	172555373	172608669	protein_coding	+	53296	3145.58	3395.09	3143.15	3703.93	4075.84	4146.31	955.498	921.277	956.091	582.167	542.405	500.312	5.1	4.94	5.06	3.33	2.97	2.72	742.958	-0.804302	0.106634	-7.54261	4.60642e-14	9.90619e-13
ENSG00000256663.1	AC112777.1	chr12	20551590	20553012	processed_pseudogene	+	1422	1240.14	1233.92	1242.92	1237.9	1238.93	1239.72	542.604	550.891	668.046	269.768	307.547	263.958	8.37	8.51	10.18	4.45	4.86	4.13	433.802	-1.07463	0.142535	-7.5394	4.72126e-14	1.01415e-12
ENSG00000137815.14	RTF1	chr15	41408408	41483563	protein_coding	+	75155	3549.74	3921.97	3547.17	3726.62	3856.61	3869.32	4118.9	3753.13	3911.74	5923.96	5694.27	5555.36	21.02	19.21	19.73	32.28	29.73	28.75	4826.23	0.543565	0.0721741	7.53131	5.0235e-14	1.07784e-12
ENSG00000173334.3	TRIB1	chr8	125430321	125438405	protein_coding	+	8084	3032.52	2798.27	2801.46	2957.53	3083.99	2941.8	3508.9	3283.51	3378.27	4921.19	4805.2	4815.39	22.83	21.43	21.73	34.2	32	31.78	4118.74	0.515795	0.0684886	7.53111	5.03122e-14	1.07826e-12
ENSG00000104856.13	RELB	chr19	45001430	45038198	protein_coding	+	36768	1731.36	1911.24	2047.16	2058.78	2003.39	1871.06	233.512	172.676	179.262	404.076	475.719	529.171	2.31	1.7	1.75	4.26	4.8	5.3	332.403	1.27594	0.169432	7.53069	5.04714e-14	1.08043e-12
ENSG00000183723.12	CMTM4	chr16	66614750	66696707	protein_coding	-	81957	4441.4	4447.61	4362.54	4608.49	4492.88	4566.23	9054.29	9168.26	8994.98	12612.2	13813.9	12500.9	38.53	39.15	37.84	57.32	60.16	53.96	11024.1	0.516049	0.0685506	7.52801	5.15209e-14	1.10164e-12
ENSG00000114956.19	DGUOK	chr2	73926826	73958961	protein_coding	+	32135	684.131	686.247	673.883	663.381	682.004	676.851	3398.32	3239.72	3434.84	2206.17	2241.15	2365.72	95.73	91.56	95.65	66.38	64.63	67.59	2814.32	-0.564009	0.0749607	-7.52406	5.31001e-14	1.13411e-12
ENSG00000156875.13	MFSD14A	chr1	100038097	100083377	protein_coding	+	45280	2548.85	2508.92	2570.06	2591.9	2592.93	2593.72	2263.79	2155.69	1989.56	3151.8	3702.61	3408.84	16.83	16.08	14.62	25.03	28.17	25.7	2778.72	0.680321	0.0904238	7.52369	5.32506e-14	1.13603e-12
ENSG00000239672.7	NME1	chr17	51153536	51162428	protein_coding	+	8892	764.615	756.725	769.011	764.285	764.208	763.866	11946.5	11820.2	11761	7921.48	8138.89	8797.27	298.64	296.42	290.59	211.47	208.19	223	10064.2	-0.514964	0.068447	-7.52354	5.33132e-14	1.13607e-12
ENSG00000118193.11	KIF14	chr1	200551497	200620734	protein_coding	-	69237	6885.96	6898.79	6884.09	6820.25	6870.03	6845.55	1772.97	2454.92	2427.84	998.359	1212.65	1168.41	4.93	6.84	6.67	2.97	3.45	3.29	1672.52	-0.979286	0.13018	-7.52255	5.37178e-14	1.1421e-12
ENSG00000255717.6	SNHG1	chr11	62851988	62855914	processed_transcript	-	3926	859.78	844.179	866.929	919.913	874.159	844.638	2272.07	2193.92	2267.98	1499.9	1329.69	1492.25	49.99	48.42	49.31	35.24	29.93	33.29	1842.64	-0.638458	0.0848724	-7.52256	5.3715e-14	1.1421e-12
ENSG00000104756.15	KCTD9	chr8	25427847	25458476	protein_coding	-	30629	2522.36	2407.85	2516.27	2563.79	2651.15	2624.46	2246.32	2432.4	2224.92	1531.76	1514.86	1463.29	16.85	18.29	16.48	12.26	11.63	11.12	1902.26	-0.613723	0.0816145	-7.51978	5.48699e-14	1.16527e-12
ENSG00000171793.13	CTPS1	chr1	40979335	41012565	protein_coding	+	33230	2361.43	2196.93	2211.75	2154.06	2270.84	2229.34	3593	3759.33	3781.28	2644.91	2406.3	2432.67	30.67	32.2	31.9	24.11	21.02	21.06	3102.91	-0.573255	0.0762639	-7.51672	5.6167e-14	1.19147e-12
ENSG00000184154.13	LRTOMT	chr11	72080331	72110782	protein_coding	+	30451	1035.74	926.562	1004.16	1066.38	985.279	971.601	1049.31	1113.27	1084.65	567.426	584.008	684.711	20.08	21.34	20.51	11.62	11.43	13.31	847.229	-0.820425	0.109151	-7.51642	5.62957e-14	1.19285e-12
ENSG00000115271.10	GCA	chr2	162318840	162371595	protein_coding	+	52755	1035.69	1043.37	996.767	1072.12	1052.33	1052.3	2872.81	2836.52	2805.15	1890.03	1973.93	1954.57	52.65	52.15	50.82	36.98	37.02	36.33	2388.84	-0.549199	0.0730717	-7.51589	5.65246e-14	1.19634e-12
ENSG00000154310.16	TNIK	chr3	171061339	171460408	protein_coding	-	399069	4807.32	4473.99	4290.93	4684.64	5498.77	4934.86	542.037	425.924	444.862	1069.13	876.169	875.121	2.17	1.7	1.76	4.58	3.58	3.56	705.54	0.99866	0.132997	7.50892	5.96186e-14	1.2604e-12
ENSG00000153012.11	LGI2	chr4	24998847	25030879	protein_coding	-	32032	2848.55	3665.75	3199.7	2824.95	2984.58	3178.36	31.8254	17.4616	21.4249	160.31	103.903	116.23	0.2	0.11	0.13	1.06	0.66	0.72	75.1924	2.4576	0.32737	7.50709	6.04556e-14	1.27666e-12
ENSG00000158406.4	HIST1H4H	chr6	26277609	26285638	protein_coding	-	8029	947.481	950.924	954.933	977.025	970.621	971.232	7705.99	6857.48	6830.78	10376.3	10966.6	10309.1	152.93	136.54	134.01	219.94	222.73	207.51	8841.03	0.565342	0.0753452	7.50336	6.22041e-14	1.3121e-12
ENSG00000173207.12	CKS1B	chr1	154974653	154979249	protein_coding	+	4596	589.672	589.978	593.878	591.231	588.763	590.198	4383.67	5215.13	5321.51	2192.14	2996.85	2857.87	141.73	169.11	170.02	75.67	99.11	93.69	3827.86	-0.891534	0.118884	-7.49919	6.42122e-14	1.35293e-12
ENSG00000175591.11	P2RY2	chr11	73218298	73236352	protein_coding	+	18054	2115.64	2098.24	2110.48	2125.38	2113.19	2099.55	2381.56	2306.47	2468.26	1621.61	1589.53	1568.49	21.55	20.93	22.07	15.67	14.72	14.4	1989.32	-0.583362	0.0778152	-7.49676	6.54167e-14	1.37676e-12
ENSG00000146410.11	MTFR2	chr6	136231024	136250335	protein_coding	-	19311	1301.5	1326.08	1398.77	1351.86	1394.78	1445.98	539.352	618.442	617.373	233.352	321.208	276.519	7.53	8.66	8.51	3.47	4.59	3.91	434.374	-1.10015	0.146809	-7.49371	6.69537e-14	1.40753e-12
ENSG00000112406.4	HECA	chr6	139135112	139180802	protein_coding	+	45690	5431.14	5424.92	5433.92	5428.9	5429.93	5430.72	1640.73	1567.27	1573.79	2420.03	2381.53	2320.03	5.77	5.53	5.47	9.09	8.57	8.27	1983.9	0.574975	0.0767556	7.49098	6.83588e-14	1.43546e-12
ENSG00000164300.16	SERINC5	chr5	80111651	80256079	protein_coding	-	144428	6173.59	6175.65	6031.55	6084.6	6141.01	6111.24	10010.2	10472.8	10553.7	14207.1	16764	15549.4	31.23	32.78	32.55	47.34	53.52	49.2	12926.2	0.583633	0.0779574	7.48657	7.06995e-14	1.48295e-12
ENSG00000215114.8	UBXN2B	chr8	58411264	58451501	protein_coding	+	40237	3364.9	3325.87	3375.01	3636.63	3345.22	3572.25	3173.68	3494.21	3370.05	2288.11	2271.06	2129.52	17.64	19.48	18.52	13.58	12.92	12.01	2787.77	-0.586417	0.0784133	-7.47853	7.51558e-14	1.57466e-12
ENSG00000070081.15	NUCB2	chr11	17208153	17349974	protein_coding	+	141821	1087.49	1090.02	1049.86	1063.6	1056.5	1086.21	8542.4	7283.96	7039.39	4966.51	4867	4480.17	152.11	130.11	123.92	94.46	88.69	80.9	6196.57	-0.675606	0.0903704	-7.47596	7.6642e-14	1.604e-12
ENSG00000135596.17	MICAL1	chr6	109444062	109465968	protein_coding	-	21906	3082.35	3022.85	3100.32	3232.83	2973.07	3023.97	1503.78	1222.06	1296	2233.52	2165.71	2195.66	9.35	7.61	7.96	14.84	13.77	13.84	1769.45	0.714704	0.095619	7.4745	7.7499e-14	1.62013e-12
ENSG00000163808.16	KIF15	chr3	44761717	44873376	protein_coding	+	111659	3991.18	3684.96	4052.67	4044.56	3534.29	3478.97	1394.25	1823.74	1720.72	696.348	866.806	929.051	7.02	9.22	8.57	3.75	4.47	4.75	1238.49	-0.987895	0.132176	-7.47409	7.77382e-14	1.62332e-12
ENSG00000174080.10	CTSF	chr11	66563463	66568841	protein_coding	-	5378	1666.8	1642.56	1528.82	1601.31	1562.5	1532.47	686.701	726.55	717.317	1096.62	1261.13	1316.37	8.25	8.77	8.52	14.08	15.51	16.04	967.447	0.785748	0.105223	7.46744	8.177e-14	1.7056e-12
ENSG00000173349.5	SFT2D3	chr2	127701508	127705242	protein_coding	+	3734	3550.85	3550.85	3550.85	3549.9	3550.93	3551.72	0	0	0	131.108	354.857	141.495	0	0	0	0.75	1.96	0.77	104.577	10.2579	1.37518	7.45929	8.69929e-14	1.81253e-12
ENSG00000196584.2	XRCC2	chr7	152644779	152676165	protein_coding	-	31386	4056.42	3858.67	3929.81	4054.9	3859.99	3832.86	1070.81	1247.44	1271.57	715.278	683.976	681.397	5.2	6.08	6.1	3.71	3.4	3.36	945.08	-0.788401	0.10572	-7.45748	8.81933e-14	1.8355e-12
ENSG00000253276.2	CCDC71L	chr7	106656765	106660996	protein_coding	-	4231	2135.68	2163.23	2291.59	2336.81	2298.78	2241.11	599.962	661.637	574.298	1033.02	1146.65	1017.86	5.11	5.64	4.83	9.4	9.98	8.79	838.906	0.802524	0.107718	7.45024	9.31691e-14	1.9369e-12
ENSG00000168702.17	LRP1B	chr2	140231423	142131701	protein_coding	-	1900278	14953.2	15021.9	14150.7	13944	13467.3	13676.9	1326.78	1282.18	1263.34	2588.12	2193.59	1966.9	1.78	1.73	1.68	3.72	3.02	2.68	1770.15	0.801625	0.107642	7.44715	9.53775e-14	1.98062e-12
ENSG00000156011.16	PSD3	chr8	18527301	19084730	protein_coding	-	557429	10607.8	9781.75	9852.54	10357.2	10733.5	10411.9	2625.01	2313.5	2172.9	5917.78	4168.4	4056.83	4.87	4.3	3.98	11.73	7.91	7.63	3542.4	0.992544	0.133317	7.44499	9.69519e-14	2.01108e-12
ENSG00000107443.15	CCNJ	chr10	96043394	96060870	protein_coding	+	17476	3231.18	3238.46	3214.96	3231.13	3323.76	3250.09	1005.07	990.306	961.093	1541.81	1629.89	1487.39	5.91	5.84	5.59	9.67	9.8	8.87	1269.26	0.656395	0.0881742	7.4443	9.7462e-14	2.01943e-12
ENSG00000152240.12	HAUS1	chr18	46104332	46128333	protein_coding	+	24001	888.043	900.867	873.007	884.792	893.773	883.459	1104.02	1166.53	1197.95	570.289	712.403	675.402	23.76	25.18	25.47	13.1	15.69	14.73	904.431	-0.827161	0.111116	-7.4441	9.76076e-14	2.02021e-12
ENSG00000020577.13	SAMD4A	chr14	54567097	54793315	protein_coding	+	226218	5554.34	5320.82	5191.71	5339.47	5316.63	5247.7	1623.3	1407.16	1458.08	3385.35	2524.58	2499.22	5.82	5.07	5.17	12.95	9.25	9.09	2149.62	0.906232	0.121741	7.44394	9.77251e-14	2.02041e-12
ENSG00000110851.11	PRDM4	chr12	107732866	107761272	protein_coding	-	28406	3773.38	3715.54	3740.84	3652.12	3487.3	3591.52	5098.84	5122.05	5151.82	3730.77	3596.31	3452.09	26.61	26.81	26.57	20.79	19.21	18.27	4358.65	-0.512437	0.0688522	-7.44256	9.87519e-14	2.03939e-12
ENSG00000071246.10	VASH1	chr14	76762189	76783015	protein_coding	+	20826	5063.16	4885.28	5168.04	5006.01	5063.96	4979.67	1420.61	1722.02	1610.32	2438.18	2597.67	2670.91	5.39	6.56	6.04	9.89	10.1	10.29	2076.62	0.69702	0.0936753	7.44081	1.00073e-13	2.06438e-12
ENSG00000134575.9	ACP2	chr11	47239302	47248906	protein_coding	-	9604	1863.03	1747.07	1844.96	1813.73	1869.28	1836.19	2602.41	2683.11	2629.21	1692.33	1798.69	1830.47	27.17	28.11	27.14	18.87	19.22	19.38	2206.04	-0.572435	0.0769819	-7.43596	1.03811e-13	2.13915e-12
ENSG00000055483.19	USP36	chr17	78787381	78841441	protein_coding	-	54060	3959.46	3685.93	3701.4	3617.85	3510.36	3784.15	2765.82	2884.79	3048.49	4535.22	4334.83	4122.54	14.25	14.9	15.51	24.95	22.85	21.54	3615.28	0.577505	0.0776752	7.43486	1.04676e-13	2.15461e-12
ENSG00000163840.9	DTX3L	chr3	122564238	122575203	protein_coding	+	10965	5657.54	5678.92	5669.55	5682.9	5683.93	5684.72	6699.77	7018.28	6786.44	9730.31	10300.8	9304.56	22.53	23.68	22.56	34.95	35.46	31.74	8306.69	0.516483	0.0694886	7.43263	1.06462e-13	2.18896e-12
ENSG00000143344.15	RGL1	chr1	183636085	183928531	protein_coding	+	292446	4558.23	4602.06	4656.72	4557.92	4579.61	4596.84	262.39	201.148	218.912	579.302	466.503	476.349	1.1	0.84	0.9	2.57	1.99	2.01	367.434	1.1609	0.156203	7.43198	1.06987e-13	2.19733e-12
ENSG00000137996.12	RTCA	chr1	100266207	100292769	protein_coding	+	26562	1466.69	1444.75	1437.59	1450.03	1419.85	1433.22	1298.77	1275.84	1182.85	781.005	759.485	670.241	17.2	16.95	15.48	11.04	10.29	9.01	994.697	-0.765387	0.10302	-7.4295	1.09013e-13	2.23605e-12
ENSG00000186832.8	KRT16	chr17	41609778	41615899	protein_coding	-	6121	1089.03	1194.15	1378	1196.59	1197.4	1267.28	48.308	56.0478	49.03	140.871	207.106	213.882	0.76	0.88	0.76	2.36	3.32	3.4	119.207	1.87739	0.252698	7.42938	1.09111e-13	2.23605e-12
ENSG00000188994.12	ZNF292	chr6	87152833	87264196	protein_coding	+	111363	8566.42	8720.64	8174.45	8224.29	8342.19	8010.29	1927.78	2051.96	2103.97	3671.81	3362.26	2946.73	4.41	4.72	4.76	8.97	7.88	6.85	2677.42	0.713087	0.095999	7.42807	1.10192e-13	2.25574e-12
ENSG00000056998.19	GYG2	chrX	2828788	2882820	protein_coding	+	54032	2477.67	2612.19	2592.54	2505.78	2730.61	2580.2	1330.37	1149.14	1166.7	1919.08	1938.67	1924.99	9.84	8.52	8.52	15.16	14.67	14.43	1571.49	0.667294	0.0898597	7.42596	1.11967e-13	2.28958e-12
ENSG00000123240.16	OPTN	chr10	13099449	13138308	protein_coding	+	38859	2079.45	1929.53	1975.1	2188.84	2139.97	2150.93	2797.44	2972.48	2899.32	4188.84	4138.22	4072.74	25.74	27.43	26.37	41.15	38.96	38	3511.51	0.516263	0.0695508	7.42282	1.14649e-13	2.34187e-12
ENSG00000109674.3	NEIL3	chr4	177309836	177362943	protein_coding	+	53107	2192.72	2166.08	2199.98	2199.62	2171.21	2178.62	435.243	494.457	510.264	202.622	242.01	236.839	3.8	4.33	4.41	1.89	2.17	2.1	353.573	-1.08328	0.145962	-7.42165	1.15669e-13	2.36012e-12
ENSG00000125898.12	FAM110A	chr20	833715	857463	protein_coding	+	23748	1480.23	1478.89	1493.77	1460.89	1470.23	1456.93	1788.2	1596.57	1680.07	1091.71	1011.6	1077.6	23.17	20.76	21.52	15.1	13.42	14.16	1374.29	-0.669855	0.0902658	-7.42091	1.16316e-13	2.37076e-12
ENSG00000073282.12	TP63	chr3	189631416	189897279	protein_coding	+	265863	3834.83	3876.12	3603.51	3848.67	3795.73	3661	270.896	327.419	398.824	655.186	758.158	785.053	1.37	1.67	1.99	3.54	3.92	4.03	532.589	1.13177	0.152752	7.4092	1.2706e-13	2.58691e-12
ENSG00000156531.16	PHF6	chrX	134373253	134428791	protein_coding	+	55538	4338.69	4302.67	4277.24	4203.74	4324.57	4384.9	3800.21	4026.06	3723.5	2632.61	2489.79	2182.47	16.85	17.91	16.33	12.47	11.3	9.83	3142.44	-0.66141	0.0893002	-7.40659	1.29588e-13	2.63551e-12
ENSG00000112414.14	ADGRG6	chr6	142301854	142446266	protein_coding	+	144412	5434.45	4867.22	4983.06	5305.49	5331.3	5086.47	8816.01	9905.78	9135.97	13579.8	13214.4	13129.5	32.59	36.75	33.39	53.62	50	49.23	11296.9	0.519385	0.0701276	7.40629	1.29881e-13	2.63861e-12
ENSG00000128872.9	TMOD2	chr15	51751561	51816368	protein_coding	+	64807	4090.35	4950.99	4854.47	5049.3	4432.85	5044	977.8	709.154	667.143	1891.43	1875.04	1393.59	3.95	2.88	2.66	8.17	7.76	5.7	1252.36	1.1361	0.153527	7.40001	1.36178e-13	2.76355e-12
ENSG00000170445.12	HARS	chr5	140673173	140692024	protein_coding	-	18851	1694.8	1669.55	1681.97	1743.2	1683.6	1738.04	5486.1	5902.64	5817.92	4034.47	3817.77	4087.22	61.55	66.46	64.54	48.33	43.84	46.5	4857.69	-0.526903	0.071212	-7.39907	1.37143e-13	2.78012e-12
ENSG00000177426.20	TGIF1	chr18	3411608	3459978	protein_coding	+	48370	1011.93	1071.32	1004.85	1020.79	1056.83	1014.58	4534.56	4405.13	4829.09	6410.71	7040.96	7471.46	84.08	81.93	88.5	126.93	133.61	140.49	5781.99	0.603242	0.0815414	7.39799	1.38257e-13	2.79967e-12
ENSG00000167645.16	YIF1B	chr19	38305104	38317273	protein_coding	-	12169	868.609	882.667	865.539	854.679	884.528	885.24	1077.09	1017.89	1076.25	561.746	606.111	667.997	23.53	22.31	23.24	13.09	13.55	14.81	834.513	-0.787285	0.106425	-7.39753	1.38743e-13	2.80647e-12
ENSG00000119397.16	CNTRL	chr9	121074863	121177610	protein_coding	+	102747	4544.18	4925.12	4709.82	4240.64	5159.3	4620.97	745.183	906.632	901.142	492.283	405.117	423.71	3.03	3.7	3.63	2.14	1.69	1.75	645.678	-0.953274	0.128871	-7.3971	1.39187e-13	2.81242e-12
ENSG00000105186.15	ANKRD27	chr19	32597007	32676597	protein_coding	-	79590	3591.17	3555.7	3617.09	3699.57	3431.53	3562.82	5434.3	5270.62	5202.5	3870.72	3531.74	3503.71	29.02	28.23	27.46	22.07	19.3	18.97	4468.93	-0.544115	0.0736255	-7.39031	1.46484e-13	2.95667e-12
ENSG00000185650.9	ZFP36L1	chr14	68787660	68796253	protein_coding	-	8593	2983.82	2968.51	2813.68	2975.83	2990.54	2995.3	11909.1	12181.2	13585.9	17664.2	19039.6	18766.1	76.97	78.98	86.8	121.92	125.93	123.01	15524.4	0.557624	0.0755206	7.38373	1.53916e-13	3.10334e-12
ENSG00000110090.12	CPT1A	chr11	68754620	68844410	protein_coding	-	89790	4319.77	4257.24	4185.93	4346.94	4279.73	4288.56	15939.4	16592.9	17264	12261.6	11178.7	11324.3	71.11	74.26	76.13	58.42	51.04	51.24	14093.5	-0.518527	0.070234	-7.38285	1.54934e-13	3.12051e-12
ENSG00000080986.12	NDC80	chr18	2571511	2616635	protein_coding	+	45124	1955.6	1930.61	1941.28	1964.79	1925.45	1957.04	1659.56	2086.04	2051.13	757.879	1120.97	976.026	16.29	20.54	19.89	7.94	11.26	9.71	1441.93	-1.02408	0.138727	-7.382	1.55927e-13	3.13714e-12
ENSG00000112343.10	TRIM38	chr6	25962802	25991226	protein_coding	+	28424	9230.14	9223.92	9232.92	9227.9	9228.93	9229.72	992.704	908.831	947.304	579.324	519.154	453.398	2.05	1.89	1.94	1.28	1.1	0.95	733.452	-0.878051	0.119013	-7.3778	1.6093e-13	3.23432e-12
ENSG00000154114.12	TBCEL	chr11	121024072	121090775	protein_coding	+	66703	3482.16	2988.01	3313.49	3495.8	3375.32	3410.99	1032.88	1034.46	887.243	1655.14	1652.87	1549.01	5.91	5.93	5.01	10.11	9.67	8.97	1301.94	0.720845	0.097755	7.374	1.65588e-13	3.32436e-12
ENSG00000251503.8	CENPS-CORT	chr1	10430102	10452153	protein_coding	+	22051	416.982	406.936	419.892	396.188	406.503	510.643	178.406	161.346	162.338	46.4464	46.6758	54.7182	8	7.29	7.21	2.21	2.17	2.51	108.322	-1.75078	0.237445	-7.37342	1.66301e-13	3.33509e-12
ENSG00000134313.15	KIDINS220	chr2	8721081	8837630	protein_coding	-	116549	6491.74	6335.45	6240.73	6337.87	6455.15	6311.59	5766.55	5648.42	5495.21	10033.7	8276.64	8290.02	17.31	17	16.3	32.17	25.42	25.24	7251.76	0.653813	0.088699	7.37114	1.69172e-13	3.38905e-12
ENSG00000175063.16	UBE2C	chr20	45812576	45816957	protein_coding	+	4381	650.728	642.446	653.406	649.105	651.368	652.892	4550.13	5673.87	5823.89	2176.21	3080.75	2986.7	133.66	167.19	169.08	68.27	92.6	88.97	4048.59	-0.961639	0.130496	-7.3691	1.7178e-13	3.43761e-12
ENSG00000178802.17	MPI	chr15	74890005	74902219	protein_coding	+	12214	1300.65	1252.24	1333.29	1366.5	1344.79	1342.77	2990.12	2804.83	2794.21	1992.3	1894.04	1921.81	43.14	40.58	39.89	30.71	27.98	28.15	2399.55	-0.563589	0.0764818	-7.36893	1.72009e-13	3.43852e-12
ENSG00000164104.11	HMGB2	chr4	173331695	173335125	protein_coding	-	3430	956.783	955.331	966.455	954.664	939.908	952.443	11222.9	15610.5	14853.2	5695.94	7669.81	7794.26	224.56	313.33	293.76	121.72	157.04	158.16	10474.4	-0.978402	0.132795	-7.36776	1.73522e-13	3.46507e-12
ENSG00000155858.5	LSM11	chr5	157743695	157760709	protein_coding	+	17014	6401.14	6394.92	6403.92	6398.9	6399.93	6400.72	1173.66	1251.8	1214.92	786.565	729.443	692.239	3.5	3.75	3.58	2.51	2.23	2.09	974.771	-0.721937	0.0980258	-7.36476	1.77463e-13	3.53999e-12
ENSG00000110696.9	C11orf58	chr11	16613132	16756881	protein_coding	+	143749	1185.3	1181.35	1122.05	1235.03	1248.24	1159.94	10874.7	10969.5	10999.2	7542.8	7832.26	8188.57	174.8	176.88	174.76	129.46	128.84	133.5	9401.16	-0.478984	0.0650638	-7.36176	1.81503e-13	3.61674e-12
ENSG00000146038.11	DCDC2	chr6	24171756	24358052	protein_coding	-	186296	4475.17	4506.2	4496.99	4450.06	4435.28	4439.68	10204.4	8348.33	8056.06	5776.64	5050.14	4947	43.61	35.79	34.03	26.36	22.09	21.44	7063.75	-0.753965	0.102428	-7.36094	1.82615e-13	3.63504e-12
ENSG00000142945.12	KIF2C	chr1	44739818	44767767	protein_coding	+	27949	2503.18	2439.41	2495.54	2616.35	2512.9	2554.3	2954.65	4138.63	4136.06	1522.92	1996.57	2023.93	22.39	31.45	30.98	12.33	15.48	15.56	2795.46	-1.0192	0.138469	-7.36049	1.83237e-13	3.64354e-12
ENSG00000121211.7	MND1	chr4	153344649	153415118	protein_coding	+	70469	679.217	744.185	727.446	722.345	741.47	727.288	412.978	458.701	504.41	186.294	219.251	226.831	10.9	12.15	13.15	5.25	5.92	6.07	334.744	-1.12565	0.152946	-7.35978	1.84208e-13	3.65896e-12
ENSG00000052795.12	FNIP2	chr4	158769138	158908049	protein_coding	+	138911	4426.21	4100.5	4244.58	4663.28	4642.04	4680.32	1349.27	1593.74	1585.57	956.05	803.267	793.497	5.79	6.85	6.71	4.37	3.53	3.45	1180.23	-0.827651	0.112515	-7.35594	1.89586e-13	3.76179e-12
ENSG00000177602.5	HASPIN	chr17	3723903	3726699	protein_coding	+	2796	2614.14	2607.92	2616.92	2611.9	2612.93	2613.72	541.718	706.947	662.624	244.272	307.548	322.626	3.96	5.18	4.79	1.91	2.3	2.39	464.289	-1.12897	0.153504	-7.35465	1.91421e-13	3.79419e-12
ENSG00000181938.13	GINS3	chr16	58295080	58406144	protein_coding	+	111064	1987.23	1985.41	2004.24	2031.92	2006.88	1981.45	1199.9	1325.42	1384.83	660.495	763.407	805.043	11.47	12.7	13.08	6.74	7.46	7.81	1023.18	-0.812202	0.110446	-7.35384	1.9259e-13	3.81332e-12
ENSG00000198853.11	RUSC2	chr9	35490127	35561898	protein_coding	+	71771	4946.95	4973.78	5051.74	5019.85	4732.74	5054.37	1202.05	1183.87	1226.9	758.568	763.4	753.126	4.63	4.57	4.66	3.12	3.01	2.94	981.32	-0.6683	0.0908796	-7.35369	1.92814e-13	3.81373e-12
ENSG00000057252.12	SOAT1	chr1	179293714	179358680	protein_coding	+	64966	2974.85	2772.81	2843.06	2901.3	3131.74	2944.58	2890.46	2945.58	2790.88	4068.97	4128.33	4057.75	18.86	19.29	17.99	28.35	27.57	26.85	3480.33	0.507203	0.068976	7.35333	1.93328e-13	3.81986e-12
ENSG00000166548.15	TK2	chr16	66508003	66552544	protein_coding	-	44541	1769.27	2098.58	2238.77	2306.1	2039.98	2028	265.471	255.686	203.889	475.995	519.485	550.976	2.43	2.38	1.84	4.69	4.91	5.16	378.584	1.10654	0.150492	7.35282	1.94064e-13	3.83037e-12
ENSG00000163191.5	S100A11	chr1	152032506	152047907	protein_coding	-	15401	411.179	404.955	413.936	408.913	409.927	410.736	79280.2	76573.8	79662.9	57685.7	58025.1	59384.7	3692.4	3577.63	3667.35	2869.14	2765.51	2804.94	68435.4	-0.427696	0.0581828	-7.3509	1.96877e-13	3.8818e-12
ENSG00000169679.14	BUB1	chr2	110637698	110678114	protein_coding	-	40416	3072.59	3113.36	3060.63	3092.54	3139.78	3128.39	4122.52	5182.09	5439.14	2170.8	2933.74	2712.96	25.39	32.01	33.1	14.27	18.48	16.94	3760.21	-0.916257	0.124678	-7.34901	1.99678e-13	3.93288e-12
ENSG00000008256.15	CYTH3	chr7	6161776	6272644	protein_coding	-	110868	4045.11	3928.43	3786.1	3946.1	3998.98	3799.91	1103.7	1073.38	1140.18	1693.17	1666.83	1855.35	5.38	5.26	5.49	8.82	8.32	9.18	1422.1	0.652406	0.0888434	7.34333	2.08337e-13	4.09912e-12
ENSG00000049246.14	PER3	chr1	7784320	7845177	protein_coding	+	60857	5258.86	4993.93	5025.01	5141.03	5233.84	5125.66	1175.6	1408.13	1367.48	2044.73	2166.31	2172.96	4.37	5.25	5.04	8.13	8.26	8.21	1722.53	0.691106	0.0941389	7.34134	2.11459e-13	4.15618e-12
ENSG00000138658.15	ZGRF1	chr4	112539333	112636995	protein_coding	-	97662	2879.81	2888.56	3255.03	3217.81	3202.19	3018.05	623.188	742.106	615.248	343.216	349.372	339.61	3.87	4.61	3.77	2.27	2.21	2.14	502.123	-0.937771	0.127795	-7.33811	2.16634e-13	4.25343e-12
ENSG00000185963.13	BICD2	chr9	92711363	92764812	protein_coding	-	53449	4810.46	4819.83	4865.62	4730.83	4736.18	4724.86	4078.2	3524.54	3577.74	5805.95	5536.54	5509.54	16.29	14.12	14.12	24.76	22.62	22.31	4672.08	0.592621	0.0807816	7.33609	2.19929e-13	4.3136e-12
ENSG00000183049.12	CAMK1D	chr10	12349482	12835545	protein_coding	+	486063	3571.77	3640.6	3525.23	3900.2	3838.54	3855.86	1402.3	1386.62	1496.6	2174.17	2174.99	2111.12	7.2	7.13	7.59	11.92	11.42	10.99	1790.96	0.589938	0.0804333	7.3345	2.22551e-13	4.36047e-12
ENSG00000161243.8	FBXO27	chr19	38990714	39032785	protein_coding	-	42071	1655.2	1622.09	1588.34	1525.28	1717.07	1899.34	784.306	970.47	1012.12	449.685	496.682	504.602	9	11.17	11.48	5.51	5.83	5.87	702.977	-0.932727	0.127265	-7.32904	2.31807e-13	4.53708e-12
ENSG00000124813.20	RUNX2	chr6	45328157	45664349	protein_coding	+	336192	4437.94	4496.94	4542.86	4436.52	4464.76	4578.2	439.859	352.454	343.49	959.074	727.374	733.335	1.87	1.51	1.43	4.35	3.16	3.16	592.598	1.09593	0.149645	7.3235	2.41587e-13	4.71864e-12
ENSG00000168502.17	MTCL1	chr18	8705661	8832778	protein_coding	+	127117	4598.03	3458.35	4283.82	3592.84	3919.74	3751.65	792.58	1056.72	805.516	2037.42	1611.9	1594.39	3.86	5.18	3.88	10.62	8.05	7.9	1316.42	0.985877	0.134616	7.32363	2.41356e-13	4.71864e-12
ENSG00000159167.11	STC1	chr8	23841915	23854807	protein_coding	-	12892	3426.03	3422.64	3362.31	3516.61	3547.56	3586.49	4028.14	4399.67	4432.42	6204.32	9084.27	8427.76	22.12	24.24	24.07	36.39	51.06	46.95	6096.1	0.882608	0.120522	7.32322	2.42095e-13	4.72362e-12
ENSG00000132561.13	MATN2	chr8	97868840	98036716	protein_coding	+	167876	2928.02	2962.03	3015.73	2880.86	2965.61	2935.95	6902.6	7911.06	7553.13	10576.8	13318.7	13799.8	44.71	51.39	48.36	73.16	88.26	90.66	10010.4	0.752965	0.102842	7.32158	2.45071e-13	4.77673e-12
ENSG00000133794.17	ARNTL	chr11	13276652	13387266	protein_coding	+	110614	2230.61	2113.64	2148.99	2107.34	1946.03	1981.08	655.287	810.416	770.934	376.622	398.641	408.096	6	7.44	6.96	3.68	3.73	3.79	569.999	-0.919357	0.125582	-7.32075	2.4658e-13	4.80114e-12
ENSG00000213928.8	IRF9	chr14	24161053	24166565	protein_coding	+	5512	998.536	918.613	1011.67	939.166	938.483	940.179	6941.79	7428.43	6594.47	9702.14	11392.7	11426	138.47	148.67	130.01	206.67	232.55	231.11	8914.25	0.633821	0.0865884	7.31992	2.48115e-13	4.826e-12
ENSG00000183856.10	IQGAP3	chr1	156525405	156572604	protein_coding	-	47199	5522.75	5395.17	5448.41	5245.34	5510.36	5553.78	2676.3	3115.47	3473.55	1877.43	1831.19	1845.38	9.38	10.96	12.04	7.03	6.57	6.56	2469.89	-0.739763	0.101085	-7.31821	2.51308e-13	4.88304e-12
ENSG00000171345.13	KRT19	chr17	41523617	41528308	protein_coding	-	4691	1181.88	1170.84	1177.37	1174.9	1175.88	1177.96	219266	181975	189843	126370	129770	134705	3558.37	2962.53	3045.26	2190.11	2155.11	2217	163655	-0.596752	0.0815622	-7.31653	2.54469e-13	4.93933e-12
ENSG00000124588.19	NQO2	chr6	2987987	3028869	protein_coding	+	40882	1074.3	1050.59	1040.36	1307.72	1220.05	1206.15	1944.2	2037.05	2192.84	1198.17	1319.18	1358.72	32.42	34.09	36.09	21.33	22.47	22.97	1675.03	-0.67332	0.0920589	-7.31401	2.59294e-13	5.02778e-12
ENSG00000183401.11	CCDC159	chr19	11344684	11354944	protein_coding	+	10260	552.078	523.243	558.701	536.912	546.427	511.986	1732.35	1778.32	1744.09	1131.16	1014.49	1173.61	61.49	63.31	61.22	42.87	36.84	42.25	1429	-0.660766	0.0903465	-7.31369	2.59908e-13	5.03448e-12
ENSG00000136824.18	SMC2	chr9	104094260	104141417	protein_coding	+	47157	4859.88	4788.74	4799.86	4843.3	4830.21	4783.06	4617.46	5753.46	5680.14	2915.52	3398.99	3288.56	18.3	22.87	22.25	12.35	13.78	13.22	4275.69	-0.741768	0.101535	-7.30557	2.76102e-13	5.34264e-12
ENSG00000112029.9	FBXO5	chr6	152970519	152983579	protein_coding	-	13060	1917.46	1898.03	1917.34	1928.64	1906.63	1930.09	1662.31	2019.23	1885.49	854.943	1140.02	1042.72	16.55	20.19	18.56	9.1	11.62	10.54	1434.12	-0.875481	0.11991	-7.30115	2.85329e-13	5.51547e-12
ENSG00000211456.10	SACM1L	chr3	45689056	45745424	protein_coding	+	56368	2863.26	2740.25	2813	2468.43	2891.59	2838.14	2396	2566.09	2441.72	1707.55	1461.76	1395.64	16.54	17.78	16.67	12.6	10.34	9.77	1994.79	-0.698528	0.0957315	-7.29673	2.94837e-13	5.6934e-12
ENSG00000134755.14	DSC2	chr18	31058840	31102415	protein_coding	-	43575	4918.84	4927.58	4999.65	5020.23	4981.51	5027.28	355.881	334.488	279.931	629.017	676.531	602.645	1.36	1.29	1.06	2.57	2.65	2.34	479.749	0.983079	0.134781	7.29392	3.01073e-13	5.80184e-12
ENSG00000274180.1	NATD1	chr17	21238870	21253410	protein_coding	-	14540	4748.14	4741.92	4750.92	4745.9	4746.93	4747.72	1578.79	1237.24	1361.34	2348.2	2305.3	2264.1	6.35	4.99	5.41	10.09	9.49	9.23	1849.16	0.728317	0.0998523	7.29394	3.01012e-13	5.80184e-12
ENSG00000125454.11	SLC25A19	chr17	75272981	75289510	protein_coding	-	16529	1168.39	1139.98	1152.45	1249.37	1114	1151.19	590.028	645.564	666.028	289.976	335.83	355.727	9.71	10.64	10.81	5.09	5.66	5.92	480.525	-0.956366	0.131132	-7.29318	3.02728e-13	5.82176e-12
ENSG00000129103.17	SUMF2	chr7	56064002	56080670	protein_coding	+	16668	1586.51	1578.07	1595.21	1565.28	1611.75	1607.58	13003.8	12567.5	12495.7	9153.06	9480.58	9245.28	156.09	151.32	148.25	117.33	116.46	112.55	10991	-0.449345	0.0616107	-7.29329	3.02484e-13	5.82176e-12
ENSG00000004399.12	PLXND1	chr3	129555175	129606818	protein_coding	-	51643	3059.64	2962.28	2929.55	2664.07	3071.97	2938.96	12981.9	15049.8	15941.4	25189.8	21719.3	22965.5	84.47	98.23	102.53	175.02	144.59	151.53	18974.6	0.667909	0.0915874	7.29258	3.0408e-13	5.84177e-12
ENSG00000219438.8	FAM19A5	chr22	48489460	48850912	protein_coding	+	361452	1823.83	1773.66	1965.34	1889.33	1895.65	1878.52	416.789	376.808	361.735	658.11	724.796	731.395	4.26	3.86	3.65	7.18	7.57	7.57	544.939	0.876383	0.120198	7.29116	3.07307e-13	5.8977e-12
ENSG00000156671.12	SAMD8	chr10	75099586	75182123	protein_coding	+	82537	5516.94	5341.99	5203.44	5448.21	5113.75	4675.96	2347.98	2458.39	2287.01	1553.36	1633.35	1569.63	8.61	9.04	8.28	6.09	6.13	5.83	1974.95	-0.57645	0.079106	-7.28706	3.16802e-13	6.07372e-12
ENSG00000223802.7	CERS1	chr19	18868545	18896727	protein_coding	-	28182	1367.79	1303.85	1322.86	1440.73	1314.87	1493.45	460.504	356.815	404.848	715.784	886.038	803.401	6.41	4.98	5.57	10.65	12.61	11.32	604.565	0.9749	0.133797	7.28642	3.1829e-13	6.09601e-12
ENSG00000048028.11	USP28	chr11	113797874	113875570	protein_coding	-	77696	2455.84	2095.6	2313.28	2319.37	2191.04	2533.15	1138.77	1532.52	1332.08	717.969	768.766	663.528	9.39	12.69	10.88	6.34	6.49	5.55	1025.6	-0.898297	0.12341	-7.27896	3.364e-13	6.43627e-12
ENSG00000148158.16	SNX30	chr9	112750838	112881671	protein_coding	+	130833	7366.84	7348.3	7401.76	7344.24	7390.36	7387.11	2468.99	2746.84	2766.13	3883.96	3948.14	3934.61	6.39	7.14	7.08	10.74	10.46	10.33	3291.45	0.558864	0.0768018	7.27671	3.42072e-13	6.5381e-12
ENSG00000151690.14	MFSD6	chr2	190408355	190509205	protein_coding	+	100850	3811.68	3824.25	3869.05	3854	3815.6	3732.03	2557.25	2829.99	2691.63	3807.02	4590.58	4316.42	12.79	14.2	13.3	20.34	23.49	21.89	3465.48	0.653776	0.0898657	7.27503	3.46343e-13	6.61299e-12
ENSG00000081087.14	OSTM1	chr6	108041409	108165854	protein_coding	-	124445	2142.13	2113.8	2146.23	2215.05	2437.49	2074.24	2740.33	2716.22	2392.7	3928.99	3941.07	3892.51	23.94	23.81	20.66	36.66	35.25	34.49	3268.64	0.585505	0.0805008	7.27328	3.50855e-13	6.69233e-12
ENSG00000102054.17	RBBP7	chrX	16839283	16870414	protein_coding	-	31131	1721.81	1731.61	1760.69	1744.41	1750.65	1738.67	16608.2	18063	17744.7	11150.7	12298.7	12581.5	182.1	198.68	192.32	130.56	138.01	139.89	14741.1	-0.540828	0.0743778	-7.27136	3.55893e-13	6.78151e-12
ENSG00000172172.7	MRPL13	chr8	120380761	120445402	protein_coding	-	64641	837.695	868.647	850.558	835.849	858.661	874.417	2570.24	2569.25	2572.97	1596.58	1799.06	1740.07	57.46	57.6	56.83	38.11	41.14	39.46	2141.36	-0.587106	0.0807538	-7.27032	3.58633e-13	6.82678e-12
ENSG00000123836.14	PFKFB2	chr1	207034366	207081024	protein_coding	+	46658	5571.54	5934.71	5890.42	6119.1	6258.58	6148.56	1575.37	1519.64	1508.74	2283.02	2300.49	2208.72	5.03	4.86	4.76	7.78	7.51	7.15	1899.33	0.561563	0.0773048	7.26427	3.75048e-13	7.132e-12
ENSG00000126778.8	SIX1	chr14	60643415	60658259	protein_coding	-	14844	2581.38	2401.8	2687.07	2406.6	2439.97	2508.92	1022.39	1015.53	901.966	1572.72	1556.76	1535.58	7.8	7.78	6.8	12.81	12.16	11.88	1267.49	0.669898	0.0922201	7.26413	3.75455e-13	7.13249e-12
ENSG00000181045.14	SLC26A11	chr17	80219699	80253500	protein_coding	+	33801	2134.57	2403.58	2180.3	2201.32	2213.21	2286.5	1355.03	1094.89	1291.4	2209.66	2071.76	1966.67	11.57	9.38	10.9	20.17	18.11	17.04	1664.9	0.739401	0.101823	7.26161	3.82498e-13	7.25893e-12
ENSG00000249158.6	PCDHA11	chr5	140868183	141012344	protein_coding	+	144161	4920.26	4846.51	4665.58	4944.01	5586.07	5184.07	4074.86	3807.89	3910.09	2765.85	2216.42	2257.38	15.51	14.54	14.71	11.25	8.63	8.72	3172.08	-0.70399	0.096974	-7.25957	3.88323e-13	7.36203e-12
ENSG00000072682.18	P4HA2	chr5	132191838	132295315	protein_coding	-	103477	1990.57	2011.08	1988.46	1984.46	1961.62	1907.76	2157.63	1803.16	1822.73	2981.54	3025.69	3123.37	20.87	17.49	17.42	30.8	29.95	30.65	2485.69	0.660272	0.0909632	7.25867	3.90913e-13	7.40364e-12
ENSG00000102032.12	RENBP	chrX	153935263	153944691	protein_coding	-	9428	856.728	877.79	1123.92	994.096	1067.36	1122.98	13.6499	6.53232	9.03761	60.681	94.9273	94.836	0.26	0.12	0.17	1.23	1.85	1.83	46.6107	3.12284	0.430232	7.2585	3.91395e-13	7.40527e-12
ENSG00000203875.10	SNHG5	chr6	85660950	85678736	processed_transcript	-	17786	291.079	282.177	290.105	292.633	293.641	291.241	4597.42	3960.59	4083.52	2807.52	2749.05	2826.9	302.56	261.45	265.65	197.27	185.11	188.68	3504.17	-0.591938	0.0815717	-7.25665	3.96782e-13	7.49963e-12
ENSG00000230733.2	AC092171.2	chr7	5475804	5479811	lincRNA	+	4007	3068.14	3061.92	3070.92	3065.9	3066.93	3067.72	2352.67	2192.52	2420.44	3558.13	3293.66	3474.24	14.65	13.69	14.89	23.65	20.98	21.93	2881.94	0.567268	0.0783711	7.23823	4.54578e-13	8.58336e-12
ENSG00000116668.12	SWT1	chr1	185157080	185291765	protein_coding	+	134685	3500.34	3411.1	2904.61	3234.08	2864.33	3172.56	159.847	168.313	172.728	327.649	436.693	383.096	0.96	1.01	1.02	2.11	2.68	2.34	274.721	1.18988	0.164444	7.2358	4.62804e-13	8.72989e-12
ENSG00000106460.18	TMEM106B	chr7	12211241	12243367	protein_coding	+	32126	2603.18	2553.05	2425.95	2624.16	2542.25	2534.8	3643.69	3666.21	3228.04	5150.21	6016.32	5296.87	27.31	27.59	23.93	41.24	46.17	40.27	4500.22	0.644178	0.0890353	7.23509	4.65216e-13	8.76656e-12
ENSG00000136933.16	RABEPK	chr9	125200542	125234158	protein_coding	+	33616	1296.5	1291.75	1297.92	1301.18	1301.68	1286.59	1349.66	1111.23	1096.42	675.882	696.126	624.707	19.87	16.42	15.97	10.62	10.48	9.34	925.669	-0.832656	0.115111	-7.23349	4.70751e-13	8.86195e-12
ENSG00000069020.18	MAST4	chr5	66596361	67169595	protein_coding	+	573234	5069.37	5534.2	5151.58	5527.8	4873.43	5295.36	4926.32	5201.26	5512.46	3495.66	3721.21	3437.39	17.95	19.03	19.86	13.62	13.88	12.71	4382.38	-0.555292	0.076788	-7.2315	4.77704e-13	8.98381e-12
ENSG00000125347.13	IRF1	chr5	132481609	132490798	protein_coding	-	9189	1423.6	1390.87	1517.59	1605.68	1460.31	1525.09	1046.97	971.36	906.64	1576.42	1549.56	1519.05	13.47	12.55	11.51	21.66	20.38	19.79	1261.67	0.670717	0.0928085	7.22689	4.94171e-13	9.28417e-12
ENSG00000133134.11	BEX2	chrX	103309346	103311046	protein_coding	-	1700	702.121	689.047	685.299	705.314	700.102	690.943	453.51	393.06	394.26	719.14	735.023	756.706	12.46	10.83	10.7	21.09	20.64	21.07	575.283	0.836724	0.115903	7.21915	5.23129e-13	9.81837e-12
ENSG00000132359.14	RAP1GAP2	chr17	2755705	3037739	protein_coding	+	282034	5917.31	6150.12	5611.39	5414.87	5907.08	5865.39	1847.52	1547.46	1746.94	3600.9	2754.25	2811.83	6.08	5.1	5.67	12.64	9.27	9.38	2384.82	0.833959	0.115572	7.21591	5.35757e-13	1.00453e-11
ENSG00000116704.7	SLC35D1	chr1	66999332	67054099	protein_coding	-	54767	5979.14	5972.92	5981.92	5976.9	5977.93	5978.72	2306.41	2579.41	2450.6	1676.76	1590.32	1509.75	7.37	8.26	7.74	5.72	5.2	4.89	2018.87	-0.619555	0.0858831	-7.21393	5.43594e-13	1.01821e-11
ENSG00000217128.11	FNIP1	chr5	131641714	131797063	protein_coding	-	155349	5129.46	4831.66	4824.95	5057.24	5042.54	4997.54	3979.76	4329.83	4229.26	6107.07	6520.23	5785.98	15.25	16.66	16.03	25.01	25.58	22.5	5158.69	0.553769	0.0767664	7.21369	5.44545e-13	1.01897e-11
ENSG00000272341.1	AL137003.2	chr6	16764346	16766883	lincRNA	+	2537	2355.14	2348.92	2357.92	2352.9	2353.93	2354.72	205.469	168.739	129.285	485.393	458.694	364.068	1.67	1.37	1.04	4.2	3.81	2.99	301.941	1.38968	0.192695	7.21178	5.52235e-13	1.03233e-11
ENSG00000163961.4	RNF168	chr3	196468783	196503768	protein_coding	-	34985	4964.86	4904.69	4850.25	4924.54	4998.84	4935.5	3545.32	3962.62	3786.12	2562.77	2610.34	2561.58	13.73	15.4	14.5	10.6	10.35	10.06	3171.46	-0.546437	0.0757882	-7.21006	5.59275e-13	1.04444e-11
ENSG00000166886.12	NAB2	chr12	57088894	57095476	protein_coding	+	6582	2353.44	2302.92	2330.19	2225.95	2374.04	2334.64	3467.72	4172.12	4161.75	2051.11	2252.55	2593.04	28.54	34.45	33.86	18.03	18.97	21.65	3116.38	-0.774732	0.107466	-7.20907	5.63334e-13	1.05098e-11
ENSG00000160446.18	ZDHHC12	chr9	128720869	128724127	protein_coding	-	3258	861.154	852.024	873.785	870.543	877.617	871.209	7629.79	7852.82	8837.85	4613.56	5221.11	5554.77	167.9	173.35	192.22	108.4	117.56	123.96	6618.32	-0.660616	0.0916404	-7.20878	5.6454e-13	1.05218e-11
ENSG00000139174.11	PRICKLE1	chr12	42456757	42590355	protein_coding	-	133598	2489.09	3138.92	3391.81	3246.79	3681.09	3466.03	266.774	301.217	263.35	485.186	624.988	618.16	1.58	1.8	1.55	3.07	3.8	3.72	426.613	1.05857	0.146888	7.2066	5.73674e-13	1.06814e-11
ENSG00000155189.11	AGPAT5	chr8	6708357	6759666	protein_coding	+	51309	3043.65	2876.55	2868.16	3043.96	2973.07	2828.56	2308.91	2408.64	2394.36	1487.39	1675.32	1546.7	15	15.7	15.38	10.33	11.14	10.2	1970.22	-0.596073	0.0827569	-7.20271	5.90295e-13	1.098e-11
ENSG00000115295.19	CLIP4	chr2	29097705	29189643	protein_coding	+	91938	2438.28	2312.61	2336.34	2506.31	2561.63	2381.6	1642.33	1232.79	1242.5	3135.89	2438.53	2412.98	12.95	9.74	9.68	26.42	19.68	19.3	2017.5	0.957346	0.132926	7.2021	5.92925e-13	1.10179e-11
ENSG00000104889.5	RNASEH2A	chr19	12802063	12813638	protein_coding	+	11575	960.472	961.326	968.825	962.662	966.197	964.029	3468.62	4116.33	4698.52	1758.03	2303.79	2380.49	68.71	81.8	91.99	37.19	46.7	47.82	3120.96	-0.93193	0.129462	-7.19849	6.0881e-13	1.13019e-11
ENSG00000158402.18	CDC25C	chr5	138285265	138338355	protein_coding	-	53090	1610.24	1613.58	1602.98	1620.24	1646.9	1680.84	705.405	927.372	984.876	278.428	438.086	394.874	8.26	10.9	11.42	3.49	5.26	4.7	621.507	-1.23968	0.172265	-7.19632	6.18592e-13	1.14721e-11
ENSG00000139289.13	PHLDA1	chr12	76025447	76033932	protein_coding	-	8485	5742.26	5747.54	5809.85	5725.96	5711.23	5791.67	2620.89	2024.21	2024.61	3982.71	3751.75	3631.18	8.7	6.73	6.64	14.1	12.74	12.22	3005.89	0.770324	0.107179	7.18727	6.60994e-13	1.22464e-11
ENSG00000120662.15	MTRF1	chr13	41216369	41263577	protein_coding	-	47208	751.809	702.438	765.508	852.619	853.17	764.64	502.787	556.963	531.95	261.995	271.492	296.028	12.31	13.68	12.87	6.84	6.79	7.36	403.536	-0.939133	0.130681	-7.18644	6.65014e-13	1.22965e-11
ENSG00000157869.14	RAB28	chr4	13361354	13484365	protein_coding	-	123011	1529.11	1513.27	1466.62	1355.44	1403.22	1504.67	823.436	800.481	839.259	478.426	497.999	412.175	10.76	10.5	10.85	6.67	6.67	5.46	641.963	-0.832377	0.115825	-7.18652	6.6464e-13	1.22965e-11
ENSG00000179387.9	ELMOD2	chr4	140524158	140553770	protein_coding	+	29612	2036.08	1870.01	1785.12	1982.48	2036.75	2030.21	2154.84	2191.88	2045.04	3131.32	3266.34	2999.02	21.05	21.48	19.75	32.67	32.65	29.72	2631.41	0.556428	0.0774316	7.18606	6.66855e-13	1.23184e-11
ENSG00000131351.14	HAUS8	chr19	17049729	17075625	protein_coding	-	25896	1136.85	1127.85	1176.26	1117.16	1228.07	1199.35	1050.84	1249.07	1272.81	691.398	697.356	704.024	17.24	20.57	20.64	12.12	11.71	11.72	944.249	-0.773599	0.107659	-7.18561	6.69066e-13	1.23471e-11
ENSG00000109270.12	LAMTOR3	chr4	99878336	99894490	protein_coding	-	16154	1142.4	1113.38	1099.54	1136.74	1090.45	1105.88	2870.63	2804.75	2601.32	3906.3	4352.57	4059.39	49.18	48.21	44.03	71.46	76.3	70.51	3432.49	0.574334	0.0799539	7.18331	6.80416e-13	1.25442e-11
ENSG00000168000.14	BSCL2	chr11	62690275	62709845	protein_coding	-	19570	1018.58	1018.64	1023.92	975.273	877.597	951.102	3113.92	2880.09	2917.42	1472.63	1925.21	1863.24	60.91	56.52	56.42	30.78	38.52	36.96	2362.09	-0.761093	0.105978	-7.1816	6.88996e-13	1.26899e-11
ENSG00000117461.14	PIK3R3	chr1	46040140	46133036	protein_coding	-	92896	5129.79	4811.73	4838.58	4940.89	4913.47	4919.03	31932.5	31737.7	31230.6	42799.2	43500.4	41225.9	123.8	123.44	119.68	177.2	172.58	162.09	37071	0.426285	0.0593822	7.17868	7.03901e-13	1.29516e-11
ENSG00000188312.13	CENPP	chr9	92325484	92620533	protein_coding	+	295049	1943.78	2119.17	2222.13	2389.4	2191.15	2408.49	1006.39	1038.82	1076.19	583.739	626.041	664.837	8.72	9.01	9.19	5.39	5.56	5.84	832.67	-0.736295	0.102623	-7.17474	7.24437e-13	1.33164e-11
ENSG00000223478.1	AL441992.1	chr9	128724445	128733194	antisense_RNA	+	8749	361.25	355.07	364.03	359.01	360.04	360.83	491.246	528.455	560.135	265.01	264.168	288.727	26.05	28.11	29.36	15.01	14.34	15.53	399.624	-0.950482	0.132496	-7.17366	7.30207e-13	1.34093e-11
ENSG00000075131.9	TIPIN	chr15	66336206	66386746	protein_coding	-	50540	1104.66	1022.68	1006.27	1012.5	1039.65	1031.65	900.226	1138.03	1057.17	464.962	590.524	566.552	16.6	21.05	19.25	9.16	11.16	10.6	786.242	-0.933365	0.13018	-7.16979	7.51144e-13	1.37803e-11
ENSG00000223572.9	CKMT1A	chr15	43692886	43699222	protein_coding	+	6336	1518.32	1505.16	1507.7	1486.38	1548.45	1506.75	2753.27	3588.91	3599.4	1308.61	1790.32	1891.54	34.76	45.46	44.93	17.65	23.13	24.22	2488.67	-0.994668	0.138744	-7.1691	7.54948e-13	1.38365e-11
ENSG00000121152.9	NCAPH	chr2	96335787	96373845	protein_coding	+	38058	2078.39	2029.91	1998.6	1916.88	1959.05	2022.59	2316.81	3184.05	3264.75	1216.61	1594.22	1593.11	22.12	30.49	30.8	12.4	15.56	15.42	2194.93	-0.99385	0.138634	-7.16885	7.56282e-13	1.38474e-11
ENSG00000111799.20	COL12A1	chr6	75084326	75206051	protein_coding	-	121725	7816.42	7347.13	7568.74	8194.49	7230.42	8047.68	5325.95	5471.37	5393.7	8556.83	8707.6	7280.61	13.22	13.62	13.22	22.67	22.12	18.33	6789.34	0.599782	0.0836777	7.16776	7.6234e-13	1.39447e-11
ENSG00000023330.14	ALAS1	chr3	52198086	52214327	protein_coding	+	16241	1929.7	1982.85	1956.95	1956.82	1960.82	1944.61	3785.99	3214.52	3315.87	2334.16	2092.97	2144.51	36.96	31.48	32	24.35	20.91	21.24	2814.67	-0.649731	0.0906604	-7.16665	7.68576e-13	1.40451e-11
ENSG00000100292.16	HMOX1	chr22	35380361	35394214	protein_coding	+	13853	1632.55	1592.28	1607.71	1636.9	1619.14	1638.72	1132.03	1251.33	1378.07	538.085	711.916	717.889	13.33	14.78	16.04	6.77	8.58	8.57	954.888	-0.936863	0.130742	-7.16572	7.73785e-13	1.41265e-11
ENSG00000155545.19	MIER3	chr5	56919602	56971675	protein_coding	-	52073	4301.44	4099.96	3433.92	3971.46	4091.52	4032.33	3750.26	4058.53	4266.62	5919.93	6315.27	5708.05	17.99	19.53	20.25	30.35	31.01	27.77	5003.11	0.570411	0.0796522	7.16127	7.99329e-13	1.45786e-11
ENSG00000100311.16	PDGFB	chr22	39223359	39244751	protein_coding	-	21392	2863.27	2789.71	2723.94	2946.07	2995.66	2702.92	3378	3164.87	3500.51	2235.67	2070.86	2341.93	22.75	21.38	23.3	16.08	14.27	16	2781.97	-0.595084	0.0831116	-7.16006	8.06395e-13	1.46932e-11
ENSG00000104490.17	NCALD	chr8	101686543	102124907	protein_coding	-	438364	2795.75	2236.87	2679.64	2428.79	2487.2	2574.78	224.913	306.731	267.374	516.984	596.998	539.778	1.7	2.32	2	4.17	4.62	4.13	408.796	1.05145	0.146876	7.15876	8.14072e-13	1.48186e-11
ENSG00000165795.23	NDRG2	chr14	21016763	21070872	protein_coding	-	54109	1455.7	1334.83	1326.42	1282.16	1368.75	1393.54	1334.84	1506.86	1536.12	2170.4	2290.41	2363.31	18.77	21.23	21.36	32.59	32.92	33.69	1866.99	0.639419	0.0893863	7.15343	8.46377e-13	1.53917e-11
ENSG00000148985.19	PGAP2	chr11	3797724	3826371	protein_coding	+	28647	1284.37	1260.19	1243.33	1217.45	1227.61	1210.75	1111.09	942.522	1010.34	619.233	593.599	591.046	17.11	14.54	15.37	10.18	9.35	9.24	811.306	-0.763903	0.10681	-7.15198	8.55331e-13	1.55395e-11
ENSG00000215784.5	FAM72D	chr1	145096000	145112696	protein_coding	+	16696	2214.14	2207.92	2216.92	2211.9	2212.93	2213.72	910.57	1131.97	1127.7	534.053	616.411	591.147	7.86	9.8	9.62	4.92	5.45	5.17	818.641	-0.866912	0.121224	-7.15135	8.59311e-13	1.55967e-11
ENSG00000148219.16	ASTN2	chr9	116425225	117415070	protein_coding	-	989845	3382.09	3325.01	3294.09	3463.81	3692.46	3569.94	1701.13	1852.63	1836.69	2634.47	2614.55	2876.35	9.42	10.29	10.03	15.56	14.79	16.14	2252.64	0.591974	0.0829107	7.1399	9.33966e-13	1.69353e-11
ENSG00000196981.3	WDR5B	chr3	122412332	122416051	protein_coding	-	3719	3537.14	3530.92	3539.92	3534.9	3535.93	3536.72	1479.4	1460.22	1366.91	2050.2	2284.27	2339.67	7.99	7.91	7.3	11.82	12.62	12.81	1830.11	0.633715	0.0887936	7.13694	9.54305e-13	1.72873e-11
ENSG00000006634.7	DBF4	chr7	87876216	87909541	protein_coding	+	33325	1508.36	1552.83	1524.49	1512.6	1535.26	1499.28	2509.3	2932.57	2999.43	1519.93	1843.74	1719.55	31.49	36.89	37.19	20.34	23.67	21.88	2254.09	-0.733341	0.102759	-7.13653	9.5716e-13	1.73223e-11
ENSG00000145386.9	CCNA2	chr4	121816444	121823933	protein_coding	-	7489	2614.14	2607.92	2616.92	2611.9	2612.93	2613.72	3565.53	4727.14	4569.84	1668.67	2478.79	2295.33	26.04	34.64	33	13.02	18.54	17	3217.55	-0.998185	0.139881	-7.13593	9.61316e-13	1.73807e-11
ENSG00000146950.12	SHROOM2	chrX	9786456	9949443	protein_coding	+	162987	6656.91	6619.58	6594.6	6715.8	6356.5	6854.83	4088.72	4634.67	4852.58	2957.98	3074.1	2882.2	11.77	13.39	13.81	9.1	9.05	8.42	3748.38	-0.608217	0.0852721	-7.13265	9.84527e-13	1.77832e-11
ENSG00000134222.16	PSRC1	chr1	109279556	109283186	protein_coding	-	3630	1391.02	1314.07	1345.29	1341.37	1302.16	1309.76	1383	1915.77	1985.46	732.496	872.244	977.542	19.81	27.51	28.1	11.2	12.79	14.21	1311.08	-1.0337	0.144963	-7.13082	9.97742e-13	1.80045e-11
ENSG00000105202.8	FBL	chr19	39834458	39846414	protein_coding	-	11956	713.768	790.478	734.027	729.51	734.167	730.821	6920.35	7030.97	7478.73	4308.66	4781.37	5122.51	178.94	182.38	191.14	118.97	126.5	134.32	5940.43	-0.592616	0.0831109	-7.13042	1.00062e-12	1.80391e-11
ENSG00000174628.16	IQCK	chr16	19716456	19858467	protein_coding	+	142011	1368.38	1208.8	1211.37	1277.53	1288.75	1304.04	548.646	613.895	531.534	948.621	1066.49	927.441	8.22	9.22	7.86	15.18	16.33	14.08	772.771	0.798318	0.111987	7.12868	1.01333e-12	1.82507e-11
ENSG00000065911.11	MTHFD2	chr2	74198562	74217565	protein_coding	+	19003	1706.09	1679.01	1655.55	1676.96	1673.34	1668.52	11126.7	11429.4	11258.5	7971.13	8556.57	7960.93	126.71	130.56	126.74	96.95	99.74	91.96	9717.2	-0.465833	0.065367	-7.12642	1.03012e-12	1.85353e-11
ENSG00000168675.18	LDLRAD4	chr18	13217498	13652755	protein_coding	+	435257	1405.64	1587.94	1510.02	2507.05	2476.48	2195.86	3063.53	2727.63	2617.2	4498.87	4070.9	4256.9	30.9	27.55	26.11	48.48	42.01	43.56	3539.17	0.611379	0.0858099	7.1248	1.04229e-12	1.87362e-11
ENSG00000125630.15	POLR1B	chr2	112541915	112577150	protein_coding	+	35235	3360.76	3469.91	3715.19	4039.11	3991.35	3468.29	3358.72	3267.56	3076.51	1967.05	2078.05	2288.92	17.49	17.07	15.85	10.95	11.08	12.1	2672.8	-0.614158	0.0862052	-7.12437	1.04561e-12	1.8778e-11
ENSG00000107882.11	SUFU	chr10	102503987	102633535	protein_coding	+	129548	4420.95	4535.29	4394.67	4338.13	4317.3	4266.18	1475.91	1651.91	1758	939.794	972.919	1054.58	6.43	7.23	7.58	4.38	4.35	4.67	1308.85	-0.720472	0.101234	-7.11692	1.10368e-12	1.98018e-11
ENSG00000108244.16	KRT23	chr17	40922696	40937634	protein_coding	-	14938	1522.24	1657.86	1724.46	1589.2	1594.05	1732.4	321.157	247.384	253.486	608.98	621.44	501.945	3.75	2.9	2.93	7.59	7.43	5.95	425.732	1.07928	0.151697	7.11474	1.12122e-12	2.00972e-11
ENSG00000139352.3	ASCL1	chr12	102957686	102960516	protein_coding	+	2830	2289.14	2282.92	2291.92	2286.9	2287.93	2288.72	2641.87	4160.19	4197.69	283.414	607.211	614.584	22.05	34.83	34.62	2.53	5.19	5.2	2084.16	-2.86968	0.403367	-7.11432	1.12464e-12	2.01392e-11
ENSG00000273983.1	HIST1H3G	chr6	26269405	26271815	protein_coding	-	2410	2228.14	2221.92	2230.92	2225.9	2226.93	2227.72	1339.01	1546.39	1672.8	622.884	898.987	808.324	11.48	13.3	14.18	5.7	7.89	7.03	1148.07	-0.970921	0.13656	-7.10983	1.16183e-12	2.07854e-11
ENSG00000132801.6	ZSWIM3	chr20	45857617	45879122	protein_coding	+	21505	2590.14	2583.92	2592.92	2587.9	2588.93	2589.72	691.155	739.094	746.038	424.041	429.779	395.621	5.1	5.47	5.44	3.34	3.24	2.96	570.955	-0.803783	0.113126	-7.10519	1.20157e-12	2.14757e-11
ENSG00000078081.7	LAMP3	chr3	183122213	183163839	protein_coding	-	41626	2507.29	2237.72	2589.65	2423.23	2636.66	2493.19	225.094	276.504	236.979	437.753	611.401	618.184	1.74	2.14	1.81	3.61	4.82	4.83	400.986	1.17836	0.165851	7.10492	1.20392e-12	2.14973e-11
ENSG00000180398.11	MCFD2	chr2	46901870	46941855	protein_coding	-	39985	3173.35	3147.89	3138.89	2965.26	3012.84	2955.5	10778.2	11305.3	11104	8049.5	8166.28	8251.07	67.14	70.66	68.39	53.56	52.06	52.13	9609.06	-0.439817	0.0619512	-7.09941	1.25287e-12	2.235e-11
ENSG00000024526.16	DEPDC1	chr1	68474152	68497221	protein_coding	-	23069	4024.57	3969.42	3975.57	3909.97	3551.3	4274.64	1746.06	2490.84	2372.41	893.745	1284.83	1009.16	8.46	12.1	11.35	4.62	6.37	4.95	1632.84	-1.05517	0.148692	-7.09637	1.28072e-12	2.28227e-11
ENSG00000108175.16	ZMIZ1	chr10	79069035	79316528	protein_coding	+	247493	6329.37	6044.43	5947.83	6141.82	6670.35	6231.91	11903.9	12567.1	13196.3	8712.11	6188.82	6588.75	36.52	38.67	40.02	28.54	19.43	20.5	9859.51	-0.80973	0.114107	-7.09626	1.28181e-12	2.28227e-11
ENSG00000118257.16	NRP2	chr2	205681990	205798133	protein_coding	+	116143	2950.27	2608.45	2970.45	2960.87	2635.94	3142.28	213.73	177.796	169.038	486.942	468.19	357.524	1.42	1.2	1.12	3.46	3.19	2.41	312.203	1.22972	0.1733	7.09588	1.28531e-12	2.28634e-11
ENSG00000145016.15	RUBCN	chr3	197671393	197749727	protein_coding	-	78334	4320.83	4088.06	4211.72	4263.99	4028.95	4126.59	3876.39	4289.06	4253	2954.91	2716.6	2634.89	17.75	19.69	19.25	14.45	12.72	12.24	3454.14	-0.580518	0.0818169	-7.09533	1.29041e-12	2.29324e-11
ENSG00000188157.14	AGRN	chr1	1020123	1056118	protein_coding	+	35995	5837.62	6152.75	5951.44	5709.37	5962.4	6017.23	40607	35000	39710.5	58247.6	54288	55362.1	130.59	112.91	126.23	200.05	178.65	180.56	47202.5	0.541944	0.0763836	7.09502	1.29331e-12	2.29622e-11
ENSG00000105379.9	ETFB	chr19	51345169	51366418	protein_coding	-	21249	695.068	694.696	702.816	702.272	702.031	706.614	3760.25	3815.39	4136.86	2529.7	2700.54	2744.72	102.48	104.3	111.42	73.64	75.34	75.86	3281.24	-0.55543	0.0783107	-7.09264	1.31573e-12	2.33381e-11
ENSG00000135677.10	GNS	chr12	64713445	64759447	protein_coding	-	46002	4741.26	4604.95	4585.65	4724.81	4742.19	4716.82	27772.5	27069.5	26782	36073.3	39495.6	36799.7	113.17	110.65	107.87	156.97	164.69	152.07	32332.1	0.461154	0.0650772	7.08627	1.37779e-12	2.44157e-11
ENSG00000182054.9	IDH2	chr15	90083045	90102504	protein_coding	-	19459	1422.44	1413.07	1404.42	1407.43	1435.98	1437.96	28304	27460.5	29102.4	20218.5	20767.4	21425.2	380.51	370.35	386.73	290.28	285.7	292.12	24546.3	-0.44345	0.062614	-7.08228	1.41797e-12	2.5104e-11
ENSG00000183943.5	PRKX	chrX	3604370	3713608	protein_coding	-	109238	3135.88	3382.05	3126.4	3175.27	3154.97	3530.86	2413.14	2269	2340.74	3970.75	3848.81	3248.42	14.19	13.39	13.6	24.93	23.15	19.37	3015.14	0.655471	0.0925818	7.07991	1.4425e-12	2.55141e-11
ENSG00000251664.3	PCDHA12	chr5	140875302	141012344	protein_coding	+	137042	4426.8	4071.73	4121.66	4289.93	4065.99	3901.72	1022.07	1053.58	1052.17	680.88	626.731	615.469	4.71	4.87	4.8	3.35	2.96	2.88	841.817	-0.701589	0.0991654	-7.07494	1.49511e-12	2.64196e-11
ENSG00000143179.14	UCK2	chr1	165827531	165911618	protein_coding	+	84087	1757.28	1833.07	1816.82	1930.89	1897.45	1829.82	2259.39	2278.41	2366.36	1453.14	1561.59	1609.22	23.39	23.68	24.23	16.08	16.54	16.9	1921.35	-0.579024	0.0818669	-7.07275	1.51895e-12	2.68156e-11
ENSG00000248360.7	LINC00504	chr4	14470465	14888169	lincRNA	-	417704	4341.9	4124.58	4228.76	4377.8	4487.93	4244.86	1077.96	1582.04	1399.81	641.551	711.391	727.696	4.79	7.05	6.14	3.04	3.23	3.28	1023.41	-0.964702	0.136415	-7.07183	1.52898e-12	2.69674e-11
ENSG00000166831.8	RBPMS2	chr15	64739892	64775587	protein_coding	-	35695	1595.58	1592.91	1641.86	1590.9	1633.49	1635.89	177.334	153.291	177.279	339.076	384.623	370.209	2.1	1.82	2.07	4.28	4.65	4.44	266.969	1.10195	0.155832	7.07136	1.53423e-12	2.70344e-11
ENSG00000173838.11	MARCH10	chr17	62701314	62808344	protein_coding	-	107030	1670.2	1542.33	1302.24	1445.13	1426.41	1534.62	97.4504	88.0749	99.1867	261.317	234.935	225.534	1.26	1.14	1.28	3.6	3.11	2.95	167.75	1.33764	0.189185	7.0705	1.54376e-12	2.71769e-11
ENSG00000149257.13	SERPINH1	chr11	75562056	75572783	protein_coding	+	10727	1943.21	1938.48	1959.17	1967.68	1948.02	1955.83	13087.5	12396.2	12753.5	16911.4	19623.7	19822.6	128	121.63	123.31	176.64	196.41	196.62	15765.8	0.559614	0.0792023	7.06563	1.59885e-12	2.81143e-11
ENSG00000152990.13	ADGRA3	chr4	22345071	22516054	protein_coding	-	170983	3831.98	3649.87	3592.01	3536.97	3655.73	3432.7	2140.69	2250.53	2226.17	3077.52	3188.94	3166.55	11.3	11.93	11.62	17.37	17.24	16.96	2675.07	0.511134	0.0723419	7.06553	1.60001e-12	2.81143e-11
ENSG00000123080.10	CDKN2C	chr1	50960745	50974633	protein_coding	+	13888	1847.11	1815.87	1844.14	1815.48	1849.76	1864.06	1130.54	1456.1	1432.74	590.079	737.087	768.525	11.73	15.16	14.71	6.55	7.83	8.09	1019.18	-0.940402	0.13312	-7.06433	1.6139e-12	2.83317e-11
ENSG00000005059.15	MCUB	chr4	109560205	109688726	protein_coding	+	128521	1930.37	1938.17	1953.53	1896.11	1886.43	1879.09	1002.81	1292.74	1214.89	533.437	676.008	650.008	10	12.94	11.98	5.68	6.9	6.58	894.982	-0.918636	0.130102	-7.06087	1.65465e-12	2.90199e-11
ENSG00000085721.12	RRN3	chr16	15060022	15094317	protein_coding	-	34295	3393.07	3352.65	3342.78	3421.47	3377.46	3387.97	5882.53	6156.92	5871.79	8052.08	9466.44	8821.2	33.24	34.9	32.79	48.59	54.74	50.54	7375.16	0.556286	0.0788183	7.05783	1.69126e-12	2.96342e-11
ENSG00000166821.8	PEX11A	chr15	89677764	89690783	protein_coding	-	13019	1701.2	1662.06	1681.73	1806.62	1861.79	1726.88	2158.27	2005.79	1887.97	1236.98	1250.68	1369.55	23.7	22.09	20.5	14.51	14.05	15.25	1651.54	-0.647575	0.0918987	-7.04662	1.83316e-12	3.20905e-11
ENSG00000185947.14	ZNF267	chr16	31873758	31917357	protein_coding	+	43599	2745.47	2748.26	2705.15	2978.08	2949.26	2878.89	2282.15	2449.39	2356.22	1517.95	1649.62	1610.51	15.38	16.57	15.7	10.93	11.38	11.01	1977.64	-0.569345	0.0808024	-7.04614	1.83948e-12	3.21712e-11
ENSG00000164808.16	SPIDR	chr8	47260575	47736306	protein_coding	+	475731	1535.14	1602	1643.46	1582.81	1568.08	1614.83	4148.9	4191.13	4168.19	3015.86	2987.82	3029.79	49.79	50.47	49.44	38.65	36.68	36.9	3590.28	-0.469377	0.0666501	-7.0424	1.88955e-12	3.3016e-11
ENSG00000170442.11	KRT86	chr12	52249300	52309163	protein_coding	+	59863	1803.77	1774.43	1723.57	1820.46	1796.31	1869.1	896.213	605.663	690.198	1453.8	1333.52	1398.28	9.51	6.45	7.25	16.49	14.5	15.07	1062.95	0.93506	0.132796	7.04134	1.90406e-12	3.32385e-11
ENSG00000139734.17	DIAPH3	chr13	59665583	60163987	protein_coding	-	498404	4372.52	4520.86	4494.62	4577.73	4551.84	4569.28	1680.91	1818.47	1860.42	1100.68	1210.83	1159.49	7.11	7.72	7.78	4.97	5.24	4.97	1471.8	-0.628913	0.089321	-7.04104	1.90808e-12	3.32776e-11
ENSG00000049283.17	EPN3	chr17	50532543	50543750	protein_coding	+	11207	1749.4	1723.86	1760.13	1708.51	1611.47	1712.52	5411.58	5316.2	5620.95	4036.8	3769.03	3816.33	60.42	59.54	62.02	48.13	43.05	43.22	4661.82	-0.492523	0.0700038	-7.03566	1.98318e-12	3.45552e-11
ENSG00000175061.17	LRRC75A-AS1	chr17	16438822	16478678	processed_transcript	+	39856	671.791	657.637	669.188	673.836	670.042	671.901	18677.4	18805.8	18590.4	12534.5	13942.5	13767.9	533.02	538.37	524.39	381.97	407.15	398.46	16053.1	-0.478562	0.0680526	-7.03224	2.0324e-12	3.53801e-11
ENSG00000150967.17	ABCB9	chr12	122920951	122981649	protein_coding	-	60698	2584.27	2663.2	2665.68	2435.71	2693.65	2552.05	1637.81	1759.62	1993.55	1012.3	1062.11	1164.36	12.02	12.97	14.49	7.96	7.98	8.66	1438.29	-0.736305	0.104727	-7.03068	2.05527e-12	3.57449e-11
ENSG00000145675.14	PIK3R1	chr5	68215720	68301821	protein_coding	+	86101	5197.35	5028.1	5110.53	5052.15	5118.04	5046.98	17039.2	17986.5	16730.2	24877.1	24063.7	22870.7	63.89	67.66	62.01	99.61	92.33	86.96	20594.6	0.47259	0.0672584	7.02648	2.11804e-12	3.68025e-11
ENSG00000111145.7	ELK3	chr12	96194382	96269835	protein_coding	+	75453	3875.2	3916.84	3643.7	3741.64	3654.84	3776.97	1919.91	1819.8	1891.61	1312.1	1171.71	1130.1	9.73	9.25	9.48	7.1	6.08	5.81	1540.87	-0.64023	0.0911463	-7.02421	2.15287e-12	3.7373e-11
ENSG00000134970.13	TMED7	chr5	115613508	115632992	protein_coding	-	19484	3032.3	2996.31	2807.7	3051.82	3160.09	3090.66	7715.6	7486.29	7150.5	10227.7	11754.7	10565.4	48.76	47.46	44.67	69.02	76.01	67.71	9150.03	0.54222	0.0772292	7.02093	2.20404e-12	3.82258e-11
ENSG00000213977.7	TAX1BP3	chr17	3662896	3668682	protein_coding	-	5786	1187.92	1181.89	1191.34	1185.8	1185.81	1187.41	14413.9	12577.5	13173.4	19155.3	18829.8	18923.7	231.89	202.99	209.49	329.11	310.02	308.77	16178.9	0.50283	0.0716951	7.01345	2.32505e-12	4.02872e-11
ENSG00000248663.6	LINC00992	chr5	117415509	117546298	lincRNA	+	130789	434.2	428	436.789	431.96	432.99	433.78	447.231	355.715	380.955	146.205	202.383	161.951	19.72	15.74	16.61	6.89	9.11	7.24	282.407	-1.21864	0.173762	-7.01328	2.32794e-12	4.03e-11
ENSG00000128052.8	KDR	chr4	55078477	55125589	protein_coding	-	47112	4732.35	4766.38	4172.01	5645.9	4809.29	5647.72	74.2896	33.2017	33.1739	232.796	195.525	170.904	0.29	0.13	0.13	0.96	0.77	0.67	123.315	2.11369	0.301417	7.0125	2.34103e-12	4.04892e-11
ENSG00000141428.16	C18orf21	chr18	35972083	35979286	protein_coding	+	7203	731.298	688.968	695.168	680.742	698.447	679.949	877.647	910.08	862.251	517.338	536.635	551.446	24.09	25.07	23.38	15.17	15.07	15.36	709.233	-0.721478	0.102895	-7.0118	2.35268e-12	4.06532e-11
ENSG00000127586.16	CHTF18	chr16	788046	800737	protein_coding	+	12691	2123.98	2238.75	2102.99	2244.3	2118.65	2130.65	2010.2	2024.91	2417.19	1295.55	1165.29	1387.61	17.75	17.96	21.11	12.25	10.52	12.45	1716.79	-0.745726	0.10638	-7.01002	2.38292e-12	4.11377e-11
ENSG00000105523.3	FAM83E	chr19	48600810	48614854	protein_coding	-	14044	890.765	876.86	962.109	978.494	958.284	1019.7	153.883	161.953	136.196	330.226	345.271	314.584	3.11	3.28	2.71	7.12	7.13	6.43	240.352	1.13965	0.162629	7.00766	2.42341e-12	4.17982e-11
ENSG00000037749.11	MFAP3	chr5	154038906	154220478	protein_coding	+	181572	1862.94	1909.3	1757.25	1900.9	1888.49	1845.57	3228.08	3269.54	3416.24	2228.94	2392.24	2287.67	33.14	33.67	34.66	24.43	25.13	23.81	2803.78	-0.522207	0.0745599	-7.00385	2.49021e-12	4.29108e-11
ENSG00000116954.7	RRAGC	chr1	38838198	38859823	protein_coding	-	21625	2431.14	2462.2	2443	2468.96	2407.64	2426.34	2909.39	2989.64	2916.29	4012.14	4919.91	4623.86	22.76	23.47	22.56	33.53	39.4	36.7	3728.54	0.620526	0.0886919	6.99642	2.62584e-12	4.51649e-11
ENSG00000141448.8	GATA6	chr18	22169443	22202528	protein_coding	+	33085	3501.62	3562.23	3577.35	3567.52	3585.93	3557.44	1270.13	1020.69	1027.64	2064.5	1962.95	1720.55	6.81	5.5	5.45	11.83	10.77	9.36	1511.08	0.794068	0.113495	6.99647	2.62483e-12	4.51649e-11
ENSG00000196872.11	KIAA1211L	chr2	98793846	98936259	protein_coding	-	142413	2172.83	2197.29	2181.17	2199.17	2373.6	2278.4	2012.71	2069.36	2091.03	1357.5	1324.03	1454.89	17.21	17.76	17.68	12.4	11.59	12.61	1718.25	-0.576923	0.0824913	-6.99374	2.67652e-12	4.59944e-11
ENSG00000108106.13	UBE2S	chr19	55399745	55407777	protein_coding	-	8032	1286.72	1289.97	1249.16	1243.94	1323.72	1374.18	4610	5063.2	5703.7	2369.34	3152.55	3157.44	68.02	74.96	83.19	37.35	47.6	47.25	4009.37	-0.82559	0.1181	-6.9906	2.73721e-12	4.69942e-11
ENSG00000136928.6	GABBR2	chr9	98288082	98709197	protein_coding	-	421115	4727.34	4411.97	4419.73	4724.66	4475.69	4479.6	903.709	693.92	675.251	1583.8	1357.89	1311.34	3.81	2.93	2.81	7.11	5.84	5.6	1087.65	0.906794	0.129738	6.98942	2.76029e-12	4.7347e-11
ENSG00000166685.11	COG1	chr17	73192632	73208507	protein_coding	+	15875	2602.08	2672.77	2642.03	2443.23	2670.01	2663.14	2650.95	2651.92	2812.08	3854.58	3758.95	3840.54	19.37	19.43	20.3	30.06	28.09	28.44	3261.5	0.496254	0.0710062	6.98888	2.77087e-12	4.7485e-11
ENSG00000187243.16	MAGED4B	chrX	52061827	52069248	protein_coding	-	7421	1907.59	1721.21	2068.86	1878.99	2140.67	1920.03	383.845	316.749	405.76	797.831	679.491	1129.15	3.8	3.12	3.96	8.4	6.86	11.31	618.804	1.23382	0.176549	6.98851	2.77822e-12	4.75675e-11
ENSG00000166147.13	FBN1	chr15	48408306	48645849	protein_coding	-	237543	7185.76	6092.52	6403.57	7756.39	7088.67	8111.34	794.264	763.117	704.505	3695.73	2451.76	2046.44	2.14	2.07	1.89	10.66	6.77	5.6	1742.63	1.85742	0.265873	6.98613	2.82575e-12	4.83371e-11
ENSG00000120802.13	TMPO	chr12	98515512	98550379	protein_coding	+	34867	2928.22	2836.85	2814.6	2800.5	2986.05	2827.24	13275.2	16462.5	15469.6	8780.23	10034.5	9946.41	88.48	110.05	101.91	62.48	68.43	67.23	12328.1	-0.652515	0.0934521	-6.98235	2.90284e-12	4.96093e-11
ENSG00000131149.18	GSE1	chr16	85169525	85676204	protein_coding	+	506679	4527.57	4524.19	4475.35	4748.18	4818.8	4869.52	25376	26607.8	28045.6	19926.3	17898.1	17616	104.01	109.41	113.64	87.23	75.08	73.23	22578.3	-0.529727	0.0758679	-6.98222	2.90542e-12	4.96093e-11
ENSG00000068489.12	PRR11	chr17	59155499	59204705	protein_coding	+	49206	1891.94	1815.63	1875.64	1834.63	1847.14	1892.4	3845.51	5646.92	5604.32	2452.16	2851.04	2735.96	39.49	58.17	56.88	26.88	29.96	28.5	3855.98	-0.909772	0.130348	-6.97958	2.96063e-12	5.0506e-11
ENSG00000278845.4	MRPL45	chr17	38297023	38323218	protein_coding	+	26195	1520.55	1512.1	1522.24	1515.08	1516.27	1518.94	2270.81	2284.17	2173.94	1560.6	1533.76	1533.76	28.58	28.83	27.03	20.97	19.75	19.57	1892.84	-0.539005	0.0772489	-6.97752	3.00446e-12	5.12071e-11
ENSG00000065802.11	ASB1	chr2	238426742	238452250	protein_coding	+	25508	2379.75	2459.75	2288.35	3432.6	3668.9	3610.38	3426.78	3415.24	3734.24	2496.91	2435.34	2407.66	22.47	22.46	24.19	17.49	16.35	16.01	2986.03	-0.528346	0.0757478	-6.97507	3.05725e-12	5.20595e-11
ENSG00000163882.9	POLR2H	chr3	184361718	184368596	protein_coding	+	6878	669.183	663.205	664.245	667.911	666.274	666.235	3518.59	3358.52	3488.23	2518.7	2227.42	2336.38	100.85	96.55	98.83	77.09	65.31	67.91	2907.97	-0.549027	0.0787264	-6.97386	3.08355e-12	5.24595e-11
ENSG00000087510.6	TFAP2C	chr20	56629302	56639283	protein_coding	+	9981	2653.4	2628.58	2645.5	2632.77	2669.27	2609.9	8531.93	8154.84	8166.37	6156.83	6106.55	6025.21	61.71	59.17	58.38	47.55	45.2	44.19	7190.29	-0.442373	0.0634667	-6.97017	3.16567e-12	5.38078e-11
ENSG00000135439.11	AGAP2	chr12	57723761	57742157	protein_coding	-	18396	3354.64	3061.34	3771.47	3448.66	3083.05	3433.89	585.594	669.399	511.063	290.609	308.499	288.481	3.35	3.84	2.88	1.77	1.79	1.66	442.274	-0.988706	0.141858	-6.9697	3.17607e-12	5.39356e-11
ENSG00000168140.4	VASN	chr16	4371848	4383528	protein_coding	+	11680	2623.14	2616.92	2625.92	2620.9	2621.93	2622.72	1827.13	1856.87	1899.1	1148.4	1253.85	1283.29	13.3	13.56	13.67	8.93	9.34	9.48	1544.77	-0.59964	0.0860509	-6.96843	3.20503e-12	5.43781e-11
ENSG00000198718.12	TOGARAM1	chr14	44962208	45074431	protein_coding	+	112223	5442.32	4831.19	5022.95	4674.91	4607.21	4592.55	3028.86	3236.68	2850.16	5084.94	4648.92	4279.98	11.92	12.77	11.09	21.36	18.72	17.08	3854.92	0.621226	0.0891858	6.96552	3.27192e-12	5.54627e-11
ENSG00000147536.11	GINS4	chr8	41529206	41545046	protein_coding	+	15840	1887.53	1663.16	2130.3	2023.17	2133.01	1729.93	759.973	1075.77	843.455	338.869	358.264	494.97	7.57	10.73	8.3	3.59	3.63	4.98	645.216	-1.16548	0.167383	-6.96295	3.33215e-12	5.64327e-11
ENSG00000113460.12	BRIX1	chr5	34915376	34925996	protein_coding	+	10620	1350.67	1342.58	1349.03	1388.32	1346.02	1412.35	2525.36	2652.08	2446.1	1646.76	1810.78	1673.15	35.32	37.22	33.83	24.61	25.91	23.73	2125.7	-0.571621	0.082119	-6.96089	3.38124e-12	5.72122e-11
ENSG00000166246.13	C16orf71	chr16	4734272	4749396	protein_coding	+	15124	953.406	909.293	895.069	836.421	844.53	979.188	107.13	95.391	82.9482	216.461	269.366	253.958	2.31	2.01	1.75	4.9	5.82	5.47	170.875	1.38398	0.198975	6.95554	3.51203e-12	5.93716e-11
ENSG00000100629.16	CEP128	chr14	80476983	80959517	protein_coding	-	482534	3037.19	3292.43	3122.41	3176.52	2943.17	3643.71	417.763	521.309	576.466	234.962	255.389	202.353	2.5	3.12	3.41	1.51	1.56	1.23	368.04	-1.14162	0.164144	-6.955	3.52571e-12	5.95492e-11
ENSG00000160298.17	C21orf58	chr21	46300181	46323875	protein_coding	-	23694	2121.33	2130.31	2114.23	2111.68	2093.05	2120.13	914.213	1032.63	1224.53	597.135	571.107	575.567	8.25	9.36	10.93	5.75	5.28	5.27	819.198	-0.866486	0.124722	-6.94734	3.72238e-12	6.28143e-11
ENSG00000110841.13	PPFIBP1	chr12	27523431	27695564	protein_coding	+	172133	2848.33	2518.21	2568.74	2639.32	2710.84	2845.27	4095.57	4777.39	4402.98	6966.19	6881.15	6166	29.12	34.08	30.96	52.88	50.06	44.47	5548.21	0.592057	0.0852388	6.94587	3.76141e-12	6.34158e-11
ENSG00000118960.12	HS1BP3	chr2	20560448	20651089	protein_coding	-	90641	2245.59	2153.33	2358.63	2337.33	2360.2	2320.67	2425.39	2488.92	2353.86	3307.39	3542.22	3625.26	20.17	20.77	19.36	29.39	30.16	30.58	2957.17	0.528213	0.0760757	6.94326	3.83166e-12	6.4542e-11
ENSG00000138771.14	SHROOM3	chr4	76435100	76783253	protein_coding	+	348153	6801.04	6765.11	6722.61	6846	6682.3	6834.28	6500.83	6046.44	6313.97	10674.2	9281.15	8718.37	18.32	17.09	17.58	32.12	26.76	24.91	7922.49	0.604228	0.0870323	6.94257	3.85019e-12	6.47959e-11
ENSG00000010626.14	LRRC23	chr12	6873569	6914243	protein_coding	+	40674	1066.01	1006.77	1072.63	1043.1	1106.67	981.645	280.61	261.641	247.176	117.579	100.555	109.431	5.14	4.79	4.46	2.28	1.87	2.02	186.165	-1.26363	0.18206	-6.94076	3.89997e-12	6.55747e-11
ENSG00000182621.17	PLCB1	chr20	8077251	8968360	protein_coding	+	891109	4142.74	4251.26	4007.71	4424.33	4526.76	4449.43	6062.92	4791.36	4936.62	10914.6	8653.47	8245.91	26.93	21.35	21.67	51.78	39.34	37.16	7267.48	0.817072	0.117783	6.93712	4.00173e-12	6.72254e-11
ENSG00000090339.8	ICAM1	chr19	10270835	10286615	protein_coding	+	15780	2637.26	2968.47	2770.68	3021.4	2997.56	2803.42	308.131	256.302	284.292	497.809	558.616	568.026	2.05	1.71	1.87	3.55	3.81	3.84	412.196	0.937607	0.135211	6.9344	4.07945e-12	6.84698e-11
ENSG00000006047.12	YBX2	chr17	7288252	7294615	protein_coding	-	6363	1623.97	1566.33	1513.92	1626.01	1547.44	1649.7	1231.74	1400.93	1701.19	766.613	839.83	783.158	14.83	16.92	20.22	9.84	10.34	9.55	1120.58	-0.862771	0.124462	-6.93201	4.14901e-12	6.95325e-11
ENSG00000121067.17	SPOP	chr17	49598884	49678234	protein_coding	-	79350	2112.65	2103.53	2042.97	2096.6	2100.12	2045.94	6836.49	7014.66	7055.75	4859.19	5163.35	5165.53	62.65	64.48	63.92	47.55	48.42	48.01	6015.83	-0.461258	0.0665406	-6.93197	4.1502e-12	6.95325e-11
ENSG00000169583.12	CLIC3	chr9	136994635	136996803	protein_coding	-	2168	775.458	780.971	789.684	780.567	775.315	773.442	3293.43	2731.48	2926.19	1302.14	1804.4	1796.42	80.7	67.13	70.87	34.07	45.25	44.64	2309.01	-0.868535	0.125332	-6.92986	4.2127e-12	7.05166e-11
ENSG00000160014.16	CALM3	chr19	46601074	46610793	protein_coding	+	9719	1348.08	1363.96	1428.56	1347.89	1351.89	1316.07	19221.4	22564	22487.8	12024.8	13896.5	14783.9	270.04	318	312.28	180.42	199.78	210.64	17496.4	-0.659084	0.0951192	-6.92903	4.23727e-12	7.08645e-11
ENSG00000175197.11	DDIT3	chr12	57516588	57520517	protein_coding	-	3929	739.008	732.986	750.765	747.886	744.172	744.096	600.198	622.455	603.133	967.345	972.542	1146.97	15.42	16.05	15.31	26.55	25.56	29.89	818.774	0.759835	0.109737	6.92416	4.3857e-12	7.32814e-11
ENSG00000108679.12	LGALS3BP	chr17	78971238	78980109	protein_coding	-	8871	2077.75	2042.61	2082.14	2055.37	2085.67	2054.03	12347.3	10889.2	10863.2	15994.4	16052.9	17158.6	114.1	100.94	99.21	157.83	151.79	160.79	13884.3	0.529412	0.076506	6.91988	4.52024e-12	7.54623e-11
ENSG00000102317.17	RBM3	chrX	48574449	48579066	protein_coding	+	4617	1193.58	1140.51	1192.56	1215.76	1247.04	1235.55	10700.1	12569.8	11886.7	7742.19	7957.87	8338.49	169.73	200	186.36	131.15	129.17	134.14	9865.86	-0.548391	0.079331	-6.9127	4.75524e-12	7.93147e-11
ENSG00000204116.11	CHIC1	chrX	73563200	73687102	protein_coding	+	123902	4649.14	5057	4758.73	4770.04	4583.33	4809.13	2002.09	1860.1	1783.47	1298.8	1128.22	1139.76	8.01	7.47	7.06	5.55	4.62	4.63	1535.41	-0.660686	0.0955968	-6.91117	4.80661e-12	8.01002e-11
ENSG00000189266.11	PNRC2	chr1	23959109	23963462	protein_coding	+	4353	1698.46	1859.88	1934.93	2015.23	2083.39	1944.02	10840.8	10634.9	9771.49	7466.45	7222.47	7591.88	107.87	106.16	96.11	79.35	73.54	76.61	8921.34	-0.487231	0.070556	-6.90559	4.99947e-12	8.324e-11
ENSG00000119392.14	GLE1	chr9	128504700	128542288	protein_coding	+	37588	3117.03	3102.88	3111.81	3117.41	3105.54	3116.78	8770.39	9484.29	9191.55	5827.73	6661.43	6496.6	53.81	58.37	55.74	38.18	41.82	40.42	7738.66	-0.531899	0.0770357	-6.90458	5.03515e-12	8.37597e-11
ENSG00000166173.10	LARP6	chr15	70829130	70854159	protein_coding	-	25029	870.699	944.823	905.978	999.797	987.413	938.82	623.073	468.476	488.042	872.764	1100.05	1142.94	12.67	9.56	9.8	18.91	22.86	23.55	782.556	0.983513	0.142466	6.90348	5.0743e-12	8.43361e-11
ENSG00000151229.12	SLC2A13	chr12	39755021	40106089	protein_coding	-	351068	5678.29	5756.95	5921.14	5556.22	6192.17	5756.26	584.09	719.78	610.429	1125.69	1119.11	1026.67	1.92	2.37	1.99	3.96	3.77	3.42	864.294	0.774196	0.11217	6.90196	5.12906e-12	8.51706e-11
ENSG00000138835.22	RGS3	chr9	113444731	113597743	protein_coding	+	153012	2669.22	2395.42	2487.61	2445.14	1991.71	2121.4	2225.45	2485.56	2595.12	1432.63	1587.64	1633.98	18.15	20.33	20.91	12.48	13.25	13.53	1993.4	-0.652	0.0944681	-6.9018	5.13469e-12	8.51886e-11
ENSG00000187045.16	TMPRSS6	chr22	37065436	37109563	protein_coding	-	44127	2378.9	2080.84	2339.72	2693.71	2634.31	2121.43	204.252	170.443	170.616	60.2873	56.6036	67.2925	1.66	1.39	1.36	0.52	0.47	0.55	121.582	-1.56145	0.226249	-6.90146	5.14695e-12	8.53164e-11
ENSG00000073350.13	LLGL2	chr17	75525080	75575208	protein_coding	+	50128	1702.61	1695.34	1722.13	1706.12	1681.27	1695.54	22461	21854.4	24026.4	16862.9	15817.5	16643.2	252.16	246.15	266.64	202.2	181.75	189.52	19610.9	-0.470582	0.0681876	-6.90128	5.15369e-12	8.53525e-11
ENSG00000080823.22	MOK	chr14	102224500	102305200	protein_coding	-	80700	1303.13	1224.97	1366.03	1433.9	1291.69	1389.62	418.212	362.742	357.013	738.027	675.506	645.997	5.99	5.2	5.04	11.28	9.89	9.4	532.916	0.859653	0.124615	6.89848	5.25601e-12	8.69702e-11
ENSG00000189171.14	S100A13	chr1	153618787	153631360	protein_coding	-	12573	408.565	401.073	407.604	408.185	402.695	402.853	13477.8	13065.9	12873.2	8326.33	9200.77	9765.07	635.13	617.67	599.64	419.04	443.66	466.68	11118.2	-0.530135	0.076934	-6.89077	5.5491e-12	9.17389e-11
ENSG00000103067.13	ESRP2	chr16	68229111	68238102	protein_coding	-	8991	2526.95	2541.81	2478.66	2426.88	2514.84	2449.04	13177.3	12610.2	13627.9	9726.82	8202.74	8945.86	101.06	97.03	103.32	79.66	64.38	69.58	11048.5	-0.552419	0.0801745	-6.89021	5.57115e-12	9.20222e-11
ENSG00000060688.12	SNRNP40	chr1	31259568	31296782	protein_coding	-	37214	1275.37	1274.34	1319.9	1257.95	1348.14	1277.64	2591.07	2803.09	2627.35	1817.17	1832.48	1889.52	38.3	41.56	38.38	28.68	27.7	28.32	2260.11	-0.533478	0.0774302	-6.88979	5.58739e-12	9.22092e-11
ENSG00000137054.15	POLR1E	chr9	37485935	37503697	protein_coding	+	17762	1689.59	1682.29	1694.04	1684.34	1688.78	1688.93	1290.63	1378.04	1388.55	832.637	894.632	890.152	14.6	15.63	15.52	10.05	10.36	10.21	1112.44	-0.633566	0.0920057	-6.88617	5.73155e-12	9.45049e-11
ENSG00000150403.17	TMCO3	chr13	113490995	113554590	protein_coding	+	63595	2582.61	2587.65	2642.82	2586.76	2660.58	2663.27	4059.05	3325.52	3261.01	6062.75	5523.43	5391.74	29.57	24.31	23.49	47.18	41.19	39.83	4603.92	0.674338	0.0979322	6.88576	5.74798e-12	9.46926e-11
ENSG00000144401.14	METTL21A	chr2	207580631	207625928	protein_coding	-	45297	1136.82	1165.91	1137.45	1151.73	1221.1	1263.48	963.847	935.509	923.167	553.78	616.467	555.788	15.62	15.2	14.78	9.57	10.23	9.15	758.093	-0.710907	0.103264	-6.88439	5.80366e-12	9.55259e-11
ENSG00000168487.17	BMP1	chr8	22164736	22212326	protein_coding	+	47590	2740.25	2614.49	2504.22	2707.44	2650.85	2592.97	672.502	647.365	699.258	1032.44	1077.37	1108.91	4.87	4.72	5	7.99	7.99	8.15	872.974	0.670811	0.0974969	6.88033	5.97137e-12	9.82e-11
ENSG00000052802.12	MSMO1	chr4	165327623	165343160	protein_coding	+	15537	1939.61	1885.67	1889.83	1922.12	1924.11	1899.99	9068.82	8656.99	8602.92	5859.37	6605.98	5731.26	90.64	86.81	85	62.54	67.57	58.09	7420.89	-0.533385	0.0775417	-6.87869	6.04069e-12	9.91658e-11
ENSG00000168994.13	PXDC1	chr6	3722614	3752026	protein_coding	-	29412	1404.93	1517.84	1324.68	1421.51	1464.69	1371.33	72.9962	44.8851	52.954	173.753	186.8	173.15	0.99	0.61	0.7	2.51	2.58	2.37	117.423	1.65319	0.240332	6.87876	6.03778e-12	9.91658e-11
ENSG00000051128.18	HOMER3	chr19	18929201	18941261	protein_coding	-	12060	968.141	964.97	980.998	926.758	962.139	987.63	1837.02	1665.37	1701.15	2464.15	2555.79	2614	36.34	33.06	33.27	52.07	51.76	52.44	2139.58	0.553851	0.0805221	6.87825	6.05924e-12	9.93833e-11
ENSG00000116285.12	ERRFI1	chr1	8004404	8026308	protein_coding	-	21904	2790.72	2777.21	2735.81	2749.57	2752.55	2746.78	3817.25	3648.97	3813.56	5188.24	5292.74	5076.46	26.42	25.34	26.09	38.35	37.48	35.63	4472.87	0.463331	0.0673839	6.87599	6.15599e-12	1.00882e-10
ENSG00000204536.13	CCHCR1	chr6	31142439	31158238	protein_coding	-	15799	2068.75	1689.89	1806.82	2040.39	1985.42	1910.08	749.251	1035.57	1031.37	413.077	436.699	527.02	7.48	10.37	10.18	4.4	4.45	5.32	698.831	-1.03155	0.150086	-6.87305	6.28419e-12	1.02893e-10
ENSG00000153048.10	CARHSP1	chr16	8852942	8869012	protein_coding	-	16070	799.058	800.053	798.304	840.571	863.39	850.119	5892.19	6355.56	6806.18	3981.9	4198.68	4551.56	136.4	147.59	155.69	98.42	99.49	106.85	5297.68	-0.58193	0.0846941	-6.87096	6.37705e-12	1.04322e-10
ENSG00000103995.13	CEP152	chr15	48712928	48811146	protein_coding	-	98218	5329.94	5140.29	4699.74	5288.39	4658.12	5265.1	632.644	771.73	844.882	400.177	409.409	341.056	2.39	2.93	3.15	1.61	1.58	1.3	566.65	-0.973408	0.141677	-6.87061	6.39276e-12	1.04488e-10
ENSG00000110871.14	COQ5	chr12	120503274	120534434	protein_coding	-	31160	1268.64	1248.32	1244.99	1228.85	1226.29	1244.7	2217.76	2263.89	2177.58	1465.48	1551.4	1559	34.05	34.87	33.04	24.03	24.37	24.27	1872.52	-0.540814	0.0787371	-6.8686	6.48329e-12	1.05875e-10
ENSG00000005022.5	SLC25A5	chrX	119468400	119471319	protein_coding	+	2919	992.98	986.244	1000.23	993.367	1006.11	1002.86	46358.1	47556.1	48749.9	31687.5	35463.9	35187	887.79	913.62	922.81	648.08	695	683.4	40833.8	-0.479334	0.0698032	-6.86694	6.55944e-12	1.07025e-10
ENSG00000179409.10	GEMIN4	chr17	744414	753999	protein_coding	-	9585	3382.26	3357.58	3507.04	3343.53	3511.15	3479.88	2998.8	3275.96	3319.54	2032.92	2166.98	2268.13	16.69	18.29	18.27	12.08	12.35	12.8	2677.05	-0.569163	0.0829378	-6.86253	6.76538e-12	1.10289e-10
ENSG00000196562.14	SULF2	chr20	47656348	47786616	protein_coding	-	130268	2554.92	2517.67	2511.35	2581.45	2563.02	2581.92	82287.7	77305.5	80360.2	110218	104429	106912	615.72	580.26	594.34	880.74	799.62	811.31	93585.5	0.422335	0.061599	6.85621	7.07122e-12	1.15175e-10
ENSG00000143434.15	SEMA6C	chr1	151131685	151146664	protein_coding	-	14979	2453.19	2252.05	2710.27	2802.03	2655.69	2358.55	97.6071	110.704	93.0681	218.637	266.791	339.532	0.74	0.84	0.69	1.76	2.06	2.6	187.723	1.46095	0.21312	6.85507	7.12758e-12	1.15992e-10
ENSG00000135378.3	PRRG4	chr11	32829943	32858123	protein_coding	+	28180	5347.14	5340.92	5349.92	5344.9	5345.93	5346.72	1282.22	1202.7	1147.38	770.731	774.13	671.491	4.58	4.31	4.05	2.94	2.83	2.43	974.774	-0.713195	0.104113	-6.85018	7.37593e-12	1.19929e-10
ENSG00000074695.5	LMAN1	chr18	59327823	59359962	protein_coding	-	32139	4953.99	5033.14	5063.73	5046.36	5133.9	4854.81	3223.53	3403.55	3244.53	2310.37	2368.06	2336.65	12.27	13	12.21	9.4	9.23	9.02	2814.45	-0.492708	0.0719339	-6.84945	7.41332e-12	1.20433e-10
ENSG00000095539.15	SEMA4G	chr10	100969518	100985871	protein_coding	+	16353	2018.48	2075.76	1997.51	1801.54	2024.92	1889.33	191.096	178.974	197.914	397.903	358.514	390.16	1.85	1.74	1.9	4.13	3.56	3.83	285.76	1.01087	0.14762	6.84774	7.50236e-12	1.21774e-10
ENSG00000146433.8	TMEM181	chr6	158536436	158635428	protein_coding	+	98992	5207.14	5200.92	5209.92	5204.9	5205.93	5206.72	3181	3116.31	2920.27	4977.53	4530.43	4244.35	11.67	11.46	10.59	19.49	17	15.79	3828.32	0.577893	0.0844044	6.84671	7.55651e-12	1.22546e-10
ENSG00000118242.15	MREG	chr2	215942805	216034096	protein_coding	-	91291	2021.28	1978.25	1985.99	2060	2029.68	1998.46	9934.35	8219.31	7946.76	5604.17	5650.75	5662.58	94.26	78.24	74.53	56.79	54.87	54.49	7169.65	-0.625109	0.091303	-6.84653	7.56654e-12	1.22603e-10
ENSG00000168476.11	REEP4	chr8	22138020	22141951	protein_coding	-	3931	1397.63	1383.56	1437.63	1434.35	1485.29	1452.94	2432.17	2507.74	2625.41	1632	1693.6	1802.98	32.44	33.55	34.62	23.25	23.11	24.39	2115.65	-0.561217	0.0819982	-6.84426	7.68746e-12	1.24454e-10
ENSG00000280217.1	AC126564.1	chr12	131235511	131237523	TEC	+	2012	1830.14	1823.92	1832.92	1827.9	1828.93	1829.72	211.275	292.889	315.612	107.879	102.516	96.4145	2.21	3.07	3.26	1.2	1.1	1.02	187.764	-1.42505	0.208294	-6.84154	7.83456e-12	1.26726e-10
ENSG00000139405.15	RITA1	chr12	113185526	113192368	protein_coding	+	6842	1798.78	1821.55	1813.37	1817.38	1827.78	1781.36	2925.34	2893.21	3079.65	1898.08	1966.58	2153.38	30.86	30.61	32.1	21.39	21.23	23.03	2486.04	-0.564227	0.0824731	-6.84135	7.84515e-12	1.26788e-10
ENSG00000215218.3	UBE2QL1	chr5	6448623	6494909	protein_coding	+	46286	4134.14	4127.92	4136.92	4131.9	4132.93	4133.72	3201.82	3498.99	3794.35	2320.78	2261.93	2397.43	14.79	16.21	17.33	11.45	10.69	11.23	2912.55	-0.58922	0.0861399	-6.84027	7.90425e-12	1.27633e-10
ENSG00000179583.18	CIITA	chr16	10866222	10932281	protein_coding	+	66059	6339.28	8639.13	7033.12	4181.32	4075.55	4461.12	38.8719	30.9163	36.7457	164.21	146.812	102.089	0.14	0.1	0.12	0.61	0.51	0.35	86.6074	1.9515	0.285369	6.83852	8.00171e-12	1.29096e-10
ENSG00000187741.14	FANCA	chr16	89737549	89816657	protein_coding	-	79108	2679.93	2447.33	2451.72	2482.46	2363.75	2315.19	2953.21	3927.12	4206.73	1993.8	2059.11	2218.79	22.96	30.66	32.34	16.55	16.39	17.5	2893.13	-0.822491	0.120297	-6.83717	8.07741e-12	1.30205e-10
ENSG00000119403.13	PHF19	chr9	120855652	120894896	protein_coding	-	39244	1384.66	1364.2	1368.21	1498.4	1415.15	1368.35	2912.69	3568.77	3826.88	1682.76	1913.96	2209.29	39.74	48.87	51.61	24.52	26.72	30.58	2685.72	-0.828769	0.121343	-6.82997	8.49297e-12	1.36786e-10
ENSG00000172061.8	LRRC15	chr3	194355247	194369743	protein_coding	-	14496	5700.14	5693.92	5702.92	5697.9	5601.34	5699.72	243.367	187.478	177.21	439.598	472.012	400.841	0.82	0.63	0.59	1.58	1.62	1.37	320.084	1.1168	0.163563	6.82793	8.61485e-12	1.38629e-10
ENSG00000135451.12	TROAP	chr12	49323236	49331731	protein_coding	+	8495	1090.53	973.117	1018.52	1096.26	1159.06	956.265	1503.06	2325.63	2460.06	762.833	879.308	1136.45	27.44	42.55	44.39	14.86	16.42	21.01	1511.22	-1.17891	0.172683	-6.82705	8.66812e-12	1.39367e-10
ENSG00000139697.13	SBNO1	chr12	123289109	123364843	protein_coding	-	75734	5956.6	5804.29	5790.55	5986.98	5876.03	5807.99	6856.75	7475.12	7037.68	9825.83	10093.9	9566.28	22.29	24.39	22.63	34.13	33.59	31.56	8475.93	0.464457	0.0680404	6.82619	8.71978e-12	1.40077e-10
ENSG00000076706.16	MCAM	chr11	119308529	119321521	protein_coding	-	12992	1068.84	3123.92	2448.25	2257.14	2209.06	3200.27	19.6882	14.0376	12.0771	78.0432	112.549	76.1226	0.16	0.12	0.1	0.71	0.97	0.66	52.0863	2.63049	0.385694	6.82014	9.09495e-12	1.45979e-10
ENSG00000196792.11	STRN3	chr14	30893799	31026401	protein_coding	-	132602	2780.46	2837.07	2748.99	2738.01	2726.12	2604.49	4049.12	4086.15	3881.89	2895.52	2909.67	2850.89	28.23	28.57	26.76	21.57	20.75	20.16	3445.54	-0.47289	0.0693388	-6.82	9.10398e-12	1.45999e-10
ENSG00000117114.19	ADGRL2	chr1	81306160	81992436	protein_coding	+	686276	3699.09	4462.39	4110.27	4181.94	4350.92	4485.24	394.457	481.528	428.719	768.656	755.989	745.609	1.79	2.19	1.92	3.74	3.52	3.43	595.826	0.797432	0.116975	6.8171	9.28978e-12	1.48851e-10
ENSG00000168806.7	LCMT2	chr15	43323649	43330605	protein_coding	-	6956	2626.86	2552.22	2598.39	2594.98	2790.2	2595.42	1812.87	1939.36	1874.63	1121.78	1287.32	1262.88	13.18	14.16	13.47	8.72	9.58	9.3	1549.81	-0.615958	0.0903907	-6.8144	9.46613e-12	1.51547e-10
ENSG00000106723.16	SPIN1	chr9	88388419	88478694	protein_coding	+	90275	3629.7	3520.9	3462.06	3533.88	3628.29	3550.39	12646.9	12734.6	12429	17215.9	16890.6	16324.5	67.94	68.63	66	98.77	92.86	88.94	14706.9	0.415572	0.0610009	6.81256	9.58757e-12	1.5336e-10
ENSG00000131732.11	ZCCHC9	chr5	81301590	81313297	protein_coding	+	11707	1166.45	1169.03	1138.28	1225.92	1238.73	1183.8	1971.12	1712.5	1792.24	1225.64	1148.14	1189.06	31.71	27.65	28.5	21.05	18.89	19.42	1506.45	-0.618999	0.0909125	-6.80874	9.84589e-12	1.57358e-10
ENSG00000103404.14	USP31	chr16	23061406	23149270	protein_coding	-	87864	8439.32	7499.15	7714.6	8949.11	8282.74	8129.97	1645.71	1534.68	1598.7	2535.39	2331.99	2254.39	3.85	3.6	3.7	6.34	5.59	5.35	1983.48	0.575266	0.0844972	6.8081	9.88927e-12	1.57916e-10
ENSG00000188610.12	FAM72B	chr1	121167646	121185539	protein_coding	-	17893	1885.19	2000.17	2063.48	2049.56	2082.71	1931.26	754.94	859.331	745.305	376.632	459.583	460.413	7.2	8.23	7.03	3.84	4.49	4.45	609.367	-0.86295	0.126803	-6.80544	1.00738e-11	1.60725e-10
ENSG00000125848.9	FLRT3	chr20	14322988	14337616	protein_coding	-	14628	3593.83	3339.21	3226.81	3439.48	3385.91	3441.73	1435.48	1580.41	1619.25	2192.89	2744.66	2580.12	8.05	8.9	8.98	13.14	15.76	14.68	2025.47	0.696236	0.102319	6.80455	1.01365e-11	1.61588e-10
ENSG00000160818.16	GPATCH4	chr1	156594487	156601496	protein_coding	-	7009	1586.38	1620.67	1611.04	1605.35	1631.33	1637.67	2822.32	2636.09	2623.3	1902.79	1527.86	1705.41	33.36	31.25	30.65	24.02	18.48	20.45	2202.96	-0.652527	0.0959223	-6.80266	1.02705e-11	1.63586e-10
ENSG00000140463.13	BBS4	chr15	72686179	72738476	protein_coding	+	52297	1721.33	1809.78	1756.12	1793.28	1809.34	1689.98	2296.55	2180	2229.03	1428.66	1525.01	1589.04	24.89	23.7	23.87	16.51	16.9	17.46	1874.72	-0.561435	0.0825336	-6.8025	1.02822e-11	1.63633e-10
ENSG00000100564.8	PIGH	chr14	67581955	67600287	protein_coding	-	18332	1039.51	1073.44	971.666	1059.48	1124.93	1071.4	1123.38	989.102	1142.52	647.776	641.396	693.739	20.31	17.95	20.42	12.51	11.87	12.72	872.986	-0.715238	0.105178	-6.80027	1.0442e-11	1.66035e-10
ENSG00000251349.3	MSANTD3-TMEFF1	chr9	100442271	100577636	protein_coding	+	135365	1886.14	1879.92	1888.92	1883.9	1884.93	1885.72	170.424	176.868	147.097	326.803	406.121	346.016	1.72	1.79	1.48	3.54	4.21	3.55	262.221	1.13183	0.166468	6.79908	1.05289e-11	1.67275e-10
ENSG00000167971.15	CASKIN1	chr16	2177180	2196525	protein_coding	-	19345	5129.85	5077.01	4701.39	2398.2	3925.23	4863.64	368.519	355.642	406.621	1268.83	805.833	684.331	1.67	1.62	1.82	6.14	3.74	3.14	648.296	1.27826	0.188012	6.7988	1.05497e-11	1.67463e-10
ENSG00000136848.16	DAB2IP	chr9	121567057	121785530	protein_coding	+	218473	5527.41	5809.04	5479.17	5753.8	5056.13	5771.33	4105.11	3807.5	4205.81	5564.67	6510.9	5901.02	14.1	13.11	14.28	20.41	22.89	20.55	5015.83	0.567846	0.0835265	6.7984	1.05791e-11	1.67788e-10
ENSG00000100731.15	PCNX1	chr14	70907405	71115382	protein_coding	+	207977	7379.43	7697.33	7624.12	7714.38	7885.04	7855.72	7521.89	7629.1	7296.48	12170.5	10719.6	10139.6	18.68	18.99	17.91	32.26	27.23	25.53	9246.2	0.557327	0.0820092	6.7959	1.07638e-11	1.70572e-10
ENSG00000029153.14	ARNTL2	chr12	27332854	27425289	protein_coding	+	92435	2944.93	2970.19	3012.71	3279.01	3274.77	3240.26	1833.35	1882.36	1846.74	2569.21	2902.2	2675.99	11.24	11.56	11.17	16.8	18.19	16.63	2284.97	0.550017	0.0810186	6.78877	1.13092e-11	1.79064e-10
ENSG00000266036.1	AC016888.1	chr17	74747319	74748912	antisense_RNA	-	1593	382.23	376.04	385.01	379.99	381.02	381.81	527.43	595.375	630.162	244.83	294.396	332.841	26.45	29.92	31.22	13.1	15.09	16.9	437.506	-1.00777	0.148616	-6.781	1.19344e-11	1.88803e-10
ENSG00000068971.13	PPP2R5B	chr11	64917553	64934473	protein_coding	+	16920	2310.97	2115.43	2451.96	2224.64	2286.78	2196.52	964.926	848.784	776.283	1645.49	1368.96	1417.55	8.14	7.19	6.48	14.83	11.82	12.13	1170.33	0.77884	0.114921	6.77718	1.22548e-11	1.93708e-10
ENSG00000229124.6	VIM-AS1	chr10	17214239	17229985	antisense_RNA	-	15746	1139.62	1135.81	1149.67	1149.56	1151.03	1135.91	100.801	118.788	98.5438	237.649	270.302	249.577	1.67	1.99	1.63	4.24	4.63	4.22	179.277	1.257	0.185544	6.77465	1.24706e-11	1.96954e-10
ENSG00000111716.12	LDHB	chr12	21635342	21757857	protein_coding	-	122515	1031.16	1113.92	1052.99	1117.9	1037.16	1076.47	43.6762	40.7503	39.457	125.58	147.941	137.23	0.78	0.73	0.7	2.39	2.7	2.48	89.1057	1.73325	0.255883	6.77363	1.25595e-11	1.9819e-10
ENSG00000080503.22	SMARCA2	chr9	1980290	2193624	protein_coding	+	213334	3088.84	3326.16	3111.37	3152.09	3409.25	3425.74	8204.05	7699.55	7958.84	5821.88	4496.96	4602.59	48.22	45.38	46.23	36.55	27.03	27.44	6463.98	-0.677357	0.100143	-6.76393	1.34299e-11	2.11746e-10
ENSG00000099864.17	PALM	chr19	708939	748329	protein_coding	+	39390	2273.42	2111.6	2163.17	2344.97	2071.45	2205.65	1274.37	1424	1502.95	2017.68	2703.67	2709.6	11.11	12.44	12.93	18.76	24.08	23.92	1938.71	0.820985	0.121403	6.76249	1.35637e-11	2.13677e-10
ENSG00000112796.9	ENPP5	chr6	46159187	46170971	protein_coding	-	11784	2502.73	2418.45	2519.67	2450.97	2456.78	2455.46	1547.51	1438.41	1354.52	2087.57	2279.36	2182.84	11.98	11.17	10.36	17.26	18.05	17.14	1815.04	0.595329	0.0880659	6.76004	1.37957e-11	2.17149e-10
ENSG00000138821.12	SLC39A8	chr4	102251041	102431258	protein_coding	-	180217	2971.93	2747.61	2801.75	2822.72	2928.88	2819.6	1485.21	1927.98	1762.75	949.097	1070.88	1042.47	9.96	12.96	11.69	6.79	7.35	7.09	1373.06	-0.757591	0.112112	-6.75747	1.40425e-11	2.20849e-10
ENSG00000119946.10	CNNM1	chr10	99329099	99394330	protein_coding	+	65231	5722.73	5769.92	5744.61	5739.66	5774.93	5745.67	1505.62	1497.52	1422.8	2199.26	2101.52	2111.76	5	4.99	4.67	7.8	7.14	7.11	1806.41	0.536475	0.0794058	6.75611	1.41742e-11	2.22733e-10
ENSG00000159147.17	DONSON	chr21	33559542	33588708	protein_coding	-	29166	1235.74	1383.52	1310.31	1153.79	1244.8	1226.31	1322.45	1314.45	1342.03	913.249	833.511	855.683	20.08	20.02	20.17	14.82	12.97	13.2	1096.9	-0.612609	0.0906797	-6.75574	1.42104e-11	2.23114e-10
ENSG00000110108.9	TMEM109	chr11	60913874	60923443	protein_coding	+	9569	1909.48	1966.75	1958.71	1849.87	1860.55	1911.58	8686.81	8458.59	9131.23	6021.33	6324.59	6559.13	86.88	84.86	90.27	64.31	64.73	66.52	7530.28	-0.475221	0.0703917	-6.75109	1.46737e-11	2.30195e-10
ENSG00000181896.11	ZNF101	chr19	19668796	19683509	protein_coding	+	14713	2400.18	2477.79	2371.93	2458.68	2394.71	2447.17	1295.65	1338.4	1289.74	845.439	879.671	866.419	10.21	10.57	10.04	7.1	7.09	6.91	1085.89	-0.598416	0.0886427	-6.75088	1.46952e-11	2.3034e-10
ENSG00000158023.9	WDR66	chr12	121917862	122003927	protein_coding	+	86065	2333.69	2641	2414.3	2496.47	2279.14	2308.67	266.472	184.936	223.906	447.791	483.45	470.328	2.12	1.47	1.76	3.79	3.93	3.77	346.147	1.05609	0.156442	6.7507	1.47136e-11	2.30436e-10
ENSG00000160179.18	ABCG1	chr21	42199689	42297244	protein_coding	+	97555	2745.81	2724.59	2735.04	2722.23	2707.78	2737.79	3272.37	3222.58	3149.31	4274.47	4623.97	4573.46	22.89	22.62	21.78	31.94	33.1	32.46	3852.69	0.482542	0.0714886	6.74991	1.47934e-11	2.31491e-10
ENSG00000173281.4	PPP1R3B	chr8	9136255	9151574	protein_coding	-	15319	5186.3	5244.75	5115.39	5179.68	5269.65	5064.97	1705.55	1522.78	1536.94	1067.98	992.805	1033.68	6.29	5.63	5.6	4.21	3.75	3.86	1309.96	-0.621193	0.0920467	-6.74867	1.49211e-11	2.33295e-10
ENSG00000157350.12	ST3GAL2	chr16	70375978	70439237	protein_coding	-	63259	7363.84	5330.81	7221.63	5658.75	5107.11	4761.92	187.522	235.256	188.178	369.873	463.11	495.011	0.61	0.78	0.61	1.3	1.56	1.64	323.158	1.12835	0.167252	6.74639	1.51571e-11	2.36787e-10
ENSG00000125398.5	SOX9	chr17	72121020	72126420	protein_coding	+	5400	3752.14	3745.92	3754.92	3749.9	3750.93	3751.72	1877.6	1795.02	1870.16	2680.33	2703.54	2540.69	9.56	9.17	9.41	14.57	14.08	13.12	2244.56	0.514793	0.0763588	6.74177	1.56473e-11	2.44241e-10
ENSG00000146834.13	MEPCE	chr7	100428790	100434126	protein_coding	+	5336	2468.62	2477.82	2456.77	2465.85	2496.61	2482.12	6743.05	7673.65	8100.81	4195.44	4934.72	5116.49	52.03	59.38	61.78	34.57	38.96	40.04	6127.36	-0.660806	0.0980247	-6.74122	1.57065e-11	2.44961e-10
ENSG00000105856.13	HBP1	chr7	107168961	107202529	protein_coding	+	33568	1724.48	1813.05	1826.48	1862.3	1784.59	1891.74	7402.34	6352.58	5941.26	9772.23	10526.1	9743.98	77.8	66.99	61.73	109.71	113.23	103.88	8289.76	0.609704	0.0904742	6.73898	1.59499e-11	2.48551e-10
ENSG00000157557.11	ETS2	chr21	38805307	38824955	protein_coding	+	19648	2998.28	2882.97	3088.63	2951.77	3146.56	3008.7	2012.08	1901.32	1801.6	2720.96	2725.95	2837.83	12.76	12.09	11.29	18.43	17.68	18.24	2333.29	0.537767	0.0798041	6.73858	1.59938e-11	2.49028e-10
ENSG00000134748.12	PRPF38A	chr1	52404564	52420839	protein_coding	+	16275	1648.1	1728.78	1678.77	1802.7	1652.96	1698.02	3741.42	4090.55	3999.51	2402.41	2754.66	2780.97	41.99	46.08	44.38	28.81	31.65	31.66	3294.92	-0.576365	0.0855493	-6.73722	1.61444e-11	2.51163e-10
ENSG00000136122.15	BORA	chr13	72727749	72756198	protein_coding	+	28449	1962.07	1900.23	1870.92	2012.62	1887.48	2040.33	614.694	794.728	771.634	296.175	415.696	360.842	6.03	7.84	7.48	3.11	4.18	3.59	542.295	-1.02896	0.152908	-6.72924	1.70549e-11	2.65108e-10
ENSG00000109472.13	CPE	chr4	165361194	165498320	protein_coding	+	137126	1727.35	1585.92	1679.55	1703.58	1744.86	1621.02	2665.69	2372.7	2136.29	3595.2	3653.69	3819.67	30.36	27.12	24.05	43.74	42.59	44.12	3040.54	0.627443	0.0932714	6.72707	1.73113e-11	2.68871e-10
ENSG00000159166.13	LAD1	chr1	201373244	201399915	protein_coding	-	26671	1982.61	2088.18	2136.65	1958.94	2133.29	2114.24	7467.49	6319.92	6844.52	4930.49	4479.12	4515.72	68.95	58.53	62.47	48.61	42.32	42.28	5759.54	-0.56705	0.0843031	-6.72633	1.73999e-11	2.70022e-10
ENSG00000205352.10	PRR13	chr12	53441605	53446645	protein_coding	+	5040	720.091	740.218	749.369	721.912	738.757	733.656	16047.8	15907.9	16271.9	11089.2	11781.5	12343.8	417.48	415.14	418.4	308.08	313.61	325.67	13907	-0.453648	0.0674543	-6.72526	1.75274e-11	2.71776e-10
ENSG00000101224.17	CDC25B	chr20	3786772	3806121	protein_coding	+	19349	2665.51	2678.28	2657.48	2708.71	2657.38	2718.35	14174.6	17686.6	18674.2	8731.31	10631.2	10729.6	100.95	126.37	131.46	66.4	77.49	77.5	13437.9	-0.748142	0.1113	-6.72187	1.79405e-11	2.77951e-10
ENSG00000197670.6	AL157838.1	chr20	53552770	53575863	antisense_RNA	+	23093	2319.14	2312.92	2321.92	2316.9	2317.93	2318.72	303.531	345.524	337.205	756.118	605.896	566.826	2.5	2.86	2.74	6.65	5.11	4.73	485.85	0.96594	0.143706	6.72164	1.79689e-11	2.78162e-10
ENSG00000071564.14	TCF3	chr19	1609290	1652605	protein_coding	-	43315	1836.93	1861.26	1955.26	1931.58	1860.65	1949.62	6351.44	6427.59	6582.66	4889.57	4719.45	4694.04	63.87	64.84	65.43	52.49	48.56	47.86	5610.79	-0.437174	0.0650791	-6.71758	1.84769e-11	2.85555e-10
ENSG00000163507.13	KIAA1524	chr3	108549869	108589644	protein_coding	-	39775	2622.49	2596.09	2568.22	2483.24	2524.6	2531.52	2093.01	2933.18	2760.26	1230.64	1531.68	1496.95	15.65	21.99	20.4	9.83	11.71	11.33	2007.62	-0.871173	0.129686	-6.71758	1.8477e-11	2.85555e-10
ENSG00000111206.12	FOXM1	chr12	2857681	2877155	protein_coding	-	19474	2794.17	2784.89	2791.32	2745.53	2810.71	2702.71	5556.11	7645.04	8353.92	3017.39	3923.96	4160.48	38.28	52.83	56.88	22.2	27.67	29.07	5442.82	-0.957623	0.14257	-6.71688	1.85656e-11	2.86688e-10
ENSG00000132256.18	TRIM5	chr11	5663557	5938619	protein_coding	-	275062	2428.94	2467.74	2504.42	2122.39	2096.06	2567.34	938.485	851.158	889.675	536.462	462.589	347.593	7.61	6.91	7.12	4.65	3.83	2.85	670.994	-0.99818	0.148675	-6.71385	1.89561e-11	2.92476e-10
ENSG00000148187.17	MRRF	chr9	122264603	122331343	protein_coding	+	66740	1106.32	1077.72	1093.72	1173.86	1119.69	1161.09	2789.75	2742.83	2552.54	1833.02	1927.31	1828.58	47.45	46.83	42.93	33.34	33.56	31.58	2279	-0.532179	0.0792873	-6.71203	1.9194e-11	2.95903e-10
ENSG00000189343.7	AC004448.1	chr17	19445970	19446852	processed_pseudogene	-	882	700.14	693.93	702.93	697.91	698.94	699.72	2222.42	2201.24	2395.54	1489.42	1565.31	1595.58	60.71	60.32	64.69	43.44	43.76	44.2	1911.58	-0.553506	0.0824798	-6.71081	1.93544e-11	2.98131e-10
ENSG00000113719.15	ERGIC1	chr5	172834275	172952685	protein_coding	+	118410	2628.94	2594.19	2621.32	2601.23	2630.34	2623.44	19802.6	19695.8	20423.3	15388.6	14538.5	15057.1	144.51	144.18	147.32	119.91	108.55	111.44	17484.3	-0.413677	0.0616498	-6.71011	1.94475e-11	2.99319e-10
ENSG00000121621.6	KIF18A	chr11	28020620	28108308	protein_coding	-	87688	3350.89	3302.15	3284.52	3258.43	3330.98	3288.88	1150.02	1452.58	1493.56	628.877	811.817	780.281	6.65	8.42	8.53	3.88	4.8	4.57	1052.86	-0.885243	0.13194	-6.70944	1.95377e-11	3.0046e-10
ENSG00000258232.2	AC125611.3	chr12	49265156	49273306	antisense_RNA	-	8150	497.18	490.96	499.96	494.94	495.97	496.76	5459.95	4902.62	5406.29	3694.52	3628.71	3810.61	210.19	189.32	205.71	151.91	142.93	148.76	4483.78	-0.502179	0.0749167	-6.70316	2.03954e-11	3.13394e-10
ENSG00000100625.8	SIX4	chr14	60709528	60724348	protein_coding	-	14820	4064.17	4005.92	3644.64	4318.08	4315.91	4086.12	3865.62	3845.96	3900.22	5392.72	5179.43	5189.29	18.15	18.12	18.1	27.04	24.89	24.71	4562.21	0.440721	0.0657937	6.69852	2.10536e-11	3.23242e-10
ENSG00000116221.15	MRPL37	chr1	54184041	54225464	protein_coding	+	41423	1270.36	1274.16	1281.29	1269.99	1267.2	1271.95	5157.32	5226.67	5546.45	3150.88	3683.55	3784.13	77.38	78.67	82.26	50.49	56.56	57.59	4424.83	-0.585608	0.087427	-6.69826	2.10922e-11	3.23569e-10
ENSG00000145220.13	LYAR	chr4	4267701	4290169	protein_coding	-	22468	1369.87	1359.31	1349.48	1344.44	1358.84	1334.3	1053.02	1088.55	1111.46	693.405	715.658	689.97	14.86	15.41	15.51	10.45	10.34	9.88	892.011	-0.633857	0.0946577	-6.69631	2.13749e-11	3.27414e-10
ENSG00000148384.12	INPP5E	chr9	136428619	136439823	protein_coding	-	11204	3319.11	3325.58	3312.89	3293.59	3302.65	3302.42	1073.77	985.977	1038.51	1529.43	1525.07	1572.75	6.2	5.7	5.93	9.42	9	9.2	1287.58	0.578861	0.0864451	6.69629	2.13778e-11	3.27414e-10
ENSG00000159445.12	THEM4	chr1	151873584	151909808	protein_coding	-	36224	1395.6	1457.64	1404.28	1412.82	1288.91	1519.94	954.499	726.493	743.808	470.985	382.848	357.452	12.91	9.87	9.94	6.79	5.29	4.9	606.014	-0.999737	0.149401	-6.69165	2.20661e-11	3.3768e-10
ENSG00000123104.11	ITPR2	chr12	26336515	26833198	protein_coding	-	496683	9565.97	10428.6	10046.7	9508.93	9561.04	10278.5	4710.33	4577.19	4498.43	8528.17	7477.13	6271.27	9.09	8.86	8.58	17.58	14.77	12.28	6010.42	0.692192	0.103488	6.68861	2.25302e-11	3.44501e-10
ENSG00000182827.8	ACBD3	chr1	226144679	226186730	protein_coding	-	42051	3336.87	3383.92	3234.06	3338.41	3368.08	3293.17	4713.11	4640.96	4652.06	6154.29	6685.49	6351.94	27.06	26.73	26.4	37.73	39.28	36.98	5532.98	0.454222	0.0679119	6.68839	2.25634e-11	3.44726e-10
ENSG00000136717.14	BIN1	chr2	127048027	127107355	protein_coding	-	59328	1962.86	1774.52	1754.36	1923.02	1744.96	1882.02	504.294	482.949	549.681	905.377	881.998	803.915	5.25	5.04	5.66	10.04	9.37	8.46	688.036	0.748476	0.112004	6.68259	2.34762e-11	3.5838e-10
ENSG00000168028.13	RPSA	chr3	39406689	39412542	protein_coding	+	5853	893.987	907.352	919.853	900.229	913.307	916.408	61954.1	59564.8	61532.7	42818.4	46418	46484.8	1302	1255.76	1278.2	960.98	998.26	990.75	53128.8	-0.43162	0.0646462	-6.67665	2.4446e-11	3.72881e-10
ENSG00000105053.10	VRK3	chr19	49976467	50025946	protein_coding	-	49479	1249.1	1120.97	1256.46	1210.4	1259.87	1236.53	2084.12	2323.59	2160.75	1532.58	1414.15	1481.49	32.61	36.42	33.37	25.61	22.63	23.49	1832.78	-0.567675	0.0850379	-6.67555	2.46311e-11	3.75399e-10
ENSG00000101557.14	USP14	chr18	158383	214629	protein_coding	+	56246	2428.32	2256.14	2307.45	2366.89	2353.21	2359.63	5368.35	5734.11	5519.66	7329.82	8167.64	7738.37	43.71	46.83	44.44	63.74	68.06	63.9	6642.99	0.483105	0.0723733	6.67518	2.4693e-11	3.76036e-10
ENSG00000196684.12	HSH2D	chr19	16134028	16158575	protein_coding	+	24547	1542.62	1535.26	1519.42	1527.42	1558.93	1528.89	1838	1489.19	1638.52	1089.11	961.776	998.533	22.85	18.57	20.14	14.46	12.23	12.58	1335.85	-0.702647	0.105308	-6.6723	2.51818e-11	3.83168e-10
ENSG00000109320.11	NFKB1	chr4	102501329	102617302	protein_coding	+	115973	3546.52	3392.33	3491.44	3536.14	3457.85	3551.2	5055	5485.86	5260.23	3895.31	3758.62	3535.94	27.6	30.04	28.39	22.73	21	19.58	4498.49	-0.498119	0.0746702	-6.67093	2.54192e-11	3.86468e-10
ENSG00000278259.4	MYO19	chr17	36495633	36543435	protein_coding	-	47802	2190.65	2155.41	2085.85	1926.04	1938.38	1880.36	1980.02	2244.77	2411.34	1402.05	1406.64	1464.64	18.65	21.23	22.46	14.11	13.56	13.98	1818.24	-0.636177	0.0953913	-6.66913	2.5732e-11	3.90906e-10
ENSG00000181274.6	FRAT2	chr10	97332497	97334709	protein_coding	-	2212	2030.14	2023.92	2032.92	2027.9	2028.93	2029.72	1292.24	1434.2	1365.17	1921.61	2084.49	2174.38	12.16	13.54	12.7	19.31	20.07	20.75	1712.01	0.595203	0.089266	6.66774	2.59765e-11	3.943e-10
ENSG00000143702.15	CEP170	chr1	243124428	243255348	protein_coding	-	130920	3536.54	4249.93	3953.09	4222.75	4112.61	3949.47	1461.23	1287.22	1281.55	2023.88	2080.63	1961.28	6.98	6.17	6.07	10.31	10.17	9.49	1682.63	0.59212	0.0888156	6.66684	2.61373e-11	3.96419e-10
ENSG00000198034.10	RPS4X	chrX	72255679	72277300	protein_coding	-	21621	1196.39	1180.15	1161.61	1189.29	1194.94	1202.36	76451.9	71676.5	73399.6	52275.5	55583.1	56424.1	1229.3	1156.15	1166.58	897.65	914.58	920.11	64301.8	-0.431296	0.0647222	-6.6638	2.66828e-11	4.04365e-10
ENSG00000160785.13	SLC25A44	chr1	156193932	156212796	protein_coding	+	18864	3230.32	3238.04	3118.22	3213.32	3160.24	3252.82	5621.95	5634.82	5820.31	4184.58	4275.77	4191.73	33.53	33.71	34.31	26.64	26.08	25.36	4954.86	-0.433204	0.0650663	-6.65789	2.77784e-11	4.20629e-10
ENSG00000153485.5	TMEM251	chr14	93184951	93187089	protein_coding	+	2138	781.248	767.972	769.204	767.558	783.412	776.839	2208.93	2525.88	2431.98	1521.74	1519.95	1685.72	54.48	62.48	59.27	40.07	38.34	42.16	1982.37	-0.599622	0.0901096	-6.65436	2.8453e-11	4.30496e-10
ENSG00000165238.16	WNK2	chr9	93184916	93320572	protein_coding	+	135656	3258.16	2695.04	2827.45	2655.63	2876.49	2735.99	1267.26	1453.01	1531.14	2683.18	2142.32	2251.88	8.52	9.81	10.17	19.3	14.74	15.38	1888.13	0.734285	0.110351	6.65406	2.85112e-11	4.31027e-10
ENSG00000169258.6	GPRIN1	chr5	176595802	176610133	protein_coding	-	14331	4028.14	4021.92	4030.92	4025.9	4026.93	4027.72	2241.96	2382.05	2546.39	1573.28	1594.26	1676.39	10.63	11.33	11.93	7.97	7.73	8.06	2002.39	-0.566851	0.0852056	-6.65274	2.87677e-11	4.34555e-10
ENSG00000139579.12	NABP2	chr12	56222015	56229854	protein_coding	+	7839	1222.52	1215.53	1217.56	1189.69	1207.58	1232.21	3634.29	3751.51	3947.34	2211.42	2595.27	2663.78	57.15	59.17	61.34	37.14	41.75	42.48	3133.94	-0.601723	0.0905228	-6.6472	2.98725e-11	4.5088e-10
ENSG00000011426.10	ANLN	chr7	36389806	36453791	protein_coding	+	63985	4119.5	4054.4	3993.95	4051.32	3979.58	4106.8	8903.19	10902.4	10776.7	5586.52	7021.94	6351.04	41.96	51.55	50.21	28.12	33.87	30.36	8256.96	-0.690261	0.103855	-6.6464	3.00358e-11	4.5298e-10
ENSG00000172345.13	STARD5	chr15	81309053	81324183	protein_coding	-	15130	1246.33	1408.44	1316.1	1624.49	1524.2	1483.36	381.457	347.284	325.75	178.424	172.41	146.679	5.08	4.64	4.29	2.54	2.36	1.99	258.668	-1.08224	0.16294	-6.64194	3.09578e-11	4.66509e-10
ENSG00000127423.10	AUNIP	chr1	25831913	25859458	protein_coding	-	27545	1799.59	1796.56	1790.42	1780.49	1835.02	1765.33	967.866	966.76	983.935	567.819	583.504	653.344	10.3	10.33	10.35	6.45	6.35	7.05	787.205	-0.692049	0.104251	-6.63829	3.17345e-11	4.77828e-10
ENSG00000183474.15	GTF2H2C	chr5	69560208	69594723	protein_coding	+	34515	1447.44	1407.86	1400.74	1401.4	1346.13	1371.43	1940.29	2084.54	2043.49	1373.62	1441.52	1327.29	26.56	28.62	27.63	20.06	20.18	18.41	1701.79	-0.552345	0.0832332	-6.63612	3.22056e-11	4.84532e-10
ENSG00000099219.13	ERMP1	chr9	5765076	5833117	protein_coding	-	68041	4808.46	4835.54	4859.09	4842.13	4846.66	4855.75	26908.2	23627.4	23084.4	40652.7	37017	33655.4	106.12	93.47	89.98	171.22	149.4	134.6	30824.2	0.596698	0.0899836	6.63118	3.3301e-11	5.00611e-10
ENSG00000134595.8	SOX3	chrX	140502985	140505116	protein_coding	-	2131	1949.14	1942.92	1951.92	1946.9	1947.93	1948.72	1007.39	747.604	792.114	359.583	442.922	477.58	9.87	7.35	7.67	3.76	4.44	4.75	637.865	-0.990452	0.149378	-6.63051	3.34527e-11	5.02487e-10
ENSG00000152556.15	PFKM	chr12	48105139	48146404	protein_coding	+	41265	1892.01	1875.79	1833.91	1721.1	1700.59	1799.75	3527.33	3515.4	3611.93	2630.16	2577.04	2509.76	37.37	37.36	37.82	29.76	27.93	26.97	3061.94	-0.466015	0.0702925	-6.62966	3.36472e-11	5.05004e-10
ENSG00000077454.15	LRCH4	chr7	100574011	100586153	protein_coding	-	12142	1984.39	1915.83	1953.23	1937.99	1976.01	1960.76	4910.29	4923.33	5202.25	3578.85	3228.03	3679.84	47.98	48.24	50.21	37.35	32.27	36.45	4253.76	-0.519502	0.0783618	-6.62954	3.36744e-11	5.05009e-10
ENSG00000183060.15	LYSMD4	chr15	99715697	99733561	protein_coding	-	17864	2058	2104.5	1932.13	2200.93	2090.24	2193.71	417.275	378.5	418.599	733.357	678.284	665.35	3.79	3.46	3.76	7.15	6.31	6.14	548.561	0.772423	0.116584	6.62549	3.46105e-11	5.18632e-10
ENSG00000115306.15	SPTBN1	chr2	54456285	54671445	protein_coding	+	215160	8072.77	8108.13	8092.08	8049.49	8133.21	8122.42	14114.8	12214.4	12462.2	25213.5	19722.1	18858.2	33.28	28.9	29.05	63.5	47.59	45.1	17097.5	0.717776	0.108375	6.62311	3.5172e-11	5.26625e-10
ENSG00000111640.14	GAPDH	chr12	6533927	6538374	protein_coding	+	4447	1061.53	1064.37	1061.04	1065.11	1066.77	1063.65	187951	191645	204943	134795	140833	149197	3373.4	3450.58	3635.84	2583.69	2586.67	2715.73	168227	-0.460441	0.069601	-6.61543	3.70478e-11	5.54266e-10
ENSG00000095739.10	BAMBI	chr10	28677342	28682939	protein_coding	+	5597	1694.49	1688.4	1697.34	1692.3	1693.32	1694.11	6984.75	5786.45	5880.03	9728.54	9118.72	9019.5	78.75	65.45	65.53	117.14	105.21	103.13	7753	0.579728	0.0876566	6.61362	3.75031e-11	5.60631e-10
ENSG00000124226.10	RNF114	chr20	49936336	49953892	protein_coding	+	17556	1926.98	1765.46	1827.7	1966.6	1963.57	1870.32	15675.7	16904.8	16874	11939.4	11980.9	12557.3	158.74	171.73	168.9	129.13	124.16	128.96	14322	-0.4391	0.0664224	-6.61073	3.82442e-11	5.71253e-10
ENSG00000180730.4	SHISA2	chr13	26044597	26051031	protein_coding	-	6434	2677.14	2670.92	2679.92	2674.9	2675.93	2676.72	1430.2	1865.98	1874.13	2609.78	3502.63	3166.8	10.2	13.36	13.22	19.89	25.57	22.91	2408.25	0.842122	0.127446	6.60768	3.90378e-11	5.82643e-10
ENSG00000138182.14	KIF20B	chr10	89701610	89774939	protein_coding	+	73329	6095.37	5968.05	5799.82	6107.72	6108.8	6059.73	1976.84	2984.38	2764.4	1354.92	1474.49	1390.41	6.27	9.49	8.66	4.58	4.78	4.47	1990.91	-0.873428	0.132187	-6.60752	3.90805e-11	5.82816e-10
ENSG00000249115.8	HAUS5	chr19	35612744	35625349	protein_coding	+	12605	2236.59	2417.47	2448.8	2129.83	2490.87	2531.95	939.987	962.949	1055.32	648.497	531.797	580.887	7.57	7.79	8.4	5.57	4.38	4.73	786.572	-0.750386	0.113586	-6.60634	3.93927e-11	5.87005e-10
ENSG00000078804.12	TP53INP2	chr20	34704290	34713439	protein_coding	+	9149	3871.04	3896.34	3865.05	3903.17	3912.75	3902.15	1480.77	1256.2	1355.66	2065.72	2017.08	2068.72	7.26	6.18	6.57	10.82	10.13	10.29	1707.36	0.588503	0.0890929	6.6055	3.96185e-11	5.899e-10
ENSG00000226017.2	PRICKLE2-AS3	chr3	64187544	64200965	antisense_RNA	+	13421	2313.14	2306.92	2315.92	2310.9	2311.93	2312.72	14.0091	8.0355	10.7238	98.3484	69.6584	59.4761	0.12	0.07	0.09	0.87	0.59	0.5	43.3752	2.79852	0.423677	6.60531	3.96685e-11	5.90175e-10
ENSG00000125266.6	EFNB2	chr13	106489731	106535114	protein_coding	-	45383	4278.14	4271.92	4280.92	4275.9	4276.93	4277.72	6576.53	6650.21	6682.06	8649.73	9088.46	8801.16	29.36	29.78	29.48	41.24	41.52	39.84	7741.36	0.414475	0.0627512	6.60504	3.97402e-11	5.90304e-10
ENSG00000169084.13	DHRSX	chrX	2219516	2502805	protein_coding	-	283289	1700.84	1760.28	1767.58	1826.06	1622.12	1693.05	1232.32	1032.82	1165.67	1654.59	1952.12	1956.89	13.63	11.46	12.74	19.53	22.08	21.93	1499.07	0.696622	0.105468	6.60506	3.97343e-11	5.90304e-10
ENSG00000166228.8	PCBD1	chr10	70882280	70888784	protein_coding	-	6504	776.534	762.971	763.861	748.853	758.361	753.558	4533.06	4264.02	4449.38	3028.85	3140.1	3302.16	113.78	107.36	110.38	81.19	80.65	84.06	3786.26	-0.483775	0.0732603	-6.60351	4.01542e-11	5.95981e-10
ENSG00000171533.11	MAP6	chr11	75586918	75669120	protein_coding	-	82202	3461.54	3493.17	2791.62	3459.72	3392.31	3377.46	35.8441	33.7439	35.4829	106.493	124.754	146.191	0.2	0.2	0.2	0.65	0.73	0.85	80.4181	1.84585	0.279658	6.60038	4.10093e-11	6.08191e-10
ENSG00000137135.17	ARHGEF39	chr9	35658875	35675866	protein_coding	-	16991	1952.25	1970.52	2022	1775.82	2078.79	2025.36	721.911	819.234	892.358	469.828	384.547	477.469	6.99	7.98	8.54	4.87	3.82	4.7	627.558	-0.870001	0.131919	-6.59498	4.25301e-11	6.30246e-10
ENSG00000128228.4	SDF2L1	chr22	21642261	21644298	protein_coding	+	2037	672.415	673.169	681.338	677.535	678.113	674.838	1105.36	1012.57	1105.86	515.896	646.156	682.91	31.21	28.68	30.86	15.56	18.67	19.56	844.793	-0.805528	0.122174	-6.59326	4.30264e-11	6.37097e-10
ENSG00000151292.17	CSNK1G3	chr5	123512099	123617045	protein_coding	+	104946	2236.95	2187.83	2136.39	2304.03	2256.99	2230.44	3195.85	3220.7	3008.05	4226.71	4658.88	4406.93	27.43	27.74	25.52	38.72	40.91	38.36	3786.19	0.496587	0.0753378	6.59148	4.35474e-11	6.44302e-10
ENSG00000100167.19	SEPT3	chr22	41976272	41998221	protein_coding	+	21949	4188.04	4359.75	4173.06	4018.53	4161.24	4003.67	531.137	670.4	658.036	962.587	1205.62	1216.32	2.45	3.09	3	4.73	5.67	5.67	874.016	0.861402	0.13071	6.59018	4.39303e-11	6.49454e-10
ENSG00000119979.16	FAM45A	chr10	119104086	119137984	protein_coding	+	33898	1373.45	1347.65	1376.14	1335.12	1280.74	1297.87	3402.93	3683.47	3568.4	2467.39	2629.77	2403.8	48.68	52.86	50.44	37.69	38.52	34.87	3025.96	-0.50737	0.0770377	-6.586	4.51827e-11	6.67443e-10
ENSG00000129484.13	PARP2	chr14	20343582	20357905	protein_coding	+	14323	1568.81	1529.44	1556.93	1501.26	1587.12	1554.32	3063.93	3328.02	3232.06	2264.78	2131.19	2331.89	37.76	41.13	39.36	29.81	26.86	29.14	2725.31	-0.515813	0.078352	-6.58327	4.6021e-11	6.7929e-10
ENSG00000240682.9	ISY1	chr3	129127415	129161293	protein_coding	-	33878	1348.23	1264.54	1261.85	1330.75	1385.42	1350.03	3153.54	3207.34	3194.77	2189.51	2193.37	2384.64	45.51	46.44	45.58	33.76	32.39	34.91	2720.53	-0.496993	0.075515	-6.58137	4.66118e-11	6.87468e-10
ENSG00000132481.6	TRIM47	chr17	75874161	75878575	protein_coding	-	4414	1598.92	1334.91	1276.56	1770.72	1428.21	1708.26	113.485	99.6511	138.906	248.497	370.586	300.854	1.43	1.25	1.75	3.36	4.79	3.87	211.996	1.36774	0.207874	6.57965	4.71569e-11	6.94962e-10
ENSG00000130487.5	KLHDC7B	chr22	50548033	50551023	protein_coding	+	2990	2808.14	2801.92	2810.92	2805.9	2806.93	2807.72	47.8689	66.5544	64.3624	142.753	206.347	221.697	0.33	0.45	0.43	1.04	1.44	1.53	124.93	1.66725	0.253412	6.57919	4.73019e-11	6.9655e-10
ENSG00000283041.1	AC008038.1	chr7	133034607	133035920	processed_pseudogene	-	1313	1131.14	1124.92	1133.92	1128.9	1129.93	1130.72	8041.45	8242.43	7978.97	5885.63	6128.58	6131.92	135.88	139.71	133.26	106.21	105.96	105.07	7068.17	-0.418965	0.0636903	-6.57816	4.76319e-11	7.00858e-10
ENSG00000168078.9	PBK	chr8	27809620	27838095	protein_coding	-	28475	1644.05	1721.74	1651.93	1716.11	1815.91	1835.55	1543.17	2003.02	2050.47	817	1102.71	1078.61	17.03	22.19	22.38	9.63	12.45	12.07	1432.5	-0.901743	0.137139	-6.57539	4.85254e-11	7.13445e-10
ENSG00000128203.6	ASPHD2	chr22	26429273	26445015	protein_coding	+	15742	3174.14	3167.92	3176.92	3171.9	3172.93	3173.72	79.3963	69.9825	81.0622	186.099	198.461	205.482	0.48	0.43	0.48	1.2	1.22	1.25	136.747	1.35098	0.205506	6.57395	4.89988e-11	7.1984e-10
ENSG00000104549.11	SQLE	chr8	124998497	125022283	protein_coding	+	23786	2336.91	2370.22	2398.76	2318.22	2338.22	2405.47	31983.6	28778.9	28416.5	21267.9	22158.3	20620.9	258.63	233.45	227.13	183.66	183.36	169.1	25537.7	-0.477549	0.072652	-6.57311	4.92747e-11	7.23326e-10
ENSG00000117266.15	CDK18	chr1	205504595	205532793	protein_coding	+	28198	2297.13	2396.69	2299.87	2219.82	2450.42	2173.63	1118.97	1123.32	1231.18	756.022	604.377	720.568	9.28	9.34	10.07	6.68	5.13	6.06	925.739	-0.739092	0.11246	-6.57202	4.9637e-11	7.28075e-10
ENSG00000085365.17	SCAMP1	chr5	78360583	78479071	protein_coding	+	118488	3160.61	3135.36	3025.28	3200.63	3226.65	3139.75	6976.61	7195.72	6780.71	9191.95	10542.1	9755.9	42.32	43.79	40.67	59.54	65.44	60.03	8407.17	0.493104	0.0750329	6.57183	4.96999e-11	7.28426e-10
ENSG00000176597.11	B3GNT5	chr3	183253244	183298504	protein_coding	+	45260	3565.73	3723.29	3653.53	3488.84	3776.52	3582.49	642.187	748.308	734.755	1048.24	1322.85	1300.86	3.37	3.95	3.82	5.88	7.12	6.94	966.201	0.787176	0.119796	6.57095	4.99941e-11	7.32165e-10
ENSG00000166451.13	CENPN	chr16	81006498	81033114	protein_coding	+	26616	1048.05	988.105	936.435	1136.99	1202.77	1029.76	3950.19	5260.22	5538.09	2296.33	2670.3	3109.27	71.6	95.65	99.21	44.44	49.52	57.15	3804.06	-0.8692	0.132288	-6.57054	5.01338e-11	7.33638e-10
ENSG00000146729.9	NIPSNAP2	chr7	55951793	56000181	protein_coding	+	48388	1762.46	1780.94	1753.73	1830.57	1795.12	1818.55	1570.67	1527.75	1517.37	2109.62	2457.33	2297.27	16.76	16.34	16	24.04	26.82	24.84	1913.34	0.572224	0.0870978	6.5699	5.03497e-11	7.36222e-10
ENSG00000105486.13	LIG1	chr19	48115445	48170603	protein_coding	-	55158	2535.87	2216.22	2225.57	2239.95	2113.12	2377.03	4023.4	5227.8	5655.22	2756.3	3137.79	2881.05	33.69	43.91	46.8	24.63	26.88	24.47	3946.93	-0.765445	0.116516	-6.56944	5.05038e-11	7.37899e-10
ENSG00000108509.20	CAMTA2	chr17	4967992	4987652	protein_coding	-	19660	3355.85	3263.97	3322.25	2953.46	3294.28	3093.95	3182.68	3137.98	3302.5	2352.22	1867.65	2000.05	18.93	18.7	19.42	14.92	11.36	12.05	2640.51	-0.629814	0.095928	-6.56548	5.18645e-11	7.57189e-10
ENSG00000108443.13	RPS6KB1	chr17	59893046	59950564	protein_coding	+	57518	3249.99	2999.79	2961.55	3145.78	3239.5	3077.52	55754	63270.1	60707.4	45211.3	41519.1	41489.5	342.22	389.6	368.33	296.37	260.79	258.27	51325.2	-0.487223	0.0742357	-6.56319	5.26689e-11	7.66846e-10
ENSG00000141337.12	ARSG	chr17	68259182	68422731	protein_coding	+	163549	1963.14	1729.13	1786.04	2290.42	2135.42	2044.26	1864.4	1956.3	1888.14	1374.79	1230.86	1240.21	17.97	18.9	17.97	14.15	12.13	12.12	1592.45	-0.568805	0.0866664	-6.56315	5.26829e-11	7.66846e-10
ENSG00000149636.15	DSN1	chr20	36751791	36773818	protein_coding	-	22027	1953.3	1903.13	1994.01	2017.8	1917.72	1937.97	1831.74	2115.28	2039.99	1016.23	1313.45	1267.67	17.89	20.72	19.7	10.6	13.14	12.56	1597.39	-0.736238	0.112174	-6.56334	5.26161e-11	7.66846e-10
ENSG00000198431.15	TXNRD1	chr12	104215779	104350305	protein_coding	+	134526	3050.24	2882.75	2928.69	3044.3	3013.31	3015.24	16078.5	13928.7	13406.5	21676.5	21273.9	20236.7	102.73	89.26	84.65	147.87	139.08	131.11	17766.8	0.541694	0.082536	6.56313	5.26897e-11	7.66846e-10
ENSG00000011347.9	SYT7	chr11	61515313	61581148	protein_coding	-	65835	3241.36	3348.9	3349.03	3418.85	3363.99	3325.17	6974.03	6502.95	6825.46	4973.45	3759.13	4101.91	39.85	37.27	38.56	30.35	21.99	23.78	5522.82	-0.661235	0.100821	-6.5585	5.43499e-11	7.90395e-10
ENSG00000197043.13	ANXA6	chr5	151100712	151157882	protein_coding	-	57170	2020.3	2008.07	2028.18	2003.54	2044.06	1973.67	8516.21	7658.29	7824.09	5902.34	5268.87	5697.28	80.77	72.87	73.35	59.79	51.15	54.81	6811.18	-0.508111	0.0775505	-6.552	5.67698e-11	8.24946e-10
ENSG00000245910.8	SNHG6	chr8	66921684	66926398	processed_transcript	-	4714	333.284	337.155	348.377	357.064	348.525	343.507	1713.54	1779.33	1790.27	1113.88	1247.4	1203.54	94.95	98.91	98.05	65.91	70.72	67.63	1474.66	-0.568994	0.0868879	-6.5486	5.80803e-11	8.43334e-10
ENSG00000140941.12	MAP1LC3B	chr16	87383995	87404779	protein_coding	+	20784	2215.75	2162.08	2181.3	2267.83	2252.22	2267.53	9450.89	8587.31	8550.62	12045.8	12714	11987.8	81.13	73.95	72.56	110.42	111.69	104.37	10556.1	0.466982	0.0713221	6.54751	5.85054e-11	8.48849e-10
ENSG00000176928.5	GCNT4	chr5	75025346	75030899	protein_coding	-	5553	5371.14	5364.92	5373.92	5368.9	5369.93	5370.72	210.2	118.091	116.289	452.5	404.808	347.914	0.75	0.42	0.41	1.72	1.47	1.25	274.967	1.44948	0.221592	6.5412	6.10277e-11	8.8476e-10
ENSG00000213903.8	LTB4R	chr14	24311450	24318036	protein_coding	+	6586	3769.13	3708.09	3498.09	3677.9	3524.96	3639.48	417.921	399.739	399.378	1105.3	714.264	730.185	2.2	2.1	2.07	6.2	3.84	3.89	627.798	1.06832	0.163396	6.53824	6.22454e-11	9.01716e-10
ENSG00000254337.1	AC083967.1	chr8	68848742	68852763	lincRNA	-	4021	332.28	326.12	335.05	330.05	331.07	331.87	59.3518	66.2799	80.7881	7.422	2.62857	11.6905	3.42	3.83	4.61	0.46	0.16	0.68	38.0268	-3.18679	0.48793	-6.53124	6.52271e-11	9.4418e-10
ENSG00000170571.11	EMB	chr5	50396192	50443248	protein_coding	-	47056	2758.86	2834.57	2799.07	2940.1	3047.79	2932.24	6314.66	5747.43	5151.91	8750.55	8650.42	8100.57	41.81	38.16	33.72	61.87	58.6	54.39	7119.25	0.567841	0.087029	6.52473	6.81243e-11	9.85356e-10
ENSG00000196189.12	SEMA4A	chr1	156147366	156177752	protein_coding	+	30386	2556.73	2625.13	2691.46	2684.8	2649.08	2656.87	2077.31	2090.17	2167.15	1433.23	1518.84	1482.7	15.01	15.14	15.47	11.05	11.22	10.86	1794.9	-0.515718	0.079088	-6.52081	6.99301e-11	1.0107e-09
ENSG00000092470.11	WDR76	chr15	43826963	43868419	protein_coding	+	41456	2236.75	2132.35	2266.11	2332.04	2390.26	2199.42	1054.11	1325.7	1259.45	544.472	726.302	715.366	8.92	11.25	10.52	4.92	6.28	6.14	937.565	-0.874985	0.13427	-6.51659	7.19225e-11	1.03869e-09
ENSG00000172466.15	ZNF24	chr18	35332212	35345482	protein_coding	-	13270	6097.55	6064.68	6091.15	6083.89	6118.52	6100.33	12249.9	12638.5	11610	16545.4	17801.7	16057.4	38.39	39.73	35.96	55.37	57.1	51.03	14483.8	0.465824	0.0714916	6.51579	7.23071e-11	1.04344e-09
ENSG00000164603.11	BMT2	chr7	112819147	112939916	protein_coding	-	120769	3458.61	3370.92	3354.29	3188.01	3608.25	3428.17	1548.54	1541.92	1453.84	1065.02	955.818	888.438	8.7	8.69	8.07	6.39	5.49	5.06	1242.26	-0.643608	0.0987989	-6.51432	7.30189e-11	1.0529e-09
ENSG00000106771.12	TMEM245	chr9	109015152	109119945	protein_coding	-	104793	4879.44	4808.36	4650.47	5330.97	5240.56	5205.45	12003.4	12224.6	12316	15806	17597.1	16293.6	45.72	46.71	46.36	64.28	68.59	62.93	14373.4	0.443282	0.0680536	6.51371	7.33168e-11	1.05638e-09
ENSG00000141429.13	GALNT1	chr18	35581117	35711834	protein_coding	+	130717	2799.27	2629.53	2598.85	2698.97	2709.53	2639.52	7725.09	6862.91	6411.61	10716.7	10494	9710.24	55.07	49.07	45.17	81.58	76.55	70.19	8653.44	0.558653	0.0857678	6.51355	7.33958e-11	1.05671e-09
ENSG00000184220.11	CMSS1	chr3	99817834	100181732	protein_coding	+	363898	925.017	900.678	934.426	948.2	904.676	884.362	1722.2	1803.25	1683.66	1013.97	1181.68	1187.65	35.91	37.7	34.67	22.58	25.22	25.11	1432.07	-0.622439	0.0955732	-6.51269	7.38172e-11	1.06196e-09
ENSG00000187838.16	PLSCR3	chr17	7389727	7394843	protein_coding	-	5116	1240.22	1258.81	1206.69	1192.64	1193.7	1242.27	2541.38	2240.79	2405.01	3264.68	3697.71	3626.3	39.7	35.12	37.12	54.49	59.12	57.46	2962.65	0.558857	0.0858203	6.51195	7.41822e-11	1.06639e-09
ENSG00000137700.17	SLC37A4	chr11	119024114	119030906	protein_coding	-	6792	2062.55	2049.99	1956.12	2098.43	2035.04	2037.78	3448.84	3872.36	4082.54	2400.96	2596.23	2655.28	32.28	36.36	37.79	24	24.88	25.19	3176.04	-0.576413	0.0885547	-6.50911	7.55951e-11	1.08587e-09
ENSG00000172009.14	THOP1	chr19	2785460	2815807	protein_coding	+	30347	1112.66	1105.25	1110.24	1143.27	1148.78	1116.89	2432.64	2509.79	2751.39	1516.58	1641.6	1827.75	41.37	42.83	46.23	27.55	28.54	31.5	2113.29	-0.626343	0.0962544	-6.50716	7.65854e-11	1.09841e-09
ENSG00000197905.8	TEAD4	chr12	2959330	3040673	protein_coding	+	81343	1392.8	1426.38	1414	1428.91	1484.35	1470.93	1048.83	1119.63	1184.79	611.828	681.469	744.466	13.95	14.93	15.57	8.7	9.27	10.04	898.502	-0.719087	0.110506	-6.5072	7.65639e-11	1.09841e-09
ENSG00000116032.5	GRIN3B	chr19	1000419	1009732	protein_coding	+	9313	3048.98	2261.7	3100.92	2814.11	3096.93	2823.95	82.7279	93.5378	62.3414	177.172	243.587	265.763	0.56	0.63	0.41	1.27	1.67	1.81	154.188	1.55096	0.238353	6.50698	7.66748e-11	1.09885e-09
ENSG00000182197.10	EXT1	chr8	117794490	118111853	protein_coding	-	317363	2245.27	2179.71	2154.71	2318.24	2280.67	2302.05	1548.12	1751.49	1776.62	2390.2	2591.19	2561.08	13.16	14.93	14.93	21.69	22.53	22.09	2103.12	0.569706	0.0877358	6.49343	8.39044e-11	1.20154e-09
ENSG00000086300.15	SNX10	chr7	26291895	26374329	protein_coding	+	82434	2157.17	2198.91	2091.96	2130.1	2134.53	2205.48	2855.72	2704.7	2554.71	1765.8	1967.01	1787.91	25.32	24.06	22.39	16.72	17.86	16.08	2272.64	-0.555798	0.0855976	-6.49315	8.40587e-11	1.20283e-09
ENSG00000084731.14	KIF3C	chr2	25926596	25982749	protein_coding	-	56153	3948.84	3282.52	3541.25	3725.59	3878.4	3581.76	1869.24	2036.92	1976.7	2705	2767.89	2915.26	9.77	10.68	10.21	15.1	14.8	15.46	2378.5	0.512291	0.078899	6.493	8.41459e-11	1.20316e-09
ENSG00000164761.8	TNFRSF11B	chr8	118923557	118952200	protein_coding	-	28643	1590.36	1535.56	1502.84	1487.61	1621.82	1471.86	1029.79	1481.89	1371.89	700.895	661.375	752.581	12.82	18.51	16.88	9.32	8.42	9.5	999.738	-0.876679	0.135078	-6.49016	8.57447e-11	1.22508e-09
ENSG00000132326.11	PER2	chr2	238244038	238290102	protein_coding	-	46064	5961.28	5739.1	5778.47	5804.79	6019.37	6086.98	2461.05	2746.97	2860.6	1870.58	1834.79	1695.97	7.97	8.92	9.15	6.47	6.08	5.57	2244.99	-0.580822	0.0894982	-6.48977	8.59704e-11	1.22737e-09
ENSG00000140988.15	RPS2	chr16	1962052	1964860	protein_coding	-	2808	633.147	635.83	633.086	625.814	631.448	633.038	90330.7	88759.4	99401.3	59888	66545.7	68932.1	2728.62	2689.62	2967.92	1931.92	2057.01	2111.7	78976.2	-0.511492	0.0788376	-6.48792	8.70297e-11	1.24155e-09
ENSG00000130813.17	C19orf66	chr19	10086122	10093252	protein_coding	+	7130	1664.08	1783.15	1597.98	1735.8	1756.99	1731.71	691.543	648.264	718.016	1043.7	1060.71	1095.2	7.71	7.27	7.93	12.43	12.11	12.4	876.238	0.635008	0.097901	6.48622	8.80151e-11	1.25465e-09
ENSG00000152455.15	SUV39H2	chr10	14878820	14904315	protein_coding	+	25495	1682.29	1565.86	1584.32	1566.05	1647.65	1657.42	1940.67	2278.79	2150.22	1354.12	1486.83	1302.18	22.93	27	25.1	17.08	17.96	15.59	1752.14	-0.621975	0.0959026	-6.48549	8.8445e-11	1.25982e-09
ENSG00000113532.12	ST8SIA4	chr5	100806935	100903266	protein_coding	-	96331	5678.03	5526.87	5352.96	5611.58	5789.96	5738.26	4641.73	5668.97	5773.07	7582.78	9307.38	8762.71	15.79	19.34	19.41	27.54	32.39	30.22	6956.11	0.672943	0.1038	6.4831	8.98573e-11	1.27896e-09
ENSG00000112759.16	SLC29A1	chr6	44219505	44234151	protein_coding	+	14646	1977.43	1957.98	1967.25	1974.18	1966.52	1977.18	3008.16	2843.27	3123.35	2043.24	2180.44	2097.36	29.15	27.64	29.92	21.16	21.63	20.61	2549.3	-0.507124	0.0782301	-6.48246	9.02363e-11	1.28338e-09
ENSG00000124795.14	DEK	chr6	18223868	18264823	protein_coding	-	40955	2421.89	2250.32	2178.41	2324.04	2393.02	2389.88	17611.8	21124.8	20550.6	12659.1	14251	13285.1	144.65	174.05	166.84	111.03	119.77	110.66	16580.4	-0.560867	0.0865261	-6.48205	9.04845e-11	1.28594e-09
ENSG00000101003.9	GINS1	chr20	25407727	25452628	protein_coding	+	44901	2960.81	2950.47	2945.9	2907.96	2930.68	2932.45	4487.81	5092.79	5024.65	2975.33	3499.54	3335.41	29.16	33.2	32.27	20.65	23.27	21.98	4069.25	-0.574815	0.0887103	-6.47969	9.19112e-11	1.30522e-09
ENSG00000134716.9	CYP2J2	chr1	59893308	59926790	protein_coding	-	33482	1673.22	1674	1665.18	1639.9	1709.41	1633.53	698.832	785.293	788.012	459.527	413.665	469.718	8.01	9.04	8.92	5.63	4.85	5.45	602.508	-0.757975	0.116987	-6.47916	9.22365e-11	1.30885e-09
ENSG00000133302.12	SLF1	chr5	94618347	94739436	protein_coding	+	121089	3924.04	3953.66	3740.53	4055.76	4420.67	3529.83	1117.75	1219.92	1243.37	691.015	703.025	819.56	5.43	5.95	5.98	3.58	3.5	4.04	965.774	-0.694492	0.107194	-6.47881	9.24482e-11	1.31086e-09
ENSG00000138796.16	HADH	chr4	107989714	108035175	protein_coding	+	45461	1780.76	1763.25	1750.61	1800.74	1775.9	1745.85	2699.56	2871.34	3005.2	1828.04	2002.25	2041.05	29.16	31.1	32.05	21.05	22.09	22.32	2407.91	-0.547626	0.0845696	-6.47545	9.45317e-11	1.33939e-09
ENSG00000141568.20	FOXK2	chr17	82519713	82644662	protein_coding	+	124949	3380.55	3478.29	3391.1	3078.68	3120	3066.11	6397.04	6336.61	6726.45	4867.95	4493.46	4815.01	37.6	37.35	39.08	30.57	27.03	28.69	5606.09	-0.457	0.0706061	-6.47253	9.63779e-11	1.36452e-09
ENSG00000159128.14	IFNGR2	chr21	33402896	33479348	protein_coding	+	76452	1559.67	1509.81	1530.58	1537.19	1565.42	1507.29	1504.62	1374.03	1438.09	1986.3	2162.33	2241.6	18.71	17.14	17.69	26.38	27.52	28.28	1784.49	0.566067	0.0874629	6.47208	9.66638e-11	1.36753e-09
ENSG00000169908.11	TM4SF1	chr3	149369022	149377865	protein_coding	-	8843	1588.14	1525.5	1529.17	1547.81	1518.86	1573.47	127.427	192.817	187.158	311.653	543.48	536.191	1.57	2.39	2.29	4.1	6.86	6.71	316.454	1.45048	0.22413	6.47162	9.69545e-11	1.37061e-09
ENSG00000040531.14	CTNS	chr17	3636468	3661542	protein_coding	+	25074	2175.7	2087.6	2169.33	2042.44	2054.3	2331.92	1162.23	1253.64	1191.15	1813.05	1881	1677.92	10.36	11.21	10.5	17.26	17.17	15.17	1496.5	0.57359	0.0886413	6.47091	9.74129e-11	1.37605e-09
ENSG00000205659.10	LIN52	chr14	74084796	74201235	protein_coding	+	116439	2406.8	2248.89	2302.91	2496.36	2374.02	2296.45	1318.83	1556.7	1454.82	802.989	933.949	944.836	10.7	12.67	11.67	6.95	7.76	7.77	1168.69	-0.691876	0.106936	-6.46997	9.80237e-11	1.38363e-09
ENSG00000112679.14	DUSP22	chr6	291630	351355	protein_coding	+	59725	1617.35	1470.46	1476.33	1769.15	1822.24	1688.01	1154.85	1199.78	1159.98	772.743	663.947	782.37	13.48	14.05	13.39	9.64	7.94	9.27	955.612	-0.660798	0.102229	-6.46392	1.02026e-10	1.43905e-09
ENSG00000074370.17	ATP2A3	chr17	3923870	3964464	protein_coding	-	40594	3970.68	3870.63	3934.75	3841.71	3995.07	3967.21	29473.5	29321.3	31704	22769.6	22437.5	22866	143.2	142.9	152.26	118.14	111.55	112.67	26428.6	-0.410946	0.0635866	-6.46277	1.02804e-10	1.44892e-09
ENSG00000005189.19	REXO5	chr16	20806429	20849668	protein_coding	+	43239	2118.73	1832.34	2084.4	1559.35	2106.21	2069.5	641.829	772.892	750.983	445.493	332.218	385.657	6.28	7.61	7.27	4.66	3.33	3.82	554.846	-0.898547	0.139046	-6.46225	1.0316e-10	1.45285e-09
ENSG00000165078.12	CPA6	chr8	67422038	67746385	protein_coding	-	324347	1705.26	1709.66	1575.27	1645.6	1724.6	1750.39	287.232	267.412	321.565	495.453	554.449	565.494	3.25	3.04	3.6	6	6.43	6.5	415.268	0.876815	0.135891	6.45233	1.10147e-10	1.55008e-09
ENSG00000058272.16	PPP1R12A	chr12	79773563	79935460	protein_coding	-	161897	2919.03	3151.34	3246.02	3046.05	3108.97	3139.94	7509.02	7152.23	6234.57	11550.2	10393.2	9732.85	46.25	44.18	37.95	75.95	65.48	60.78	8762.02	0.600854	0.0931299	6.45178	1.10542e-10	1.55447e-09
ENSG00000120699.12	EXOSC8	chr13	36998816	37009613	protein_coding	+	10797	921.805	896.012	909.584	940.555	942.214	928.224	1369.43	1461.83	1418.19	908.607	937.227	991.322	28.32	30.34	28.99	20.08	19.86	20.8	1181.1	-0.582083	0.090232	-6.45096	1.11143e-10	1.56058e-09
ENSG00000198830.10	HMGN2	chr1	26472450	26475972	protein_coding	+	3522	947.723	916.674	946.796	939.216	940.422	938.626	60589.5	77234	75889.3	36386.8	45954.5	46772.2	1233	1576.71	1526.51	790.79	957	965.3	57137.7	-0.727064	0.112705	-6.45103	1.11092e-10	1.56058e-09
ENSG00000225178.5	RPSAP58	chr19	23827162	23828049	processed_pseudogene	+	887	705.14	698.93	707.93	702.9	703.94	704.72	5361.37	5201.7	5299.22	3711.38	3770.67	4060.1	145.42	141.54	142.06	107.51	104.66	111.68	4567.41	-0.458246	0.0710402	-6.45052	1.11465e-10	1.56394e-09
ENSG00000142156.14	COL6A1	chr21	45981737	46005050	protein_coding	+	23313	3375.5	3676.87	3521.21	3494.03	3562.74	3480.93	468.597	479.943	598.532	815.106	1030.28	1073.04	2.54	2.62	3.21	4.72	5.72	5.91	744.25	0.909855	0.141057	6.45028	1.11643e-10	1.56526e-09
ENSG00000163617.10	CCDC191	chr3	113964137	114056613	protein_coding	-	92476	2802.61	3136.93	3294.34	2978.75	3077.25	3076.11	333.838	299.187	253.112	662.885	521.014	553.7	2.09	1.88	1.56	4.42	3.33	3.5	437.289	0.981978	0.152253	6.44966	1.121e-10	1.5705e-09
ENSG00000134759.13	ELP2	chr18	36129444	36180556	protein_coding	+	51112	1724.81	1688.99	1712.84	1679.62	1733.63	1665.37	21456.4	22985.8	21358.4	13820.9	16007.3	16153.5	240.89	258.83	237.02	165.7	183.9	183.91	18630.4	-0.516983	0.080167	-6.44883	1.1272e-10	1.57799e-09
ENSG00000197355.10	UAP1L1	chr9	137077501	137084539	protein_coding	+	7038	3191.6	3164.45	3195.46	3213.96	3174.36	3201.42	2747.16	3122.46	3314.48	4299.69	4671.88	4742.1	16.44	18.75	19.6	27.48	28.61	28.78	3816.3	0.577105	0.0895066	6.44763	1.13615e-10	1.58933e-09
ENSG00000225302.2	AC023283.1	chr10	116828761	116850205	processed_transcript	-	21444	4714.14	4707.92	4716.92	4711.9	4712.93	4713.72	481.109	475.865	516.985	744.319	866.131	851.74	1.95	1.93	2.07	3.22	3.59	3.5	656.025	0.736704	0.114263	6.44746	1.13743e-10	1.58994e-09
ENSG00000197375.12	SLC22A5	chr5	132369752	132395614	protein_coding	+	25862	2769.96	3174.55	2931.16	2940	3081.92	3026.23	2216.27	1564.72	1591.48	3740.68	3017.78	3028.09	14.19	10.03	10.05	25.54	19.75	19.64	2526.5	0.867186	0.134548	6.44518	1.15462e-10	1.61276e-09
ENSG00000114439.18	BBX	chr3	107522936	107811324	protein_coding	+	288388	5718.8	5633.13	5192.8	5591.81	5742.37	5895.93	4270.26	4363.43	4519.97	6489.21	6322.47	5713.07	14.5	14.85	15.16	23.53	21.96	19.66	5279.74	0.493203	0.076539	6.44381	1.1651e-10	1.62619e-09
ENSG00000151287.16	TEX30	chr13	102765990	102773811	protein_coding	-	7821	943.437	944.024	963.04	943.368	957.587	943.257	814.298	931.632	866.932	465.791	570.558	508.846	16.39	18.79	17.24	10.01	11.74	10.38	693.01	-0.760156	0.118024	-6.44066	1.18951e-10	1.65779e-09
ENSG00000165572.7	KBTBD6	chr13	41127569	41132746	protein_coding	-	5177	4995.14	4988.92	4997.92	4992.9	4993.93	4994.72	1408.31	1388.52	1273.74	1906.24	2382.85	2120.81	5.39	5.33	4.81	7.78	9.32	8.22	1746.75	0.655783	0.101818	6.44074	1.18892e-10	1.65779e-09
ENSG00000196782.12	MAML3	chr4	139716753	140154184	protein_coding	-	437431	6661.14	6277.72	5931.71	5983.64	6659.93	6660.72	818.989	898.577	912.969	583.729	467.756	475.591	2.46	2.71	2.71	1.87	1.44	1.45	692.935	-0.786226	0.122109	-6.43874	1.20468e-10	1.67769e-09
ENSG00000161980.5	POLR3K	chr16	46407	53628	protein_coding	-	7221	1202.32	1200.12	1202.69	1193.19	1200.62	1203.49	3847.21	3686.91	3911.11	2562.86	2650.48	2872.79	61.18	58.83	61.48	43.52	43.15	46.34	3255.23	-0.501025	0.0778522	-6.43558	1.22999e-10	1.71166e-09
ENSG00000075218.18	GTSE1	chr22	46296741	46330810	protein_coding	+	34069	2651.12	2703.4	2570.75	2413.8	2666.89	2627.06	1423.63	1811.48	2137.95	814.114	981.638	1040.88	10.44	13.32	15.5	6.38	7.37	7.74	1368.28	-0.922862	0.143411	-6.43511	1.23384e-10	1.71575e-09
ENSG00000103365.15	GGA2	chr16	23463542	23521995	protein_coding	-	58453	2566.42	2510.2	2578.57	2422.67	2397.53	2479.04	7778.83	8317.62	8202.17	6147.39	6042.4	5911.6	59.6	63.95	62.13	50.31	47.37	45.94	7066.67	-0.42501	0.0660875	-6.43102	1.26753e-10	1.76128e-09
ENSG00000151233.10	GXYLT1	chr12	42081845	42144879	protein_coding	-	63034	3991.38	4060.78	4134.64	4373.47	4398.51	4386.58	2786.63	2950.33	2766.59	3851.13	4198.68	3871.28	12.6	13.39	12.37	18.6	19.44	17.76	3404.11	0.487407	0.0757933	6.43074	1.26986e-10	1.76322e-09
ENSG00000017260.19	ATP2C1	chr3	130850595	131016712	protein_coding	+	166117	2953.36	3009.63	2879.77	2974.94	2954.14	2909.74	8444.33	8389.7	8387.92	6323.77	6527.33	6155.64	54.7	54.53	53.71	43.77	43.28	40.45	7371.45	-0.408445	0.0635323	-6.42894	1.28496e-10	1.78285e-09
ENSG00000175130.6	MARCKSL1	chr1	32333832	32336379	protein_coding	-	2547	1516.14	1509.92	1518.92	1513.9	1514.93	1515.72	15729	15363	16315.1	20179.8	21912.1	22184.1	198.23	194.22	203.24	271.6	282.6	283.54	18613.9	0.439012	0.0682994	6.42775	1.29502e-10	1.79549e-09
ENSG00000155760.2	FZD7	chr2	202034587	202038445	protein_coding	+	3858	3676.14	3669.92	3678.92	3673.9	3674.93	3675.72	1975.67	1975.14	2069.23	2679.29	3079.43	3003.03	10.26	10.29	10.63	14.87	16.37	15.82	2463.63	0.540311	0.0840659	6.42723	1.29947e-10	1.80032e-09
ENSG00000163818.16	LZTFL1	chr3	45823316	45916042	protein_coding	-	92726	1432.91	1336.41	1326.57	1495.94	1533.4	1379.36	553.78	602.901	550.13	843.069	969.275	999.889	7.48	8.18	7.34	12.14	13.39	13.69	753.174	0.722187	0.112396	6.4254	1.31524e-10	1.82082e-09
ENSG00000165914.14	TTC7B	chr14	90524564	90816479	protein_coding	-	291915	1347.39	1250.29	1323.7	1391.19	1303.37	1260.93	1405.69	1532.43	1437.31	939.989	975.002	1011.07	20.41	22.29	20.67	14.57	14.49	14.95	1216.92	-0.579616	0.0902406	-6.42301	1.33605e-10	1.84827e-09
ENSG00000179029.14	TMEM107	chr17	8173237	8176399	protein_coding	-	3162	781.976	788.155	761.16	830.238	823.559	839.84	435.747	523.243	505.975	237.378	261.636	277.761	10.33	12.47	11.87	6.03	6.36	6.68	373.623	-0.915825	0.142599	-6.42239	1.34152e-10	1.85447e-09
ENSG00000105173.13	CCNE1	chr19	29811898	29824308	protein_coding	+	12410	1504.53	1448.65	1479.28	1459.91	1493.64	1480.13	1087.46	1090.04	1163.01	765.996	687.791	692.028	14.05	14.14	14.86	10.57	9.08	9.07	914.386	-0.6399	0.0996464	-6.42171	1.34749e-10	1.86135e-09
ENSG00000138378.17	STAT4	chr2	191029576	191151596	protein_coding	-	122020	2138.07	1884.32	2191.4	2200.89	2096.82	1872.75	155.264	91.3899	88.6171	322.454	280.127	291.456	1.44	0.85	0.82	3.2	2.65	2.74	204.885	1.42764	0.222592	6.41372	1.42014e-10	1.96025e-09
ENSG00000108064.10	TFAM	chr10	58385022	58399221	protein_coding	+	14199	1913.13	1813.95	1851.7	2030.6	1901.31	1930.63	4181.62	4717.23	4326.42	2683.42	3223.54	2953.31	41.89	47.41	42.85	28.72	33.06	30.02	3680.92	-0.578438	0.090204	-6.41255	1.43105e-10	1.97341e-09
ENSG00000135617.3	PRADC1	chr2	73228006	73233238	protein_coding	-	5232	898.848	893.92	900.511	889.976	894.305	895.135	1350.96	1202.47	1303.78	737.03	843.547	858.489	28.81	25.72	27.48	16.78	18.4	18.56	1049.38	-0.66158	0.103171	-6.41247	1.43178e-10	1.97341e-09
ENSG00000074803.17	SLC12A1	chr15	48191664	48304078	protein_coding	+	112414	2459.72	2595.78	2741.25	2425.84	2419.59	2440.92	162.176	113.027	109.888	356.718	327.374	263.385	1.22	0.85	0.83	2.87	2.57	2.05	222.095	1.30936	0.204201	6.41212	1.43512e-10	1.97656e-09
ENSG00000130589.16	HELZ2	chr20	63558086	63574239	protein_coding	-	16153	4300.82	4697.13	4518.55	4399.87	4666.31	4599.58	9213.49	9365	10433.2	12967.3	13741.1	13627	38.84	39.6	43.49	58.4	59.28	58.28	11557.8	0.474821	0.0740901	6.4087	1.4677e-10	2.01699e-09
ENSG00000135709.12	KIAA0513	chr16	85027751	85094230	protein_coding	+	66479	6085.85	5711.98	5681.07	6481.22	6412.65	6253.61	9999.09	8924.23	9431.94	15944.8	13113.1	13320.5	31.31	28.04	29.19	53.32	42.03	42.3	11788.9	0.579765	0.0904642	6.40878	1.46691e-10	2.01699e-09
ENSG00000153132.12	CLGN	chr4	140388455	140427968	protein_coding	-	39513	2791.42	2793.35	2786.9	2787.02	2751.2	2772.58	231.521	234.865	194.696	381.737	462.231	466.463	1.59	1.62	1.32	2.8	3.25	3.25	328.585	0.99493	0.155246	6.40873	1.46736e-10	2.01699e-09
ENSG00000149089.12	APIP	chr11	34853094	34916499	protein_coding	-	63405	1194.26	1156.57	1174.34	1166.54	1170.92	1152.21	1240.59	1344.22	1235.76	818.859	866.071	841.475	20.26	22.02	19.94	14.28	14.48	13.92	1057.83	-0.596217	0.0930787	-6.40551	1.49863e-10	2.05798e-09
ENSG00000012174.11	MBTPS2	chrX	21839636	21885424	protein_coding	+	45788	4072.76	4016.24	3968.01	3813.37	3988.26	3820.21	2578.64	2653.23	2601.36	1938.96	1837.11	1831.23	12.47	12.88	12.45	10.02	9.09	8.99	2240.09	-0.482207	0.0752821	-6.40534	1.50038e-10	2.05887e-09
ENSG00000160991.15	ORAI2	chr7	102433106	102456821	protein_coding	+	23715	3673.32	3102.74	3089.49	3583.15	3101.5	3467.97	3207.96	3713.37	3959.32	5069.89	6926.06	6230	18.41	21.37	22.46	31.06	40.66	36.25	4851.1	0.743298	0.116106	6.40191	1.53445e-10	2.10408e-09
ENSG00000184661.13	CDCA2	chr8	25458997	25507920	protein_coding	+	48923	2917.63	2929.5	3096.81	2999.1	3035.04	2955.4	1138.89	1536.47	1488.07	576.112	795.846	795.729	7.28	9.85	9.4	3.93	5.21	5.16	1055.19	-0.943104	0.147328	-6.40138	1.53979e-10	2.10986e-09
ENSG00000131437.15	KIF3A	chr5	132692628	132737638	protein_coding	-	45010	2869.94	3426.15	3158.43	3249.73	3241.15	3442.32	1195.9	905.814	870.921	2057.38	1801.05	1566.87	7.09	5.37	5.1	13	10.9	9.41	1399.66	0.8712	0.136116	6.40041	1.54957e-10	2.12172e-09
ENSG00000172071.11	EIF2AK3	chr2	88556741	88627576	protein_coding	-	70835	2707.07	2943.31	2888.05	2730.1	2868.84	2761.32	5005.54	4434.75	4178.48	7783.3	6653.49	6478.13	33.94	30.17	28.02	56.37	46.18	44.56	5755.61	0.619737	0.0968357	6.39988	1.555e-10	2.12759e-09
ENSG00000213937.3	CLDN9	chr16	3012456	3014505	protein_coding	+	2049	1867.14	1860.92	1869.92	1864.9	1865.93	1866.72	3148.15	2663.42	2611.95	4194.52	4094.07	4167.49	32.21	27.34	26.42	45.83	42.87	43.25	3479.93	0.565686	0.088429	6.39707	1.58388e-10	2.16552e-09
ENSG00000092964.17	DPYSL2	chr8	26514022	26658178	protein_coding	+	144156	4392.93	4279.04	4294.63	4252.11	4379.96	4401	1892.85	2306.95	2306.08	1387.33	1421.1	1398.72	8.35	10.19	10.05	6.53	6.41	6.25	1785.51	-0.630196	0.0985394	-6.39538	1.60152e-10	2.18804e-09
ENSG00000110651.11	CD81	chr11	2376177	2397419	protein_coding	+	21242	1044.75	1033.13	1039.79	1033.15	1064.9	1037.5	13537.7	12042	12598.2	17280.6	17056.8	18667.9	248.01	221.33	228.12	338.1	319.79	346.84	15197.2	0.473572	0.0740544	6.39492	1.60631e-10	2.19213e-09
ENSG00000259768.5	AC004943.2	chr16	72665170	72791624	antisense_RNA	+	126454	4659.14	4652.92	4661.92	4656.9	4657.93	4658.72	916.673	1067.56	1158.58	520.179	609.841	655.252	3.76	4.39	4.69	2.28	2.56	2.72	821.347	-0.817746	0.127875	-6.39487	1.60685e-10	2.19213e-09
ENSG00000100916.13	BRMS1L	chr14	35826318	35932325	protein_coding	+	106007	1980.77	2115.89	2059.41	2110.38	2178.83	2320.28	1340.83	1108.98	1114.62	2046.81	1945.87	1734.61	12.04	9.99	9.9	19.63	17.89	15.8	1548.62	0.685603	0.107223	6.39417	1.61422e-10	2.20058e-09
ENSG00000176907.4	C8orf4	chr8	40153455	40155308	protein_coding	+	1853	1671.14	1664.92	1673.92	1668.9	1669.93	1670.72	57.1922	55.1465	36.3176	145.961	162.974	151.374	0.65	0.63	0.41	1.78	1.91	1.76	101.494	1.65861	0.259548	6.39037	1.65484e-10	2.25432e-09
ENSG00000136925.14	TSTD2	chr9	97600080	97633575	protein_coding	-	33495	3338.47	3232.04	3271.9	3214.5	3330.55	3425.32	2605.8	2902.79	2895.23	4031.94	4128.56	3802.91	15.07	16.85	16.55	24.91	24.44	22.31	3394.54	0.508355	0.0795554	6.38994	1.65947e-10	2.25898e-09
ENSG00000152078.9	TMEM56	chr1	95117338	95197607	protein_coding	+	80269	6486.52	6632.92	6641.92	6636.9	6637.93	5965.84	649.161	566.467	500.765	962.107	1021.18	929.481	1.91	1.67	1.45	3.02	3.07	2.77	771.526	0.76824	0.120237	6.38939	1.66547e-10	2.2655e-09
ENSG00000138271.5	GPR87	chr3	151294086	151316952	protein_coding	-	22866	1392.85	1387.56	1381.69	1395.36	1382.91	1402.1	608.641	445.339	423.393	871.065	943.5	935.057	8.36	6.13	5.75	12.77	13.26	13.02	704.499	0.901542	0.141196	6.38502	1.71375e-10	2.32948e-09
ENSG00000023697.12	DERA	chr12	15911172	16037282	protein_coding	+	126110	1193.4	1227.67	1213.34	1167.98	1258.97	1240.33	1276.46	1486.98	1522.9	811.454	939.847	916.915	20.04	23.41	23.62	13.6	15.1	14.6	1159.09	-0.685766	0.107464	-6.38137	1.75505e-10	2.38389e-09
ENSG00000112078.13	KCTD20	chr6	36442767	36491143	protein_coding	+	48376	4533.39	4472.33	4275.84	4694.21	4600.06	4500.23	5949.45	5982.17	6107.72	7799.93	8194.32	7921.76	25.18	25.4	25.56	35.25	35.49	34.01	6992.56	0.40643	0.0636991	6.38047	1.7654e-10	2.39621e-09
ENSG00000159199.13	ATP5G1	chr17	48892765	48895871	protein_coding	+	3106	322.871	308.358	327.274	320.476	323.914	320.974	3232.32	3726.27	3676.59	2120.12	2380.5	2517.47	192.48	222.65	216.39	134.87	145.07	152.03	2942.21	-0.599873	0.0940577	-6.37771	1.79758e-10	2.43812e-09
ENSG00000153956.15	CACNA2D1	chr7	81946444	82443798	protein_coding	-	497354	7380.14	4903.92	4604.17	1650.04	1915.84	2673.11	1.05973	3.90996	7.37727	53.618	57.4184	46.29	0.01	0.03	0.04	0.32	0.34	0.27	28.2789	3.62529	0.568615	6.37564	1.82198e-10	2.46943e-09
ENSG00000120519.14	SLC10A7	chr4	146253975	146521964	protein_coding	-	267989	2002.02	1763.67	2088.48	1981.37	1852.77	1874.19	360.341	457.359	365.076	183.738	208.828	184.166	3.56	4.55	3.58	1.95	2.12	1.85	293.251	-1.03569	0.162454	-6.37527	1.82636e-10	2.47357e-09
ENSG00000126878.12	AIF1L	chr9	131096476	131123152	protein_coding	+	26676	3067.54	3134.33	3029.4	2958.57	3102.35	3064.16	13879.1	14711.2	15317	10298.2	11021.6	10941.1	86.62	92.11	94.49	68.64	70.4	69.26	12694.7	-0.44494	0.0698004	-6.37446	1.83606e-10	2.48492e-09
ENSG00000167378.8	IRGQ	chr19	43584369	43596135	protein_coding	-	11766	5902.05	7251.84	7204.32	6634.16	7043.46	6989.03	2991.33	2181.67	2251.65	4700.37	4058.88	3910.59	8.38	6.13	6.23	14.05	11.63	11.1	3349.08	0.772787	0.121315	6.3701	1.88908e-10	2.55483e-09
ENSG00000165609.12	NUDT5	chr10	12165325	12196144	protein_coding	-	30819	684.095	694.487	723.713	767.136	775.279	727.425	5034.79	4879.12	4961.73	3374.07	3618.12	3767.93	132.06	128.4	128.61	94.53	97.1	100.22	4272.63	-0.467145	0.0733586	-6.36796	1.91563e-10	2.58886e-09
ENSG00000198417.6	MT1F	chr16	56657694	56660698	protein_coding	+	3004	485.645	482.687	495.74	509.007	489.709	472.376	203.493	215.867	269.652	70.0782	81.38	104.531	7.95	8.47	10.41	2.93	3.25	4.12	157.5	-1.43063	0.224687	-6.36719	1.92528e-10	2.60003e-09
ENSG00000145391.13	SETD7	chr4	139495941	139606699	protein_coding	-	110758	6718.99	6640.13	6642.4	6840.61	6808.84	6713.23	10814.8	10644.5	10258.4	15558.9	14921.1	13538.7	30.69	30.31	28.77	47.16	43.34	38.97	12622.7	0.472898	0.0743042	6.36435	1.96124e-10	2.64478e-09
ENSG00000147394.18	ZNF185	chrX	152914442	152973480	protein_coding	+	59038	3631.12	3552.28	3608.46	3706.75	3730.86	3698.21	6014.64	5985.61	5959.41	4493.2	4576.23	4515.88	31.43	31.37	30.79	25.07	24.46	23.94	5257.49	-0.402747	0.063281	-6.36443	1.96015e-10	2.64478e-09
ENSG00000164236.11	ANKRD33B	chr5	10564330	10657816	protein_coding	+	93486	9005.14	8998.92	9007.92	9002.9	9003.93	9004.72	114.453	116.9	113.341	305.52	265.491	225.346	0.24	0.25	0.24	0.69	0.58	0.48	190.175	1.20741	0.189776	6.3623	1.9876e-10	2.6784e-09
ENSG00000107263.18	RAPGEF1	chr9	131576770	131740074	protein_coding	-	163304	4473.47	4329.79	4202.02	4581.4	4321.41	4457.22	8412.47	8533.95	9516.16	12161.5	12497.6	11926.4	36.56	37.21	40.88	56.46	55.59	52.57	10508	0.466619	0.0733748	6.35938	2.02567e-10	2.72382e-09
ENSG00000112039.3	FANCE	chr6	35452361	35467103	protein_coding	+	14742	2371.14	2364.92	2373.92	2368.9	2369.93	2370.72	650.264	637.066	764.401	314.077	391.664	403.72	5.24	5.15	6.09	2.7	3.23	3.3	526.865	-0.890486	0.140026	-6.35945	2.02471e-10	2.72382e-09
ENSG00000197451.11	HNRNPAB	chr5	178204507	178211163	protein_coding	+	6656	1523.9	1521.22	1526.56	1516.27	1522.49	1518.57	26601	28057.1	27920.2	19669.3	21339.8	20885.6	333.8	353.17	346.31	263.59	274.02	265.79	24078.9	-0.416046	0.0654216	-6.35946	2.0247e-10	2.72382e-09
ENSG00000231007.5	CDC20P1	chr9	87011652	87013151	processed_pseudogene	+	1499	1317.14	1310.92	1319.92	1314.9	1315.93	1316.72	253.23	334.596	373.653	96.2654	134.059	146.849	3.67	4.87	5.36	1.49	1.99	2.16	223.109	-1.35366	0.212894	-6.3584	2.03872e-10	2.7394e-09
ENSG00000133740.10	E2F5	chr8	85177225	85217158	protein_coding	+	39933	1387.28	1426.35	1379.01	1465.89	1447.47	1428.97	1077.67	930.796	873.973	1434.69	1547.01	1582.6	14.48	12.53	11.61	20.55	21.25	21.57	1241.12	0.666571	0.104886	6.35523	2.08121e-10	2.79449e-09
ENSG00000125775.14	SDCBP2	chr20	1309909	1329239	protein_coding	-	19330	1318.82	1305.02	1246.96	1264.5	1286.85	1224.57	147.817	116.298	157.317	322.699	288.872	309.498	2.21	1.75	2.33	5.16	4.42	4.71	223.75	1.12011	0.176276	6.3543	2.09381e-10	2.8094e-09
ENSG00000077147.14	TM9SF3	chr10	96518109	96587452	protein_coding	-	69343	3423.59	3231.91	3127.07	3279.64	3286.32	3274.6	17412.8	17952	17451.9	23341.1	24720.2	22459.1	101.69	105.17	100.74	145.56	147.73	133.01	20556.2	0.416957	0.0656567	6.35056	2.1453e-10	2.87642e-09
ENSG00000103111.14	MON1B	chr16	77190835	77202405	protein_coding	+	11570	2589.93	2573.77	2441.17	2487.87	2470.77	2429.57	6594.11	6827.35	7626.56	4765.61	4874.2	5153.5	50.39	52.34	57.62	38.91	38.11	39.96	5973.55	-0.509214	0.0802765	-6.34325	2.2497e-10	3.01424e-09
ENSG00000108559.11	NUP88	chr17	5360963	5420160	protein_coding	-	59197	1353.96	1466.49	1377.43	1290.68	1358.18	1531.36	2968.23	2933.55	3023.17	2151.08	2115.39	1826.01	40.64	40.29	40.92	31.45	29.63	25.35	2502.91	-0.552825	0.0871705	-6.34188	2.26974e-10	3.03892e-09
ENSG00000100296.13	THOC5	chr22	29505879	29555216	protein_coding	-	49337	2082.64	1991.34	2034.77	1903.53	1903.33	1917.3	2484.93	2554.24	2519.25	1855.14	1812.85	1698.61	24.08	24.82	24.1	19.18	17.97	16.68	2154.17	-0.494784	0.0780442	-6.33979	2.30085e-10	3.07837e-09
ENSG00000151893.14	CACUL1	chr10	118674167	118755249	protein_coding	-	81082	5838.54	5828.71	5629.46	6023.21	5696.56	6161.61	6138.56	6071.42	6203.9	8256.29	9434.76	8188.73	20.01	19.85	19.98	28.72	31.45	27.05	7382.28	0.490423	0.0773617	6.33935	2.30736e-10	3.08488e-09
ENSG00000099797.13	TECR	chr19	14517085	14565980	protein_coding	+	48895	952.151	942.548	942.585	943.652	952.852	945.036	7608.43	8754.18	9575.43	4732.68	5744.19	5844.88	153.45	177.15	190.93	101.96	118.59	119.58	7043.3	-0.668717	0.105494	-6.33888	2.31434e-10	3.09201e-09
ENSG00000152520.13	PAN3	chr13	28138506	28295335	protein_coding	+	156829	4241.43	4256.08	4293.81	4360.27	4222.31	4198.69	4547.87	4812.72	4508.92	3507.6	3307.21	3221.75	20.37	21.63	19.97	16.78	15.16	14.64	3984.34	-0.46633	0.0735728	-6.33835	2.3224e-10	3.10057e-09
ENSG00000125871.13	MGME1	chr20	17968913	17991122	protein_coding	+	22209	1854.28	1949.65	1949.89	1905.72	1945.62	1977.51	3039.39	2949.31	2898.65	2130.34	2207.3	2086.93	30.07	29.27	28.34	22.5	22.34	20.94	2551.99	-0.468233	0.073878	-6.33792	2.32888e-10	3.10479e-09
ENSG00000160753.15	RUSC1	chr1	155320896	155331114	protein_coding	+	10218	1644.68	1663.57	1676.71	1662.29	1669.09	1665.91	5287.35	5665.75	5951.21	3750.35	4075.59	4133.08	60.68	65.22	67.52	45.98	47.87	48.1	4810.56	-0.49993	0.078878	-6.33802	2.3273e-10	3.10479e-09
ENSG00000121039.9	RDH10	chr8	73294612	73325281	protein_coding	+	30669	1978.33	2141.21	2158.48	2386.57	2291.11	2141.46	1531.02	1105.08	1047.73	2219.82	2098.83	2164.83	13.41	9.72	9.07	20.77	18.81	19.23	1694.55	0.819354	0.129298	6.33692	2.34401e-10	3.12273e-09
ENSG00000070731.10	ST6GALNAC2	chr17	76565379	76586956	protein_coding	-	21577	1696.87	1712.2	1632.37	1713.62	1727.62	1656.44	2772.53	2846	3043.97	1867.57	2030.8	2100.97	31.33	32.26	34	22.54	23.48	24.08	2443.64	-0.530844	0.0838082	-6.33403	2.38832e-10	3.17751e-09
ENSG00000152056.16	AP1S3	chr2	223751686	223838027	protein_coding	-	86341	1127.77	1164.92	1077.71	1153.99	1153.67	1168.03	1471.91	1018.33	1081.32	2441.6	2090.75	1961.27	24.64	17.1	17.89	43.65	35.81	33.29	1677.53	0.864121	0.136425	6.33402	2.38852e-10	3.17751e-09
ENSG00000163017.13	ACTG2	chr2	73892314	73919865	protein_coding	+	27551	1280.51	1367.75	1004.61	1172.14	1345.93	1220.23	33.5353	22.5785	27.6642	127.091	95.7351	101.398	0.52	0.35	0.43	2.12	1.53	1.6	68.0005	1.95633	0.308948	6.33222	2.41653e-10	3.21249e-09
ENSG00000114019.14	AMOTL2	chr3	134355874	134375479	protein_coding	-	19605	4177.01	4202.96	4134.33	4090.78	4116.61	4108.12	10246.7	9418.02	9644.71	13554.1	12983.2	12825.2	47.28	43.59	43.99	66.78	61.3	60.01	11445.3	0.425573	0.0672172	6.33131	2.43091e-10	3.22932e-09
ENSG00000176371.13	ZSCAN2	chr15	84600986	84627796	protein_coding	+	26810	1873.41	1883.11	1849.89	1861.95	1719.87	1838.43	880.736	770.978	790.552	1231.6	1319.55	1213.29	9.15	8.03	8.13	13.67	14.05	12.8	1034.45	0.624403	0.0986906	6.32687	2.50177e-10	3.32109e-09
ENSG00000105088.8	OLFM2	chr19	9853718	9936552	protein_coding	-	82834	1351.82	1441.8	1343.46	1368.69	1480.45	1350	784.568	713.652	785.753	1103.36	1215.34	1330.39	10.78	9.84	10.68	16.2	17.11	18.56	988.843	0.675675	0.106817	6.32551	2.524e-10	3.34586e-09
ENSG00000136854.19	STXBP1	chr9	127579370	127696027	protein_coding	+	116657	3210.65	3305.07	3111.77	3108.57	3205.49	3214.12	3360.57	3440.36	3765.43	2526.76	2434.26	2533.51	20.09	20.65	22.27	16.14	14.89	15.38	3010.15	-0.496372	0.0784714	-6.32551	2.52391e-10	3.34586e-09
ENSG00000173698.17	ADGRG2	chrX	18989309	19122637	protein_coding	-	133328	4489.47	4471.92	4449.92	4392.15	4551.29	4521.1	55.9354	33.2706	45.6532	157.381	168.148	122.351	0.24	0.14	0.19	0.73	0.73	0.53	97.1231	1.72653	0.272959	6.32522	2.52868e-10	3.3497e-09
ENSG00000164830.18	OXR1	chr8	106359476	106752694	protein_coding	+	393218	3094.2	3100.1	3058.04	3247.93	3189.12	3272.42	7322.58	7424.06	7245.09	5557.34	5555.67	5064.24	44.25	45.01	43.29	35.86	34.36	31.03	6361.5	-0.443322	0.0701292	-6.3215	2.59029e-10	3.42889e-09
ENSG00000154856.12	APCDD1	chr18	10454628	10489948	protein_coding	+	35320	2097.1	2225.26	1496.76	1804.39	1714.8	1564.02	249.38	200.852	326.936	486.661	602.269	639.46	2.66	2.14	3.42	5.51	6.55	6.89	417.593	1.14826	0.181667	6.32067	2.6044e-10	3.44513e-09
ENSG00000111845.4	PAK1IP1	chr6	10694695	10709782	protein_coding	+	15087	1617.14	1610.92	1619.92	1614.9	1615.93	1616.72	1366.74	1399.48	1335.91	956.17	902.928	926.247	16.15	16.59	15.6	12.06	10.92	11.1	1147.91	-0.557091	0.0881479	-6.31997	2.61622e-10	3.45813e-09
ENSG00000133703.11	KRAS	chr12	25204789	25250936	protein_coding	-	46147	4730.9	4767.17	4553.16	4831.73	4823.28	4962.08	4859.84	4897.12	4824.44	6724.24	7342.05	6332.76	19.43	19.64	19.06	28.7	30.04	25.68	5830.07	0.483915	0.0765705	6.31986	2.61792e-10	3.45813e-09
ENSG00000131080.14	EDA2R	chrX	66595637	66639298	protein_coding	-	43661	3255.92	3246.61	3259.63	3253.92	3258.13	3251.8	713.325	533.9	487.387	1539.25	1025.28	1080.79	4.19	3.14	2.83	9.65	6.15	6.43	896.656	1.0755	0.170227	6.318	2.64969e-10	3.49763e-09
ENSG00000228223.3	HCG11	chr6	26521709	26527404	lincRNA	+	5695	5513.14	5506.92	5515.92	5510.9	5511.93	5512.72	448.429	515.919	466.357	748.525	782.016	799.483	1.55	1.79	1.6	2.77	2.77	2.81	626.788	0.705087	0.111645	6.31541	2.69439e-10	3.55413e-09
ENSG00000197385.5	ZNF860	chr3	31981771	31991628	protein_coding	+	9857	2733.02	2777.96	2713.94	2806.47	2642.32	2826.6	621.585	806.023	779.913	418.353	421.207	408.602	4.32	5.62	5.35	3.1	2.99	2.88	575.947	-0.825398	0.13071	-6.3147	2.70682e-10	3.56801e-09
ENSG00000152253.8	SPC25	chr2	168834132	168913371	protein_coding	-	79239	960.655	976.026	951.202	1049.28	962.225	958.972	1531.78	1827.79	1874.73	682.244	1099.65	943.925	29.97	35.87	36.26	14.25	22.02	18.73	1326.69	-0.944348	0.149644	-6.31062	2.77921e-10	3.66086e-09
ENSG00000163344.5	PMVK	chr1	154924734	154936991	protein_coding	-	12257	1097.14	1090.92	1099.92	1094.9	1095.93	1096.72	2495.66	2789.28	2758.47	1630.42	1842.65	1910.61	43.48	48.75	47.5	30.33	32.85	33.76	2237.85	-0.57958	0.0919134	-6.30571	2.86868e-10	3.77605e-09
ENSG00000122861.15	PLAU	chr10	73909177	73917497	protein_coding	+	8320	2027.4	2131.92	2079.07	2026.7	2046.84	1950.16	163.602	141.595	137.81	338.832	285.973	299.358	1.53	1.33	1.27	3.38	2.74	2.84	227.862	1.06844	0.169483	6.30412	2.89834e-10	3.81242e-09
ENSG00000170477.12	KRT4	chr12	52806549	52814551	protein_coding	-	8002	2061.03	1878.17	2104.03	2004.52	2054.99	2023.45	584.913	344.902	372.953	991.584	846.112	923.21	5.53	3.27	3.49	10.01	8.19	8.85	677.279	1.08735	0.172515	6.30291	2.92104e-10	3.83958e-09
ENSG00000126870.15	WDR60	chr7	158856578	158956747	protein_coding	+	100169	3209.27	2787.46	3082.1	3236.5	2783.67	2569.96	1393.72	1473.5	1277.29	2134.27	1918.87	2205.76	9.07	9.62	8.21	14.83	12.78	14.56	1733.9	0.598305	0.0949315	6.30249	2.92908e-10	3.84745e-09
ENSG00000165891.15	E2F7	chr12	77021247	77065580	protein_coding	-	44333	5140.15	4697.51	4511.19	4740.6	4630.33	5223.62	1426.22	2003.75	2101.58	1020.33	1093.8	906.07	5.66	7.97	8.24	4.32	4.44	3.64	1425.29	-0.875812	0.138975	-6.30193	2.93954e-10	3.85849e-09
ENSG00000267374.1	AC016205.1	chr18	39206924	39800318	lincRNA	-	593394	2110.31	2085.65	2108.37	2120.9	2121.93	2086.17	172.476	210.455	212.767	41.9748	74.336	79.1542	1.56	1.92	1.9	0.41	0.69	0.73	131.861	-1.61045	0.255556	-6.30175	2.94311e-10	3.86047e-09
ENSG00000128512.20	DOCK4	chr7	111726110	112206411	protein_coding	-	480301	3482.44	5800.54	4833.2	5267.67	4361.29	5308.92	192.336	117.013	147.515	344.249	417.625	315.643	0.77	0.47	0.58	1.46	1.69	1.27	255.73	1.25091	0.19862	6.29801	3.01493e-10	3.9519e-09
ENSG00000162437.14	RAVER2	chr1	64745095	64833232	protein_coding	+	88137	4128.08	4147.51	4129.56	4158.49	4125.07	4129.42	1065.04	1118.37	1116.65	1563.45	1573.58	1629.87	4.92	5.18	5.1	7.71	7.44	7.63	1344.49	0.530162	0.0842017	6.29634	3.0476e-10	3.9915e-09
ENSG00000168528.11	SERINC2	chr1	31409565	31434680	protein_coding	+	25115	1826.03	1825.64	1833.36	1849.16	1833.01	1833.93	900.73	957.115	1106.55	646.673	545.589	530.839	9.38	10	11.39	7.2	5.81	5.61	781.249	-0.785752	0.124797	-6.29625	3.0494e-10	3.9915e-09
ENSG00000166888.11	STAT6	chr12	57095408	57132139	protein_coding	-	36731	3106.91	3060.52	2888.94	2813.12	2875.13	2937.94	1824.78	1751.57	1915.35	1320.29	1036.71	1048.31	11.83	11.38	12.28	9.15	6.87	6.89	1482.84	-0.689976	0.109588	-6.29608	3.05267e-10	3.99299e-09
ENSG00000167232.13	ZNF91	chr19	23304991	23395560	protein_coding	-	90569	3300.71	3472.9	3263.06	3189.43	2620.32	2741.39	814.701	881.31	843.821	1384.03	1313.99	1199.93	5.05	5.47	5.16	9.16	8.33	7.54	1072.96	0.617548	0.0981384	6.29262	3.12148e-10	4.08014e-09
ENSG00000134375.10	TIMM17A	chr1	201955491	201970661	protein_coding	+	15170	1463.52	1437.35	1470.23	1465.7	1470.29	1473.34	3522.41	3683.94	3654.34	2528.62	2756.2	2575.93	45.95	48.21	47.13	35.23	36.8	34.09	3120.24	-0.467273	0.0742798	-6.29071	3.16023e-10	4.12791e-09
ENSG00000151692.14	RNF144A	chr2	6917392	7068286	protein_coding	+	150894	5560.14	5299.03	4933.24	4859.38	4922.52	5382.54	239.218	255.06	284.865	525.669	510.404	435.794	0.89	0.95	1.04	2.08	1.93	1.64	375.168	0.909498	0.144592	6.29011	3.1725e-10	4.14105e-09
ENSG00000051341.13	POLQ	chr3	121431427	121546641	protein_coding	-	115214	7473.96	7209.3	7544.25	6569.28	7627.45	7206.09	1967.05	2508.71	2320.57	1553.14	1282.78	1314.7	5.17	6.62	6.03	4.35	3.45	3.51	1824.49	-0.711968	0.113201	-6.28944	3.18615e-10	4.15598e-09
ENSG00000118503.14	TNFAIP3	chr6	137867188	137883312	protein_coding	+	16124	2900	2956.18	2920.41	2676.85	3074.64	2862.93	124.808	144.755	113.036	259.594	271.113	310.951	0.82	0.95	0.73	1.84	1.83	2.06	204.043	1.1489	0.182721	6.2877	3.2221e-10	4.19994e-09
ENSG00000135931.17	ARMC9	chr2	231198546	231374837	protein_coding	+	176291	1825.75	1826.61	1815.1	1818.32	1879.47	1957.62	3129.86	3059.73	3131.8	2319.37	2236.7	2054	32.25	31.62	31.88	25.52	23.6	21.46	2655.24	-0.496921	0.0790472	-6.28639	3.24938e-10	4.23255e-09
ENSG00000277443.2	MARCKS	chr6	113857362	113863471	protein_coding	+	6109	4092.14	4085.92	4094.92	4089.9	4090.93	4091.72	2417.13	1977.16	1969.3	3272.36	3371.21	3085.11	11.28	9.26	9.08	16.31	16.1	14.6	2682.04	0.613421	0.097593	6.2855	3.268e-10	4.25385e-09
ENSG00000164626.8	KCNK5	chr6	39188973	39229450	protein_coding	-	40477	3573.14	3566.92	3575.92	3570.9	3571.93	3572.72	705.256	648.084	690.914	436.683	400.865	400.161	3.77	3.48	3.65	2.49	2.19	2.17	546.994	-0.724242	0.115247	-6.28426	3.29416e-10	4.28493e-09
ENSG00000184164.14	CRELD2	chr22	49918167	49927540	protein_coding	+	9373	1216.74	1196.6	1188.14	1228.34	1190.32	1222.7	1399.74	1474.33	1535.73	927.563	1016.9	1010.05	22.15	23.4	24	15.67	16.46	16.21	1227.39	-0.579594	0.0922861	-6.28041	3.37686e-10	4.38945e-09
ENSG00000146278.10	PNRC1	chr6	89080751	89085160	protein_coding	+	4409	1271.55	1265.03	1256.17	1236.94	1273.97	1292.87	3841.12	3740.38	3475.19	4989.52	5742.75	5129.42	57.92	56.59	51.8	80.36	88.62	78.45	4486.4	0.521004	0.0829607	6.28013	3.3828e-10	4.39412e-09
ENSG00000085552.16	IGSF9	chr1	159927039	159945604	protein_coding	-	18565	3852.68	3812.83	3786.36	3731.28	3812.18	3751.09	1330.89	1432.66	1567.85	880.613	890.041	995.745	6.71	7.24	7.81	4.74	4.59	5.09	1182.97	-0.647587	0.10312	-6.27994	3.38704e-10	4.39658e-09
ENSG00000158856.18	DMTN	chr8	22048995	22082527	protein_coding	+	33532	2022.59	2073.84	2004.37	1995.13	2061.86	1903.37	895.853	908.975	932.747	1358.44	1312.91	1566.48	8.51	8.66	8.77	13.78	12.77	15.09	1162.57	0.630845	0.100463	6.27935	3.39987e-10	4.41017e-09
ENSG00000123684.12	LPGAT1	chr1	211743457	211830772	protein_coding	-	87315	7240.14	7422.79	7191.54	7575.59	7463.61	7563.3	4420.77	4114.26	3877.3	5879.47	6218.67	5552.03	11.39	10.64	9.88	16.18	16.4	14.51	5010.42	0.5084	0.0809862	6.2776	3.43829e-10	4.45693e-09
ENSG00000196353.11	CPNE4	chr3	131533555	132285410	protein_coding	-	751855	1552.86	1838.09	2548.03	2200.72	2079.8	1739.86	247.083	193.671	143.74	376.966	487.263	599.256	2.4	1.88	1.38	3.91	4.83	5.89	341.33	1.34363	0.214054	6.27706	3.45033e-10	4.46944e-09
ENSG00000173614.13	NMNAT1	chr1	9943428	9985501	protein_coding	+	42073	2129.64	2244.83	2164.66	2244.3	2107.68	2161.44	1140.32	1094.17	1070.27	709.843	755.383	718.371	10.01	9.64	9.29	6.66	6.79	6.4	914.728	-0.597917	0.0952673	-6.2762	3.46947e-10	4.49113e-09
ENSG00000177311.11	ZBTB38	chr3	141324213	141449792	protein_coding	+	125579	3801.64	3671.87	3539.36	4073.49	3790.5	3901.15	3441.05	3591.94	3569.7	4858.8	5097.13	4609.79	17.32	18.15	17.76	26.13	26.25	23.54	4194.74	0.4574	0.0729152	6.27304	3.54075e-10	4.58024e-09
ENSG00000138092.10	CENPO	chr2	24793136	24822376	protein_coding	+	29240	2977.01	3096.48	2975.26	2976.04	2827.26	3166.54	3253.51	3602.59	4018.35	2120.23	2581.06	2221.42	20.7	22.98	25.26	14.4	16.81	14.34	2966.19	-0.653825	0.104251	-6.27165	3.57238e-10	4.61796e-09
ENSG00000005249.12	PRKAR2B	chr7	107044649	107161811	protein_coding	+	117162	3562.14	3555.92	3564.92	3559.9	3488.96	3561.72	1072.91	981.974	885.213	1468.93	1661.72	1490.11	5.77	5.3	4.71	8.44	9.15	8.13	1260.14	0.654643	0.104392	6.27098	3.58777e-10	4.62989e-09
ENSG00000100097.11	LGALS1	chr22	37675608	37679806	protein_coding	+	4198	376.894	370.055	379.27	374.725	376.018	376.965	3078.06	3644.04	3891.15	1455.94	2048.29	2253.85	156.45	185.79	195.48	79.02	106.54	116.18	2728.55	-0.88256	0.140738	-6.27093	3.58902e-10	4.62989e-09
ENSG00000133026.12	MYH10	chr17	8474205	8630761	protein_coding	-	156556	4961.8	5315.46	5202.16	4926.83	5885.7	5174.41	8483.83	8423.87	8648.43	6283.17	4299.76	4726.25	30.94	30.81	31.18	24.47	16.04	17.48	6810.89	-0.739398	0.117908	-6.27097	3.58802e-10	4.62989e-09
ENSG00000184731.5	FAM110C	chr2	38814	46870	protein_coding	-	8056	2789	2754.05	2594.82	2662.5	2787.99	2650.51	2593.55	2507.02	2556.17	3563.84	3442.31	3399.96	18.3	17.75	17.83	26.86	24.86	24.34	3010.48	0.442533	0.0706037	6.26785	3.66066e-10	4.71906e-09
ENSG00000143499.13	SMYD2	chr1	214281102	214337131	protein_coding	+	56029	1525.81	1511.87	1503.08	1531.18	1541.51	1514.96	2151.06	2306.4	2380.56	3100.36	3196.12	3345.87	26.99	29.03	29.55	41.54	41.07	42.58	2746.73	0.494872	0.0789661	6.26689	3.68333e-10	4.74501e-09
ENSG00000186212.3	SOWAHB	chr4	76894928	76898147	protein_coding	-	3219	3037.14	3030.92	3039.92	3034.9	3035.93	3036.72	985.431	849.028	922.031	1361.93	1370.83	1428.45	6.2	5.36	5.73	9.15	8.82	9.11	1152.95	0.59454	0.0948908	6.26552	3.71591e-10	4.7837e-09
ENSG00000104361.9	NIPAL2	chr8	98189833	98294393	protein_coding	-	104560	2883.18	2786.08	2861.44	3143.52	3149.48	3251.14	3924.34	3742.68	3303.66	5615.58	5476.91	4996.61	24.92	23.83	20.74	38.08	35.59	32.17	4509.96	0.553499	0.0883601	6.26412	3.74935e-10	4.82343e-09
ENSG00000276278.1	AC048382.6	chr15	84622015	84623237	antisense_RNA	-	1222	1040.14	1033.92	1042.92	1037.9	1038.93	1039.72	51.3334	49.4923	41.6155	129.086	141.944	146.825	0.95	0.9	0.76	2.53	2.67	2.74	93.3828	1.56801	0.250363	6.26296	3.77726e-10	4.856e-09
ENSG00000144747.15	TMF1	chr3	69019827	69052303	protein_coding	-	32476	4147.58	3651.59	3831.92	3832.66	3950.98	3758.55	4265.69	4430.58	3981.23	6431.77	5839.79	5684.92	21.11	21.99	19.47	33.99	29.57	28.53	5105.66	0.503042	0.0803257	6.26253	3.78776e-10	4.86615e-09
ENSG00000239402.3	CYP4F62P	chr2	130429827	130441413	transcribed_unprocessed_pseudogene	-	11586	1908.89	1954.92	1963.92	1818.64	1959.93	1960.72	31.8382	16.9372	14.0547	213.936	90.4613	85.0571	0.31	0.17	0.14	2.27	0.91	0.86	75.3808	2.66489	0.42555	6.26223	3.79499e-10	4.8721e-09
ENSG00000071189.21	SNX13	chr7	17790761	17940501	protein_coding	-	149740	3383.32	3036.62	3056.01	3553.54	3349.86	3387.66	4501.2	5117.84	4814.18	3467.4	3523.02	3246.27	26.14	29.81	27.63	21.48	20.93	19.12	4111.65	-0.49597	0.079204	-6.26193	3.80245e-10	4.87834e-09
ENSG00000198363.17	ASPH	chr8	61500556	61714640	protein_coding	-	214084	2726.27	2649.34	2712.09	3073.85	3174.43	3198.89	2653.66	1871.75	1743.75	1273.35	933.615	887.5	17.4	12.33	11.28	8.9	6.26	5.9	1560.61	-1.01751	0.162536	-6.26023	3.84415e-10	4.92845e-09
ENSG00000185519.8	FAM131C	chr1	16057769	16073632	protein_coding	-	15863	1512.14	1505.92	1514.92	1509.9	1510.93	1511.72	112.041	90.7906	90.4736	235.88	230.003	212.633	1.41	1.15	1.13	3.19	2.97	2.72	161.97	1.21649	0.194432	6.25664	3.9335e-10	5.03956e-09
ENSG00000096696.13	DSP	chr6	7541575	7586717	protein_coding	+	45142	9336.86	9307.18	9289.99	9323.3	9263.25	9276.36	50214.2	56926	54669.2	75755.3	74654.5	70485.7	103.09	117.24	110.94	166.1	156.85	146.76	63784.2	0.44903	0.0717955	6.25429	3.9933e-10	5.11268e-09
ENSG00000104231.10	ZFAND1	chr8	81701334	81732903	protein_coding	-	31569	1211.32	1223.06	1152.58	1223.64	1194.63	1218.64	2749.72	2633.44	2616.51	1911.21	1979.83	1879.68	43.61	41.9	41.02	32.37	32.15	30.23	2295.07	-0.471401	0.0753839	-6.25334	4.0176e-10	5.13707e-09
ENSG00000134508.12	CABLES1	chr18	23134564	23260467	protein_coding	+	125903	2105.64	2100.99	2112.48	2059.14	2104.97	2183.71	2633.4	2590.48	2622.07	3489.13	3642.89	3491.63	23.81	23.51	23.45	33.7	33.71	32.02	3078.27	0.436814	0.069853	6.25333	4.01783e-10	5.13707e-09
ENSG00000113916.17	BCL6	chr3	187721377	187745727	protein_coding	-	24350	2694.51	2884.44	2793.56	2913.12	3049.58	3066.1	3876.99	3361.82	3518.06	2635.54	2300.01	2374.85	25.55	22.22	22.92	18.55	15.51	15.87	3011.21	-0.556599	0.0890545	-6.25009	4.10211e-10	5.24124e-09
ENSG00000148411.7	NACC2	chr9	136006537	136095285	protein_coding	-	88748	6620.18	6618.25	6624.09	6618.3	6620.64	6624.5	7416.8	7108.14	7229.8	9910.64	9589.75	9298.19	21.39	20.56	20.6	30.52	28.29	27.19	8425.55	0.404637	0.0647862	6.24572	4.2185e-10	5.38628e-09
ENSG00000113658.16	SMAD5	chr5	136132845	136188747	protein_coding	+	55902	4143.21	3653.42	3500.16	4253.69	4340.87	3756.87	4405.57	4659.36	4524.59	6225.28	5851.98	6189.27	21.41	22.71	21.72	32.32	29.1	30.51	5309.34	0.42704	0.0684357	6.24002	4.37526e-10	5.58263e-09
ENSG00000170871.11	KIAA0232	chr4	6781375	6884170	protein_coding	+	102795	7589.09	7581.92	7590.92	7586.53	7588.53	7588.22	7598.89	7220.5	6910.22	10688.1	10185.9	9398.73	19.12	18.23	17.19	28.72	26.23	23.98	8667.06	0.478623	0.0767144	6.23903	4.40307e-10	5.61428e-09
ENSG00000157107.13	FCHO2	chr5	72955981	73090522	protein_coding	+	134541	4229.54	3813.8	3241.95	3781.64	4191.22	3563.09	2041.88	2445.9	2602.23	3658.01	3480.25	3669.37	10.29	12.37	12.97	19.68	17.96	18.75	2982.94	0.607354	0.0973614	6.23813	4.42824e-10	5.64254e-09
ENSG00000174547.13	MRPL11	chr11	66435075	66466738	protein_coding	-	31663	738.73	740.268	742.802	750.309	755.614	739.734	3503.48	3748.84	3635.27	2201.7	2605.68	2611.31	89.84	96.44	92.15	60.31	68.37	67.9	3051.05	-0.553659	0.0888428	-6.2319	4.60825e-10	5.86792e-09
ENSG00000141424.12	SLC39A6	chr18	36108532	36129385	protein_coding	-	20853	3022.65	2977.98	2874.52	3002.43	3071.16	2909.72	192434	209773	205971	120160	147848	146457	1234.69	1350.19	1306.26	823.34	970.74	952.99	170440	-0.553252	0.0887864	-6.23126	4.62695e-10	5.88773e-09
ENSG00000162704.15	ARPC5	chr1	183620846	183635757	protein_coding	-	14911	1402.73	1360.02	1340.09	1378.34	1398.85	1364.94	16057.6	16784.1	16581.7	12128.2	12900.5	12628.8	223.14	233.96	227.78	179.96	183.42	177.96	14513.5	-0.392367	0.0630206	-6.22601	4.78469e-10	6.08432e-09
ENSG00000115392.11	FANCL	chr2	58159243	58241372	protein_coding	-	82129	1351.71	1322.54	1315.65	1337	1360.05	1335.32	1216.52	1399.94	1368.79	809.666	912.152	860.149	17.37	20.06	19.32	12.36	13.33	12.46	1094.54	-0.628076	0.100886	-6.22561	4.79676e-10	6.09553e-09
ENSG00000167397.14	VKORC1	chr16	31090842	31095980	protein_coding	-	5138	797.202	798.07	802.74	800.729	799.868	800.591	4152.19	4430.22	4478.98	2535.22	3104.4	3087.42	99.11	106.08	105.67	64.61	75.83	74.73	3631.4	-0.582243	0.093603	-6.22035	4.96063e-10	6.29949e-09
ENSG00000149929.15	HIRIP3	chr16	29992321	29996436	protein_coding	-	4115	2220.76	2529.86	2367.85	2458.33	2627.38	2470.56	1858.85	1941.87	2104.7	1241.33	1218.12	1424.13	14.53	15.23	16.26	10.36	9.75	11.3	1631.5	-0.604882	0.097263	-6.21903	5.00238e-10	6.34821e-09
ENSG00000182378.13	PLCXD1	chrX	276322	303356	protein_coding	+	27034	2114.67	2098.72	2040.28	2259.67	2589.24	2165.76	857.185	969.708	1036.83	569.209	480.031	613.833	7.43	8.43	8.89	5.27	4.26	5.4	754.467	-0.78458	0.126224	-6.21576	5.10775e-10	6.47754e-09
ENSG00000077044.10	DGKD	chr2	233354507	233472104	protein_coding	+	117597	5084.21	4599.17	5134.87	4316.48	4208.28	4723.72	3345.74	3886.12	3568.46	5319.79	5522.98	4830.25	13.7	15.95	14.44	23.26	23.13	20.05	4412.22	0.536864	0.0863732	6.21563	5.11192e-10	6.47844e-09
ENSG00000153823.18	PID1	chr2	228850526	229271285	protein_coding	-	420759	2371.7	1712.54	2030.22	2363.14	2161.37	2104.09	65.5129	74.8509	67.6546	158.672	197.733	180.022	0.59	0.68	0.6	1.53	1.83	1.65	124.074	1.37014	0.2205	6.21379	5.17213e-10	6.55032e-09
ENSG00000100031.18	GGT1	chr22	24583750	24629005	protein_coding	+	45255	1363.66	1295.95	1234.83	1576.57	1454.2	1587.22	202.045	338.326	333.817	79.5495	99.575	126.75	2.74	4.59	4.46	1.15	1.37	1.73	196.677	-1.51343	0.243632	-6.21197	5.23233e-10	6.62208e-09
ENSG00000184990.12	SIVA1	chr14	104753100	104768494	protein_coding	+	15394	661.704	666.259	664.827	694.858	669.635	683.778	5583.32	5357.99	6465.12	3250.45	3873.95	4048.33	158.32	152.38	181.17	98.44	112.41	116.4	4763.19	-0.64034	0.103084	-6.21181	5.23789e-10	6.62464e-09
ENSG00000188985.6	DHFRP1	chr18	26170726	26171284	processed_pseudogene	-	558	376.24	370.05	379.01	374	375.03	375.82	537.878	571.121	635.976	307.375	352.222	336.426	27.39	29.18	32	16.7	18.38	17.35	456.833	-0.814245	0.131115	-6.21015	5.29354e-10	6.6905e-09
ENSG00000173894.10	CBX2	chr17	79778132	79787983	protein_coding	+	9851	3948	3947.85	3935.54	3805.13	3896.12	3906.89	5587.79	5980.86	6728.61	4130.04	4243.12	4342.57	27.31	29.32	32.51	21.56	21.22	21.52	5168.83	-0.525811	0.084732	-6.20558	5.44961e-10	6.88312e-09
ENSG00000048392.11	RRM2B	chr8	102204502	102239118	protein_coding	-	34616	3639.18	3580.45	3363.48	3691.35	3436.74	3664.51	9985.73	9223.04	9000.66	13499.2	14287.8	12205.4	53.54	49.62	47.71	77.29	78.4	66.37	11367	0.503507	0.0812269	6.19877	5.69052e-10	7.18256e-09
ENSG00000149792.8	MRPL49	chr11	65122183	65127371	protein_coding	+	5188	1749.1	1717.39	1744.43	1747.44	1701.81	1703.63	10188	10493.3	10659.2	6356.5	7504.58	7787.56	112.62	116.36	116.46	75.04	84.89	87.3	8831.52	-0.533865	0.0861381	-6.19778	5.72653e-10	7.22314e-09
ENSG00000271133.5	AC004130.1	chr7	20328299	20331747	antisense_RNA	-	3448	504.571	490.063	508.175	509.115	501.606	495.477	38.3073	26.9576	34.7454	96.8258	132.706	124.078	1.46	1.03	1.31	3.93	5.17	4.8	75.6034	1.81437	0.29278	6.19703	5.75397e-10	7.25286e-09
ENSG00000122958.14	VPS26A	chr10	69123512	69172861	protein_coding	+	49349	2274.09	2097.25	2157.68	2194.85	2267.22	2183.7	4453.18	5002.59	4637.66	6177.62	6776.87	6674.37	38.74	43.64	39.86	57.4	60.32	58.88	5620.38	0.478142	0.0771802	6.19514	5.8232e-10	7.3352e-09
ENSG00000169684.13	CHRNA5	chr15	78565520	78595269	protein_coding	+	29749	903.763	936.251	928.703	1027.95	982.108	999.174	1048.13	1199.33	1171.5	587.608	776.319	676.995	20.79	23.88	22.99	12.43	15.75	13.62	909.98	-0.74793	0.120805	-6.19122	5.97009e-10	7.51517e-09
ENSG00000001461.16	NIPAL3	chr1	24415794	24472976	protein_coding	+	57182	2960.47	3003.62	2882.93	3410.78	3196.57	3178.94	2264.37	1966.37	2035.32	1479.8	1415.08	1376.02	13.95	12.15	12.39	9.74	8.92	8.59	1756.16	-0.552362	0.0893784	-6.18004	6.40873e-10	8.05651e-09
ENSG00000139354.10	GAS2L3	chr12	100573683	100628286	protein_coding	+	54603	2406.09	2488.41	2375.9	2363.1	2538.71	2430.51	1213	1720.23	1709.97	754.2	948.471	844.636	9.52	13.55	13.25	6.32	7.61	6.73	1198.42	-0.868442	0.140523	-6.18008	6.4068e-10	8.05651e-09
ENSG00000213341.10	CHUK	chr10	100188298	100229619	protein_coding	-	41321	3302.56	3179.76	3131.81	3142.31	3170.4	3128.22	2493.13	2548.46	2471.76	1879.92	1778.38	1723.91	14.99	15.37	14.69	12.07	10.94	10.51	2149.26	-0.481172	0.0778725	-6.17898	6.45178e-10	8.10518e-09
ENSG00000184162.14	NR2C2AP	chr19	19201416	19203424	protein_coding	-	2008	1049.93	1027.08	1040.49	1018.48	1029.28	1041.53	2124.33	2509.12	2651.52	1328.02	1557.3	1640.19	39.21	46.47	48.38	26.17	29.4	30.7	1968.41	-0.687726	0.111368	-6.17523	6.6066e-10	8.29412e-09
ENSG00000126215.13	XRCC3	chr14	103697609	103715504	protein_coding	-	17895	1715.14	1729.09	1668.19	1906.93	1575.71	1792.94	1703.14	1924.64	2152.33	1051.92	1293.12	1214.82	18.82	21.34	23.48	12.42	14.61	13.61	1556.66	-0.702789	0.113848	-6.17303	6.69948e-10	8.40509e-09
ENSG00000032742.17	IFT88	chr13	20567069	20691437	protein_coding	+	124368	2381.8	2281.99	2327.22	2215.42	2377.96	2368.23	1051.09	1115.52	956.204	1570.57	1616.34	1498.09	8.64	9.18	7.76	13.78	13.58	12.48	1301.3	0.587769	0.0952485	6.1709	6.79031e-10	8.51334e-09
ENSG00000248905.8	FMN1	chr15	32765545	33194733	protein_coding	-	429188	7440.93	7100.58	8193.52	8055.21	6688.45	7033.91	1750.29	1799.89	1435.13	1105.87	947.952	816.433	4.51	4.66	3.66	3.04	2.5	2.14	1309.26	-0.794265	0.128806	-6.16636	6.98798e-10	8.75531e-09
ENSG00000281991.1	TMEM265	chr16	30740381	30744281	protein_coding	+	3900	812.14	805.92	814.92	809.9	810.93	811.72	1041.49	806.783	848.634	513.31	436.345	553.852	24.52	19.06	19.75	12.91	10.51	13.23	700.069	-0.83815	0.135925	-6.16625	6.99288e-10	8.75559e-09
ENSG00000008324.11	SS18L2	chr3	42581840	42595114	protein_coding	+	13274	598.778	590.689	598.439	599.007	596.991	598.297	961.98	1010.7	996.085	607.897	684.798	638.681	30.76	32.42	31.49	20.77	22.41	20.71	816.691	-0.622188	0.100951	-6.16328	7.12522e-10	8.91533e-09
ENSG00000152359.14	POC5	chr5	75674124	75717481	protein_coding	-	43357	1261.53	1257.07	1335.71	1513.48	1475.31	1403.97	1315.07	1347.93	1288.82	848.362	881.827	937.503	18.31	18.83	17.74	12.61	12.57	13.24	1103.25	-0.565492	0.0917845	-6.16108	7.22493e-10	9.03406e-09
ENSG00000243989.8	ACY1	chr3	51983278	51989202	protein_coding	+	5924	1156.55	1008.24	1062.59	1049.73	1068.65	1040.37	1526.11	1499.28	1548.69	1085.8	975.669	1067.93	27.39	26.99	27.48	20.85	17.94	19.46	1283.91	-0.546714	0.0888091	-6.15606	7.45773e-10	9.31892e-09
ENSG00000097046.12	CDC7	chr1	91500893	91525764	protein_coding	+	24871	2657.05	2866.81	2789.93	2515.97	2628.16	2652.08	869.124	1032.18	1030.04	554.508	622.475	621.874	6.18	7.36	7.25	4.21	4.54	4.49	788.368	-0.706575	0.114781	-6.15585	7.46762e-10	9.32507e-09
ENSG00000261183.5	SPINT1-AS1	chr15	40835808	40844387	antisense_RNA	-	8579	367.974	373.795	374.945	394.209	392.961	393.717	676.773	613.465	678.72	392.081	381.516	417.174	33.76	30.69	33.46	20.88	19.47	21.1	526.621	-0.724989	0.117897	-6.14932	7.7816e-10	9.71067e-09
ENSG00000164576.11	SAP30L	chr5	154445957	154461054	protein_coding	+	15097	1170.3	1380.9	1330.3	1354.77	1429.22	1285.41	1744.99	1466.72	1442.33	2314.51	2249.96	2455.06	25.19	21.22	20.59	35.68	33.25	35.96	1945.6	0.596124	0.096957	6.14834	7.83002e-10	9.76458e-09
ENSG00000144040.12	SFXN5	chr2	72942036	73075619	protein_coding	-	133583	2793.05	2753.31	2782.93	2841.28	2866.04	2999.79	3661.75	3694.7	3949.63	2868.94	2452.18	2442.78	24.63	24.92	26.25	20.61	16.89	16.67	3178.33	-0.542848	0.0883488	-6.14437	8.02816e-10	1.0005e-08
ENSG00000137409.19	MTCH1	chr6	36968141	36986298	protein_coding	-	18157	1791.6	1773.88	1777.7	1754.91	1777.49	1771.98	15119.9	14799.1	15485.8	11743.8	11494.4	11820.1	162.67	159.73	164.69	134.93	126.54	128.97	13410.5	-0.373153	0.0607511	-6.14233	8.13206e-10	1.01278e-08
ENSG00000123091.4	RNF11	chr1	51236271	51273455	protein_coding	+	37184	1667.74	1627.32	1605.59	1724.76	1718.46	1652.71	11264.7	10563.9	9855.05	13725.8	16018.3	15552.7	129.14	121.47	111.67	168.04	187.9	180.8	12830.1	0.515924	0.0840076	6.1414	8.17973e-10	1.01804e-08
ENSG00000181467.4	RAP2B	chr3	153162270	153170620	protein_coding	+	8350	8168.14	8161.92	8170.92	8165.9	8166.93	8167.72	4171.62	3762.8	3497.31	5505.77	5585.83	5237.9	9.75	8.82	8.08	13.75	13.36	12.42	4626.87	0.515395	0.0839673	6.13804	8.35466e-10	1.03912e-08
ENSG00000092978.10	GPATCH2	chr1	217426992	217631082	protein_coding	-	204090	3438.43	3533.68	3483.85	3710.55	3746.97	3784	6665.77	6977.95	6771.7	4728.28	5252.81	5085.31	35.22	36.99	35.36	26.68	28.4	27.24	5913.64	-0.438518	0.0714503	-6.13738	8.38931e-10	1.04274e-08
ENSG00000001629.9	ANKIB1	chr7	92246234	92401384	protein_coding	+	155150	5164.38	4964.99	4941.77	5352.07	5404.33	5260.37	7355	7977.84	7755.67	10561.6	10414.7	9897.97	27.12	29.51	28.26	41.59	39.3	37.01	8993.79	0.419052	0.0682868	6.13664	8.42854e-10	1.04692e-08
ENSG00000151136.14	BTBD11	chr12	107318413	107659642	protein_coding	+	341229	4607.14	4491.57	4190.89	4615.24	4104.55	4743.18	347.687	329.295	351.27	610.852	635.887	530.588	1.49	1.41	1.48	2.8	2.79	2.31	467.596	0.784608	0.127985	6.13048	8.76143e-10	1.08754e-08
ENSG00000107566.13	ERLIN1	chr10	100150094	100188334	protein_coding	-	38240	2599.63	2561.21	2570.17	2544.55	2588.32	2589.05	3496.95	3918.43	3931.36	2567.67	2785.54	2688.36	25.92	29.15	28.8	20.32	21.14	20.22	3231.39	-0.497661	0.0811934	-6.12932	8.82535e-10	1.09475e-08
ENSG00000106268.15	NUDT1	chr7	2242222	2251146	protein_coding	+	8924	492.404	483.283	492.54	488.737	491.08	490.601	1001.45	1208.4	1229.59	549.758	707.827	717.242	39.04	47.26	47.4	22.88	28.24	28.35	902.379	-0.802136	0.130913	-6.12723	8.94198e-10	1.10849e-08
ENSG00000038210.12	PI4K2B	chr4	25233975	25279092	protein_coding	+	45117	3357.14	3350.92	3359.92	3354.9	3355.93	3356.72	3288.01	3608.95	3159.86	2342.06	2457.76	2271.15	18.71	20.6	17.77	14.23	14.31	13.1	2854.63	-0.507932	0.0828994	-6.12709	8.95009e-10	1.10876e-08
ENSG00000175455.14	CCDC14	chr3	123897305	123961408	protein_coding	-	64103	2865.09	3142.79	2768.06	3226.74	3271.96	3163.54	2830.91	2779.01	3060.37	2117.01	1536.34	1588.9	17.63	17.36	18.83	14.05	9.8	10.04	2318.76	-0.72598	0.118548	-6.12391	9.13071e-10	1.13039e-08
ENSG00000100578.14	KIAA0586	chr14	58427385	58551289	protein_coding	+	123904	2978.36	3472.74	3056.62	3052.64	3061.15	2978.47	1237.08	1205.85	1361.72	872.534	834.671	814.171	7.65	7.46	8.32	5.76	5.24	5.07	1054.34	-0.595861	0.0973053	-6.12362	9.14703e-10	1.13146e-08
ENSG00000175182.14	FAM131A	chr3	184335926	184348421	protein_coding	+	12495	1847.66	1968.28	1817.37	1811.72	1989.28	1887.85	1007.34	933.904	1050.25	1515.03	1410.37	1506.47	10.2	9.5	10.51	16.38	14.59	15.48	1237.23	0.565658	0.0923743	6.12355	9.15151e-10	1.13146e-08
ENSG00000119514.6	GALNT12	chr9	98807699	98850081	protein_coding	+	42382	2552.14	2464.89	2532.74	2465.19	2490.02	2470.15	551.67	575.223	500.432	820.758	904.965	863.4	4.22	4.41	3.79	6.7	7.09	6.7	702.741	0.673721	0.110035	6.12279	9.195e-10	1.13609e-08
ENSG00000059728.10	MXD1	chr2	69897688	69942945	protein_coding	+	45257	5349.46	5090.21	5095.92	5110.49	5129.34	5225.7	1823.96	1753.06	1602.66	2747.19	2496.52	2383.88	6.74	6.5	5.85	10.84	9.44	8.93	2134.54	0.559925	0.091517	6.11827	9.45993e-10	1.16805e-08
ENSG00000138623.9	SEMA7A	chr15	74409289	74434467	protein_coding	-	25178	2400.56	2594.38	2645.21	2670.22	2742.98	2759.02	545.687	460.282	452.596	828.518	782.089	777.591	3.95	3.35	3.25	6.42	5.81	5.71	641.127	0.716625	0.117179	6.11566	9.61585e-10	1.18652e-08
ENSG00000113356.11	POLR3G	chr5	90471748	90514553	protein_coding	+	42805	1906.6	1788.13	1778.8	1956.37	1980.41	1630.79	428.57	457.534	429.984	237.103	257.114	247.651	4.47	4.78	4.43	2.64	2.74	2.62	342.993	-0.827098	0.135271	-6.1144	9.692e-10	1.19513e-08
ENSG00000130714.15	POMT1	chr9	131502902	131523806	protein_coding	+	20904	2440.08	2599.15	2405.66	2438.57	2436.31	2430.04	3675	3473.24	3842.66	4835.14	5060.35	5143.52	28.56	27.07	29.5	40.13	40.23	40.52	4338.32	0.451671	0.073873	6.11415	9.70708e-10	1.19621e-08
ENSG00000155561.14	NUP205	chr7	135557919	135648757	protein_coding	+	90838	5654.81	5584.48	5638.79	5511.03	5673.1	5514.24	9919.35	11400.6	11268.5	7684.7	7878.11	8030.87	33.85	39.02	38.01	28	27.5	27.79	9363.68	-0.466143	0.0762672	-6.11197	9.84093e-10	1.2119e-08
ENSG00000081870.11	HSPB11	chr1	53916574	53945929	protein_coding	-	29355	699.109	695.879	710.052	703.371	693.366	701.288	1080.23	1171.48	1132.19	630.575	779.429	728.455	29.44	32.03	30.5	18.35	21.74	20.14	920.394	-0.663903	0.108698	-6.10774	1.01049e-09	1.24359e-08
ENSG00000155368.16	DBI	chr2	119366921	119372560	protein_coding	+	5639	455.364	449.665	458.288	453.265	454.869	454.997	21823	21004.1	21061	15878.4	16289.9	16904.6	916.91	885.29	874.68	712.45	700.4	720.33	18826.8	-0.380501	0.0623096	-6.10662	1.01764e-09	1.25157e-08
ENSG00000060140.8	STYK1	chr12	10618939	10674318	protein_coding	-	55379	2508.6	2099.14	2232.81	2568.16	2810.93	2451.15	166.612	233.779	210.805	84.1609	67.1526	85.0481	1.3	1.84	1.63	0.71	0.54	0.68	141.26	-1.36565	0.223641	-6.10644	1.01875e-09	1.25212e-08
[truncated: 5,087 more rows]

## Sheet: b_GO_BP_downregulated_genes
GroupID	Category	Term	Description	LogP	Log(q-value)	InTerm_InList	Genes	Symbols
[truncated: 341 more rows]

## Sheet: c_GO_BP_upregulated_genes
GroupID	Category	Term	Description	LogP	Log(q-value)	InTerm_InList	Genes	Symbols
[truncated: 287 more rows]

## Sheet: d_DE_RBP_genes
Gene annotation ENSEMBL v90		Average gene length						normalized gene read counts						gene TPM units						gene DE analysis RSEM-tximport-DESeq2
[truncated: 682 more rows]

[truncated: 2 more sheets: e_DE_SF_genes, f_GO_DE_RBPs]
