# Supplementary material for: The Estrogen Receptor α Signaling Pathway Controls Alternative Splicing in the Absence of Ligands in Breast Cancer Cells
Source: Cancers (Basel). 2021 Dec 13;13(24):6261. doi: 10.3390/cancers13246261 (PMC8699117; doi:10.3390/cancers13246261)
Supplement: Supplementary file 1 [file cancers-13-06261-s001.zip › Supplementary_Tables/Supplementary_Table S2_RBPs_analysis.xlsx]

## Sheet: a_Shapiro_et_al_2011
RBP_ID	Epithelial.RPKM	Mesenchymal.RPKM	Ratio
TLR3	0.274999	4.02885	14.6504
RNASE4	0.465811	5.64911	12.1275
HNRNPCL1	0.0275578	0.24319	8.82472
APLP1	1.0259	7.93789	7.7375
MOV10L1	0.0275578	0.152454	5.53216
ZMAT3	5.22947	23.4144	4.4774
MEX3B	0.409515	1.80584	4.40971
ANG	1.2608	4.08501	3.24
APOBEC3B	2.08211	6.72124	3.22809
BICC1	5.15079	15.4809	3.00554
CPEB1	0.12589	0.345036	2.74078
ELAVL4	0.0275578	0.0705321	2.55943
OAS2	0.372329	0.846813	2.27437
SNRPG	22.0962	50.1117	2.26789
RPL23A	124.191	264.13	2.1268
LSM1	19.3473	40.5269	2.09471
RBPMS2	0.0489645	0.101873	2.08054
SNRPN	28.0353	58.0025	2.06891
RPL35A	294.866	607.262	2.05945
EIF4E3	0.68697	1.41223	2.05574
RPL38	275.486	565.709	2.0535
RPL31	468.086	934.295	1.99599
RBMS3	1.77117	3.51777	1.98613
RPL24	393.55	734.665	1.86677
MCTS1	15.998	29.5677	1.84821
RPL34	63.6549	115.761	1.81858
RPS20	505.953	919.173	1.81671
PSMA6	63.2443	112.671	1.78152
RPL37	87.5482	152.673	1.74387
SRP14	44.9817	77.9524	1.73298
ACO1	21.4759	37.2128	1.73277
RNASEL	2.05622	3.55606	1.72942
PTRF	323.875	556.913	1.71953
RPS25	525.276	887.606	1.68979
RPL26	397.357	662.526	1.66733
CSDC2	0.0275578	0.0458844	1.66503
NUDT16	10.5482	17.5478	1.66359
PPIL3	5.78678	9.57904	1.65533
SRP19	21.1362	34.4684	1.63078
RPS13	398.355	644.109	1.61692
PDCD4	22.527	35.8772	1.59264
RPL39	224.254	357.069	1.59225
RPS11	708.897	1127.8	1.59093
SYF2	7.22356	11.3536	1.57175
C14orf156	75.5324	118.33	1.56661
CWC15	10.7925	16.7865	1.55539
RPL30	508.338	790.417	1.5549
EIF4E2	45.1253	69.8217	1.54729
BRUNOL5	0.0275578	0.0423901	1.53823
RPS19	449.519	674.728	1.501
RPL27A	18.8016	27.9427	1.48619
POLR2K	18.3362	27.2041	1.48362
SARS	110.085	163.032	1.48097
CSTF3	18.3605	27.0433	1.47291
PCBP3	0.0275578	0.0401708	1.45769
EIF2S2	31.5541	45.6068	1.44535
ZMAT5	9.75517	13.8003	1.41467
PARN	15.4216	21.7697	1.41164
DDX58	2.47619	3.48679	1.40812
SPOP	13.1174	18.3992	1.40265
ASCC1	12.5312	17.5476	1.40031
ZCRB1	5.56207	7.76156	1.39544
RBM7	7.75266	10.7848	1.39111
RBM18	12.8558	17.8137	1.38565
PIWIL4	0.087178	0.120659	1.38406
SNRPE	6.47165	8.95085	1.38309
FYTTD1	16.9677	23.4414	1.38153
CSDE1	120.322	166.174	1.38107
DZIP3	1.93852	2.67713	1.38102
KHDRBS3	0.0275578	0.0379727	1.37793
POLR2C	36.1447	49.7402	1.37614
CARS	34.0922	46.7523	1.37135
SMN1	8.6407	11.8104	1.36684
THOC7	33.8075	46.0852	1.36316
RRAGC	10.8693	14.7259	1.35482
PLRG1	31.491	42.6231	1.3535
ZCCHC17	26.0938	34.9652	1.33998
SF3B14	35.0328	46.8472	1.33724
RPS14	714.575	955.5	1.33716
EXOSC8	29.5621	39.3752	1.33195
SNRPB2	22.8687	30.2431	1.32247
MRPS6	35.9241	47.3462	1.31795
EPRS	50.709	66.1777	1.30505
BCAS2	16.9805	22.1585	1.30494
DDX6	19.0632	24.853	1.30372
POLR2G	51.7334	67.394	1.30272
PPIL4	7.39615	9.57365	1.29441
MAGOHB	2.12437	2.7471	1.29313
ZC3H14	7.60189	9.82801	1.29284
FRG1	16.1713	20.8796	1.29115
HDLBP	147.394	189.803	1.28772
TSEN15	11.9604	15.0963	1.2622
SCNM1	12.3909	15.5971	1.25875
RBM4B	4.46442	5.59973	1.2543
RPS4X	477.499	596.89	1.25003
DDX20	5.77755	7.2182	1.24935
GEMIN6	14.9537	18.5677	1.24168
CSTF2T	8.40415	10.391	1.23642
RPL11	761.135	937.496	1.23171
KIAA0430	5.68317	6.96559	1.22565
NCBP2	27.6348	33.71	1.21984
ZFR	24.2693	29.6016	1.21971
EIF2S1	21.6546	26.4087	1.21954
MSI2	17.5331	21.3137	1.21562
PRPF18	7.63159	9.26511	1.21405
DDX1	43.6949	52.9772	1.21244
MKI67IP	13.4532	16.3045	1.21194
SBDS	40.4196	48.9827	1.21186
MRPL1	9.01943	10.8305	1.20079
G3BP2	43.1611	51.7874	1.19986
SNRPD2	139.637	167.157	1.19708
LSM3	39.5308	47.2674	1.19571
RBM9	23.8535	28.4971	1.19467
SF3B1	59.2874	70.7832	1.1939
KIN	3.81984	4.53027	1.18598
SRP54	23.4486	27.7609	1.18391
TRIM21	10.0106	11.7963	1.17838
DDX60L	1.95698	2.3057	1.17819
BTBD1	18.9912	22.3224	1.17541
RPS26	12.8937	15.1384	1.17409
ILF2	102.478	119.866	1.16967
SLU7	6.12201	7.15814	1.16925
RPL12	567.126	662.833	1.16876
CNOT4	5.64316	6.53332	1.15774
CPEB4	1.40439	1.62336	1.15592
ALKBH8	3.62084	4.16283	1.14969
PPIL1	16.0396	18.4053	1.14749
CRYZ	6.62993	7.49779	1.1309
DDX5	105.596	119.243	1.12923
RPS18	1703.81	1923.27	1.1288
NANOS1	1.57846	1.7799	1.12762
RBMX2	10.3267	11.622	1.12543
RBM16	8.64983	9.72723	1.12456
PABPC3	0.342161	0.384465	1.12364
TSN	20.7583	23.3143	1.12313
LRRFIP1	49.5493	55.4172	1.11843
SNUPN	13.721	15.3097	1.11578
TFIP11	18.9425	20.984	1.10777
MBNL1	19.5038	21.5465	1.10473
MRPS17	20.3013	22.4196	1.10434
EIF4A2	65.9171	72.6699	1.10244
MATR3	64.2516	70.7122	1.10055
RPL6	556.422	609.355	1.09513
DUSP11	20.3138	22.2027	1.09298
NCBP1	13.2782	14.4958	1.0917
ZRSR2	5.91598	6.45361	1.09088
SF3A3	34.4442	37.4255	1.08656
LSM8	8.09537	8.79275	1.08615
CPEB2	1.317	1.42846	1.08463
BTBD6	24.129	26.1271	1.0828
RBM34	17.9513	19.4245	1.08207
PTCD2	5.14441	5.55111	1.07906
YARS	76.168	82.0253	1.0769
RP9	7.27979	7.81353	1.07332
ERN2	0.0275578	0.0295577	1.07257
DDX19B	12.1904	13.0685	1.07204
KIAA1429	15.9279	16.9825	1.06621
SNRPF	51.269	54.5965	1.0649
KHDC1	2.3512	2.5023	1.06427
DIS3	8.13023	8.64651	1.0635
STRAP	90.3873	96.1181	1.0634
DDX50	15.4235	16.378	1.06189
MLH1	20.6113	21.7584	1.05565
SCYE1	17.8585	18.8491	1.05547
RTCD1	18.345	19.3364	1.05404
CPSF3	29.6618	31.1929	1.05162
RBM22	14.2233	14.951	1.05116
PAIP1	16.7908	17.6417	1.05068
RPL5	543.918	571.074	1.04993
PRPF3	13.8046	14.4713	1.04829
SFRS3	75.2506	78.8477	1.0478
NIP7	19.1254	19.9995	1.0457
TROVE2	8.76709	9.14041	1.04258
SNW1	27.9602	29.1169	1.04137
OBFC2A	4.56711	4.74818	1.03965
PUS3	4.56054	4.73652	1.03859
PURB	8.35479	8.67138	1.03789
PPP4R2	29.2527	30.3606	1.03787
RPL7	11.7727	0.0158855	0.00134934
RBM35A	33.5655	0.385459	0.0114838
POU5F1	0.8665	0.0158855	0.0183329
RBM35B	32.1586	0.952179	0.0296088
PABPC1L	4.83553	0.153833	0.0318132
RPL3L	0.444357	0.0158855	0.0357494
EIF5AL1	8.77398	0.392307	0.0447126
NR0B1	0.635068	0.0393495	0.061961
RBM47	2.64825	0.22812	0.0861399
YBX2	0.148124	0.0158855	0.107244
PPARGC1B	2.57137	0.306745	0.119292
ZFP36	30.9326	4.59794	0.148644
ADAD2	0.103661	0.0158855	0.153245
SFRS16	20.9771	3.59623	0.171436
TSEN54	18.6059	3.239	0.174085
PRIC285	9.85816	1.71702	0.174173
DDX51	5.84285	1.11084	0.190119
RPP25	1.25581	0.247151	0.196806
DDX11	13.4321	2.69601	0.200714
PRPF40B	11.3338	2.30599	0.203461
TERT	214.56	44.7754	0.208685
PUSL1	26.0749	5.51813	0.211626
AKAP1	18.3882	3.96757	0.215767
MRM1	10.7337	2.34745	0.2187
RPUSD1	26.3521	5.83827	0.221548
SPEN	10.8471	2.45163	0.226016
NOVA2	0.0689383	0.0158855	0.23043
MEX3D	25.1387	5.9218	0.235565
KIAA1542	26.3486	6.26444	0.237753
DDX54	48.7836	11.6073	0.237933
SURF6	35.346	8.60787	0.243531
THOC3	69.4624	16.9272	0.243689
ELAVL2	2.53085	0.616797	0.243711
TEP1	6.75119	1.67337	0.247863
STRBP	12.3537	3.10644	0.251457
TTF2	13.4541	3.42347	0.254455
RBM44	0.0606324	0.0158855	0.261997
RAVER1	40.0031	10.5679	0.264177
PUS1	35.0345	9.40391	0.268419
DLX2	0.961164	0.25835	0.268789
SFRS8	19.3351	5.21773	0.269858
BRCA1	10.4895	2.85532	0.272208
PPAN	44.1516	12.0237	0.272326
ZNF74	6.72426	1.83394	0.272735
MRPL12	139.177	37.9897	0.272958
SRRM2	71.9768	20.011	0.27802
EXOSC5	22.0845	6.19177	0.280368
LONP1	91.1677	25.6624	0.281486
DND1	4.5661	1.3003	0.284774
BAZ2A	26.3955	7.52811	0.285204
UPF3B	6.79996	1.95078	0.286881
UPF1	47.6728	13.7159	0.287709
SNRP70	202.339	58.2731	0.287997
HTF9C	14.8872	4.37271	0.293722
THOC6	35.6961	10.5603	0.295839
RAD51AP1	9.1702	2.73771	0.298544
EIF2C2	19.8563	6.03047	0.303705
CGI-96	86.0665	26.1509	0.303845
RPL36A	16.5667	5.07069	0.306077
MEX3A	1.81119	0.554396	0.306094
BRUNOL6	0.0518749	0.0158855	0.306227
CHERP	28.4773	8.73775	0.306832
CPSF1	48.8684	15.1702	0.310431
NAF1	14.7919	4.6006	0.311022
SETD1A	12.0443	3.74701	0.311102
TRMT1	31.1643	9.76445	0.313322
SRRM1	33.8307	10.6144	0.313752
ISG20	3.31148	1.04085	0.314317
RDM1	3.08856	0.972201	0.314774
OAS1	3.81873	1.21027	0.31693
A1CF	0.04958	0.0158855	0.320401
PPRC1	24.4373	7.94785	0.325235
RBM19	17.3702	5.67374	0.326635
XAB2	41.8824	13.7691	0.328755
FBXL10	10.6466	3.50746	0.329443
GEMIN4	32.059	10.5769	0.329919
C19orf29	24.2451	8.00676	0.330242
PDCD7	16.4633	5.4464	0.330821
ZC3H3	10.1664	3.37199	0.33168
APOBEC3F	5.3798	1.80746	0.335972
DAZAP1	82.8332	27.8645	0.336393
RNPS1	108.727	36.9223	0.339587
IGHMBP2	6.89082	2.35521	0.34179
C14orf21	23.6171	8.08285	0.342245
EXOSC6	20.9384	7.26347	0.346897
TSEN34	62.902	21.8629	0.34757
TARBP1	7.24673	2.5541	0.352449
DHX34	9.43678	3.3328	0.353171
DHX30	51.6234	18.2319	0.353172
EXOSC3	34.4001	12.2626	0.356471
FBL	339.207	121.202	0.357311
PINX1	15.148	5.44199	0.359255
SF3A2	50.2239	18.0498	0.359386
OAS3	24.9503	8.98298	0.360035
RBMXL2	0.0438328	0.0158855	0.362411
RBM15	8.00187	2.90048	0.362476
NCL	629.808	229.992	0.365179
LARP6	28.4286	10.387	0.365369
SAFB	68.8914	25.2121	0.365968
PUS7	9.69645	3.55672	0.366806
EXOSC4	45.9378	16.8674	0.367179
RBM46	0.0431902	0.0158855	0.367803
HNRNPD	264.202	97.7078	0.369822
RBM38	11.6387	4.31167	0.370458
EDC4	28.3831	10.5668	0.372293
NOL14	40.048	14.9538	0.373398
SLTM	22.498	8.42517	0.374485
TUT1	14.3083	5.39551	0.377091
PNN	34.9595	13.2262	0.37833
PPIG	24.7025	9.40888	0.380888
RPUSD3	33.4785	12.769	0.381409
PIWIL2	0.0415457	0.0158855	0.382362
ILF3	170.948	65.4608	0.382929
DICER1	5.26857	2.04108	0.387406
SFRS4	93.5459	36.7533	0.392891
EIF4G1	285.357	112.129	0.392945
FARSA	83.9904	33.1108	0.394221
RBM41	4.82549	1.90233	0.394227
IMP3	60.1981	23.8573	0.396313
ERN1	2.90915	1.15549	0.397192
MBNL3	1.83223	0.728906	0.397824
HNRNPM	255.219	102.145	0.400225
DDX55	9.00351	3.62498	0.402619
LARP1	61.0589	24.751	0.405362
BTBD2	60.2554	24.44	0.405607
SR140	13.4212	5.46856	0.407457
MORG1	15.1359	6.19893	0.409551
CDK9	28.6164	11.7407	0.41028
RBM14	38.1365	15.6533	0.410454
LRRC47	31.5443	13.071	0.414369
TRMU	10.3869	4.30621	0.414581
SFRS15	17.6738	7.37651	0.417369
PNPT1	8.53653	3.56791	0.417958
IVNS1ABP	28.0543	11.7746	0.419706
RPL29	528.34	223	0.422077
UPF3A	19.0296	8.04039	0.42252
DDX21	79.8685	33.7519	0.422594
RBM10	43.1837	18.2972	0.423706
NOLA2	70.4214	29.9678	0.42555
SYMPK	40.7788	17.3981	0.426646
SFRS2	85.9849	36.689	0.426692
PTBP1	147.086	62.8789	0.427499
TARBP2	25.5858	10.9442	0.427747
ADARB1	7.63806	3.27256	0.428454
POLR2A	66.9166	28.6819	0.428621
NOL12	5.92412	2.54329	0.429311
FXR2	29.2967	12.5802	0.429408
EXOSC2	24.786	10.6651	0.430289
SNRPA	65.1194	28.1884	0.432873
POLR2E	61.0076	26.4256	0.433153
ROD1	17.5896	7.62132	0.433285
U2AF2	97.8451	42.4549	0.433899
UPF2	10.4136	4.53049	0.435054
MRPL23	92.9976	40.5309	0.435828
ANKHD1	23.2564	10.1391	0.435972
ABT1	14.0419	6.14994	0.437971
RBM33	5.91846	2.59319	0.438152
EEFSEC	16.024	7.05623	0.440355
APOBEC3G	16.0862	7.15524	0.444805
RPL18A	1337.3	596.483	0.446035
TAF15	241.065	107.763	0.44703
HEXIM2	4.37578	1.97328	0.450955
SART3	26.1635	11.8299	0.452153
METTL3	28.0071	12.6894	0.453077
POLR2J	27.173	12.37	0.45523
RAVER2	5.99078	2.7279	0.455351
NOL1	33.8253	15.5158	0.458704
IFIH1	4.45401	2.04899	0.460033
RALY	117.299	54.2406	0.462414
EWSR1	131.024	60.6532	0.462916
SART1	43.9961	20.3895	0.463438
MYEF2	1.20732	0.559979	0.46382
KIAA0020	29.3434	13.6104	0.463833
NSUN2	52.4516	24.3314	0.463882
CNOT6L	4.40371	2.04539	0.464469
RPS2	1691.78	786.418	0.464848
DIS3L2	8.80996	4.09964	0.465341
MBD2	53.0047	24.7099	0.466183
PRPF38B	19.9605	9.31557	0.466699
SFRS11	39.3312	18.3993	0.467804
AARS2	9.28501	4.3478	0.46826
PA2G4	105.994	49.6749	0.468656
HNRNPF	171.966	81.0742	0.471454
RRP9	36.1029	17.0294	0.471689
GEMIN5	13.7502	6.48871	0.471899
RBM25	30.4699	14.3837	0.472063
MOV10	32.7733	15.5375	0.47409
TNRC6B	3.77442	1.78983	0.474199
DUS2L	12.7562	6.05425	0.474612
RPL13	453.392	215.594	0.475514
RBM26	14.5991	6.95386	0.47632
DDX39	69.3054	33.0695	0.477156
SERBP1	45.0803	21.5725	0.478534
LSM4	126.729	60.8618	0.480252
RBM15B	31.5696	15.2014	0.481521
LARP7	15.5273	7.49096	0.482438
TDRKH	7.35292	3.5514	0.482992
SF1	43.1528	20.9384	0.485215
PRPF31	58.6779	28.5152	0.485961
SCAF1	52.6114	25.6112	0.486799
SECISBP2	6.80011	3.31136	0.486957
DHX16	28.1574	13.7544	0.488483
JRK	3.48728	1.71165	0.490829
EARS2	16.7427	8.22733	0.491396
DHX35	3.97302	1.95353	0.491698
TNRC6A	9.12548	4.50341	0.493498
SFRS12	14.4149	7.11625	0.493674
RPUSD2	11.9704	5.93028	0.49541
IGF2BP1	0.0405486	0.020234	0.499005
SFRS9	231.053	115.555	0.500124
RPL41	18.6817	9.38215	0.502211
DHX58	2.10124	1.05708	0.503076
HNRNPAB	197.158	99.4171	0.504251
RBM28	18.7995	9.52652	0.506744
EIF5A	698.816	354.154	0.506791
CROP	29.6392	15.0222	0.506837
CPEB3	0.402404	0.204096	0.507193
AUH	4.24528	2.16302	0.509512
NOL5A	91.9111	46.8584	0.509823
PDCD11	22.5606	11.5166	0.510475
CSTF2	20.5837	10.5943	0.514692
KHSRP	78.6672	40.5006	0.514834
RBM27	11.5158	5.94206	0.515992
HNRNPA0	84.4664	43.9278	0.520062
IGF2BP2	49.0119	25.5303	0.520899
MTHFSD	3.16967	1.65197	0.521182
RNMTL1	14.8129	7.72517	0.521515
JMJD6	19.205	10.0399	0.522774
RBM24	0.450197	0.235953	0.52411
HNRNPA1	180.629	94.8318	0.525009
ZFP36L1	54.8358	28.864	0.526372
NOL6	27.5916	14.5417	0.527034
HNRNPU	114.428	60.3805	0.527673
SAFB2	24.3178	12.8622	0.52892
WDR79	17.1942	9.12504	0.530703
EIF2C4	2.03432	1.08019	0.530982
CCAR1	23.5953	12.5425	0.531567
EXOSC7	51.1021	27.2266	0.532788
SMC1A	38.0076	20.2536	0.532883
RPL8	1499.56	802.69	0.535283
SKIV2L	24.6615	13.2863	0.538747
KIAA1604	8.27866	4.48288	0.541498
DDX46	19.8963	10.8126	0.543447
THRA	15.1489	8.23865	0.543845
PRKRIP1	7.45129	4.05246	0.54386
HEXIM1	20.4932	11.1492	0.544048
EIF3B	145.328	79.1603	0.544702
PUF60	128.116	69.8289	0.545045
SLBP	39.4924	21.5778	0.546379
DCP2	3.27813	1.79983	0.549041
HNRNPUL1	104.896	57.6311	0.549414
YTHDC1	9.78678	5.38191	0.549917
RBM42	69.7101	38.3411	0.550008
CNOT6	11.5518	6.36217	0.550753
EIF4A1	447.383	246.82	0.551697
OASL	2.08511	1.1523	0.55263
SON	62.1364	34.364	0.553042
PCF11	4.81214	2.66214	0.553213
DGCR14	5.77548	3.19844	0.553796
DDX41	37.8615	21.1095	0.557546
RCAN3	12.454	6.95108	0.558142
EIF3G	137.305	76.7277	0.55881
SRPK1	28.2545	15.8106	0.559579
PRPF40A	15.5336	8.70302	0.560272
PCBP1	203.427	114.035	0.56057
RBPMS	19.6436	11.025	0.561249
EIF2AK2	13.7273	7.70485	0.56128
DDX28	5.64617	3.16968	0.561385
ZNF346	4.37685	2.47185	0.564756
DDX18	21.2527	12.0315	0.566117
TSEN2	5.3554	3.03251	0.566252
MRPS5	40.5648	23.0766	0.568881
HNRNPA2B1	284.225	161.981	0.569905
THOC2	9.63414	5.50259	0.571156
RPUSD4	15.8222	9.06575	0.572978
C1D	5.85391	3.35922	0.573842
RBM6	14.1042	8.11151	0.575112
DDX59	4.94193	2.84275	0.57523
GEMIN8	4.05963	2.33955	0.576296
ADARB2	0.0275578	0.0158855	0.576444
CUGBP2	0.0275578	0.0158855	0.576444
ZNF239	0.0275578	0.0158855	0.576444
MYOD1	0.0275578	0.0158855	0.576444
WT1	0.0275578	0.0158855	0.576444
SPI1	0.0275578	0.0158855	0.576444
DDX25	0.0275578	0.0158855	0.576444
APOBEC1	0.0275578	0.0158855	0.576444
AICDA	0.0275578	0.0158855	0.576444
PIWIL1	0.0275578	0.0158855	0.576444
RPL21	0.0275578	0.0158855	0.576444
NOVA1	0.0275578	0.0158855	0.576444
A2BP1	0.0275578	0.0158855	0.576444
NOL4	0.0275578	0.0158855	0.576444
ZFR2	0.0275578	0.0158855	0.576444
ELAVL3	0.0275578	0.0158855	0.576444
NANOS2	0.0275578	0.0158855	0.576444
LIN28	0.0275578	0.0158855	0.576444
TNRC4	0.0275578	0.0158855	0.576444
TDRD10	0.0275578	0.0158855	0.576444
APOBEC4	0.0275578	0.0158855	0.576444
ZBP1	0.0275578	0.0158855	0.576444
RBM11	0.0275578	0.0158855	0.576444
PIWIL3	0.0275578	0.0158855	0.576444
BOLL	0.0275578	0.0158855	0.576444
DAZL	0.0275578	0.0158855	0.576444
SOX2	0.0275578	0.0158855	0.576444
JAKMIP1	0.0275578	0.0158855	0.576444
PPARGC1A	0.0275578	0.0158855	0.576444
ADAD1	0.0275578	0.0158855	0.576444
EIF4E1B	0.0275578	0.0158855	0.576444
APOBEC2	0.0275578	0.0158855	0.576444
KHDRBS2	0.0275578	0.0158855	0.576444
DPPA5	0.0275578	0.0158855	0.576444
DDX43	0.0275578	0.0158855	0.576444
LIN28B	0.0275578	0.0158855	0.576444
ABCB5	0.0275578	0.0158855	0.576444
RALYL	0.0275578	0.0158855	0.576444
TLR7	0.0275578	0.0158855	0.576444
TLR8	0.0275578	0.0158855	0.576444
DDX53	0.0275578	0.0158855	0.576444
PABPC1L2B	0.0275578	0.0158855	0.576444
PABPC1L2A	0.0275578	0.0158855	0.576444
PABPC5	0.0275578	0.0158855	0.576444
NXF5	0.0275578	0.0158855	0.576444
NXF3	0.0275578	0.0158855	0.576444
RPS4Y1	0.0275578	0.0158855	0.576444
EIF1AY	0.0275578	0.0158855	0.576444
RPS4Y2	0.0275578	0.0158855	0.576444
ATXN2	12.7645	7.36561	0.577041
DHX38	35.2631	20.3946	0.578355
PRPF4B	7.01425	4.05757	0.578475
RBM12B	4.09266	2.3729	0.579795
SFRS5	46.8615	27.1728	0.579854
RSL1D1	28.58	16.5851	0.580304
SFRS14	13.1329	7.63253	0.581177
PPP1R9B	25.6963	15.045	0.585493
CUGBP1	32.3819	18.9646	0.585655
EIF4E	6.5392	3.83307	0.586169
DDX31	7.37615	4.34086	0.588499
PRMT7	14.6004	8.59894	0.588952
ASCC3L1	70.1036	41.2979	0.589098
MRPL16	43.3865	25.5899	0.589812
EFTUD2	83.8239	49.553	0.591156
LRPPRC	25.7502	15.2601	0.592622
NOL3	13.5159	8.02124	0.593466
TIMM50	27.2488	16.1987	0.594475
PRPF19	86.0005	51.1744	0.595047
ERAL1	38.4933	22.9447	0.59607
ZC3H8	3.66185	2.18281	0.596096
TRUB2	28.8337	17.2013	0.596569
CCNT1	8.43208	5.03202	0.596771
POLR2H	46.7273	27.8939	0.596951
BARD1	6.80238	4.06857	0.598109
SNRPA1	40.6696	24.3539	0.598821
FUS	231.101	138.684	0.600102
DCP1A	4.97539	2.99966	0.602899
PRPF39	4.3279	2.61606	0.604464
POLR2I	43.6629	26.4167	0.605014
FAM120A	78.8745	47.8452	0.606599
RNPC3	2.02068	1.23108	0.609241
MBNL2	10.6737	6.52266	0.611097
TNRC6C	0.439402	0.268626	0.611344
DDX23	49.8769	30.6195	0.613902
DDX19A	18.8559	11.6296	0.616763
UBR5	24.1721	14.9109	0.616863
CPSF6	11.2288	6.93617	0.617713
BAT1	136.527	84.4013	0.618201
SF3B2	124.002	76.7008	0.618545
XPO1	59.3467	36.8017	0.620114
PRPF38A	17.126	10.6293	0.620656
WIBG	25.59	15.9083	0.62166
PABPN1	31.3981	19.5455	0.622504
EIF4G3	21.7082	13.5183	0.622729
DDX56	31.1715	19.4228	0.623095
GTF2F1	66.4371	41.413	0.623342
ANKRD17	19.613	12.2426	0.624207
APP	265.708	166.723	0.627466
RPS3A	19.247	12.0785	0.627553
RPL3	1395.03	881.138	0.631628
WBP11	42.8605	27.1928	0.634449
MRPS7	51.0993	32.4509	0.635055
NUFIP1	4.2113	2.67544	0.6353
DDX10	13.2288	8.43286	0.637462
RNASEH2A	62.9422	40.2168	0.638949
RBM17	24.5032	15.7401	0.64237
HNRNPK	189.197	121.674	0.643104
DDX49	29.4218	18.932	0.643469
SFRS7	43.8307	28.2328	0.644133
DKC1	52.4104	33.774	0.644415
PPP2R1A	158.029	101.925	0.644975
RPL18	946.915	611.288	0.645557
WDR77	27.8598	18.0338	0.647306
THOC4	105.317	68.5639	0.651022
GEMIN7	8.9098	5.80156	0.651143
SLC4A1AP	14.3491	9.35641	0.652055
KRR1	12.2197	8.01243	0.655696
NOL8	6.98331	4.59262	0.657656
HSP90B1	366.822	241.704	0.658914
FMR1	10.6288	7.0235	0.660798
RPLP1	1374.21	908.247	0.66092
RBMX	58.7869	38.8675	0.66116
KHDRBS1	87.7163	58.2859	0.664483
HNRNPA3	20.4838	13.6143	0.664635
DIS3L	5.83211	3.88477	0.6661
ADAT1	9.31738	6.20761	0.66624
SNRPD1	26.6008	17.7612	0.667695
SF3B4	48.1122	32.207	0.669415
PRPF8	96.1263	64.3572	0.669507
RBM8A	55.7589	37.3983	0.670714
LSM14A	26.8913	18.1466	0.674814
NKRF	8.76262	5.93598	0.67742
PPP1R10	16.1101	10.9581	0.680202
SRP9	58.5679	39.8724	0.680789
HNRPDL	38.5076	26.2325	0.681229
DNAJC17	14.1801	9.68595	0.683064
POLR2L	164.445	112.567	0.684529
PAPD1	4.42258	3.03644	0.686577
PRMT5	58.7325	40.3456	0.686939
PRPF6	44.7312	30.7385	0.687182
CDKN2AIP	6.61861	4.54863	0.687249
ZNF638	12.2921	8.4572	0.688017
TRUB1	6.0858	4.19344	0.689053
C6orf151	4.24172	2.92413	0.689374
PABPC1	622.051	430.011	0.691278
RPLP0	1091.37	756.913	0.693543
SYNCRIP	77.4936	53.7466	0.693562
PUS7L	3.2943	2.2885	0.694685
NXF1	15.5248	10.7898	0.695006
PAPD4	7.28076	5.06877	0.696188
POLR2D	24.9645	17.3845	0.696371
LSM7	108.341	75.5333	0.697183
FUBP3	24.1966	16.8826	0.697728
SFRS2IP	13.9675	9.74768	0.697885
MRPL3	68.3743	47.7732	0.698701
TRDMT1	0.456743	0.319174	0.698804
NPM1	576.221	402.94	0.69928
EIF4H	220.595	154.646	0.70104
THOC5	21.248	14.9061	0.701532
PRPF4	30.2081	21.206	0.701997
LARP4	9.26186	6.50485	0.702327
NUFIP2	8.82462	6.20514	0.703162
XRN1	2.74929	1.93923	0.705356
SFPQ	99.7127	70.3343	0.70537
NHP2L1	73.59	51.9376	0.705769
MPHOSPH10	9.73062	6.89703	0.708797
ADAR	50.5393	35.8451	0.709252
RGNEF	9.7805	6.9453	0.710117
FUBP1	41.5528	29.5525	0.711204
TTC14	2.45567	1.75354	0.714077
ZCCHC8	5.92289	4.23149	0.71443
FAU	360.019	257.67	0.715712
RPL28	63.2816	45.3171	0.716119
PHF5A	33.1276	23.7999	0.718432
NSUN6	3.31912	2.38542	0.718689
SUPV3L1	12.1822	8.78236	0.720915
MRPL21	41.6846	30.1085	0.722294
DHX15	73.6501	53.2274	0.722707
ELAVL1	22.0243	15.9171	0.722707
C16orf33	29.9817	21.7448	0.725267
RBM12	16.2479	11.7941	0.725883
PNO1	13.4629	9.7769	0.726212
PTBP2	1.69134	1.23357	0.729344
MSI1	0.0430869	0.0314799	0.730614
PAPOLA	45.3449	33.169	0.731481
CPNE1	37.2127	27.2518	0.732325
CD2BP2	35.5921	36.8677	1.03584
SFRS12IP1	3.26767	2.39425	0.732707
POLDIP3	33.9887	24.9717	0.734705
DDX17	31.4608	32.4882	1.03266
NOP5/NOP58	39.3836	28.9806	0.735854
PUM1	21.9708	16.1684	0.735906
RBM45	4.01268	2.95397	0.736158
ZRANB2	15.5364	11.4563	0.737381
DHX8	19.9122	14.6921	0.737844
AQR	12.0592	8.91159	0.738986
PUM2	16.9818	12.5928	0.741543
PATL1	15.9436	11.847	0.743056
RPL9	312.231	232.067	0.743253
TRNT1	4.90938	5.06294	1.03128
DHX9	73.4858	54.6463	0.743631
XPO5	22.8608	17.0153	0.744299
SF4	14.6914	10.9359	0.744374
EIF2C1	9.56835	7.12937	0.745099
EXOSC10	34.6398	25.8348	0.745812
RNMT	15.6062	11.6629	0.747324
HNRNPL	163.075	121.975	0.74797
POP4	21.6072	22.2365	1.02912
PPP2CA	67.3892	50.4417	0.748513
TLR9	0.0461517	0.0345576	0.748783
RBM23	29.4819	22.1018	0.749675
PSMA1	79.9368	82.2537	1.02898
C1orf25	5.60269	4.20095	0.749809
U2AF1L4	4.63917	3.48913	0.752102
EIF2C3	4.11633	3.10206	0.753599
SNRPB	191.026	143.999	0.753818
RDBP	59.5437	45.1021	0.757462
GTF2F2	23.1292	17.5495	0.758757
RPS16	835.174	635.749	0.761218
RSRC1	8.35701	6.36827	0.762028
EXOSC9	22.0158	16.7909	0.762677
SKIV2L2	27.914	21.3373	0.764394
HNRNPR	80.2313	61.6613	0.768544
FARS2	10.2391	7.90396	0.771936
NUDT21	29.9029	23.0949	0.772328
RPS7	217.396	168.462	0.774908
HRB	16.1493	12.5285	0.775794
HNRPLL	17.5419	18.0424	1.02853
SEPSECS	2.84482	2.20744	0.775952
SF3A1	35.2959	27.415	0.776719
CASC3	21.4301	16.6479	0.776848
PAPOLG	2.58221	2.00772	0.777517
TRSPAP1	6.70499	6.8838	1.02667
EIF1AX	19.8035	15.4679	0.781067
SFRS10	77.2229	60.3214	0.781133
RC3H1	1.53468	1.19882	0.781151
EIF4A3	79.2533	61.9607	0.781806
LSM10	27.6508	21.6214	0.781946
CDC40	7.84891	6.14456	0.782855
RBM4	55.4563	43.4814	0.784066
RPS9	655.237	514.719	0.785545
DDX24	57.0323	44.8152	0.785786
MAZ	109.814	86.3586	0.786406
GRSF1	15.7635	16.1758	1.02616
ZNF473	2.86705	2.25977	0.788184
CLNS1A	59.3122	46.9258	0.791165
ATXN1	2.15399	1.71314	0.795334
AFF2	0.0302888	0.024113	0.796103
WDR57	41.3782	32.985	0.79716
PSPC1	23.68	18.8853	0.797519
CPSF4	18.0499	14.3959	0.797559
EDC3	12.0538	9.63445	0.799289
RBM39	43.9999	35.3222	0.802781
PPIE	40.5009	32.5306	0.803208
RNASET2	7.55552	6.07148	0.803582
EIF4EBP3	3.76559	3.03119	0.80497
THEX1	5.33282	4.29294	0.805004
SSB	64.8557	52.4444	0.808632
STAU2	4.67602	3.78494	0.809437
RNASEN	15.7054	12.8199	0.81627
TARDBP	38.0979	31.1352	0.817242
HTATSF1	24.0551	19.6866	0.818393
EIF1AD	7.99065	6.54369	0.818918
RY1	8.05053	6.59277	0.818924
TXNL4A	37.6084	38.5678	1.02551
RNGTT	7.17003	5.87173	0.818927
EIF4B	82.7384	67.8346	0.819868
U2AF1	80.8131	82.7493	1.02396
WTAP	46.7033	47.8068	1.02363
XRN2	35.2631	29.0002	0.822395
RPL19	859.378	707.219	0.822943
USP39	37.0446	30.5736	0.825318
PNRC2	23.4029	19.3318	0.826042
FUSIP1	58.3225	48.2762	0.827745
WBP4	6.16572	5.10706	0.828299
LSM5	15.7942	13.0925	0.828941
NANOS3	0.0681986	0.0566971	0.831353
RPL4	941.043	783.085	0.832146
SMNDC1	12.0882	10.0648	0.832618
EMG1	46.441	38.7254	0.833863
SFRS1	47.0958	39.4212	0.837042
SFRS2B	8.26953	6.93897	0.839101
PABPC4L	0.0275578	0.0231452	0.839879
FIP1L1	28.8102	24.2489	0.841679
DDX52	8.23994	6.94774	0.843178
STAU1	43.4074	36.7343	0.846267
DDX3X	59.6188	50.4632	0.846431
EIF5A2	1.53559	1.30206	0.847924
RPS5	682.626	580.715	0.850707
RPP14	6.00355	6.13142	1.0213
RPL35	960.042	817.979	0.852023
FARSB	28.348	24.2522	0.855519
TIAL1	13.6469	11.721	0.858875
SF3B3	78.2524	67.2247	0.859074
CSTF1	12.8222	11.0262	0.859929
RPL10A	563.009	486.492	0.864092
TGS1	8.57367	7.43911	0.867669
LSM2	35.6845	31.0625	0.870477
RNUXA	18.7839	16.3522	0.870547
PRKRA	14.7965	12.9146	0.872815
DDX60	3.03068	2.65269	0.875278
G3BP1	69.4972	60.8436	0.875483
MARS	107.707	94.4093	0.876537
NOLA1	30.5474	31.1961	1.02124
METTL1	12.4769	10.9379	0.876653
HNRNPH3	79.9349	70.1077	0.87706
POLR2F	98.6271	86.5651	0.877701
FXR1	47.2031	41.5218	0.879641
TXNL4B	4.11655	4.20226	1.02082
SYNJ1	2.0619	1.81412	0.879829
PAPOLB	0.0275578	0.0242722	0.880777
SNRPD3	52.3088	46.1237	0.881757
RBMS1	8.88225	7.83463	0.882055
SRPK2	11.6458	11.8544	1.01791
ZC3HAV1	14.3425	12.6541	0.882278
PPIH	32.7966	28.942	0.882469
RBMS2	8.90807	7.86522	0.882932
RNASEH1	19.0185	16.7982	0.883253
SSU72	85.2831	75.3611	0.883659
RBM5	16.0362	14.1927	0.88504
CIRBP	29.138	29.6291	1.01686
DGCR8	8.77982	7.80411	0.888869
RPS15	343.669	348.526	1.01413
SRP68	52.9573	47.0919	0.889243
PABPC4	113.339	100.806	0.889421
RPS3	1477.3	1314.57	0.889848
ARL6IP4	76.5297	68.3804	0.893514
SIP1	7.17266	6.41201	0.89395
EIF2A	14.7182	13.1719	0.894942
PCBP4	21.603	19.4	0.898024
TRA2A	19.9534	17.929	0.898544
RPLP2	680.949	611.869	0.898554
THOC1	14.5726	13.1399	0.901684
SUPT6H	32.0498	28.9459	0.903153
NONO	117.901	106.608	0.904212
PPP1R8	15.4372	13.9618	0.904421
NEDD4	6.34878	5.75487	0.906453
PCBP2	128.043	116.121	0.906892
DIMT1L	16.4949	15.0011	0.909439
TRIM5	13.5551	12.3581	0.91169
CLP1	6.65709	6.7345	1.01163
UHMK1	15.2841	13.9561	0.913118
CDC5L	17.7196	16.1874	0.913535
CALR	669.409	612.544	0.915051
RPL7A	1082.96	992.382	0.916364
RBM3	75.5238	76.28	1.01001
IGF2BP3	4.60186	4.21761	0.916502
IREB2	8.74923	8.03389	0.918239
MRPL44	14.3268	13.199	0.921283
LGTN	27.6528	25.537	0.923487
HNRNPH1	115.353	106.846	0.926258
LOC144983	2.56011	2.3748	0.927613
QKI	22.4676	22.6603	1.00858
ZFP36L2	74.5936	69.2265	0.928049
SF3B5	101.774	94.4913	0.928441
MAGOH	25.0018	23.2767	0.930999
LSM11	2.3844	2.22093	0.931442
LSM6	11.9785	11.1719	0.932663
SFRS6	19.7424	19.885	1.00722
ETF1	48.3715	45.7284	0.945359
THUMPD3	9.50339	9.51011	1.00071
MRPL20	57.0727	54.0675	0.947343
POLR2B	33.7021	31.9745	0.948739
RPL14	280.21	266.504	0.951088
CPSF2	18.1382	17.2653	0.951873
BRUNOL4	0.0275578	0.0262711	0.953309
DNAJC8	39.9163	38.0743	0.953853
DDX3Y	0.0375423	0.0359386	0.957281
SNRPC	62.902	60.233	0.957569
RPL15	130.124	124.796	0.959058
HNRNPC	68.2671	65.4953	0.959398
DBR1	5.79514	5.56436	0.960176
RAE1	20.3157	19.5123	0.960454
MEX3C	21.1594	20.3364	0.961104
SYNJ2	8.24031	7.95218	0.965033
ISY1	20.8992	20.1805	0.965608
APTX	18.1862	17.5806	0.966701
GTF3A	61.0218	59.0483	0.967659
UNC50	14.4316	14.0138	0.971054
XPOT	47.2703	45.9626	0.972335
AARS	75.5781	73.5083	0.972613
RPS15A	592.101	576.886	0.974303
HNRNPH2	36.3747	36.3918	1.00047
DDX47	28.9984	28.283	0.975328
SRBD1	5.90427	5.79332	0.981208
SRP72	41.1858	40.4708	0.982639
PPWD1	11.9346	11.761	0.985451
TIA1	4.58257	4.52189	0.98676
KARS	96.9375	95.727	0.987512
YBX1	434.826	430.177	0.989309
DDX42	31.2544	31.022	0.992564
LOC91893	1.01732	1.00981	0.992615
CRNKL1	7.44557	7.40836	0.995002
EXOSC1	13.7048	13.6669	0.997232
RBM43	1.73089	1.72638	0.997392
RPL22	27.0177	26.9762	0.998464

## Sheet: b_Yang_et_al_2016
gene_id	gene_name	Day7/Day0
ENSG00000197381	ADARB1	1.12
ENSG00000197381	ADARB1	0.75
ENSG00000121057	AKAP1	-0.65
ENSG00000197976	AKAP17A	0.04
ENSG00000183684	ALYREF	-0.46
ENSG00000137656	BUD13	-0.18
ENSG00000106245	BUD31	-0.08
ENSG00000149187	CELF1	-0.09
ENSG00000099622	CIRBP	0.24
ENSG00000130779	CLIP1	-0.36
ENSG00000137449	CPEB2	0.81
ENSG00000101811	CSTF2	-0.38
ENSG00000177613	CSTF2T	0.28
ENSG00000108296	CWC25	0.16
ENSG00000071626	DAZAP1	-0.47
ENSG00000128191	DGCR8	0.01
ENSG00000135829	DHX9	-0.22
ENSG00000100697	DICER1	0.02
ENSG00000113360	DROSHA	-0.24
ENSG00000141994	DUS3L	0.19
ENSG00000055332	EIF2AK2	-0.22
ENSG00000063046	EIF4B	0.05
ENSG00000165675	ENOX2	-0.09
ENSG00000104413	ESRP1	-3.48
ENSG00000104413	ESRP1	-3.47
ENSG00000103067	ESRP2	-2.41
ENSG00000103067	ESRP2	-2.4
ENSG00000089280	FUS	0.17
ENSG00000152133	GPATCH11	0.27
ENSG00000092978	GPATCH2	-0.12
ENSG00000198746	GPATCH3	0.14
ENSG00000160818	GPATCH4	0
ENSG00000186566	GPATCH8	0.07
ENSG00000198265	HELZ	-0.01
ENSG00000135486	HNRNPA1	-0.16
ENSG00000122566	HNRNPA2B1	-0.58
ENSG00000170144	HNRNPA3	-0.34
ENSG00000197451	HNRNPAB	-0.36
ENSG00000138668	HNRNPD	-0.38
ENSG00000126945	HNRNPH2	0.37
ENSG00000096746	HNRNPH3	-0.51
ENSG00000073792	IGF2BP2	-0.16
ENSG00000136231	IGF2BP3	0.12
ENSG00000131773	KHDRBS3	-0.73
ENSG00000080608	KIAA0020	-0.4
ENSG00000166783	KIAA0430	0.65
ENSG00000111615	KRR1	-0.34
ENSG00000161813	LARP4	-0.43
ENSG00000166173	LARP6	0.59
ENSG00000181817	LSM10	-0.19
ENSG00000204392	LSM2	-0.62
ENSG00000170860	LSM3	-0.48
ENSG00000130520	LSM4	-0.93
ENSG00000106355	LSM5	-0.67
ENSG00000164167	LSM6	-0.21
ENSG00000183011	LSMD1	-0.05
ENSG00000007392	LUC7L	0.56
ENSG00000162385	MAGOH	-0.28
ENSG00000152601	MBNL1	0.26
ENSG00000139793	MBNL2	0.39
ENSG00000076770	MBNL3	0.48
ENSG00000254726	MEX3A	-0.01
ENSG00000176624	MEX3C	-0.12
ENSG00000181588	MEX3D	-0.55
ENSG00000179455	MKRN3	-0.2
ENSG00000153944	MSI2	-0.26
ENSG00000104177	MYEF2	0.49
ENSG00000128534	NAA38	-0.32
ENSG00000115053	NCL	-0.25
ENSG00000139910	NOVA1	0.71
ENSG00000163002	NUP35	-0.31
ENSG00000162231	NXF1	0.44
ENSG00000101104	PABPC1L	0.02
ENSG00000100836	PABPN1	0.38
ENSG00000059378	PARP12	-0.48
ENSG00000090097	PCBP4	0.96
ENSG00000242265	PEG10	-0.56
ENSG00000254093	PINX1	-0.68
ENSG00000179598	PLD6	0.26
ENSG00000132424	PNISR	0.71
ENSG00000115946	PNO1	-0.4
ENSG00000109819	PPARGC1A	1.79
ENSG00000109819	PPARGC1A	2.03
ENSG00000148840	PPRC1	-0.08
ENSG00000110107	PRPF19	-0.16
ENSG00000117360	PRPF3	0.46
ENSG00000136875	PRPF4	-0.3
ENSG00000110844	PRPF40B	-0.03
ENSG00000204576	PRR3	0.9
ENSG00000011304	PTBP1	-0.08
ENSG00000119314	PTBP3	-1.18
ENSG00000179950	PUF60	-0.17
ENSG00000134644	PUM1	0.04
ENSG00000112531	QKI	0.54
ENSG00000100320	RBFOX2	0.11
ENSG00000182872	RBM10	-0.05
ENSG00000244462	RBM12	0.23
ENSG00000183808	RBM12B	0.04
ENSG00000162775	RBM15	-0.18
ENSG00000134453	RBM17	-0.06
ENSG00000091009	RBM27	-0.36
ENSG00000106344	RBM28	-0.34
ENSG00000102317	RBM3	0.34
ENSG00000184863	RBM33	0.15
ENSG00000089682	RBM41	-0.5
ENSG00000155636	RBM45	0.19
ENSG00000163694	RBM47	-1.31
ENSG00000163694	RBM47	-1.37
ENSG00000173914	RBM4B	0.48
ENSG00000003756	RBM5	0.99
ENSG00000003756	RBM5	1.11
ENSG00000004534	RBM6	0.51
ENSG00000131795	RBM8A	-0.54
ENSG00000153250	RBMS1	0.62
ENSG00000076067	RBMS2	0.1
ENSG00000144642	RBMS3	1.58
ENSG00000144642	RBMS3	1.48
ENSG00000157110	RBPMS	-0.92
ENSG00000135870	RC3H1	0.15
ENSG00000056586	RC3H2	-0.03
ENSG00000187456	RDM1	-1.72
ENSG00000187456	RDM1	-1.68
ENSG00000185946	RNPC3	0.99
ENSG00000189306	RRP7A	-0.43
ENSG00000175467	SART1	-0.19
ENSG00000168066	SF1	0.72
ENSG00000189091	SF3B3	0.02
ENSG00000119705	SLIRP	-0.53
ENSG00000161981	SNRNP25	-0.53
ENSG00000184209	SNRNP35	0.12
ENSG00000060688	SNRNP40	-0.34
ENSG00000131876	SNRPA1	-0.65
ENSG00000125835	SNRPB	-0.54
ENSG00000124562	SNRPC	-0.29
ENSG00000167088	SNRPD1	-0.44
ENSG00000100028	SNRPD3	-0.1
ENSG00000182004	SNRPE	-0.45
ENSG00000139343	SNRPF	-0.74
ENSG00000143977	SNRPG	-0.87
ENSG00000096063	SRPK1	-0.99
ENSG00000112081	SRSF3	-0.33
ENSG00000124193	SRSF6	0.25
ENSG00000115875	SRSF7	-0.38
ENSG00000165209	STRBP	-0.72
ENSG00000105705	SUGP1	-0.1
ENSG00000117614	SYF2	0.46
ENSG00000135316	SYNCRIP	-0.21
ENSG00000139546	TARBP2	0.42
ENSG00000182134	TDRKH	-0.9
ENSG00000116001	TIA1	0.51
ENSG00000163659	TIPARP	1.13
ENSG00000163659	TIPARP	1.12
ENSG00000100354	TNRC6B	0.13
ENSG00000078687	TNRC6C	1.81
ENSG00000078687	TNRC6C	1.68
ENSG00000132773	TOE1	0.51
ENSG00000164548	TRA2A	0.25
ENSG00000136527	TRA2B	-0.23
ENSG00000099899	TRMT2A	0.4
ENSG00000160201	U2AF1	-0.3
ENSG00000163714	U2SURP	-0.36
ENSG00000152332	UHMK1	0.25
ENSG00000059145	UNKL	0.24
ENSG00000135482	ZC3H10	0.44
ENSG00000163874	ZC3H12A	-0.73
ENSG00000149289	ZC3H12C	0.71
ENSG00000188177	ZC3H6	-0.11
ENSG00000140948	ZCCHC14	0.83
ENSG00000141664	ZCCHC2	-0.52
ENSG00000165424	ZCCHC24	1.63
ENSG00000165424	ZCCHC24	1.58
ENSG00000177764	ZCCHC3	0.53
ENSG00000128016	ZFP36	-0.3
ENSG00000185650	ZFP36L1	0.58
ENSG00000152518	ZFP36L2	0.09
ENSG00000100319	ZMAT5	0.16
ENSG00000075292	ZNF638	0.14

## Sheet: c_overlap_1
RBP gene	siER / siCTRL	mesenchymal / epithelial	coherence
UHMK1	1.22358	-0.131127	1
PHF5A	-1.40512	-0.477077	0
DKC1	-0.968545	-0.633938	0
CPEB1	2.33467	1.45459	2
TTF2	-0.817225	-1.97452	0
RPP25	-1.18223	-2.34516	0
FARSB	-0.743924	-0.225128	0
RBM28	-0.817747	-0.980672	0
EIF4E3	0.824784	1.03966	2
PDCD4	0.921836	0.671416	2
LSM2	-0.951612	-0.200121	0
BCAS2	-0.691971	0.383979	1
PPIL3	-0.904767	0.727119	1
MBNL2	0.962781	-0.710527	1
RNMT	0.697363	-0.420195	1
POLR2D	-0.615131	-0.522072	0
BRCA1	-0.945391	-1.87722	0
PRPF3	0.641815	0.0680385	2
HNRNPA0	-0.509765	-0.943244	0
EXOSC9	-0.774769	-0.390856	0
MRPL16	-0.657438	-0.761673	0
PUM2	0.56218	-0.431397	1
LRRFIP1	-0.758018	0.161469	1
RAD51AP1	-1.03975	-1.74399	0
DDX11	-0.637085	-2.31678	0
PDCD7	-0.595789	-1.59588	0
EIF5A	-0.58422	-0.980538	0
RPS3	-0.572041	-0.16837	0
ZFP36L1	0.557624	-0.925845	1
LSM11	-0.721937	-0.102462	0
RNASEH2A	-0.93193	-0.646227	0
FBL	-0.592616	-1.48475	0
RBPMS2	1.10195	1.05696	2
RRAGC	0.620526	0.438105	2
POLR2H	-0.549027	-0.744316	0
YBX2	-0.862771	-3.22103	0
RBM3	-0.548391	0.0143731	1
LARP6	0.983513	-1.45257	1
PRPF38A	-0.576365	-0.688135	0
RPS4X	-0.431296	0.321967	1
ISY1	-0.496993	-0.0504901	0
RPS2	-0.511492	-1.10517	0
EXOSC8	-0.582083	0.41354	1
HNRNPAB	-0.416046	-0.987785	0
THOC5	-0.494784	-0.511419	0
RAVER2	0.530162	-1.13495	1
SNRPA1	-0.440402	-0.739802	0
DCP2	0.515032	-0.865015	1
RPL36A	-0.425087	-1.70803	0
NUDT16	0.391438	0.734297	2
PPRC1	-0.475641	-1.62045	0
TSEN54	-0.458462	-2.52214	0
METTL3	-0.574408	-1.14217	0
DDX60	0.849153	-0.192187	1
MEX3A	0.509034	-1.70795	1
RBM14	-0.473036	-1.28471	0
RPLP0	-0.37109	-0.527942	0
RPL41	-0.446145	-0.993634	0
SNRPA	-0.514959	-1.20799	0
PUS7L	-0.500232	-0.525569	0
IFIH1	0.577181	-1.12019	1
POLR2J	-0.464141	-1.13533	0
SRBD1	-0.435243	-0.0273691	0
EXOSC5	-0.567719	-1.83461	0
RPL30	-0.380471	0.636826	1
DIS3	0.403133	0.0888224	2
PRPF31	-0.431892	-1.04109	0
PRMT7	-0.471052	-0.763779	0
RPL12	-0.371501	0.224975	1
SON	0.404829	-0.85454	1
KARS	-0.347538	-0.0181292	0
PPIH	-0.591324	-0.180382	0
SLBP	-0.441285	-0.872027	0
LSM14A	0.392734	-0.567439	1
NANOS1	0.614423	0.17328	2
AUH	0.544442	-0.972811	1
ISG20	0.703559	-1.66971	1
MEX3C	0.409255	-0.0572354	1
CSTF2	-0.396439	-0.958219	0
ILF2	-0.311361	0.226107	1
CPEB3	-0.628819	-0.979395	0
TRNT1	-0.397197	0.0444355	1
DDX60L	0.614911	0.236573	2
PRPF6	0.381824	-0.541236	1
EXOSC2	-0.494071	-1.21662	0
RPL7	-0.295073	-9.53353	0
SMC1A	-0.363187	-0.90811	0
CPEB2	0.465707	0.117207	2
PPP1R8	-0.391241	-0.144934	0
RPL24	-0.328902	0.900541	1
PRPF19	-0.322214	-0.748924	0
TAF15	-0.354934	-1.16156	0
USP39	-0.290789	-0.276978	0
RPL35	-0.343508	-0.231035	0
NKRF	-0.349908	-0.561877	0
RPL3	-0.291376	-0.662854	0
KRR1	-0.325326	-0.608901	0
RNASET2	0.382777	-0.315482	1
DDX3X	0.2729	-0.240535	1
XRN2	0.339381	-0.282097	1
PRMT5	-0.319285	-0.541745	0
SERBP1	-0.261135	-1.06331	0
RPS9	-0.340507	-0.348233	0
NPM1	-0.297424	-0.516058	0
HNRNPA1	-0.338679	-0.929586	0
PTCD2	-0.463051	0.10977	1
OAS2	0.763386	1.18547	2
RRP9	-0.424557	-1.08409	0
FUS	-0.270713	-0.73672	0
ALKBH8	-0.600427	0.201242	1
RBMS2	0.532363	-0.179625	1
XPO5	-0.333485	-0.426045	0
RPL8	-0.353622	-0.901625	0
MEX3D	0.447645	-2.0858	1
DDX23	0.324392	-0.703919	1
PPP2R1A	-0.295726	-0.632684	0
ZCCHC17	-0.300751	0.422213	1
PA2G4	-0.274203	-1.0934	0
SARS	-0.262327	0.56654	1
RPL14	-0.288926	-0.0723487	0
RPL10A	-0.286095	-0.210743	0
SRP14	0.315114	0.793256	2
RPL4	-0.244866	-0.265091	0
NOVA2	1.65733	-2.1176	1
EIF5AL1	-0.691695	-4.48317	0
TARBP1	0.415607	-1.50451	1
MBNL3	-0.353974	-1.3298	0
TNRC6A	0.428687	-1.01888	1
TRDMT1	0.69684	-0.517039	1
SEPSECS	-0.38439	-0.365961	0
CPEB4	0.377963	0.209039	2
PUS1	-0.38672	-1.89744	0
WDR77	-0.302088	-0.62748	0
HNRNPC	-0.273721	-0.0597991	0
FARS2	-0.454142	-0.373447	0
IGHMBP2	-0.377151	-1.54882	0
UPF3B	-0.37046	-1.80148	0
AKAP1	-0.32505	-2.21245	0
DZIP3	0.318519	0.465732	2
THRA	-0.337304	-0.878733	0
FMR1	-0.315369	-0.597719	0
RPL19	-0.259783	-0.281135	0
RPL7A	-0.248807	-0.126008	0
RPL39	-0.27257	0.67107	1
ADARB1	-0.307399	-1.22279	0
ERAL1	-0.29384	-0.746445	0
PUS3	-0.527721	0.0546206	1
EIF4A3	-0.273839	-0.355118	0
RPS20	-0.275615	0.861332	1
TRIM21	0.420371	0.236808	2
PABPN1	-0.241697	-0.683845	0
PABPC4	-0.274576	-0.169062	0
APTX	-0.300963	-0.0488589	0
ZNF239	-0.548271	-0.794749	0
ADAR	0.220476	-0.495629	1
RPL37	-0.245583	0.802292	1
CPSF3	-0.295554	0.0726117	1
RPL23A	-0.257761	1.08869	1
GEMIN5	-0.2661	-1.08345	0
POLR2G	-0.316818	0.381523	1
RDM1	-1.23878	-1.66761	0
RPS5	-0.256168	-0.233265	0
SF3B1	0.240156	0.255682	2
POLR2F	-0.349052	-0.188198	0
QKI	0.272089	0.0123207	2
TRMU	-0.34307	-1.27028	0
ZMAT3	0.419894	2.16266	2
LSM6	-0.399216	-0.100572	0
SNRPF	-0.273749	0.0907202	1
HNRNPH3	-0.265702	-0.189253	0
NXF1	-0.280633	-0.524902	0
RNASEH1	-0.285298	-0.179101	0
MRPL23	-0.358133	-1.19817	0
RPL29	-0.243467	-1.24442	0
SF3A3	-0.287246	0.119761	1
CLNS1A	-0.236202	-0.337949	0
NCL	-0.207793	-1.45332	0
PTBP1	-0.3316	-1.22601	0
EIF3B	0.21823	-0.876461	1
LSM10	-0.310664	-0.354859	0
PSPC1	-0.220975	-0.326409	0
RPS19	-0.248908	0.585924	1
CARS	0.226168	0.455596	2
SMNDC1	-0.268824	-0.264273	0
BARD1	-0.99378	-0.741519	0
RBMS1	0.294103	-0.18106	1
NUDT21	-0.304527	-0.372714	0
CRNKL1	-0.232549	-0.0072292	0
LSM5	-0.267229	-0.270659	0
RBMX	-0.200078	-0.596928	0
RPL28	-0.273125	-0.481728	0
GTF2F2	-0.25508	-0.39829	0
POLR2A	-0.266249	-1.22223	0
ETF1	0.22772	-0.0810655	1
DUSP11	-0.258255	0.128273	1
DDX10	-0.316115	-0.649589	0
TROVE2	0.277985	0.0601612	2
DDX49	-0.290544	-0.636057	0
DHX9	-0.181612	-0.427342	0
EXOSC1	-0.259013	-0.00399926	0
NIP7	-0.249238	0.064472	1
HNRNPF	-0.206019	-1.08481	0
G3BP2	-0.203293	0.262869	1
RPS14	-0.203677	0.41917	1
ATXN1	0.316384	-0.330367	1
PAPOLA	0.214694	-0.451107	1
MRPL21	-0.268417	-0.469341	0
DHX34	-0.329275	-1.50156	0
RPS26	-0.240096	0.231547	1
RPS13	0.249089	0.693251	2
PCBP4	0.339307	-0.155174	1
SRP9	0.235624	-0.554719	1
MARS	0.184408	-0.190113	1
HNRNPA2B1	-0.238182	-0.811208	0
ZC3H8	-0.384585	-0.746382	0
MSI2	-0.190877	0.281697	1
EIF5A2	0.3157	-0.237994	1
MEX3B	0.319293	2.14069	2
FAU	-0.253545	-0.482549	0
RPL31	-0.187827	0.997105	1
YARS	-0.190643	0.106884	1
PINX1	-0.384444	-1.47692	0
DDX31	-0.224973	-0.764889	0
TDRKH	-0.201494	-1.04993	0
LSM7	-0.258215	-0.52039	0
GEMIN6	-0.295481	0.312292	1
SNRPB	-0.282817	-0.407712	0
LRPPRC	0.191822	-0.754815	1
ANKRD17	-0.250802	-0.679904	0
STRBP	0.177079	-1.99161	1
THUMPD3	0.184455	0.00101993	2
MBNL1	-0.237846	0.143697	1
TSEN2	0.369199	-0.820483	1
DDX17	0.205436	0.0463614	2
TNRC6C	0.306368	-0.709943	1
PRPF8	0.197656	-0.578829	1
RPL15	-0.193112	-0.0603094	0
LONP1	0.222842	-1.82887	1
SCNM1	-0.214874	0.331996	1
CNOT4	-0.179073	0.211314	1
NOL3	-0.237608	-0.752763	0
CLP1	-0.265283	0.0166787	1
MAZ	-0.222604	-0.346654	0
FYTTD1	0.201654	0.466264	2
RPL11	-0.173143	0.30066	1
TXNL4B	-0.208295	0.0297302	1
RBM10	-0.189055	-1.23887	0
HEXIM2	-0.410458	-1.14894	0
TXNL4A	-0.228371	0.0363407	1
RBM19	-0.201331	-1.61425	0
TIAL1	-0.170092	-0.219481	0
SYF2	0.210425	0.65237	2
SRPK2	0.185251	0.0256053	2
STAU1	0.153143	-0.240815	1
CCAR1	-0.194264	-0.911677	0
RBM15	-0.258455	-1.46404	0
G3BP1	-0.159444	-0.19185	0
RPS3A	-0.192007	-0.67219	0
CSTF2T	-0.200787	0.306163	1
RPUSD3	-0.199811	-1.39059	0
CSTF3	-0.197567	0.558667	1
PNO1	-0.188835	-0.461538	0
THOC3	-0.168024	-2.03689	0
ATXN2	0.234773	-0.793255	1
PRPF4B	0.186274	-0.789674	1
FUBP1	-0.163682	-0.491665	0
RBM8A	-0.214964	-0.57623	0
RPL6	-0.168282	0.131105	1
EIF2S2	-0.154147	0.531421	1
EIF1AX	-0.193145	-0.356481	0
CSTF1	-0.175595	-0.21771	0
U2AF2	-0.174333	-1.20457	0
MAGOHB	-0.229545	0.370871	1
AFF2	-0.451791	-0.328973	0
DHX8	0.167995	-0.438613	1
EIF4B	-0.146958	-0.286537	0
DDX50	-0.183325	0.0866316	1
DDX54	-0.218287	-2.07137	0
NAF1	-0.257483	-1.68491	0
SYNJ1	-0.195733	-0.184705	0
PDCD11	-0.167706	-0.970088	0
MYEF2	0.173686	-1.10836	1
DIS3L2	0.204619	-1.10364	1
TRUB2	-0.195024	-0.745238	0

## Sheet: d_overlap_2
RBPs	siER / siCTRL	Day7 / Day0	coherence
ABTB1	0.62	1.10416	2
ADARB1	-0.31	1.12382	1
ADARB1	-0.31	0.747437	1
AKAP1	-0.33	-0.648355	0
APLP1	-0.3	1.59638	1
BUD13	-0.36	-0.175523	0
C15orf52	-1.25	1.35804	1
COL14A1	1.32	4.59899	2
CPEB2	0.47	0.809084	2
CSTF2	-0.4	-0.378078	0
CSTF2T	-0.2	0.280457	1
DDX60	0.85	-1.18233	1
DDX60L	0.61	1.0894	2
DHX9	-0.18	-0.215842	0
DSP	0.45	-2.1811	1
ECH1	-0.25	1.44081	1
EIF4B	-0.15	0.0481949	1
EPPK1	1.01	-2.09314	1
ESRP1	-0.5	-3.47946	0
ESRP1	-0.5	-3.47397	0
ESRP2	-0.55	-2.40719	0
ESRP2	-0.55	-2.40308	0
FASN	-0.28	-1.84191	0
FUS	-0.27	0.16719	1
GPATCH4	-0.65	-3.03e-05	0
GRB7	0.33	-3.4125	1
GRN	0.26	1.2502	2
HIST1H4H	0.57	1.97445	2
HMGB3	-0.23	-1.10905	0
HNRNPA1	-0.34	-0.163709	0
HNRNPA2B1	-0.24	-0.580008	0
HNRNPAB	-0.42	-0.359547	0
HNRNPH3	-0.27	-0.51124	0
ISG20	0.7	-1.9688	1
KRR1	-0.33	-0.341222	0
KRT18	-0.32	-1.62266	0
LARP6	0.98	0.593004	2
LRP1	0.38	1.6239	2
LSM10	-0.31	-0.185961	0
LSM2	-0.95	-0.61782	0
LSM5	-0.27	-0.66508	0
LSM6	-0.4	-0.207478	0
MBNL1	-0.24	0.255828	1
MBNL2	0.96	0.392542	2
MBNL3	-0.35	0.484697	1
MEX3A	0.51	-0.00621192	1
MEX3C	0.41	-0.124225	1
MEX3D	0.45	-0.546514	1
MSI2	-0.19	-0.258112	0
MYEF2	0.17	0.487721	2
NANOS1	0.61	1.43522	2
NCL	-0.21	-0.249084	0
NXF1	-0.28	0.43894	1
PABPN1	-0.24	0.378131	1
PARP12	0.85	-0.478635	1
PCBP4	0.34	0.955162	2
PEG10	-0.98	-0.556938	0
PINX1	-0.38	-0.684698	0
PNO1	-0.19	-0.397822	0
PPRC1	-0.48	-0.0822469	0
PRPF19	-0.32	-0.156785	0
PRPF3	0.64	0.456291	2
PTBP1	-0.33	-0.0835131	0
QKI	0.27	0.543753	2
RBM10	-0.19	-0.0546371	0
RBM15	-0.26	-0.177366	0
RBM28	-0.82	-0.34253	0
RBM3	-0.55	0.33528	1
RBM8A	-0.21	-0.539451	0
RBMS1	0.29	0.615719	2
RBMS2	0.53	0.0996231	2
RC3H2	0.41	-0.0256159	1
RDM1	-1.24	-1.72128	0
RDM1	-1.24	-1.6766	0
RPL39L	-0.44	-1.06914	0
SERPINH1	0.56	1.45321	2
SHMT1	-0.97	-1.24084	0
SNRNP25	-0.75	-0.527614	0
SNRNP40	-0.53	-0.338879	0
SNRPA1	-0.44	-0.650497	0
SNRPB	-0.28	-0.543581	0
SNRPF	-0.27	-0.735315	0
SRSF3	-0.27	-0.333988	0
SRSF6	-0.19	0.253222	1
SRSF7	-0.39	-0.376598	0
STRBP	0.18	-0.722447	1
SYF2	0.21	0.463801	2
TDRKH	-0.2	-0.89703	0
THRA	-0.34	1.64459	1
TNRC6C	0.31	1.81272	2
TNRC6C	0.31	1.68366	2
TOE1	-0.54	0.508208	1
TRA2B	-0.35	-0.231793	0
UHMK1	1.22	0.254799	2
YBX2	-0.86	-2.18649	0
ZCCHC24	-0.35	1.63006	1
ZCCHC24	-0.35	1.58384	1
ZFP36L1	0.56	0.58194	2
ZMAT1	0.57	1.30309	2

## Sheet: e_correlation_analysis
	RBP gene TPM units						log2FC(siERa/siCTRL)		correlation analysis
RBPs	siCTRL_R1	siCTRL_R2	siCTRL_R3	siERα_R1	siERα_R2	siERα_R3	log2FoldChange	padj	rho correlation	rho p-value
ANXA1	27.67	25.93	24.34	35.51	37.68	35.96	0.43	3.28e-06	-0.576089	1.42e-76
ZYX	71.75	60.95	65.81	120.97	112.04	113.45	0.75	2.85e-20	-0.488227	2.69e-52
HABP4	9.02	7.48	7.67	12.21	11.83	11.51	0.5	3.15e-06	-0.467717	1.4e-47
TNS1	1.73	1.46	1.88	1.32	1.1	0.99	-0.63	0.000255333	-0.466176	3.07e-47
RBMS1	24.47	22.93	23.36	34.67	27.21	28.3	0.29	0.0048203	-0.448815	1.64e-43
LRP1	0.85	0.73	0.81	1.34	1.04	0.88	0.38	0.0294096	-0.445665	7.41e-43
FLNA	331.02	310.2	326.43	583.8	492.92	504.24	0.65	7.62e-18	-0.444804	1.12e-42
SAMD4A	5.82	5.07	5.17	12.95	9.25	9.09	0.91	2.02e-12	-0.444772	1.13e-42
FSCN1	5.21	6.44	7.03	19.65	26.08	27.07	1.91	4.97e-38	-0.414024	1.17e-36
ZCCHC24	3	3.17	3.23	2.68	2.62	2.39	-0.35	0.00411395	-0.411902	2.9e-36
RBMS2	10.15	7.41	8.3	14.37	10.97	13.48	0.53	0.000141612	-0.400005	4.09e-34
LARP6	12.67	9.56	9.8	18.91	22.86	23.55	0.98	8.43e-11	-0.387274	6.57e-32
CSRP1	312.76	302.36	308.09	226.34	188.48	192.45	-0.66	9.9e-18	-0.385684	1.22e-31
JUN	28.39	24.17	24.89	47.15	50.43	49.51	0.87	1.08e-22	-0.379964	1.1e-30
PABPC4	124.92	117.46	113.6	111.11	95.06	99.48	-0.27	0.000948103	-0.376609	3.91e-30
QKI	59.26	59.02	58.43	82.47	72.97	66.31	0.27	0.00211169	-0.376382	4.26e-30
LSM6	29.13	30	31.29	21.97	24.01	25.13	-0.4	0.00233408	-0.375538	5.85e-30
LGALS1	156.45	185.79	195.48	79.02	106.54	116.18	-0.88	4.63e-09	-0.372902	1.56e-29
ACTN1	151.94	168.11	166.29	192.04	190.27	190.46	0.18	0.0247613	-0.365406	2.44e-28
ADARB1	15.96	17.61	17.85	14.91	14.63	13.62	-0.31	0.000617479	-0.361073	1.15e-27
HSPG2	5.29	3.84	4.3	10.27	7.04	5.9	0.73	0.0167084	-0.359724	1.86e-27
EEF1B2	600.6	621.13	604.23	451.37	468.01	492.11	-0.42	4.12e-08	-0.356151	6.55e-27
AFF2	0.92	1.12	0.94	0.58	0.81	0.87	-0.45	0.0429173	-0.3518	2.97e-26
EIF5A2	11.81	10.43	11.94	13.63	15.26	15.24	0.32	0.0124321	-0.350216	5.11e-26
RPL11	1780.7	1708.69	1660.39	1549.45	1568.19	1618.82	-0.17	0.0290209	-0.348799	8.3e-26
ASS1	75.34	89.36	84.66	59.68	72.86	69.62	-0.35	0.00288372	-0.348543	9.06e-26
COL14A1	0.23	0.38	0.24	0.51	0.74	0.96	1.32	1.52e-05	-0.348316	9.78e-26
POLR1E	14.6	15.63	15.52	10.05	10.36	10.21	-0.63	9.45e-11	-0.347582	1.26e-25
RPL4	2405.62	2428.72	2382.82	2089.99	2128.63	2099.77	-0.24	0.00023485	-0.341266	1.04e-24
SPATS2L	70.73	59	57.07	87.51	76.36	74.04	0.29	0.00672271	-0.340434	1.38e-24
NOVA2	0.07	0.05	0.04	0.19	0.13	0.23	1.66	0.000244254	-0.340384	1.4e-24
MBNL1	32.37	38.92	38.18	31.85	33.61	30.89	-0.24	0.0225076	-0.328493	6.54e-23
ACAA2	47.12	42.75	41.78	56.4	51.82	50.07	0.21	0.020935	-0.326072	1.4e-22
PINX1	8.18	7.65	7.05	6.2	6.43	5.58	-0.38	0.0161476	-0.322943	3.72e-22
ZFP36L1	76.97	78.98	86.8	121.92	125.93	123.01	0.56	3.1e-12	-0.317994	1.7e-21
RPS20	1655.92	1640.33	1652.68	1335.72	1449.16	1453.5	-0.28	0.000749334	-0.312228	9.62e-21
THOC5	24.08	24.82	24.1	19.18	17.97	16.68	-0.49	3.08e-09	-0.311518	1.19e-20
SERPINH1	128	121.63	123.31	176.64	196.41	196.62	0.56	2.81e-11	-0.310724	1.5e-20
ACTB	3907.52	4143.85	4271.65	5526.54	5889.55	5845.41	0.43	3.57e-08	-0.307098	4.36e-20
NANOS1	5.57	5.28	5.41	8.09	9.21	8.53	0.61	3.16e-06	-0.305255	7.46e-20
TES	32.47	28.75	28.68	43.84	39.01	38.3	0.38	2.62e-05	-0.302936	1.46e-19
CPEB1	0.85	0.54	0.61	3.31	3.41	3.66	2.33	1.06e-34	-0.301127	2.44e-19
LBR	9.77	12.12	12.11	13.14	14.01	15.33	0.27	0.0481081	-0.300497	2.92e-19
DTD1	68.42	67.24	68.46	54.68	54.35	56.29	-0.36	3.39e-06	-0.294342	1.65e-18
RPS17	3037.33	3075.69	3012.37	2379.48	2491.84	2612.99	-0.34	1.65e-05	-0.291544	3.56e-18
MYH9	185.53	188.45	195.7	389.41	330.77	320.84	0.81	2.16e-25	-0.28963	6.02e-18
RPL6	2084.79	2007.85	1972.54	1799.55	1901.22	1895.77	-0.17	0.0394958	-0.284456	2.43e-17
EEF1G	2142.66	2076.24	2079.12	1563.51	1579.17	1591.85	-0.46	6.55e-13	-0.28359	3.06e-17
RPL10A	1291.8	1240.4	1249.7	1034.25	1078.75	1103.12	-0.29	0.000190851	-0.280771	6.44e-17
MBNL3	14.94	14.32	14.33	13.4	10.46	11.58	-0.35	0.000301557	-0.280758	6.46e-17
TCF25	197.51	200.46	203.29	186.91	159.24	168.3	-0.28	0.000323703	-0.280446	7.01e-17
SUCLG1	85.62	92.03	86.76	73.14	76.28	75.22	-0.29	0.000387306	-0.277015	1.72e-16
RBPMS2	2.1	1.82	2.07	4.28	4.65	4.44	1.1	2.7e-11	-0.276107	2.17e-16
KARS	134.37	143.07	140.37	112.77	115.49	112.46	-0.35	1.24e-06	-0.275942	2.26e-16
RPL37	2297.99	2235.99	2368.87	1978.82	2006.72	2054.66	-0.25	0.00115291	-0.271175	7.64e-16
MEX3B	4.36	5.4	4.83	6.06	6.28	6.53	0.32	0.0126904	-0.269298	1.22e-15
RPS8	1479.86	1387.73	1377.62	1149.8	1258.26	1226.53	-0.28	0.000972189	-0.267667	1.84e-15
BUD13	9.73	10.28	10.13	7.55	8.03	8.78	-0.36	0.0031984	-0.265759	2.96e-15
NUDT7	22.51	18.92	16.93	24.69	26.59	24.64	0.33	0.0211385	-0.264365	4.17e-15
RPS6	1890.9	1813.98	1807	1442.42	1504.46	1492.38	-0.36	2.43e-07	-0.261946	7.52e-15
RPL37A	3439.78	3232.69	3441.72	2747.51	2942.62	3142.3	-0.25	0.00905378	-0.261786	7.82e-15
RPS19	2362.74	2040.61	2176.47	1884.5	1941.2	1918.38	-0.25	0.00429644	-0.261246	8.92e-15
RPS10	1875.07	1737.69	1770.25	1542.06	1621.46	1650	-0.21	0.0109602	-0.254859	4.1e-14
TXNL4B	24.6	23.87	25.16	22.07	21.77	22.31	-0.21	0.0291493	-0.2518	8.4e-14
RPS9	1439.21	1479.31	1491.43	1122.27	1229.79	1257.99	-0.34	7.75e-05	-0.250515	1.13e-13
RPS3A	2238.33	2141.9	1988.88	1836.84	2010.18	1932.34	-0.19	0.0354153	-0.249814	1.33e-13
ANXA2	1314.71	1017.29	987.06	1670.7	1488.16	1512.88	0.44	0.000101426	-0.247588	2.22e-13
RPS12	1118.98	981.41	990.98	910.77	927.66	935.5	-0.21	0.0189566	-0.242485	7.02e-13
SPTBN1	33.28	28.9	29.05	63.5	47.59	45.1	0.72	5.27e-10	-0.242371	7.2e-13
EIF2B3	16.96	18.25	17.5	15.52	13.97	14.38	-0.32	0.00156282	-0.242352	7.23e-13
C15orf52	1.02	1.7	1.05	0.94	0.39	0.35	-1.25	0.000845789	-0.241365	9.01e-13
RPL35	2216.4	2089.74	2132.48	1656.27	1802.88	1801.37	-0.34	3.06e-05	-0.239943	1.23e-12
RPL32	2991.84	2754.99	2779.95	2363.48	2529.64	2591.71	-0.24	0.00636397	-0.238368	1.74e-12
RPL7A	3126.46	3001.72	2961.01	2602.68	2622.91	2708.01	-0.25	0.0006103	-0.232992	5.58e-12
BTBD6	50.63	53.28	57.54	60.77	68.76	68.29	0.24	0.0271183	-0.231142	8.28e-12
RPS29	3434.5	2932.47	3114.57	2617.66	2778.25	2770.76	-0.27	0.00437603	-0.230425	9.64e-12
SIDT2	10.13	10.71	10.77	9.07	8.44	9.06	-0.3	0.00124891	-0.229052	1.29e-11
ZCCHC11	0.93	0.99	1.13	2.05	1.27	1.9	0.69	0.0038016	-0.227927	1.63e-11
RPS14	1538.88	1481.91	1528.58	1335.94	1355.1	1406.33	-0.2	0.00847417	-0.227858	1.65e-11
RPS23	1851.74	1831.02	1836.91	1634.22	1639.84	1718.44	-0.2	0.00927782	-0.227804	1.67e-11
TRDMT1	2.16	1.59	1.98	3.41	3.43	2.86	0.7	0.000338875	-0.227111	1.93e-11
NPM3	31.13	25.55	26.85	21.72	20.12	22.76	-0.42	0.00174492	-0.22614	2.36e-11
RPLP0	2682.95	2460.24	2522.84	2051.16	2046.12	2052.65	-0.37	1.04e-07	-0.222547	4.94e-11
RPL3	1678.96	1559.63	1575.46	1358.37	1338.04	1384.4	-0.29	4.89e-05	-0.220843	6.97e-11
EIF4EBP2	42.88	48.26	47.7	39.71	40.97	37.71	-0.28	0.000758226	-0.217428	1.38e-10
RPL31	2295.62	2195.53	2192.47	1987.49	2030.89	2067.34	-0.19	0.0144486	-0.21563	1.97e-10
FNDC3B	7.71	7.19	6.89	14.12	12.35	11.21	0.74	2.76e-14	-0.215304	2.1e-10
STXBP1	20.09	20.65	22.27	16.14	14.89	15.38	-0.5	3.35e-09	-0.215006	2.23e-10
RPS13	890.38	873.84	852.65	979.79	1137.25	1105.15	0.25	0.0102314	-0.214999	2.23e-10
TEX10	24.24	24.03	24.33	21.69	22.97	21.61	-0.19	0.0347558	-0.212219	3.84e-10
ISY1	45.51	46.44	45.58	33.76	32.39	34.91	-0.5	6.87e-10	-0.211472	4.43e-10
SERBP1	303.65	318.8	302.87	272.6	268.68	260.06	-0.26	7.13e-05	-0.209871	6.03e-10
C1orf52	17.97	18.2	18.48	21.35	23.77	23.19	0.27	0.0198178	-0.207544	9.39e-10
FBL	178.94	182.38	191.14	118.97	126.5	134.32	-0.59	1.8e-11	-0.206733	1.09e-09
EXOSC8	28.32	30.34	28.99	20.08	19.86	20.8	-0.58	1.56e-09	-0.204069	1.8e-09
FAU	883.46	812.55	906.97	697.59	764.94	800.76	-0.25	0.0128391	-0.203285	2.08e-09
RPL17	1129.18	1109.13	1047.72	954.33	1000.49	1008.83	-0.2	0.0136794	-0.201372	2.96e-09
PCDHGA9	0.78	0.67	0.82	1.09	1.19	1.09	0.5	0.0173576	-0.200907	3.23e-09
THRA	8.82	9.27	9.28	7.57	7.73	7.2	-0.34	0.000506168	-0.198971	4.59e-09
RPS3	3035.97	3119.34	3194.79	2045.08	2223.66	2251.58	-0.57	7.44e-13	-0.198875	4.67e-09
ANP32B	291.83	302.72	292.53	239.12	253.19	250.57	-0.31	4.26e-05	-0.198009	5.46e-09
RPL12	2464.95	2308.75	2302.05	1834.52	1887.22	1949.56	-0.37	9.27e-07	-0.19795	5.52e-09
PCBP4	11.17	9.46	9.87	15.4	12.73	11.97	0.34	0.0103659	-0.197278	6.23e-09
POLR2F	76.63	78.68	78.73	57.25	66.83	66.39	-0.35	0.00206636	-0.196746	6.85e-09
MBNL2	24.33	19.37	18.22	45.72	41.68	37.94	0.96	7.82e-18	-0.196391	7.3e-09
LYAR	14.86	15.41	15.51	10.45	10.34	9.88	-0.63	3.27e-10	-0.193422	1.24e-08
RPS24	3226.75	3363.08	3097.36	2748.04	2817.75	2910.23	-0.24	0.00172454	-0.19205	1.57e-08
S100A16	684.88	627.78	653.15	382.55	369.1	375.39	-0.86	1.16e-37	-0.189605	2.4e-08
ECH1	215.81	209.69	208.79	176.81	180.67	193.69	-0.25	0.00273622	-0.189586	2.41e-08
RPP30	27.8	28.68	30.42	22.18	26.57	23.69	-0.32	0.0118641	-0.189555	2.42e-08
SHMT1	42.75	46.28	50.76	23.25	25.08	25.62	-0.97	6.92e-23	-0.188138	3.09e-08
TRIM5	7.61	6.91	7.12	4.65	3.83	2.85	-1	2.92e-10	-0.187402	3.5e-08
RPL29	1480.98	1335.32	1361.09	1188.09	1226.35	1244.94	-0.24	0.00329138	-0.186362	4.18e-08
RPL19	1112.91	1072.35	1091.04	937.38	916.35	984.6	-0.26	0.000566405	-0.186259	4.25e-08
RNASEH1	22.16	21.83	24.1	19.82	19.1	19.17	-0.29	0.00278456	-0.186249	4.26e-08
C19orf66	7.71	7.27	7.93	12.43	12.11	12.4	0.64	1.25e-09	-0.184311	5.91e-08
RPL15	2362.42	2289.43	2390.02	2024.09	2178.98	2183.82	-0.19	0.0242877	-0.184172	6.04e-08
RPS5	892.86	876.13	910.45	738.26	793.62	794.48	-0.26	0.00186623	-0.183709	6.53e-08
MRPL11	89.84	96.44	92.15	60.31	68.37	67.9	-0.55	5.87e-09	-0.182003	8.67e-08
CTU2	15.86	14.87	16.12	15.34	12.35	13.34	-0.25	0.0492982	-0.181966	8.72e-08
RPS21	2532.02	2618.6	2612.59	2143.23	2322.87	2421.98	-0.22	0.0148946	-0.180523	1.11e-07
EEF1A1	9014.47	8226.66	7968.59	7527.15	7043.58	7160.01	-0.27	0.000384913	-0.179041	1.41e-07
RPS4X	1229.3	1156.15	1166.58	897.65	914.58	920.11	-0.43	4.04e-10	-0.178164	1.62e-07
PEG10	0.25	0.27	0.34	0.17	0.15	0.13	-0.98	0.00655779	-0.175778	2.38e-07
EIF1	372.22	378.92	377.15	423.13	478.95	476.47	0.24	0.0118093	-0.175372	2.54e-07
RPSA	1302	1255.76	1278.2	960.98	998.26	990.75	-0.43	3.73e-10	-0.169803	6.09e-07
DDX50	25.05	25.58	23.47	23.06	23.07	21.57	-0.18	0.0440217	-0.16908	6.81e-07
RPS19BP1	76.61	69.82	76.37	59.38	65.79	69.23	-0.25	0.029315	-0.167681	8.43e-07
TRIM21	7.61	8.1	8.2	10.05	11.53	11.61	0.42	0.000883492	-0.167491	8.68e-07
RPL39	3912.66	3863.51	3663.07	3131.53	3350.31	3335.25	-0.27	0.000613061	-0.166649	9.87e-07
RPL24	1583.31	1496.81	1464.1	1209.46	1251.65	1289.95	-0.33	2.32e-05	-0.166543	1e-06
RPL7	1818.34	1875.19	1810.92	1532.11	1566.15	1555.34	-0.3	1.22e-05	-0.164324	1.4e-06
CSTB	122.71	122.37	123.31	142.51	152.73	159.18	0.25	0.00425167	-0.164093	1.45e-06
PUS3	6.86	6.74	5.78	4.93	4.3	4.66	-0.53	0.000618495	-0.162287	1.89e-06
PAK1IP1	16.15	16.59	15.6	12.06	10.92	11.1	-0.56	3.46e-09	-0.162043	1.96e-06
HNRNPH3	243.02	286.92	270.74	234.47	225.47	231.29	-0.27	0.00261677	-0.16165	2.08e-06
ABTB1	7.18	6.49	6.75	11.62	9.85	11.18	0.62	7.38e-08	-0.161124	2.25e-06
TPD52L2	151.17	157.46	158.25	194.27	196.75	201.5	0.29	7.61e-05	-0.16015	2.59e-06
DCPS	13.65	13.77	14.7	9.51	9.9	10.02	-0.57	3.49e-07	-0.159191	2.98e-06
RPL22L1	78.49	66.05	63.04	51.2	49.37	44.74	-0.57	1.15e-06	-0.158043	3.51e-06
SSU72	118.63	112.46	115.02	129.62	145.59	144.39	0.23	0.0190571	-0.156613	4.31e-06
PDCD7	17.89	19.36	18.49	13.16	12.74	12.39	-0.6	2.9e-13	-0.155526	5.03e-06
IPO5	46.48	47.43	45.69	38.86	39.1	36.93	-0.33	1.13e-06	-0.155307	5.19e-06
LSM10	36.87	34.84	38.16	31.05	29.2	31.71	-0.31	0.00395837	-0.153477	6.71e-06
RBM19	12.85	12.78	13.31	12.69	11.04	11.46	-0.2	0.0330087	-0.153421	6.77e-06
SYF2	46.9	43.54	39.66	53.75	50.95	51.33	0.21	0.0334264	-0.150766	9.77e-06
RPF2	17.33	16.99	16.63	13.41	15.5	15.69	-0.24	0.0442715	-0.15042	1.02e-05
ARHGEF1	28.5	25.92	29.81	25.3	20.91	23.36	-0.33	0.00121291	-0.150296	1.04e-05
RPL14	1076.99	1013.88	1069.7	868.16	912.8	902.53	-0.29	0.000181541	-0.149253	1.2e-05
SAMHD1	5.67	6.47	6.46	7.43	8.96	8.22	0.35	0.00412878	-0.147887	1.45e-05
ENOX1	0.8	0.6	0.74	1.59	0.97	0.94	0.65	0.0290962	-0.146337	1.78e-05
RSL24D1	69.87	66.87	60.05	82.8	91.79	80.89	0.32	0.000761973	-0.146074	1.84e-05
RPS2	2728.62	2689.62	2967.92	1931.92	2057.01	2111.7	-0.51	1.24e-09	-0.144449	2.29e-05
TRMU	15.47	16.56	17.51	14.47	12.72	13.44	-0.34	0.00218936	-0.142528	2.94e-05
NXF1	36.07	39.32	39.74	35.28	29.95	33.25	-0.28	0.00269547	-0.142504	2.95e-05
NAP1L1	418.88	434.8	413.01	333.63	350.94	332.08	-0.37	1.53e-07	-0.140583	3.78e-05
EED	29.45	33.27	31.86	23.45	25.01	24.48	-0.43	5.15e-06	-0.139288	4.46e-05
NIP7	34.12	32.56	36.05	29.77	30.84	29.2	-0.25	0.00771573	-0.138721	4.8e-05
FCF1	46.15	46.39	44.02	55.71	56.85	54.73	0.24	0.00253342	-0.138563	4.9e-05
ZMAT3	12.01	10.04	9.54	17.95	13.7	12.34	0.42	0.00230664	-0.137138	5.86e-05
TOE1	9.5	9.88	9.95	6.89	6.95	7.16	-0.54	4.08e-07	-0.13549	7.2e-05
NASP	114.67	133.06	124.61	78.25	74.09	75.25	-0.76	3.64e-22	-0.134065	8.58e-05
RRAGC	22.76	23.47	22.56	33.53	39.4	36.7	0.62	4.52e-11	-0.133397	9.31e-05
EEF1D	813.56	818.65	847.23	731.55	719.99	775.53	-0.21	0.00993395	-0.12656	0.0002107
SF3A3	72.78	82.97	77.95	62.82	65.52	70.16	-0.29	0.0033573	-0.123152	0.000311857
FASN	244.56	236.45	271.89	238.11	207.17	201.32	-0.28	0.0030015	-0.1222	0.000347318
MRPL16	40.55	41.04	39.57	26.54	26.8	26.37	-0.66	2.97e-15	-0.121992	0.000355578
SOX11	0.07	0.09	0.07	0.16	0.15	0.16	0.97	0.00942256	-0.120334	0.000428082
RPL30	3733.23	3677.72	3634.7	2799.8	2956.92	3039.86	-0.38	5.87e-07	-0.120213	0.000433856
EIF3B	206.65	226.22	210.37	258.78	260.04	257.5	0.22	0.00365935	-0.119911	0.000448648
RPL41	9107.66	9500.12	9572.47	6734.6	7072.41	7633.49	-0.45	1.21e-07	-0.119748	0.00045684
IMP4	114.39	105.42	111.72	90.28	84.1	93.18	-0.36	1.68e-05	-0.119589	0.000464917
UBE2D1	17.6	15.92	13.54	25.28	26	22.11	0.59	8.91e-07	-0.119022	0.000494953
RPL28	893.96	839.58	959.3	720.48	784.37	805.93	-0.27	0.00586253	-0.118433	0.000528082
MRPS15	71.04	69.92	68.46	62.36	62.83	63.18	-0.21	0.0156417	-0.117403	0.000590922
THG1L	17.17	16.22	16.82	20.17	21.12	22.5	0.29	0.00828198	-0.116732	0.000635529
ISG20	7.63	6.64	7.36	12.05	11.75	12.76	0.7	3.4e-06	-0.114236	0.000830432
RPL8	2646.82	2610.19	2790.98	2009.34	2189.72	2328.85	-0.35	0.000146848	-0.112031	0.00104723
FASTKD2	19.95	19.34	17.97	23.3	24.49	23.08	0.26	0.00509507	-0.111466	0.00111065
CBX6	68.52	67.05	70.85	46.02	40.51	39.87	-0.76	3.44e-26	-0.11139	0.00111939
HMGB1	681.84	859.92	820.23	621.83	713.79	710.54	-0.26	0.0342427	-0.110755	0.00119545
RPP25	9.35	8.59	9.57	4.11	4.37	4.13	-1.18	1.41e-29	-0.109358	0.0013798
DUSP14	16.75	16.62	15.91	13.34	13.91	13.93	-0.31	0.00337983	-0.107034	0.00174527
MEX3C	13.44	12.59	13.31	17.49	18.77	17.95	0.41	5.29e-06	-0.10522	0.00209018
ACTN4	369.74	397.89	399.91	329.97	303.44	319.37	-0.35	1.51e-06	-0.104865	0.00216448
PRMT7	26.55	26.01	28.38	20.24	20.31	20.13	-0.47	8.62e-07	-0.104696	0.00220075
RPL23A	1482.49	1451.51	1480.98	1224.84	1276.02	1327.92	-0.26	0.00122669	-0.104482	0.0022475
DDX3X	195.54	212.17	204.38	264.22	253.43	250.06	0.27	6.36e-05	-0.100485	0.00330414
CCDC124	80.57	78	87.12	69.68	72.47	75.19	-0.23	0.024445	-0.0995671	0.00360338
LSM2	78.69	79.1	82.93	39.48	43.29	46.22	-0.95	1.15e-21	-0.0986553	0.00392462
PSTK	4.37	5.17	5.25	7.83	7.62	7.88	0.6	0.000117514	-0.0976193	0.00432102
EIF4B	562.77	584.68	551.8	530.37	529.97	531.72	-0.15	0.0436524	-0.0961102	0.00496338
SARS2	15.77	15.22	15.33	20.96	17.66	18.53	0.25	0.0221777	-0.0955935	0.00520241
RRBP1	63.16	62.1	61.88	97.78	94.28	93.22	0.55	1.19e-19	-0.093865	0.00607927
MYH10	30.94	30.81	31.18	24.47	16.04	17.48	-0.74	4.63e-09	-0.0933448	0.00636803
RPLP1	1184.86	1095.81	1156.5	835.78	818.31	856.37	-0.51	9.51e-13	-0.0921671	0.00706776
PUS1	19.1	19.52	18.83	17.04	13.7	14.85	-0.39	0.000377592	-0.0916145	0.00741926
NUDT1	39.04	47.26	47.4	22.88	28.24	28.35	-0.8	1.11e-08	-0.0911672	0.00771509
PHF5A	40.6	45.25	42.67	16.55	17.26	16.57	-1.41	1.18e-50	-0.0905305	0.00815449
METAP2	96.71	102.76	93.99	86.91	84.68	84.98	-0.25	0.000917637	-0.0892472	0.00910855
PABPN1	134.42	139.68	142.47	123.59	120.35	121.77	-0.24	0.000895239	-0.0859867	0.0119943
XRCC6	308.82	332.3	312.65	219.08	229.84	224.45	-0.55	9.09e-15	-0.085303	0.0126932
GEMIN4	16.69	18.29	18.27	12.08	12.35	12.8	-0.57	1.1e-10	-0.0846869	0.0133535
ROCK2	23.5	26.57	23.75	25.24	20.36	18.92	-0.25	0.029315	-0.0842074	0.0138883
ATXN1	11.68	9.7	9.12	14.91	12.53	12.01	0.32	0.00854906	-0.0827772	0.0155971
GTF2F2	25.13	25.25	22.75	21.12	20.77	21.59	-0.26	0.0059343	-0.0826571	0.0157486
PEF1	55.11	50.86	53.86	71.07	76.71	77.71	0.44	5.11e-07	-0.0820535	0.0165301
RBM3	169.73	200	186.36	131.15	129.17	134.14	-0.55	7.93e-11	-0.0819573	0.0166577
MRPL54	49.65	46.13	47.9	56.89	62.75	66.42	0.32	0.00688138	-0.0819368	0.016685
DEK	144.65	174.05	166.84	111.03	119.77	110.66	-0.56	1.29e-09	-0.0786405	0.02162
RPS28	489.97	434.12	513.74	409.6	424.61	444.11	-0.22	0.0366354	-0.0767621	0.0249647
MRTO4	29.15	28.78	30.3	23.24	23.68	24.51	-0.36	3.45e-05	-0.0759637	0.0265166
MTRF1	12.31	13.68	12.87	6.84	6.79	7.36	-0.94	1.23e-11	-0.0750569	0.0283793
MRPS24	104.96	113.24	119.59	83.73	97.29	98.09	-0.33	0.00450771	-0.0750204	0.0284567
ADD1	84.93	81.99	84.42	102.31	101.01	96.35	0.2	0.00461338	-0.074942	0.0286232
PQBP1	79.34	76.93	80.91	61.21	62.81	68.81	-0.35	0.000256289	-0.0744076	0.0297813
PRPF38A	41.99	46.08	44.38	28.81	31.65	31.66	-0.58	2.51e-10	-0.0734813	0.0318842
CCDC86	25.66	24.37	25.64	22.39	21.31	21.09	-0.28	0.00127111	-0.0733476	0.0321978
CLK1	23.67	23.94	22.3	32.9	25.71	26.98	0.24	0.0375944	-0.0733006	0.0323087
FDPS	283.82	278.62	291.96	172.39	176.23	169.65	-0.77	7.37e-30	-0.07231	0.0347237
IMPDH2	171.31	166.81	165.48	114.33	108.46	110.23	-0.65	1.22e-24	-0.0709354	0.0383287
PRPF31	40.21	43.33	43.58	32.86	30.97	33.94	-0.43	7.88e-07	-0.0689287	0.0441582
AEN	34.72	29.92	32.84	30.07	23.47	25.06	-0.37	0.000656271	-0.0687115	0.0448318
PRMT1	182.9	184.76	194.95	149.38	143.74	153.48	-0.39	3.93e-07	-0.0677538	0.0479061
PCID2	31.84	30.34	29.15	24.79	23.87	21.97	-0.42	1.23e-06	-0.0674408	0.0489485
DIS3L2	9.7	9.3	9.34	12.12	10.96	10.86	0.2	0.0491499	-0.067401	0.0490824
UPF3B	14.3	14.01	13.74	12.64	10.17	10.97	-0.37	0.000435699	-0.0641399	0.0611427
SNRPA	55.83	61.92	64.8	42.58	43.51	46.45	-0.51	1.38e-07	-0.0636612	0.063104
ZCCHC9	31.71	27.65	28.5	21.05	18.89	19.42	-0.62	1.57e-10	-0.0626575	0.0673849
EIF2S2	58.28	58.35	55.4	55.23	52.84	52.36	-0.15	0.0404641	-0.0624915	0.068115
CELF5	0.34	0.34	0.25	0.63	0.76	0.67	1.1	0.00026182	-0.0620908	0.0699054
HNRNPA1	1187.62	1332.29	1302.43	995.45	1077.51	1061.08	-0.34	8.68e-05	-0.0619408	0.0705853
MRPS11	94.53	94.97	101.25	74.13	69.54	75.4	-0.46	3.68e-08	-0.0612424	0.0738226
CTNNBL1	43.25	43.97	44.36	34.11	36.05	36.45	-0.36	2.69e-05	-0.0610913	0.0745388
HNRNPUL2	33.33	40.29	38.19	44.71	47.56	46.71	0.26	0.010088	-0.0597994	0.0808959
DCAF4	64.72	64.82	66.5	54.6	53.82	51.99	-0.34	1.35e-06	-0.0582706	0.0889786
WDR75	25.03	23.71	23.72	19.01	19.02	18.05	-0.42	1.02e-07	-0.0570552	0.0958576
TCOF1	22.78	20.11	21.99	20.81	17.15	18.26	-0.26	0.00841157	-0.0564325	0.0995431
SMAD2	45.93	49.45	45.98	63.11	66.15	62.55	0.39	8.87e-07	-0.0557176	0.103912
GRN	388.07	379.23	407.72	460.11	495.63	502.82	0.26	0.00297221	-0.0555472	0.104976
WDR33	29.44	31.25	30.22	25.88	28.12	26.55	-0.23	0.00779228	-0.0551272	0.107635
EIF4E3	11.01	10.49	10.45	19.21	20.5	19.03	0.82	4.45e-23	-0.0540163	0.114923
CAPRIN2	2.21	2.68	2.39	4.38	3.31	3.57	0.57	0.000434546	-0.0538418	0.116102
LSM7	71.46	73.59	76.09	66.01	59.07	66.79	-0.26	0.0188287	-0.0535059	0.118399
EIF2B2	101.81	99.57	101.3	82.4	87.07	88.86	-0.28	0.00107287	-0.0518305	0.13039
NOP16	44.71	42.39	43.65	37.2	36.11	35.19	-0.32	0.000146256	-0.0514924	0.13292
TUBB	726.7	801.73	837.43	439.54	498.12	494.7	-0.78	7.88e-17	-0.0502706	0.14238
C14orf166	255.55	255.73	240.86	223.1	238.34	223.51	-0.19	0.025196	-0.0487473	0.154887
CARHSP1	136.4	147.59	155.69	98.42	99.49	106.85	-0.58	1.04e-10	-0.048289	0.158808
PPRC1	15.98	15.09	15.35	11.8	10.76	12.07	-0.48	2.51e-08	-0.0481887	0.159677
RTN4	200.01	192.89	191.71	124.04	104.17	104.34	-0.87	1.51e-29	-0.0453298	0.185953
EIF5A	470.08	471.89	478.69	306.55	334.86	340.81	-0.58	4.88e-13	-0.044968	0.189493
RPUSD3	56.19	57.43	59.16	51.87	49.74	54.48	-0.2	0.0362443	-0.0445342	0.193803
CDC42EP4	27.69	31.49	32.21	23.02	26.52	26.57	-0.32	0.00544656	-0.0422697	0.217472
NOC2L	67.99	67.87	67.84	59.08	61.78	63.47	-0.2	0.0201735	-0.0421412	0.218875
DDX54	68.21	81.92	83.25	70.36	71.62	66.37	-0.22	0.0441131	-0.0420922	0.219412
PPIH	41.79	47.18	45.68	27.48	32.39	32.74	-0.59	1.39e-06	-0.0417185	0.223536
RBM28	38.92	39.96	39.71	25.59	21.6	22.7	-0.82	1.88e-23	-0.040999	0.23163
PDCD11	13.14	13.18	12.92	12.95	11.88	11.45	-0.17	0.0458386	-0.0397536	0.246128
YBX2	14.83	16.92	20.22	9.84	10.34	9.55	-0.86	6.95e-11	-0.039733	0.246372
MRPL37	77.38	78.67	82.26	50.49	56.56	57.59	-0.59	3.24e-10	-0.0389445	0.25588
MAK16	8.24	10.5	9.64	7.91	7.5	7.65	-0.35	0.00341583	-0.0385785	0.260379
EIF2B1	32.71	33.58	32.76	29.21	31.48	29.15	-0.19	0.0319143	-0.0383723	0.262936
SMNDC1	22.39	25.42	23.86	21.17	21.05	19.55	-0.27	0.00441971	-0.0367803	0.283272
SNRNP70	133.41	136.84	139.54	128.38	118.18	126.2	-0.19	0.0145105	-0.0364302	0.287882
MEPCE	52.03	59.38	61.78	34.57	38.96	40.04	-0.66	2.45e-10	-0.0362407	0.290399
CIR1	21.32	20.42	18.3	24.36	24.34	24.53	0.24	0.0224097	-0.0354826	0.300614
IMPDH1	122.74	117.57	120.57	108.21	103.03	107.17	-0.23	0.00109183	-0.0354338	0.30128
EXOSC2	30.09	34.48	31.6	21.13	24.87	24.76	-0.49	1.06e-05	-0.0348624	0.309147
LONP1	26.22	25.47	27.9	30.56	32.45	33.35	0.22	0.0244897	-0.0326108	0.341456
NUDT4	64.41	66.81	66.39	58.53	63.24	56.34	-0.2	0.0171257	-0.0321097	0.348929
RPL36A	1805.61	1856.22	1786.9	1358.92	1381.16	1467.33	-0.43	1.51e-08	-0.0320672	0.349568
SLC25A5	887.79	913.62	922.81	648.08	695	683.4	-0.48	1.07e-10	-0.0311658	0.363286
NMT1	50.14	65.8	53.18	40.25	53.44	44.15	-0.35	0.0172162	-0.0309898	0.366005
DIS3	13.68	13.97	12.64	18.85	18.79	17.65	0.4	6.49e-07	-0.0307499	0.369729
C14orf93	9.63	9.3	8.81	6.34	6.07	6.31	-0.62	1.12e-07	-0.0295764	0.388282
SOX9	9.56	9.17	9.41	14.57	14.08	13.12	0.51	2.44e-10	-0.0290668	0.396514
CARS	24.01	24.57	23.43	29.96	29.15	28.34	0.23	0.00430667	-0.0268934	0.43278
MYO5A	28.3	26.7	26.99	48.15	43.83	39.51	0.63	5.62e-15	-0.0267213	0.435731
AKAP1	41.7	39.42	40.22	38.14	30.63	31.95	-0.33	0.000436224	-0.0266833	0.436384
HBP1	77.8	66.99	61.73	109.71	113.23	103.88	0.61	2.49e-10	-0.0265743	0.438262
NUDT16	22.05	22.71	22.21	30.46	30.63	30.09	0.39	1.63e-08	-0.0263491	0.442154
DYNC1H1	59.7	60.82	61.06	131.09	80.61	82.23	0.63	0.0135412	-0.0239647	0.484558
WRAP53	9.94	10.96	11.71	7.76	8.82	8.83	-0.41	0.00155992	-0.0228287	0.505509
ZNF598	29.53	26.98	31.76	40.62	35.82	36.01	0.29	0.002902	-0.0219578	0.521886
NCL	573.42	600.39	585.23	549.33	500.16	531.62	-0.21	0.00348205	-0.0212095	0.536173
RAVER2	4.92	5.18	5.1	7.71	7.44	7.63	0.53	3.99e-09	-0.0183827	0.591857
C12orf43	14.31	14.02	15.11	12.59	12.81	13.33	-0.22	0.0461423	-0.0181336	0.596889
NOP56	101.39	97.53	95.56	85.85	68.9	77.4	-0.4	1.05e-05	-0.0162446	0.635658
RRP9	15.76	14.61	16.36	12.02	11.85	12.3	-0.42	0.000100523	-0.0161964	0.636661
BST2	74.54	79.99	75.15	105.7	123.52	123.96	0.57	1.41e-08	-0.0159539	0.641717
EIF5AL1	1.95	2.22	1.93	1.05	1.38	1.46	-0.69	0.000264617	-0.0158638	0.643602
NOL3	35.57	36.73	36.75	29.8	32.64	33.43	-0.24	0.0277633	-0.0148532	0.664876
CLP1	9.91	10.19	10.16	9.32	8.32	8.53	-0.27	0.0278299	-0.0147892	0.666232
HNRNPA0	40.39	38.81	39.98	30.23	28.14	28.54	-0.51	1.68e-15	-0.0141736	0.679336
DDX10	8.61	9.09	7.99	6.77	7.1	7.47	-0.32	0.00712576	-0.0139556	0.683999
RANGAP1	65.1	64.08	67.48	61.02	58.62	59.39	-0.19	0.0112284	-0.0136206	0.691189
RBM15	6.19	7.33	7.31	6.29	5.91	5.89	-0.26	0.0349945	-0.012204	0.721899
ADK	83.4	93.12	88.73	71.4	79.11	75.23	-0.29	0.0023821	-0.0119473	0.727513
TCEA2	50.79	51.7	56.21	68.47	73.28	76.97	0.41	7.11e-05	-0.0116144	0.734816
TP53	65.67	72.62	72.88	81.74	91.25	92.99	0.28	0.00546253	-0.00997828	0.771046
MRPL45	28.58	28.83	27.03	20.97	19.75	19.57	-0.54	5.12e-11	-0.00954948	0.780628
SLC25A11	71.5	69.37	77.22	56.26	63.35	66.42	-0.28	0.0116914	-0.00789401	0.817921
C19orf47	12.55	11.24	13.78	9.09	9.24	9.48	-0.49	6.45e-05	-0.00713331	0.835203
DUSP11	31.19	30.43	27.57	26.49	26.24	24.62	-0.26	0.00677628	-0.00620794	0.856332
PPP1R8	35.49	39.57	36.31	28.48	28.82	30.71	-0.39	2.06e-05	-0.00532028	0.876697
CCDC137	30.24	28.14	27.6	25.43	23.24	24.92	-0.28	0.00200923	-0.00457872	0.893773
PPIL3	37.83	36.55	34.38	20.27	20.96	19.04	-0.9	2.64e-19	-0.00396085	0.908039
POLR2D	46.31	47.46	46.1	31.01	32.65	31.09	-0.62	2.37e-16	-0.00303971	0.929362
FAM50A	118.85	126.39	121.96	145.52	141.36	153.64	0.21	0.013084	-0.00227217	0.947167
BCAS2	352.89	381.57	356.91	225.2	242.51	232.82	-0.69	4.13e-20	-0.00204689	0.952399
ETF1	117.71	118.88	111.44	135.54	148.24	138.74	0.23	0.0063132	-0.0018156	0.957773
MRPL10	89.61	97.52	95.28	82.04	85.92	88.56	-0.19	0.0400374	-0.00176869	0.958863
AKAP8	10.98	12.63	12.85	17.46	13.59	15.44	0.29	0.0149572	0.000849478	0.980236
CKAP4	76.94	71.79	71.99	63.52	65.17	64.86	-0.24	0.00184313	0.000997583	0.976791
ATP5C1	440.87	449.97	427.26	370.85	381.08	383.12	-0.27	0.000230137	0.00284521	0.933871
MRPL23	48.72	50.09	48.57	35.87	40.26	42.92	-0.36	0.00321584	0.00355507	0.917425
DDX49	52.14	48.06	56.37	42.17	43.64	47	-0.29	0.00733334	0.00490682	0.886211
CHD2	26.12	26.57	26.12	46.26	35.6	36.17	0.53	6.55e-08	0.00514694	0.880683
UTP20	6.16	6.81	6.09	6.11	4.94	4.71	-0.33	0.00314833	0.0063991	0.851958
PRPF8	100.12	116.65	111.18	134.91	127.45	128.1	0.2	0.0234609	0.00781102	0.819803
AUH	10.88	9.57	9.21	14.65	15.31	14.79	0.54	3.26e-06	0.00807445	0.813835
SLC16A3	14.66	16.58	17.32	13.65	14.5	13.97	-0.26	0.0298617	0.0092443	0.787468
NOP2	25.92	27.29	26.74	25.91	21.82	23.37	-0.22	0.020259	0.00953698	0.780908
PTCD3	42.82	44.2	42.9	36.02	32.74	31.92	-0.42	3.55e-08	0.0103816	0.762064
WDR77	42.82	40.8	39.93	37.65	32.59	33.8	-0.3	0.000387146	0.0106474	0.756165
C7orf50	235.63	253.12	269.11	197.83	222.74	239.66	-0.25	0.0306282	0.0107937	0.752923
PA2G4	272.27	284.09	270.46	232.65	234.57	241.84	-0.27	0.000169086	0.0116181	0.734734
RNASET2	72.87	64.85	64.48	86.61	92.27	94.25	0.38	6.15e-05	0.0119636	0.727156
EXOSC1	43.07	40.87	43.24	37.36	37.22	35.87	-0.26	0.00769443	0.0121286	0.723547
RPS26	493.6	467.98	512.94	407.13	444.57	443.03	-0.24	0.0101603	0.012299	0.719824
IFIH1	11.33	11.86	12.03	16.38	20.44	17.69	0.58	1.86e-07	0.0136146	0.69132
TRIM71	0.09	0.06	0.06	0.21	0.11	0.13	1.04	0.0179867	0.0136545	0.690461
MEX3D	15.21	13.9	14.41	17.92	22.01	21.53	0.45	0.000149833	0.0142331	0.678064
RBM10	36.77	36.04	38.82	33.66	33.28	34.7	-0.19	0.0303975	0.0154416	0.652454
GRB7	11.28	9.7	10.53	15.13	12.79	13.15	0.33	0.00653713	0.0157866	0.645216
SARS	200.02	190.86	187.42	170.2	162.3	167.76	-0.26	0.000175863	0.0159955	0.640849
BYSL	19.56	17.94	18.19	16.4	14.63	16.47	-0.28	0.00761629	0.0170689	0.618608
RPL39L	33.51	29.63	31.82	21.8	25.45	25.14	-0.44	0.00063873	0.018595	0.587585
TAF15	103.24	119.8	117.16	94.16	91.34	90.66	-0.35	2.89e-05	0.020304	0.553722
WDR36	12.03	12.91	12.51	11.72	11.29	9.9	-0.24	0.0115103	0.0206029	0.547899
DHX37	11.59	11.26	13.04	9.92	10.06	9.97	-0.32	0.00186635	0.0220193	0.52072
TRA2B	181.89	198.42	198.9	149.18	162.1	160.19	-0.35	5.39e-05	0.0221149	0.518912
MRPL15	51.27	51.92	49.5	40.82	43.15	41.61	-0.33	0.000120432	0.0225367	0.510969
LSM11	3.5	3.75	3.58	2.51	2.23	2.09	-0.72	3.54e-12	0.0230474	0.501439
RPS27L	224.36	179.46	179.04	286.38	264.71	256.47	0.42	7.3e-05	0.0254571	0.457764
TUBA1B	1622.49	1993.47	2099.88	936.32	1134.22	1156.88	-0.88	5.53e-13	0.0264344	0.440677
SNRPF	68.01	66.05	68.95	55.54	61.12	57.58	-0.27	0.00233757	0.0267932	0.434497
TXN	421.23	420.63	414.92	347.04	387.16	372.5	-0.24	0.00682429	0.0271505	0.428392
YARS	63.92	60.81	59.4	59.03	54.28	54.17	-0.19	0.0153444	0.027318	0.425549
PSPC1	91.18	87.26	83.34	81.31	74.65	77.13	-0.22	0.00428468	0.0276705	0.419598
MDH2	210.54	209.83	227.5	159	168.29	168.72	-0.44	6.97e-08	0.0278023	0.417386
SRRM3	12.59	11.03	11.66	20.49	19.74	20.82	0.74	1.96e-15	0.0279364	0.415142
POLR2J	146.46	147.07	159.26	108.2	112.63	119.65	-0.46	2.52e-07	0.0286195	0.403824
SLC3A2	146.77	160.23	156.11	208.25	228.46	227.98	0.47	3.55e-08	0.0288884	0.39942
EXOSC9	20.59	23.02	22.2	13.2	12.98	13.73	-0.77	1.97e-15	0.0303674	0.375715
MRPL21	92.69	91.49	87.99	73.14	77.99	82.9	-0.27	0.00944267	0.0316864	0.355324
SNRPA1	85.99	89.19	87.96	68.54	64.08	68.54	-0.44	1.28e-08	0.0324558	0.343757
SND1	114.05	124.74	114.65	100.86	101.34	102.32	-0.27	0.000439732	0.0346243	0.312465
DDX60L	5.4	5.1	4.68	6.91	9.09	8.11	0.61	7.4e-06	0.0357697	0.296717
HIST1H4E	2.96	2.77	2.84	6.39	4.91	5.33	0.9	7.45e-08	0.0377318	0.270994
SCNM1	59.07	63.62	63.4	54.57	55.47	56.4	-0.21	0.0263266	0.0379586	0.268122
FARS2	7.85	8.47	8.41	6.46	5.91	6.37	-0.45	0.000428045	0.038589	0.260249
MRPL9	127.77	136.34	141.26	76.91	84.8	78.66	-0.81	2.2e-21	0.0391656	0.253189
KRCC1	45.78	44.3	37.52	55.08	60.77	54.92	0.37	0.000436869	0.0392623	0.252018
NUDT21	106.94	123.04	117.52	87.69	101.83	102.03	-0.3	0.005028	0.0418994	0.221532
RNGTT	12.64	14.62	12.89	6.45	7.31	6.88	-1.01	5.96e-24	0.042716	0.212651
BTBD1	60.01	62.97	57.43	74.39	76.59	72.4	0.26	0.000836953	0.0444508	0.19464
DUT	97.57	111.54	104.51	64.39	78.25	76.42	-0.57	2.87e-07	0.045851	0.180938
RAN	1210.78	1299.69	1292.76	953.29	1055.55	1065.44	-0.36	5.08e-05	0.047506	0.16568
MRPS27	35.04	35.59	34.67	27.55	29.68	28.67	-0.35	2.52e-05	0.0475062	0.165679
WDR3	17.47	17.92	17.52	16.28	15.75	15.95	-0.19	0.0172308	0.0475699	0.165111
MRPS12	59.22	55.56	60.58	45.67	52.46	48.05	-0.32	0.00244423	0.0476023	0.164824
PRPF6	119.51	125.34	124.86	155.57	169.83	173.93	0.38	8.04e-06	0.0481957	0.159616
SPTAN1	95.32	108.25	100.16	142.41	114.96	113.2	0.23	0.0273251	0.048566	0.15643
SRP14	468.65	458.02	473.16	564.66	616.02	624.75	0.32	0.000218681	0.048613	0.156028
HIST1H4I	4.13	4.61	4.24	6.51	6.85	6.79	0.58	0.000205504	0.0518679	0.130112
SNRNP27	48.98	51.66	48.67	64.58	69.46	64.58	0.36	5.66e-05	0.0523937	0.126258
CSTF2T	18.42	19.71	18.31	16.33	17.92	16.68	-0.2	0.0354981	0.0524583	0.125791
C1orf35	23.22	21.71	22.76	18.48	18.05	20.87	-0.29	0.0110792	0.053633	0.117526
IGHMBP2	11.71	11.88	12.03	10.45	8.35	9.68	-0.38	0.000434348	0.0536867	0.117158
ZNFX1	35.06	33.41	32.93	50.36	45.56	43.26	0.4	4.98e-08	0.0538013	0.116377
FARSB	22.81	23.88	23.65	14.71	14.66	14.25	-0.74	7.45e-24	0.0556838	0.104123
SSRP1	69.78	77.9	76.86	55.92	57.92	60.04	-0.42	7.96e-07	0.0571378	0.0953767
RRS1	29.25	26.84	26.77	23	21.98	22.17	-0.36	5.39e-05	0.0575362	0.0930861
PDCD4	98.2	81.37	77.44	175.4	161.66	168	0.92	7.88e-22	0.0579452	0.0907803
RC3H2	19.29	18.43	17.61	27.61	25.38	23.27	0.41	6.07e-07	0.0580824	0.0900168
EIF5B	50.45	50.09	47.44	48.34	44.42	43.09	-0.18	0.0195809	0.0588913	0.0856218
PKN2	10.85	11.88	11.34	15.21	15.14	14.34	0.34	3.46e-05	0.0589027	0.0855611
PPP2R1A	231.9	235.48	243.73	194.35	199.52	206.99	-0.3	0.000150562	0.0597414	0.081191
EIF2AK4	11.97	12.95	11.96	11.32	11.01	10.61	-0.22	0.0126042	0.0610072	0.0749397
POLR2G	211.1	216.98	215.51	161.27	186.59	187.48	-0.32	0.00153278	0.0611916	0.0740629
SNRPB	236.78	268.45	285.77	201.82	226.48	245.46	-0.28	0.0200614	0.0616607	0.0718696
C1QBP	168.3	165.31	153.52	120.81	127.5	124.38	-0.44	3.7e-08	0.0617819	0.0713116
TRAP1	106.72	102.14	106.49	75.86	70.66	77.9	-0.54	6e-13	0.0618263	0.0711078
DDX17	100.01	101.73	96.6	134.63	110.72	112.19	0.21	0.0228151	0.0624988	0.0680829
GPATCH4	33.36	31.25	30.65	24.02	18.48	20.45	-0.65	1.64e-10	0.0625489	0.0678619
CRKL	36.45	38.47	38.16	31.66	33.96	32.47	-0.26	0.00148053	0.0628002	0.0667618
FYTTD1	75.53	80.95	68.43	89.54	92.18	86.5	0.2	0.0290209	0.063222	0.0649488
ZC3H8	11.86	9.68	9.44	8.82	8.63	7.14	-0.38	0.0119297	0.0643978	0.060107
MARS	83.69	82.88	83.97	103.24	94.38	97.94	0.18	0.0113981	0.0658919	0.0543899
ANKRD17	24.26	25.84	24.02	25.36	20.19	19.28	-0.25	0.0203232	0.067575	0.0484992
GTF2H2	18.86	20.25	18.6	16.21	16.59	15.41	-0.31	0.00298515	0.0678458	0.0476034
NOP14	28.93	25.45	24.69	15.97	12.24	13.3	-0.99	4.6e-21	0.0687453	0.0447266
HSD17B10	176.55	174.21	183.22	134.33	151.91	155.48	-0.33	0.000985002	0.0690426	0.0438084
PPIA	4109.08	4217.23	4315.09	3303.97	3554.25	3634.33	-0.32	0.000103795	0.069177	0.0433988
PSMD4	342.11	345.6	356.48	299.45	305.22	318.72	-0.23	0.00394696	0.0694637	0.0425354
LRRC59	93.83	101.93	101.06	83.76	86.03	83.38	-0.28	0.000235562	0.0701908	0.0404106
NSUN4	16.77	17.73	19.17	16.12	15.69	15.55	-0.24	0.0200578	0.0702586	0.0402172
EPPK1	5.98	6.73	7	15.11	13.74	12.38	1.01	2.04e-28	0.07034	0.0399861
XRN2	75.61	69.39	64.6	98.5	90.86	86.01	0.34	6.74e-05	0.0704745	0.0396064
POP7	77.44	82.92	89.8	62.95	71.79	75.43	-0.3	0.0118268	0.0707165	0.0389311
BCCIP	58.12	58.43	54.83	46.74	47.36	41.91	-0.39	4e-06	0.0715633	0.0366445
RNMT	13.35	14.44	13.02	25.16	22.55	21.06	0.7	8.87e-17	0.0722573	0.0348563
NPM1	2592.62	2550.06	2399.85	2062.63	2200.52	2101.23	-0.3	8.59e-05	0.0723776	0.0345541
PARP12	15.25	16.16	15.57	29.19	30.22	28.18	0.85	2.76e-26	0.0723788	0.0345512
CDKN2A	1.85	1.86	1.65	3.51	2.63	2.94	0.71	0.0187481	0.0726183	0.033956
TCERG1	36.09	41.75	36.66	38.12	29.3	30.53	-0.28	0.0151799	0.0729755	0.0330851
MRPL22	50.02	54.34	50.95	37.62	42.68	46.78	-0.34	0.0069755	0.0734034	0.0320666
MRPL18	44.88	53.3	50.95	36.38	42.68	42.54	-0.35	0.00550307	0.0736644	0.0314585
HMG20B	84.37	90.87	90.48	71.53	71.17	79.64	-0.31	0.000954252	0.0737984	0.0311504
NUDT5	132.06	128.4	128.61	94.53	97.1	100.22	-0.47	2.59e-09	0.0750333	0.0284292
OAS2	4.77	5.64	4.13	6.59	11.08	7.81	0.76	9.94e-05	0.0755179	0.0274188
EXOSC5	20.58	19	20.2	13.83	13.48	14.52	-0.57	3.29e-07	0.0772711	0.0240169
IFIT1	24.45	29.1	24.61	44.34	66.98	60.62	1.09	1.23e-13	0.0777931	0.0230775
SNIP1	11.08	12.5	11.16	13.74	15.2	15.23	0.3	0.0062077	0.0779266	0.0228423
ALDH6A1	28.79	35.38	33.43	22.47	26.95	25.65	-0.43	0.00025583	0.0781311	0.0224862
TIAL1	92.08	97	95.05	92.19	82.94	87.09	-0.17	0.0332179	0.0785805	0.0217205
GEMIN5	15.95	16.43	16.07	13.72	14.64	13.47	-0.27	0.00138704	0.0786918	0.0215345
H1FX	109.69	132.06	151.33	86.36	111.58	113.92	-0.38	0.0132561	0.0798503	0.0196783
LSM5	154.87	162.01	156.96	126.8	144.41	136.97	-0.27	0.00534236	0.0799461	0.0195312
SON	82.22	91.21	84.82	131.36	114.89	109.07	0.4	9.3e-07	0.0805061	0.0186907
MEX3A	4.38	4.74	4.53	6.57	6.94	6.66	0.51	5.57e-08	0.0807133	0.0183877
PARP14	15.41	16.98	14.59	30.65	31.43	28.68	0.9	9.95e-29	0.081345	0.0174905
TFAM	41.89	47.41	42.85	28.72	33.06	30.02	-0.58	1.97e-09	0.0818853	0.0167538
PRPF4B	32.69	35.32	32.76	43.82	38.17	37.15	0.19	0.0373701	0.0822187	0.0163129
DCP2	35.24	29.79	30.82	49.55	49.33	43.35	0.52	1.41e-08	0.0843367	0.0137423
RANBP2	22.73	24.84	23.07	34.68	30.7	27.73	0.34	0.000136275	0.0848099	0.0132193
BZW2	125.54	125.64	122.31	86.73	83.97	83.75	-0.61	4.07e-22	0.0855582	0.0124282
FASTKD5	12.83	12.17	11.82	9.71	10.57	9.43	-0.36	0.00028183	0.0863333	0.0116532
MRPL32	67.67	62.2	59.53	51.89	50.49	45.79	-0.41	7.19e-06	0.0873232	0.0107257
NME1	298.64	296.42	290.59	211.47	208.19	223	-0.51	1.14e-12	0.0874227	0.0106362
KDM1A	59.66	59.68	59.94	43.7	40.45	41.56	-0.57	9.59e-18	0.0882001	0.00995944
EIF4G2	479.24	501.64	491.83	434.18	420.44	398.87	-0.29	1.07e-05	0.0885674	0.00965327
TXNL4A	75.21	68.86	70.32	59.45	66.05	64.2	-0.23	0.0309402	0.0894943	0.00891746
ALKBH1	15.15	14.75	15.26	11.52	12.64	12.49	-0.35	0.000687341	0.0895809	0.00885135
SRBD1	12.47	13.26	12.36	9.79	9.92	9.52	-0.44	2.65e-07	0.0907222	0.00801993
FKBP3	127.91	134.77	125.98	112.15	119	112.35	-0.23	0.00443804	0.0907799	0.00797975
NGRN	155.46	138.23	138.22	99.12	96.96	96.38	-0.62	1.41e-16	0.0952016	0.00539055
METTL3	25.11	27.22	26.75	21.22	16.47	17.52	-0.57	3.81e-08	0.0962643	0.00489407
SNRNP200	112.15	121.8	122.14	149.35	145.81	149.83	0.27	0.000347955	0.0975546	0.00434695
EIF5	337.26	343.14	341.65	290.79	289.15	282.01	-0.3	2.44e-06	0.0978973	0.00421126
HIST1H1C	249.88	232.18	251.55	188.9	188.62	193.16	-0.42	1.6e-07	0.0979039	0.00420868
CLNS1A	196.14	191.39	175.06	165.3	165.18	164.78	-0.24	0.00345908	0.0984134	0.00401413
FUS	420.03	453.48	428.36	387.44	358.92	373.75	-0.27	0.000117617	0.0993589	0.00367456
SRRT	80.42	88.61	91.33	81.39	70.09	72.76	-0.27	0.00291253	0.101783	0.00291986
CNOT8	63.43	64.73	61.36	55.36	57.99	53.62	-0.24	0.00274186	0.101933	0.00287812
SYNJ1	5.87	5.78	5.98	5.49	5.41	5.08	-0.2	0.0444913	0.102282	0.00278307
DHX33	8.81	9.73	9.29	4.98	4.28	4.09	-1.12	1.53e-31	0.102705	0.00267195
NOP58	70.49	68.61	64	58.49	56	53.92	-0.32	1.84e-05	0.103447	0.00248659
ZMAT1	4.63	5.11	4.67	9.77	6.21	6.36	0.57	0.000391696	0.104154	0.00232084
LSM14A	86.96	94.02	83.48	119.47	114.9	125.54	0.39	2.2e-06	0.105079	0.0021194
ALKBH8	2.98	2.45	2.61	2.05	1.7	1.75	-0.6	0.000135855	0.105366	0.00206032
BRIX1	35.32	37.22	33.83	24.61	25.91	23.73	-0.57	5.72e-11	0.105716	0.00199021
DHFR	116.42	122.71	118.17	65.64	73.03	69.29	-0.83	1.59e-25	0.106192	0.00189828
DDX60	4.03	5.69	4.26	7.67	10.38	8.02	0.85	5.51e-08	0.10644	0.00185205
EIF2S3	87.95	87.15	82.29	82.53	77.65	73.6	-0.19	0.0109375	0.10708	0.00173725
UTP18	69.36	73.76	70.39	59.81	62.46	61.27	-0.27	0.000664712	0.107338	0.00169286
CD3EAP	10.7	10.27	11.59	7.18	8.42	9.04	-0.45	0.000727954	0.107529	0.00166073
EP300	21.98	23.43	22.26	35.21	25.84	27.79	0.34	0.00242354	0.107543	0.00165845
SMAD3	74.4	60.92	63.29	111.75	87.78	89.13	0.48	9.77e-06	0.107829	0.00161132
DDX11	21.52	20.76	22.08	14.2	13.96	14.79	-0.64	1.95e-13	0.109074	0.00142033
PAN3	20.37	21.63	19.97	16.78	15.16	14.64	-0.47	3.1e-09	0.109577	0.00134927
UBE2I	188.62	186.13	173.79	215.16	218.39	226.35	0.21	0.00826031	0.110347	0.00124687
USP36	14.25	14.9	15.51	24.95	22.85	21.54	0.58	2.15e-12	0.11089	0.00117893
ERAL1	39.43	41.97	42.31	34.34	35.66	34.75	-0.29	0.000617479	0.111021	0.00116312
CCT5	529.42	555.92	538.42	441.54	458.43	459.03	-0.31	1.93e-05	0.111556	0.00110031
MANF	76.58	69.87	76.35	51.12	44.27	45.14	-0.72	5.13e-15	0.114146	0.000838383
HNRNPAB	333.8	353.17	346.31	263.59	274.02	265.79	-0.42	2.72e-09	0.114588	0.000799964
TRIM28	574.83	639.41	677.25	509.65	554.08	559.27	-0.27	0.00670025	0.115399	0.000733591
SUPT4H1	248.79	257.73	259.47	309.04	350.4	341.96	0.33	0.000210911	0.116262	0.000668619
PRMT5	103.45	101.9	101.41	88	78.74	88.42	-0.32	7e-05	0.116794	0.000631254
APLP1	10.31	11.18	11.18	8.4	10.45	8.8	-0.3	0.0483191	0.117565	0.000580568
NKRF	15.54	15.47	14.62	12.56	12.78	11.8	-0.35	4.18e-05	0.117678	0.000573499
HMGN2	1233	1576.71	1526.51	790.79	957	965.3	-0.73	1.56e-09	0.120113	0.000438726
EIF1AX	84.39	90.59	81.75	73.76	82.08	76.92	-0.19	0.0413826	0.120149	0.000436953
NOL11	98.6	92.97	95.63	84.88	81.36	78.91	-0.28	5.17e-05	0.121869	0.000360524
DKC1	70.79	78.52	77.7	40.63	41.19	38.62	-0.97	7.58e-37	0.124615	0.000263873
NUCKS1	463.69	547.4	506.17	376.76	451.32	412.17	-0.34	0.00130967	0.124948	0.000253955
HIST1H4H	152.93	136.54	134.01	219.94	222.73	207.51	0.57	1.31e-12	0.12636	0.000215663
POLR2H	100.85	96.55	98.83	77.09	65.31	67.91	-0.55	5.25e-11	0.126616	0.000209335
RBMX	259.16	280.32	263.97	246.43	239.06	240.3	-0.2	0.00539462	0.128067	0.000176615
CPSF3	38.63	44.17	40.27	33.91	35.22	34.86	-0.3	0.00120927	0.12872	0.000163512
DDX23	99.35	111.78	106.6	132.98	136.5	143.03	0.32	0.000150054	0.130039	0.00013978
NHP2	396.5	407.98	404.97	307.52	332.92	345.02	-0.35	6.04e-05	0.130332	0.000134973
ZCCHC17	41.93	42.18	41.05	35.05	35.23	35.11	-0.3	0.000162677	0.130569	0.000131186
G3BP2	63.74	68.35	62.11	60.64	58.31	56.08	-0.2	0.00826155	0.130577	0.000131069
DHX40	91.39	97.05	88.03	115.99	124.33	117.09	0.32	6.45e-05	0.132131	0.000108675
CPEB3	2.07	2.26	1.94	1.32	1.55	1.33	-0.63	6.1e-06	0.133659	9.02e-05
MRPL14	87.26	81.01	85.37	64.53	69.82	69.82	-0.37	7.14e-05	0.133671	9.01e-05
RNF20	27.16	28.2	28.16	25.34	26.1	25.2	-0.18	0.0305999	0.136583	6.28e-05
TRMT6	13.64	13.06	13.21	10.38	10.35	10.1	-0.43	3.35e-06	0.137098	5.89e-05
WDR6	119.86	120.97	126.31	119.31	98.91	104.4	-0.24	0.00505607	0.137152	5.85e-05
PTCD2	8.73	7.47	7.63	5.81	5.95	6.2	-0.46	9.2e-05	0.137527	5.58e-05
TNRC6C	3.44	4.7	4.16	5.11	5.26	5.37	0.31	0.0232756	0.137924	5.31e-05
RRP15	30.75	30.59	29.36	26.92	22.95	24.74	-0.34	0.000101029	0.137984	5.27e-05
KHNYN	43.44	39.44	41.83	56	48.6	48.56	0.24	0.0052057	0.139411	4.4e-05
PPHLN1	41.02	39.53	40.01	32.81	31	29.68	-0.42	5.51e-08	0.141645	3.3e-05
TRUB2	47.68	45.68	48.9	40.82	42.64	45.41	-0.2	0.0494883	0.143266	2.67e-05
POP1	8.52	10.1	8.44	7.66	6.06	6.82	-0.45	0.000172722	0.144063	2.41e-05
KTN1	57.43	58.24	52.73	80.61	69.06	65.7	0.3	0.000836953	0.145153	2.08e-05
FLYWCH2	60.72	56.62	58.11	50.89	51.96	54.46	-0.21	0.0343698	0.14617	1.82e-05
MAGOHB	32.96	33.58	32.54	29.19	30.17	28.27	-0.23	0.0426217	0.148402	1.35e-05
SMC1A	89.76	106.67	97.11	80.26	77.55	79.01	-0.36	1.77e-05	0.148564	1.32e-05
SF3B1	164.36	181.81	177.81	220.01	206.12	216.26	0.24	0.00191226	0.1489	1.26e-05
SNRNP40	38.3	41.56	38.38	28.68	27.7	28.32	-0.53	9.22e-11	0.149004	1.24e-05
PHAX	69.06	75.91	67.34	81.89	90.31	82.52	0.21	0.0330655	0.150386	1.03e-05
GEMIN6	17.94	19.82	18.21	15.24	14.49	17.5	-0.3	0.0199813	0.150513	1.01e-05
PDIA4	114.4	119.48	116.69	93	103.64	100.58	-0.29	0.00073607	0.150716	9.84e-06
YWHAZ	1169.93	1255.62	1237.46	1370.08	1482.88	1420.24	0.17	0.0491588	0.151284	9.1e-06
DZIP3	8.72	9.54	9	11.9	12.32	11.08	0.32	0.000453006	0.151526	8.8e-06
TNRC6A	26.69	30.79	29.45	47.74	40.44	33.57	0.43	0.000304911	0.152731	7.45e-06
DDX31	15.03	14.85	14.26	13.84	12.9	12.47	-0.22	0.0164023	0.152773	7.4e-06
BCLAF1	146.92	152.32	141.31	138.96	126.17	122.41	-0.24	0.00117462	0.155203	5.27e-06
ERN1	5.87	6.09	5.93	8.61	8.19	7.56	0.39	3.83e-06	0.155705	4.91e-06
PPP5C	53.36	53.7	54.35	46.09	46.96	44.97	-0.28	0.000237863	0.155998	4.71e-06
CLTC	595.23	654.1	641.46	759.71	758.12	718.46	0.19	0.0147498	0.156448	4.41e-06
CNOT4	23.8	24.52	23.4	23.05	21.69	21	-0.18	0.0276121	0.157641	3.72e-06
HUWE1	85.57	92.24	88.81	143.55	100.23	95.88	0.29	0.0364836	0.15945	2.87e-06
XPO5	39.32	39.64	38.87	36.03	32.36	28.83	-0.33	0.000144817	0.161049	2.27e-06
SUPT16H	99.21	108.12	103.14	90.74	94.41	88.93	-0.23	0.0026209	0.164152	1.44e-06
PRPF3	59.73	68.02	65.84	108.87	99.09	105.63	0.64	8.5e-16	0.164575	1.35e-06
GANAB	216.24	239.18	234.35	187.43	191.48	197.62	-0.31	0.000113778	0.166514	1.01e-06
UBA1	256.05	260.41	265.21	229.55	204.17	207.5	-0.34	6.22e-07	0.167357	8.86e-07
COPS5	64.41	68.62	65.12	55.66	57.46	56.26	-0.28	0.000478525	0.167471	8.71e-07
UBTF	65.05	71.84	72.89	58.41	59.48	61.86	-0.28	0.00180047	0.167829	8.25e-07
FMR1	39.07	46.52	44.05	37.95	35.34	34.93	-0.32	0.000529305	0.16836	7.6e-07
TSEN54	87.04	91.08	97.6	69.58	67.76	70.99	-0.46	3.72e-08	0.16882	7.09e-07
CSTF1	91.02	91.75	87.22	80.2	82.2	85.4	-0.18	0.041388	0.169097	6.79e-07
R3HDM2	45.5	50.75	46.45	64.73	58.3	54.63	0.26	0.00343591	0.169662	6.23e-07
PAPD5	6.2	6.87	6.31	8.82	9.08	8.56	0.4	2.24e-05	0.170665	5.33e-07
CCNT2	17.03	18.64	17.04	23.64	21.45	20.95	0.27	0.00118556	0.170762	5.25e-07
TBCA	396.3	413.73	390.8	315.5	352.03	333.7	-0.31	0.000233953	0.171713	4.53e-07
SPOP	62.65	64.48	63.92	47.55	48.42	48.01	-0.46	6.95e-11	0.174058	3.13e-07
CPEB4	13.85	13.3	12.22	20.48	15.97	16.73	0.38	0.000373454	0.17432	3.01e-07
LRPPRC	68.34	74.95	71.29	83.83	88.21	82.25	0.19	0.0202371	0.174593	2.88e-07
ZNF768	58.66	62.15	64.95	51.95	53.3	54.41	-0.27	0.00184313	0.174927	2.73e-07
RBM14	41.79	44.63	47.18	32.02	34.1	33.76	-0.47	8.66e-08	0.175456	2.51e-07
ILF2	258.2	264.28	255.2	215.13	214.55	220.41	-0.31	5.82e-06	0.176588	2.09e-07
SLBP	54.41	59.6	60.97	42.8	44.53	46.36	-0.44	1.87e-06	0.17672	2.05e-07
THOC3	105.35	108.94	105.06	105.55	94.01	95.67	-0.17	0.0371085	0.178316	1.59e-07
ANP32A	176.8	190.9	186.88	145.84	155.04	155.89	-0.33	5.94e-05	0.179595	1.29e-07
BARD1	10.16	20.7	13.86	7.21	8.27	7.76	-0.99	0.0044742	0.180151	1.18e-07
HMGB2	224.56	313.33	293.76	121.72	157.04	158.16	-0.98	3.47e-12	0.182742	7.67e-08
MRPL13	57.46	57.6	56.83	38.11	41.14	39.46	-0.59	6.83e-12	0.183038	7.3e-08
THUMPD1	32.1	33.44	30.57	37.07	40.85	38.29	0.22	0.0150847	0.183907	6.32e-08
U2AF2	191.94	187.77	199.27	172.84	175.41	183.97	-0.17	0.0421831	0.18484	5.4e-08
SSR1	134.76	137.42	128.02	93.18	97.83	91.96	-0.55	7.61e-15	0.184857	5.39e-08
UCHL5	37.6	38.81	36.11	30.95	34.79	33.02	-0.24	0.0174068	0.18544	4.89e-08
TYMS	82.88	90.9	91.43	49.49	48.84	48.38	-0.91	1.73e-31	0.188112	3.1e-08
PNO1	23.86	23.02	22.18	21.09	21.31	20.45	-0.19	0.0366958	0.188194	3.06e-08
BAG4	6.35	7.03	6.26	8.5	9.36	8.91	0.39	0.000163007	0.188655	2.83e-08
DHX34	7.85	8.21	8.92	7.49	5.9	7.28	-0.33	0.00960978	0.18884	2.74e-08
C1orf131	19.2	19.95	18.51	17.34	16.22	16.68	-0.25	0.0164995	0.189193	2.58e-08
HDGF	442.13	456.08	454.36	371.42	367.13	385.58	-0.32	5.75e-06	0.189481	2.45e-08
HSP90AB1	1170.77	1137.67	1109.51	1085.34	1042.45	1038.19	-0.16	0.0141015	0.189559	2.42e-08
POLR2A	80.92	98.56	94.04	78.05	78.98	78.93	-0.27	0.00608431	0.189572	2.42e-08
RPN1	244.55	244.45	238.51	286.24	308.41	302.36	0.25	0.00145087	0.190803	1.95e-08
DNAJC21	52.6	54.98	51.88	45.24	39.68	41.74	-0.39	5.11e-07	0.191216	1.82e-08
NUMA1	131.42	144.15	142.7	129.87	119.48	122.82	-0.22	0.00359804	0.191372	1.77e-08
MARK2	56.43	56.1	56.63	53.68	50.08	50.4	-0.19	0.00809558	0.191476	1.74e-08
KPNA2	431.11	526.65	528.93	307.45	356.73	349.29	-0.6	2.84e-08	0.191954	1.6e-08
PRPF19	139.7	141.31	142.56	113.03	118.5	119.82	-0.32	2.37e-05	0.192383	1.48e-08
G3BP1	138.55	133.78	130.5	124.91	127.9	121.48	-0.16	0.0350835	0.192758	1.39e-08
STAU1	117.11	120.06	116.84	136.65	138.61	133.23	0.15	0.0342658	0.19324	1.28e-08
HBS1L	52.78	53.06	54.13	47	50.32	45.63	-0.22	0.0143105	0.194365	1.05e-08
KPNB1	253.05	271.22	257.38	210.08	209.79	205.07	-0.38	1.63e-08	0.196335	7.38e-09
CHD3	68.34	76.84	72.93	61.67	54.06	53.6	-0.42	1.45e-07	0.196797	6.79e-09
PUS10	4.95	5.53	5.36	4.64	4.28	4.6	-0.28	0.0394893	0.19744	6.05e-09
ZBTB11	19.65	20.46	18.3	27.9	26.47	24.45	0.38	2.12e-06	0.19749	6e-09
DSP	103.09	117.24	110.94	166.1	156.85	146.76	0.45	5.11e-09	0.198352	5.13e-09
TTF2	59.07	61.32	59.45	37.05	34.89	34.07	-0.82	1.37e-32	0.198509	4.99e-09
FAM103A1	58.17	58.37	55.05	37.32	38.57	37.19	-0.65	6.78e-18	0.198523	4.98e-09
URB2	6.77	6.89	6.9	5.83	5.56	5.13	-0.37	3.22e-05	0.198754	4.77e-09
DNMT1	66.67	90.79	87.28	57.99	60.5	55.81	-0.54	3.63e-06	0.200868	3.25e-09
APTX	28.85	29.33	27.64	23.72	24.63	23.92	-0.3	0.000974507	0.20137	2.97e-09
PAIP2	155.07	146.78	139.31	169.42	174.53	170.79	0.17	0.0459834	0.206364	1.17e-09
ZNF207	115.9	123.49	118.36	111.37	112.14	108.56	-0.16	0.0352927	0.207634	9.23e-10
HMGB3	263.5	307.83	301.5	244.85	261.82	264.74	-0.23	0.0223185	0.2093	6.73e-10
NAF1	9.04	9.01	8.85	7.39	8.09	7.85	-0.26	0.0441865	0.20967	6.27e-10
PNRC2	107.87	106.16	96.11	79.35	73.54	76.61	-0.49	8.32e-11	0.209846	6.06e-10
TRNT1	40.71	39.68	39.11	33.84	32.24	28.25	-0.4	6.29e-06	0.210403	5.45e-10
RBM8A	411.33	441.15	437.46	349.38	395.2	406.99	-0.21	0.0388224	0.21102	4.84e-10
HSPA1B	277.05	279.06	276.65	214.35	226.07	227.66	-0.37	4.71e-07	0.211254	4.62e-10
HEXIM2	6.75	6.04	6.09	4.51	4.83	5.35	-0.41	0.0305406	0.212426	3.69e-10
FASTKD1	7.25	7.07	7.22	5.57	5.23	4.99	-0.5	6.3e-06	0.213704	2.88e-10
MYEF2	49.47	52.07	48.6	64.18	56.73	55.03	0.17	0.0475362	0.214461	2.48e-10
MAZ	475.08	557.52	540.04	440.87	484.01	472.56	-0.22	0.0289414	0.218428	1.13e-10
USP39	67.35	68.79	66.74	58.58	56.33	57.18	-0.29	3.05e-05	0.218632	1.09e-10
TDRKH	34.34	36.01	35.65	31.22	31.99	32.43	-0.2	0.0188278	0.21947	9.19e-11
RTF1	21.02	19.21	19.73	32.28	29.73	28.75	0.54	1.08e-12	0.22145	6.17e-11
UHMK1	17.95	19.36	17.19	44.05	46.86	41.14	1.22	8.5e-54	0.224155	3.55e-11
DARS2	30.66	37.59	35.95	23.01	25.26	25.11	-0.56	7.69e-08	0.225115	2.92e-11
PAPOLA	170.28	183.85	180.09	209.52	224.79	208.84	0.21	0.00941359	0.225313	2.8e-11
DCAF13	108.09	103.55	102.36	91.34	95.4	93.84	-0.22	0.00693321	0.225918	2.47e-11
SEC23IP	44.26	40.47	43.5	50.8	60.43	60.39	0.37	0.000645854	0.22669	2.11e-11
TROVE2	23.64	28.11	26.68	32.44	35.13	31.17	0.28	0.00717172	0.227553	1.76e-11
TSEN2	10.06	9.07	7.59	13.77	10.09	11.86	0.37	0.0226659	0.230228	1e-11
DHX8	22.34	21.4	20.54	25.22	24.81	24.86	0.17	0.0431563	0.232588	6.09e-12
EIF4A3	131.98	135.74	131.87	109.56	116.51	116.63	-0.27	0.000624563	0.232781	5.84e-12
RNASEH2A	68.71	81.8	91.99	37.19	46.7	47.82	-0.93	1.13e-11	0.23347	5.04e-12
PHF6	16.85	17.91	16.33	12.47	11.3	9.83	-0.66	2.64e-12	0.233514	4.99e-12
GRB2	305.97	299.92	300.1	266.32	274.4	271.3	-0.21	0.00345603	0.234585	3.97e-12
ALDOA	2822.28	2572.68	2722.58	2207.42	2230.06	2278.1	-0.33	1.43e-05	0.235163	3.5e-12
MKRN1	135.42	125.75	127.43	153.63	148.86	155.41	0.18	0.018821	0.235195	3.48e-12
LRRFIP1	59.28	61.31	58.49	43.72	32.94	33.51	-0.76	3.08e-14	0.235728	3.1e-12
FUBP1	99.48	108.02	103.37	97.57	94.23	96.2	-0.16	0.0376844	0.238248	1.79e-12
CGGBP1	65.97	70.01	68.81	58.87	62.33	54.97	-0.27	0.000967297	0.238669	1.63e-12
KRR1	94.2	93.71	87.89	73.72	77.49	77.03	-0.33	5.75e-05	0.238952	1.53e-12
EZH2	33.58	39.6	39.83	22.89	23.02	23.39	-0.76	4.89e-16	0.239558	1.34e-12
WDHD1	15.64	19.87	18.77	7.59	8.76	7.77	-1.22	1.38e-27	0.239648	1.32e-12
SEPSECS	6.86	7.1	6.59	5.95	5.51	4.9	-0.38	0.000372364	0.240108	1.19e-12
CPEB2	15.85	20.28	18.99	25.36	27.54	26.02	0.47	1.89e-05	0.24015	1.18e-12
RDM1	1.45	2.48	2.16	0.8	0.72	1.16	-1.24	0.00156187	0.240987	9.79e-13
NVL	32.61	34.94	34.16	29.52	32.28	28.97	-0.22	0.0236489	0.242508	6.98e-13
LSG1	36.69	36.81	34.73	44.09	42.28	45.31	0.23	0.00398381	0.242968	6.3e-13
WDR62	7.72	10.07	10.71	4.42	4.42	5.15	-1.08	3.58e-15	0.243309	5.84e-13
SNRNP25	98.51	109.49	116.28	61.25	68.46	70.58	-0.75	5.07e-13	0.244157	4.83e-13
DAP3	158.55	151.64	146.25	123.43	120.95	119.48	-0.38	4.33e-08	0.244835	4.14e-13
MKI67	24.67	32.9	33.74	18.23	14.53	14.52	-1.01	3.94e-16	0.246284	2.98e-13
ATXN2	32.02	33.96	32.26	47.05	36.42	36.78	0.23	0.0373426	0.25071	1.08e-13
AHCYL1	62.84	64.13	64.99	45.92	36.55	33.77	-0.78	4.56e-15	0.251634	8.73e-14
CSTF3	19.35	20.55	19.13	17.81	17.61	17.94	-0.2	0.0365472	0.252497	7.14e-14
NAT10	23.65	24.1	23.1	19.59	18.49	18.37	-0.38	9.08e-08	0.253592	5.53e-14
DENR	71.88	72.32	68.6	68.75	65.1	62.06	-0.17	0.0209415	0.254729	4.23e-14
DHX9	152.01	159.58	151.66	145	140.11	138.82	-0.18	0.00752757	0.257349	2.27e-14
PUM2	47.41	50.62	45.74	76.86	75.08	68.47	0.56	2.37e-14	0.257381	2.26e-14
PUS7L	7.52	7.84	7.03	5.42	5.73	5.27	-0.5	1.81e-07	0.257685	2.1e-14
GFM2	23.23	21.76	20.02	14.24	12.65	11.43	-0.82	2.06e-16	0.268722	1.42e-15
HNRNPF	265.06	278.03	280.45	243.66	243.28	253.72	-0.21	0.00823981	0.27012	9.97e-16
TTC14	12.7	11.19	11.24	18.19	13.47	12.85	0.29	0.0456852	0.271268	7.46e-16
ISG20L2	65.81	68.56	69.06	53.62	59.8	58.42	-0.3	0.00108498	0.271652	6.77e-16
RAD51AP1	13.45	17.06	15.8	6.85	8.62	7.89	-1.04	8.87e-14	0.272757	5.11e-16
RARA	52.57	48.6	52.08	33.94	30.97	33.5	-0.69	1.46e-18	0.275847	2.32e-16
FASTKD3	8.43	8.88	9.17	10.8	10.85	11.58	0.27	0.0346865	0.278627	1.13e-16
MAPT	8.71	8.34	9.8	7.76	7.38	6.83	-0.35	0.00138916	0.279651	8.64e-17
PARP1	73.85	74.77	71.81	58.44	58.35	58.82	-0.38	1.38e-08	0.280627	6.69e-17
HNRNPA2B1	937.09	1120.63	1045.46	895.45	899.26	934.1	-0.24	0.0116068	0.282263	4.35e-17
PTBP1	156.7	191.18	189.41	136.26	148.08	158.21	-0.33	0.00363826	0.283253	3.34e-17
CCAR1	44.12	48.11	43.6	45.15	39.67	38.46	-0.19	0.0346865	0.284821	2.2e-17
DTX3L	22.53	23.68	22.56	34.95	35.46	31.74	0.52	2.19e-12	0.284823	2.2e-17
ALDH18A1	55.17	56.21	55.61	48.7	50.06	51.62	-0.2	0.0121214	0.286813	1.29e-17
LARP1B	11.49	13.15	12.78	11.27	11.2	10.71	-0.23	0.0342922	0.287451	1.09e-17
ESRP2	101.06	97.03	103.32	79.66	64.38	69.58	-0.55	9.2e-11	0.290737	4.45e-18
ADAR	119.32	121.97	120.27	147.13	149.09	140.97	0.22	0.00111753	0.296295	9.55e-19
EEF1A2	1023.29	1048.37	1154.28	875.72	949.29	972.04	-0.26	0.00759641	0.298007	5.91e-19
NUSAP1	55.37	71.25	67.3	28.07	36.49	37.16	-0.98	3.46e-13	0.298105	5.75e-19
GOLGB1	32.15	31.48	28.93	53.63	33.98	33.44	0.33	0.0416587	0.302238	1.78e-19
RBBP7	182.1	198.68	192.32	130.56	138.01	139.89	-0.54	6.78e-12	0.302656	1.58e-19
H1F0	157.69	201.82	207.31	138.51	156.92	159.41	-0.37	0.00353668	0.302669	1.57e-19
BRCA1	9.31	12.17	11.69	5.8	6.11	5.94	-0.95	3.22e-16	0.302926	1.46e-19
HLTF	29.67	32	29.38	28.05	25.86	25.37	-0.25	0.00110778	0.303506	1.24e-19
HNRNPC	904.08	968.89	903.62	767.3	813.56	800.58	-0.27	0.000425972	0.304235	1e-19
CRNKL1	32.39	34.5	31.06	28.92	29.06	28.46	-0.23	0.00503964	0.307038	4.44e-20
TOP2A	53.07	74.2	71.11	20.76	23.28	21.77	-1.64	4.54e-43	0.320092	8.95e-22
SPATS2	47.03	50.27	52.7	42.14	43.59	41.47	-0.29	0.000664427	0.323881	2.78e-22
CSTF2	35.19	36.73	36.79	27.49	28.42	29.73	-0.4	5.68e-06	0.325655	1.6e-22
KRT18	12601.5	11042.2	11178.9	9737.57	9493.07	9756.83	-0.32	7.24e-05	0.334311	1.02e-23
EZR	155.8	145.59	143.81	186.61	180.27	176.95	0.24	0.000845983	0.345246	2.76e-25
ANGEL2	9.69	10.28	9.6	7.31	8.61	8.05	-0.36	0.00314988	0.346985	1.54e-25
THUMPD3	66.2	67.28	61.34	79.54	76.1	74.06	0.18	0.0211385	0.349194	7.25e-26
SRP9	309.29	307.9	284.92	345.43	393.47	362	0.24	0.0110792	0.360614	1.36e-27
HIST4H4	6.19	6.07	7.27	11.43	8.89	9.11	0.53	0.00311966	0.361358	1.04e-27
KIAA1324	92.05	89.24	89.56	53.16	50.42	51.03	-0.86	9.99e-44	0.372902	1.56e-29
TSNAX	28.97	28.66	24.8	32.59	38.91	34.31	0.31	0.00712593	0.373487	1.26e-29
TARBP1	9.01	8.82	8.07	13.95	11.37	10.59	0.42	0.000279101	0.374589	8.34e-30
SMG7	60.32	66.23	64.15	74.31	81.27	74.69	0.22	0.0131427	0.38819	4.6e-32
ZNF239	5.61	7.74	5.81	4.29	4.74	4.53	-0.55	0.00103136	0.407959	1.53e-35
SRPK2	80.61	72.81	69.96	90.82	88.11	84.61	0.19	0.0341722	0.408839	1.06e-35
EIF2AK1	157.14	167.7	163.74	152.87	153.04	146.59	-0.16	0.0270263	0.421026	5.67e-38
MRPS30	32.3	37.75	35.27	27.85	32.2	30.41	-0.27	0.017319	0.434127	1.61e-40
FKBP4	201.28	190.13	188.52	124.08	125.38	124.7	-0.69	5.28e-25	0.439378	1.43e-41
ESRP1	91.38	94.32	93.51	69.61	69.64	66.22	-0.5	2.66e-14	0.463104	1.45e-46
MSI2	75.13	73.39	77.72	72.47	67.91	65.54	-0.19	0.0122562	0.484853	1.69e-51
STRBP	46.89	47.03	44.12	55.73	54.61	51.63	0.18	0.0209771	0.517129	1.65e-59

## Sheet: f_GO_analysis
regulation	correlation	GroupID	Category	Term	Description	LogP	Log(q-value)	InTerm_InList	Genes
induced by apoER	correlated	1_Summary	Hallmark Gene Sets	M5926	HALLMARK MYC TARGETS V1	-25.1041	-23.4051	29/200	708,1207,1478,1854,1964,1982,3068,3181,3183,3326,3608,3837,3838,4830,4869,5036,5478,5901,6150,6434,6627,7298,10146,10155,10907,10987,22948,55651,65005	C1QBP,CLNS1A,CSTF2,DUT,EIF1AX,EIF4G2,HDGF,HNRNPA2B1,HNRNPC,HSP90AB1,ILF2,KPNB1,KPNA2,NME1,NPM1,PA2G4,PPIA,RAN,MRPL23,TRA2B,SNRPA1,TYMS,G3BP1,TRIM28,TXNL4A,COPS5,CCT5,NHP2,MRPL9
induced by apoER	correlated	1_Member	Hallmark Gene Sets	M5926	HALLMARK MYC TARGETS V1	-25.1041	-23.4051	29/200	708,1207,1478,1854,1964,1982,3068,3181,3183,3326,3608,3837,3838,4830,4869,5036,5478,5901,6150,6434,6627,7298,10146,10155,10907,10987,22948,55651,65005	C1QBP,CLNS1A,CSTF2,DUT,EIF1AX,EIF4G2,HDGF,HNRNPA2B1,HNRNPC,HSP90AB1,ILF2,KPNB1,KPNA2,NME1,NPM1,PA2G4,PPIA,RAN,MRPL23,TRA2B,SNRPA1,TYMS,G3BP1,TRIM28,TXNL4A,COPS5,CCT5,NHP2,MRPL9
induced by apoER	correlated	2_Summary	Hallmark Gene Sets	M5925	HALLMARK E2F TARGETS	-17.6541	-16.2562	23/200	580,672,1786,1854,2146,3148,3149,3838,4288,4830,5036,5901,5931,6434,6628,6749,7153,7884,8243,10248,10535,10635,11051	BARD1,BRCA1,DNMT1,DUT,EZH2,HMGB2,HMGB3,KPNA2,MKI67,NME1,PA2G4,RAN,RBBP7,TRA2B,SNRPB,SSRP1,TOP2A,SLBP,SMC1A,POP7,RNASEH2A,RAD51AP1,NUDT21
induced by apoER	correlated	2_Member	Hallmark Gene Sets	M5925	HALLMARK E2F TARGETS	-17.6541	-16.2562	23/200	580,672,1786,1854,2146,3148,3149,3838,4288,4830,5036,5901,5931,6434,6628,6749,7153,7884,8243,10248,10535,10635,11051	BARD1,BRCA1,DNMT1,DUT,EZH2,HMGB2,HMGB3,KPNA2,MKI67,NME1,PA2G4,RAN,RBBP7,TRA2B,SNRPB,SSRP1,TOP2A,SLBP,SMC1A,POP7,RNASEH2A,RAD51AP1,NUDT21
induced by apoER	correlated	3_Summary	Hallmark Gene Sets	M5901	HALLMARK G2M CHECKPOINT	-10.0126	-8.79077	16/200	580,1736,2146,3149,3151,3837,3838,4288,4926,6434,7153,8243,10146,10419,10432,51203	BARD1,DKC1,EZH2,HMGB3,HMGN2,KPNB1,KPNA2,MKI67,NUMA1,TRA2B,TOP2A,SMC1A,G3BP1,PRMT5,RBM14,NUSAP1
induced by apoER	correlated	3_Member	Hallmark Gene Sets	M5901	HALLMARK G2M CHECKPOINT	-10.0126	-8.79077	16/200	580,1736,2146,3149,3151,3837,3838,4288,4926,6434,7153,8243,10146,10419,10432,51203	BARD1,DKC1,EZH2,HMGB3,HMGN2,KPNB1,KPNA2,MKI67,NUMA1,TRA2B,TOP2A,SMC1A,G3BP1,PRMT5,RBM14,NUSAP1
induced by apoER	correlated	4_Summary	Hallmark Gene Sets	M5922	HALLMARK UNFOLDED PROTEIN RESPONSE	-9.05948	-7.96257	12/113	1736,2521,4850,4869,5393,5832,6745,8602,9775,51013,55651,56915	DKC1,FUS,CNOT4,NPM1,EXOSC9,ALDH18A1,SSR1,NOP14,EIF4A3,EXOSC1,NHP2,EXOSC5
induced by apoER	correlated	4_Member	Hallmark Gene Sets	M5922	HALLMARK UNFOLDED PROTEIN RESPONSE	-9.05948	-7.96257	12/113	1736,2521,4850,4869,5393,5832,6745,8602,9775,51013,55651,56915	DKC1,FUS,CNOT4,NPM1,EXOSC9,ALDH18A1,SSR1,NOP14,EIF4A3,EXOSC1,NHP2,EXOSC5
induced by apoER	correlated	5_Summary	Hallmark Gene Sets	M5898	HALLMARK DNA REPAIR	-5.74184	-4.74184	10/150	1479,1854,4830,5430,5436,5437,5439,6749,7298,11051	CSTF3,DUT,NME1,POLR2A,POLR2G,POLR2H,POLR2J,SSRP1,TYMS,NUDT21
induced by apoER	correlated	5_Member	Hallmark Gene Sets	M5898	HALLMARK DNA REPAIR	-5.74184	-4.74184	10/150	1479,1854,4830,5430,5436,5437,5439,6749,7298,11051	CSTF3,DUT,NME1,POLR2A,POLR2G,POLR2H,POLR2J,SSRP1,TYMS,NUDT21
induced by apoER	correlated	6_Summary	Hallmark Gene Sets	M5928	HALLMARK MYC TARGETS V2	-4.73539	-3.81457	6/58	705,4839,4869,5036,27340,56915	BYSL,NOP2,NPM1,PA2G4,UTP20,EXOSC5
induced by apoER	correlated	6_Member	Hallmark Gene Sets	M5928	HALLMARK MYC TARGETS V2	-4.73539	-3.81457	6/58	705,4839,4869,5036,27340,56915	BYSL,NOP2,NPM1,PA2G4,UTP20,EXOSC5
induced by apoER	correlated	7_Summary	Hallmark Gene Sets	M5941	HALLMARK UV RESPONSE UP	-3.09407	-2.25029	7/158	226,1968,1983,2011,2288,5437,6150	ALDOA,EIF2S3,EIF5,MARK2,FKBP4,POLR2H,MRPL23
induced by apoER	correlated	7_Member	Hallmark Gene Sets	M5941	HALLMARK UV RESPONSE UP	-3.09407	-2.25029	7/158	226,1968,1983,2011,2288,5437,6150	ALDOA,EIF2S3,EIF5,MARK2,FKBP4,POLR2H,MRPL23
induced by apoER	correlated	8_Summary	Hallmark Gene Sets	M5902	HALLMARK APOPTOSIS	-3.04617	-2.25029	7/161	672,3005,3148,3875,5914,7153,7818	BRCA1,H1-0,HMGB2,KRT18,RARA,TOP2A,DAP3
induced by apoER	correlated	8_Member	Hallmark Gene Sets	M5902	HALLMARK APOPTOSIS	-3.04617	-2.25029	7/161	672,3005,3148,3875,5914,7153,7818	BRCA1,H1-0,HMGB2,KRT18,RARA,TOP2A,DAP3
induced by apoER	correlated	9_Summary	Hallmark Gene Sets	M5936	HALLMARK OXIDATIVE PHOSPHORYLATION	-2.51005	-1.81108	7/200	509,3028,4191,4329,6183,10884,29088	ATP5F1C,HSD17B10,MDH2,ALDH6A1,MRPS12,MRPS30,MRPL15
induced by apoER	correlated	9_Member	Hallmark Gene Sets	M5936	HALLMARK OXIDATIVE PHOSPHORYLATION	-2.51005	-1.81108	7/200	509,3028,4191,4329,6183,10884,29088	ATP5F1C,HSD17B10,MDH2,ALDH6A1,MRPS12,MRPS30,MRPL15
induced by apoER	correlated	10_Summary	Hallmark Gene Sets	M5924	HALLMARK MTORC1 SIGNALING	-2.51005	-1.81108	7/200	226,1719,5478,6745,10987,51377,56902	ALDOA,DHFR,PPIA,SSR1,COPS5,UCHL5,PNO1
induced by apoER	correlated	10_Member	Hallmark Gene Sets	M5924	HALLMARK MTORC1 SIGNALING	-2.51005	-1.81108	7/200	226,1719,5478,6745,10987,51377,56902	ALDOA,DHFR,PPIA,SSR1,COPS5,UCHL5,PNO1
induced by apoER	correlated	11_Summary	Hallmark Gene Sets	M5937	HALLMARK GLYCOLYSIS	-1.90918	-1.28939	6/200	226,2288,4191,5478,7295,9123,9908,29088,55037	ALDOA,FKBP4,MDH2,PPIA,TXN,SLC16A3,G3BP2,MRPL15,PTCD3
induced by apoER	correlated	11_Member	Hallmark Gene Sets	M5937	HALLMARK GLYCOLYSIS	-1.90918	-1.28939	6/200	226,2288,4191,5478,7295,9123	ALDOA,FKBP4,MDH2,PPIA,TXN,SLC16A3
induced by apoER	correlated	11_Member	Hallmark Gene Sets	M5905	HALLMARK ADIPOGENESIS	-1.37294	-0.850057	5/200	226,4191,9908,29088,55037	ALDOA,MDH2,G3BP2,MRPL15,PTCD3
induced by apoER	correlated	12_Summary	Hallmark Gene Sets	M5906	HALLMARK ESTROGEN RESPONSE EARLY	-1.90918	-1.28939	6/200	2288,3875,4137,5914,80004,81875,7153,10535,56339	FKBP4,KRT18,MAPT,RARA,ESRP2,ISG20L2,TOP2A,RNASEH2A,METTL3
induced by apoER	correlated	12_Member	Hallmark Gene Sets	M5906	HALLMARK ESTROGEN RESPONSE EARLY	-1.90918	-1.28939	6/200	2288,3875,4137,5914,80004,81875	FKBP4,KRT18,MAPT,RARA,ESRP2,ISG20L2
induced by apoER	correlated	12_Member	Hallmark Gene Sets	M5907	HALLMARK ESTROGEN RESPONSE LATE	-1.37294	-0.850057	5/200	2288,4137,7153,10535,56339	FKBP4,MAPT,TOP2A,RNASEH2A,METTL3
induced by apoER	correlated	13_Summary	Hallmark Gene Sets	M5945	HALLMARK HEME METABOLISM	-1.37294	-0.850057	5/200	3005,3068,4329,8867,27102	H1-0,HDGF,ALDH6A1,SYNJ1,EIF2AK1
induced by apoER	correlated	13_Member	Hallmark Gene Sets	M5945	HALLMARK HEME METABOLISM	-1.37294	-0.850057	5/200	3005,3068,4329,8867,27102	H1-0,HDGF,ALDH6A1,SYNJ1,EIF2AK1
repressed by apoER	anticorrelated	1_Summary	Hallmark Gene Sets	M5902	HALLMARK APOPTOSIS	-3.67965	-2.248	5/161	118,301,2107,3669,3725	ADD1,ANXA1,ETF1,ISG20,JUN
repressed by apoER	anticorrelated	1_Member	Hallmark Gene Sets	M5902	HALLMARK APOPTOSIS	-3.67965	-2.248	5/161	118,301,2107,3669,3725	ADD1,ANXA1,ETF1,ISG20,JUN
repressed by apoER	anticorrelated	2_Summary	Hallmark Gene Sets	M5893	HALLMARK MITOTIC SPINDLE	-3.25743	-2.248	5/199	1778,2316,4627,6624,6711	DYNC1H1,FLNA,MYH9,FSCN1,SPTBN1
repressed by apoER	anticorrelated	2_Member	Hallmark Gene Sets	M5893	HALLMARK MITOTIC SPINDLE	-3.25743	-2.248	5/199	1778,2316,4627,6624,6711	DYNC1H1,FLNA,MYH9,FSCN1,SPTBN1
repressed by apoER	anticorrelated	3_Summary	Hallmark Gene Sets	M5915	HALLMARK APICAL JUNCTION	-3.24757	-2.248	5/200	60,87,4627,6624,7791	ACTB,ACTN1,MYH9,FSCN1,ZYX
repressed by apoER	anticorrelated	3_Member	Hallmark Gene Sets	M5915	HALLMARK APICAL JUNCTION	-3.24757	-2.248	5/200	60,87,4627,6624,7791	ACTB,ACTN1,MYH9,FSCN1,ZYX
repressed by apoER	anticorrelated	4_Summary	Hallmark Gene Sets	M5913	HALLMARK INTERFERON GAMMA RESPONSE	-3.24757	-2.248	5/200	684,3669,6737,25939,317649	BST2,ISG20,TRIM21,SAMHD1,EIF4E3
repressed by apoER	anticorrelated	4_Member	Hallmark Gene Sets	M5913	HALLMARK INTERFERON GAMMA RESPONSE	-3.24757	-2.248	5/200	684,3669,6737,25939,317649	BST2,ISG20,TRIM21,SAMHD1,EIF4E3
repressed by apoER	anticorrelated	4_Member	Hallmark Gene Sets	M5911	HALLMARK INTERFERON ALPHA RESPONSE	-2.37328	-1.544	3/97	684,3669,6737	BST2,ISG20,TRIM21
repressed by apoER	anticorrelated	5_Summary	Hallmark Gene Sets	M5891	HALLMARK HYPOXIA	-3.24757	-2.248	5/200	302,3669,3725,4627,26136	ANXA2,ISG20,JUN,MYH9,TES
repressed by apoER	anticorrelated	5_Member	Hallmark Gene Sets	M5891	HALLMARK HYPOXIA	-3.24757	-2.248	5/200	302,3669,3725,4627,26136	ANXA2,ISG20,JUN,MYH9,TES
repressed by apoER	anticorrelated	6_Summary	Hallmark Gene Sets	M5930	HALLMARK EPITHELIAL MESENCHYMAL TRANSITION	-2.3394	-1.544	4/200	871,2316,3725,4035	SERPINH1,FLNA,JUN,LRP1
repressed by apoER	anticorrelated	6_Member	Hallmark Gene Sets	M5930	HALLMARK EPITHELIAL MESENCHYMAL TRANSITION	-2.3394	-1.544	4/200	871,2316,3725,4035	SERPINH1,FLNA,JUN,LRP1
repressed by apoER	anticorrelated	7_Summary	Hallmark Gene Sets	M5939	HALLMARK P53 PATHWAY	-2.3394	-1.544	4/200	677,3725,7157,64393	ZFP36L1,JUN,TP53,ZMAT3
repressed by apoER	anticorrelated	7_Member	Hallmark Gene Sets	M5939	HALLMARK P53 PATHWAY	-2.3394	-1.544	4/200	677,3725,7157,64393	ZFP36L1,JUN,TP53,ZMAT3
repressed by apoER	anticorrelated	8_Summary	Hallmark Gene Sets	M5946	HALLMARK COAGULATION	-1.95243	-1.208	3/138	301,4035,553115	ANXA1,LRP1,PEF1
repressed by apoER	anticorrelated	8_Member	Hallmark Gene Sets	M5946	HALLMARK COAGULATION	-1.95243	-1.208	3/138	301,4035,553115	ANXA1,LRP1,PEF1
repressed by apoER	anticorrelated	9_Summary	Hallmark Gene Sets	M5924	HALLMARK MTORC1 SIGNALING	-1.52982	-0.831	3/200	871,2107,26136	SERPINH1,ETF1,TES
repressed by apoER	anticorrelated	9_Member	Hallmark Gene Sets	M5924	HALLMARK MTORC1 SIGNALING	-1.52982	-0.831	3/200	871,2107,26136	SERPINH1,ETF1,TES
