# Supplementary material for: The Estrogen Receptor α Signaling Pathway Controls Alternative Splicing in the Absence of Ligands in Breast Cancer Cells
Source: Cancers (Basel). 2021 Dec 13;13(24):6261. doi: 10.3390/cancers13246261 (PMC8699117; doi:10.3390/cancers13246261)
Supplement: Supplementary file 1 [file cancers-13-06261-s001.zip › Supplementary_Tables/Supplementary_Table S3_siER_IsoformSwitch_results.xlsx]

## Sheet: a_switching_isoform_pairs
iso_ref	gene_ref	isoform_id	gene_id	condition_1	condition_2	gene_name	gene_biotype	iso_biotype	gene_overall_mean	gene_value_1	gene_value_2	gene_stderr_1	gene_stderr_2	gene_log2_fold_change	gene_q_value	iso_overall_mean	iso_value_1	iso_value_2	iso_stderr_1	iso_stderr_2	iso_log2_fold_change	iso_q_value	IF_overall	IF1	IF2	dIF	isoform_switch_q_value	gene_switch_q_value	PTC	domain_identified	codingPotentialValue	codingPotential	signal_peptide_identified	IR	switchConsequencesGene
isoComp_00118937	geneComp_00022998	ENST00000441322.5	ENSG00000237289.9	sictr	siERa	CKMT1B	protein_coding	protein_coding	38.6817	51.5129	25.8504	4.81394	1.91242	-1.03647	6.33e-14	31.6763	45.7993	17.5533	3.50585	2.04897	-1.38308	2.89e-12	0.7842	0.8921	0.6763	-0.2158	3.42863e-11	5.79647e-50	FALSE	yes	1	TRUE	no	0	FALSE
isoComp_00118933	geneComp_00022998	ENST00000300283.10	ENSG00000237289.9	sictr	siERa	CKMT1B	protein_coding	protein_coding	38.6817	51.5129	25.8504	4.81394	1.91242	-1.03647	6.33e-14	2.87006	0	5.74011	0	0.826697	9.16745	1.38e-18	0.113033	0	0.226067	0.226067	5.79647e-50	5.79647e-50	FALSE	yes	1	TRUE	no	0	FALSE
isoComp_00054690	geneComp_00007490	ENST00000548254.1	ENSG00000139620.12	sictr	siERa	KANSL2	protein_coding	retained_intron	33.0157	34.3945	31.6368	0.556608	1.37197	-0.160028	0.139496	3.22159	4.24359	2.19959	0.18052	0.388528	-0.944902	0.134133	0.0962	0.123267	0.0691333	-0.0541333	0.0483825	8.99425e-42	NA	NA	0.314412	FALSE	NA	0	FALSE
isoComp_00054692	geneComp_00007490	ENST00000549463.5	ENSG00000139620.12	sictr	siERa	KANSL2	protein_coding	processed_transcript	33.0157	34.3945	31.6368	0.556608	1.37197	-0.160028	0.139496	1.49877	0	2.99755	0	0.30739	8.23244	1.09e-09	0.0477833	0	0.0955667	0.0955667	8.99425e-42	8.99425e-42	NA	NA	0.270085	FALSE	NA	0	FALSE
isoComp_00070916	geneComp_00009951	ENST00000343528.10	ENSG00000160209.18	sictr	siERa	PDXK	protein_coding	processed_transcript	225.154	222.834	227.475	4.96571	3.40805	-0.0110831	0.926488	83.3266	90.0135	76.6397	0.29751	2.11475	-0.232023	0.000453034	0.3707	0.404367	0.337033	-0.0673333	0.00825229	3.47968e-36	NA	NA	0.9999	TRUE	NA	0	TRUE
isoComp_00070914	geneComp_00009951	ENST00000291565.8	ENSG00000160209.18	sictr	siERa	PDXK	protein_coding	protein_coding	225.154	222.834	227.475	4.96571	3.40805	-0.0110831	0.926488	43.2438	34.0113	52.4763	0.604951	0.550484	0.625504	3.5e-21	0.191683	0.152667	0.2307	0.0780333	3.47968e-36	3.47968e-36	FALSE	yes	0.999847	TRUE	no	0	TRUE
isoComp_00050614	geneComp_00006887	ENST00000489941.6	ENSG00000136153.19	sictr	siERa	LMO7	protein_coding	protein_coding	41.3069	34.1415	48.4723	1.41049	3.24755	0.464998	3.11e-06	1.69084	3.38168	0	0.780949	0	-8.40586	1.12e-08	0.0489	0.0978	0	-0.0978	2.5841e-34	2.5841e-34	FALSE	yes	0.207773	FALSE	no	0	FALSE
isoComp_00050617	geneComp_00006887	ENST00000525373.5	ENSG00000136153.19	sictr	siERa	LMO7	protein_coding	protein_coding	41.3069	34.1415	48.4723	1.41049	3.24755	0.464998	3.11e-06	2.98341	0.51512	5.4517	0.51512	1.67246	3.37863	0.537771	0.0626	0.0155333	0.109667	0.0941333	0.289828	2.5841e-34	FALSE	yes	0.234202	FALSE	no	0	FALSE
isoComp_00012800	geneComp_00001579	ENST00000528499.5	ENSG00000084234.16	sictr	siERa	APLP2	protein_coding	protein_coding	282.43	259.823	305.038	9.18826	3.55305	0.19136	0.0118959	122.12	105.872	138.369	5.9635	2.04446	0.386168	0.000441953	0.430283	0.406967	0.4536	0.0466333	0.0484115	1.44201e-28	FALSE	no	NA	NA	no	0	NA
isoComp_00085263	geneComp_00012302	ENST00000531718.5	ENSG00000171204.12	sictr	siERa	TMEM126B	protein_coding	nonsense_mediated_decay	56.8858	62.2931	51.4785	3.21296	2.25748	-0.314581	0.00544018	3.03292	6.06584	0	2.22359	0	-9.24694	5.12e-10	0.0471833	0.0943667	0	-0.0943667	5.49091e-26	5.49091e-26	TRUE	no	0.0809532	FALSE	no	0	TRUE
isoComp_00085255	geneComp_00012302	ENST00000393375.5	ENSG00000171204.12	sictr	siERa	TMEM126B	protein_coding	protein_coding	56.8858	62.2931	51.4785	3.21296	2.25748	-0.314581	0.00544018	6.76518	5.44839	8.08198	1.2802	0.342192	0.568019	0.424209	0.123433	0.0898667	0.157	0.0671333	0.307585	5.49091e-26	FALSE	yes	0.990299	TRUE	no	0	TRUE
isoComp_00023502	geneComp_00002971	ENST00000376970.6	ENSG00000105357.15	sictr	siERa	MYH14	protein_coding	protein_coding	72.6049	54.4724	90.7375	1.98902	3.25787	0.695398	1.34e-15	3.53039	6.23751	0.823281	0.318731	0.228201	-2.9064	2.64e-19	0.0617167	0.114467	0.00896667	-0.1055	1.32533e-24	1.32533e-24	FALSE	yes	1	TRUE	no	1	FALSE
isoComp_00023503	geneComp_00002971	ENST00000425460.5	ENSG00000105357.15	sictr	siERa	MYH14	protein_coding	protein_coding	72.6049	54.4724	90.7375	1.98902	3.25787	0.695398	1.34e-15	61.318	42.9141	79.7218	1.8857	2.63077	0.893367	4.33e-18	0.833133	0.7875	0.878767	0.0912667	8.99821e-10	1.32533e-24	FALSE	yes	1	TRUE	no	1	FALSE
isoComp_00018886	geneComp_00002353	ENST00000262975.8	ENSG00000101040.19	sictr	siERa	ZMYND8	protein_coding	protein_coding	119.879	112.16	127.598	5.093	10.7309	0.144626	0.262136	3.8044	7.58523	0.0235611	0.526903	0.0235611	-7.82216	0.000117764	0.03425	0.0683	0.0002	-0.0681	8.91042e-24	8.91042e-24	FALSE	yes	1	TRUE	no	0	TRUE
isoComp_00018896	geneComp_00002353	ENST00000446994.6	ENSG00000101040.19	sictr	siERa	ZMYND8	protein_coding	protein_coding	119.879	112.16	127.598	5.093	10.7309	0.144626	0.262136	16.8735	19.3285	14.4186	4.13233	3.62471	-0.422548	0.795185	0.147383	0.176233	0.118533	-0.0577	0.783961	8.91042e-24	FALSE	yes	1	TRUE	no	0	TRUE
isoComp_00018889	geneComp_00002353	ENST00000355972.8	ENSG00000101040.19	sictr	siERa	ZMYND8	protein_coding	protein_coding	119.879	112.16	127.598	5.093	10.7309	0.144626	0.262136	4.43191	1.22464	7.63918	0.913149	0.442052	2.63121	0.322216	0.0357167	0.0102333	0.0612	0.0509667	0.399673	8.91042e-24	FALSE	yes	1	TRUE	no	0	TRUE
isoComp_00015671	geneComp_00001933	ENST00000438587.5	ENSG00000093009.9	sictr	siERa	CDC45	protein_coding	protein_coding	19.0699	27.0989	11.0409	1.09161	0.989282	-1.34002	8.77e-27	0.635348	0	1.2707	0	0.450515	7.00078	0.000200193	0.05495	0	0.1099	0.1099	5.86151e-19	5.86151e-19	FALSE	yes	0.236307	FALSE	yes	0	NA
isoComp_00051860	geneComp_00007087	ENST00000323267.10	ENSG00000137216.18	sictr	siERa	TMEM63B	protein_coding	protein_coding	41.3142	40.4314	42.1971	1.32559	2.12333	0.021166	0.880906	32.2405	32.787	31.694	1.36227	1.22101	-0.0489023	0.695822	0.7813	0.810533	0.752067	-0.0584667	0.0175839	2.33329e-18	FALSE	yes	1	TRUE	no	0	NA
isoComp_00051861	geneComp_00007087	ENST00000497371.6	ENSG00000137216.18	sictr	siERa	TMEM63B	protein_coding	nonsense_mediated_decay	41.3142	40.4314	42.1971	1.32559	2.12333	0.021166	0.880906	1.0539	0	2.10781	0	0.546267	7.72643	5.4e-07	0.0246167	0	0.0492333	0.0492333	2.33329e-18	2.33329e-18	NA	NA	0.108217	FALSE	NA	0	NA
isoComp_00122176	geneComp_00024595	ENST00000558945.5	ENSG00000247556.6	sictr	siERa	OIP5-AS1	processed_transcript	antisense_RNA	36.8495	39.3442	34.3548	1.19085	0.623474	-0.237369	0.00575355	15.4776	19.0725	11.8827	0.342532	0.327256	-0.682177	5.7e-10	0.415517	0.485133	0.3459	-0.139233	1.64366e-13	1.07318e-17	NA	NA	0.0275341	FALSE	NA	0	FALSE
isoComp_00122172	geneComp_00024595	ENST00000500949.6	ENSG00000247556.6	sictr	siERa	OIP5-AS1	processed_transcript	antisense_RNA	36.8495	39.3442	34.3548	1.19085	0.623474	-0.237369	0.00575355	14.0229	11.4804	16.5655	0.198375	0.461551	0.528617	5.08e-12	0.387267	0.292433	0.4821	0.189667	1.07318e-17	1.07318e-17	NA	NA	0.129633	FALSE	NA	0	FALSE
isoComp_00072919	geneComp_00010222	ENST00000496707.5	ENSG00000162413.16	sictr	siERa	KLHL21	protein_coding	protein_coding	9.28482	8.85738	9.71225	0.209914	0.168032	0.0911817	0.403185	0.533617	1.06723	0	0.109228	0	-6.75119	2.37e-06	0.0604167	0.120833	0	-0.120833	1.20761e-17	1.20761e-17	FALSE	yes	0.463445	FALSE	no	0	TRUE
isoComp_00072916	geneComp_00010222	ENST00000377658.8	ENSG00000162413.16	sictr	siERa	KLHL21	protein_coding	protein_coding	9.28482	8.85738	9.71225	0.209914	0.168032	0.0911817	0.403185	6.66969	6.06486	7.27451	0.143823	0.062757	0.261981	0.0578095	0.71725	0.6848	0.7497	0.0649	0.162835	1.20761e-17	FALSE	yes	1	TRUE	no	0	TRUE
isoComp_00035734	geneComp_00004679	ENST00000636438.1	ENSG00000119139.17	sictr	siERa	TJP2	protein_coding	protein_coding	48.4336	42.8672	54	0.786093	0.89901	0.292577	1.64e-05	28.613	23.941	33.285	0.985121	0.547807	0.475224	2.1e-07	0.587633	0.558733	0.616533	0.0578	0.357896	1.76873e-16	FALSE	no	NA	NA	no	0	NA
isoComp_00048754	geneComp_00006622	ENST00000595022.5	ENSG00000134769.21	sictr	siERa	DTNA	protein_coding	protein_coding	57.4717	43.8381	71.1054	3.87328	7.80026	0.657303	1.45e-06	17.005	14.4794	19.5307	1.26879	2.44014	0.431489	0.123915	0.302083	0.330333	0.273833	-0.0565	0.000951572	2.5918e-16	FALSE	yes	1	TRUE	no	0	TRUE
isoComp_00048758	geneComp_00006622	ENST00000598774.5	ENSG00000134769.21	sictr	siERa	DTNA	protein_coding	protein_coding	57.4717	43.8381	71.1054	3.87328	7.80026	0.657303	1.45e-06	5.11292	2.27477	7.95108	0.195725	0.86423	1.80092	2.36e-18	0.0818833	0.0519	0.111867	0.0599667	2.5918e-16	2.5918e-16	FALSE	yes	1	TRUE	no	0	TRUE
isoComp_00058762	geneComp_00008009	ENST00000361532.9	ENSG00000143420.18	sictr	siERa	ENSA	protein_coding	protein_coding	493.28	554.97	431.591	10.1425	11.9943	-0.403157	1.85e-07	70.7882	98.9886	42.5878	6.37268	2.44207	-1.21663	3.56e-18	0.1383	0.178067	0.0985333	-0.0795333	4.88576e-16	4.88576e-16	FALSE	yes	0.518884	TRUE	no	0	TRUE
isoComp_00058770	geneComp_00008009	ENST00000513281.5	ENSG00000143420.18	sictr	siERa	ENSA	protein_coding	protein_coding	493.28	554.97	431.591	10.1425	11.9943	-0.403157	1.85e-07	45.7541	39.2334	52.2747	1.9415	2.22163	0.41394	0.00503847	0.0961	0.0708667	0.121333	0.0504667	1.36313e-06	4.88576e-16	FALSE	yes	0.631318	TRUE	no	0	TRUE
isoComp_00058758	geneComp_00008009	ENST00000271690.12	ENSG00000143420.18	sictr	siERa	ENSA	protein_coding	protein_coding	493.28	554.97	431.591	10.1425	11.9943	-0.403157	1.85e-07	76.9575	64.7512	89.1638	4.77595	1.49888	0.461491	0.0010382	0.161967	0.117067	0.206867	0.0898	2.08949e-07	4.88576e-16	FALSE	yes	0.35432	FALSE	no	0	TRUE
isoComp_00015185	geneComp_00001886	ENST00000206249.7	ENSG00000091831.23	sictr	siERa	ESR1	protein_coding	protein_coding	76.0839	132.671	19.4969	2.3353	2.34279	-2.80843	1.46e-133	52.7485	94.4049	11.0921	2.73862	0.549042	-3.08818	0	0.64485	0.7115	0.5782	-0.1333	0.0106494	6.84213e-16	FALSE	yes	1	TRUE	no	0	TRUE
isoComp_00015191	geneComp_00001886	ENST00000443427.5	ENSG00000091831.23	sictr	siERa	ESR1	protein_coding	protein_coding	76.0839	132.671	19.4969	2.3353	2.34279	-2.80843	1.46e-133	12.3602	22.4482	2.27224	1.08464	0.83334	-3.29872	3.25e-09	0.139717	0.1693	0.110133	-0.0591667	0.4352	6.84213e-16	FALSE	yes	1	TRUE	no	0	TRUE
isoComp_00015196	geneComp_00001886	ENST00000488573.1	ENSG00000091831.23	sictr	siERa	ESR1	protein_coding	processed_transcript	76.0839	132.671	19.4969	2.3353	2.34279	-2.80843	1.46e-133	1.90312	2.18112	1.62512	0.172611	0.309393	-0.422269	0.771707	0.0493	0.0164	0.0822	0.0658	6.84213e-16	6.84213e-16	NA	NA	0.0744739	FALSE	NA	0	TRUE
isoComp_00015190	geneComp_00001886	ENST00000440973.5	ENSG00000091831.23	sictr	siERa	ESR1	protein_coding	protein_coding	76.0839	132.671	19.4969	2.3353	2.34279	-2.80843	1.46e-133	7.09929	10.5843	3.61431	0.444023	0.540122	-1.5475	3.42e-15	0.133383	0.0798	0.186967	0.107167	3.43461e-06	6.84213e-16	FALSE	yes	1	TRUE	no	0	TRUE
isoComp_00007418	geneComp_00000918	ENST00000463352.5	ENSG00000065802.11	sictr	siERa	ASB1	protein_coding	processed_transcript	19.8397	23.144	16.5354	0.586465	0.286837	-0.528346	5.21e-11	2.60373	4.17222	1.03524	0.428683	0.0948359	-2.00043	9.88e-06	0.121533	0.180467	0.0626	-0.117867	3.1511e-06	7.00259e-16	NA	NA	0.135341	FALSE	NA	0	TRUE
isoComp_00007417	geneComp_00000918	ENST00000438264.5	ENSG00000065802.11	sictr	siERa	ASB1	protein_coding	nonsense_mediated_decay	19.8397	23.144	16.5354	0.586465	0.286837	-0.528346	5.21e-11	6.53044	8.54963	4.51125	0.943805	0.0821935	-0.920826	9.82e-05	0.320417	0.368	0.272833	-0.0951667	0.176663	7.00259e-16	TRUE	no	0.268698	FALSE	no	0	TRUE
isoComp_00007415	geneComp_00000918	ENST00000264607.8	ENSG00000065802.11	sictr	siERa	ASB1	protein_coding	protein_coding	19.8397	23.144	16.5354	0.586465	0.286837	-0.528346	5.21e-11	7.02156	6.3346	7.70852	0.0586531	0.0839354	0.282794	0.00405555	0.370333	0.274133	0.466533	0.1924	7.00259e-16	7.00259e-16	FALSE	yes	0.99837	TRUE	no	1	TRUE
isoComp_00098916	geneComp_00014997	ENST00000399697.7	ENSG00000186184.16	sictr	siERa	POLR1D	protein_coding	protein_coding	134.318	143.437	125.199	2.65226	3.00718	-0.235677	0.00365068	22.0994	29.0997	15.0992	0.963212	0.29068	-0.946075	8.63e-34	0.161817	0.2028	0.120833	-0.0819667	8.51124e-16	8.51124e-16	FALSE	no	0.267162	FALSE	no	0	TRUE
isoComp_00098915	geneComp_00014997	ENST00000399696.3	ENSG00000186184.16	sictr	siERa	POLR1D	protein_coding	protein_coding	134.318	143.437	125.199	2.65226	3.00718	-0.235677	0.00365068	66.1209	66.4683	65.7735	0.871023	2.2024	-0.0151567	0.907609	0.494317	0.4635	0.525133	0.0616333	0.000107188	8.51124e-16	FALSE	yes	0.644304	TRUE	no	0	TRUE
isoComp_00018224	geneComp_00002283	ENST00000325658.3	ENSG00000100614.17	sictr	siERa	PPM1A	protein_coding	protein_coding	84.547	74.6303	94.4638	0.920125	2.42329	0.299225	2.25e-05	7.0668	8.64797	5.48562	0.381334	0.155683	-0.655747	2.62e-10	0.08695	0.1158	0.0581	-0.0577	1.86743e-15	1.86743e-15	FALSE	yes	0.999997	TRUE	no	0	NA
isoComp_00079832	geneComp_00011407	ENST00000406644.7	ENSG00000167074.14	sictr	siERa	TEF	protein_coding	protein_coding	12.4032	11.1512	13.6552	0.62615	0.765652	0.252076	0.0508443	1.22099	1.84708	0.594904	0.238402	0.0695688	-1.61826	1.05e-07	0.104017	0.1647	0.0433333	-0.121367	2.02664e-08	3.23565e-15	FALSE	yes	0.999844	TRUE	no	0	TRUE
isoComp_00079831	geneComp_00011407	ENST00000266304.8	ENSG00000167074.14	sictr	siERa	TEF	protein_coding	protein_coding	12.4032	11.1512	13.6552	0.62615	0.765652	0.252076	0.0508443	11.1706	9.30416	13.037	0.461565	0.702757	0.486218	0.00374273	0.895167	0.8353	0.955033	0.119733	3.23565e-15	3.23565e-15	FALSE	yes	0.999946	TRUE	no	0	TRUE
isoComp_00015646	geneComp_00001931	ENST00000366934.3	ENSG00000092978.10	sictr	siERa	GPATCH2	protein_coding	protein_coding	31.6693	36.0141	27.3245	0.434048	0.669117	-0.438518	1.04e-08	21.7345	27.0635	16.4055	0.539636	0.343524	-0.721824	6.62e-23	0.676017	0.751333	0.6007	-0.150633	6.9229e-15	6.9229e-15	FALSE	no	0.999998	TRUE	no	0	TRUE
isoComp_00015647	geneComp_00001931	ENST00000366935.7	ENSG00000092978.10	sictr	siERa	GPATCH2	protein_coding	protein_coding	31.6693	36.0141	27.3245	0.434048	0.669117	-0.438518	1.04e-08	8.41394	7.60896	9.21893	0.187598	0.418296	0.276569	0.139539	0.274183	0.211233	0.337133	0.1259	2.71127e-11	6.9229e-15	FALSE	yes	1	TRUE	no	0	TRUE
isoComp_00025065	geneComp_00003197	ENST00000489523.5	ENSG00000106541.11	sictr	siERa	AGR2	protein_coding	retained_intron	424.901	563.015	286.786	47.7001	23.175	-1.01396	1.54e-18	105.179	147.924	62.4344	6.53372	6.95721	-1.24431	3.53e-17	0.240783	0.264567	0.217	-0.0475667	0.156569	4.06652e-14	NA	NA	NA	NA	NA	0	NA
isoComp_00052780	geneComp_00007213	ENST00000466632.1	ENSG00000137936.16	sictr	siERa	BCAR3	protein_coding	processed_transcript	15.9528	17.0484	14.8573	0.460223	0.241133	-0.237995	0.008478	1.21688	2.1128	0.320958	0.0104261	0.0567199	-2.68125	2.74e-08	0.0728	0.1241	0.0215	-0.1026	6.49687e-14	6.49687e-14	NA	NA	0.298617	FALSE	NA	0	TRUE
isoComp_00126477	geneComp_00027377	ENST00000556440.6	ENSG00000258890.6	sictr	siERa	CEP95	protein_coding	protein_coding	23.7855	21.3211	26.2498	0.838928	2.91804	0.256914	0.094479	6.21672	6.41142	6.02203	0.332301	0.371636	-0.0902487	0.7194	0.267667	0.302867	0.232467	-0.0704	0.389698	6.49687e-14	FALSE	no	NA	NA	no	0	NA
isoComp_00052782	geneComp_00007213	ENST00000539242.5	ENSG00000137936.16	sictr	siERa	BCAR3	protein_coding	protein_coding	15.9528	17.0484	14.8573	0.460223	0.241133	-0.237995	0.008478	4.49913	5.23772	3.76054	0.480942	0.316179	-0.476922	0.0748942	0.27945	0.306267	0.252633	-0.0536333	0.682378	6.49687e-14	FALSE	yes	1	TRUE	no	0	TRUE
isoComp_00126480	geneComp_00027377	ENST00000579117.5	ENSG00000258890.6	sictr	siERa	CEP95	protein_coding	retained_intron	23.7855	21.3211	26.2498	0.838928	2.91804	0.256914	0.094479	0.601432	0	1.20286	0	0.26744	6.92227	7.66e-05	0.0229167	0	0.0458333	0.0458333	6.49687e-14	6.49687e-14	NA	NA	NA	NA	NA	0	NA
isoComp_00052777	geneComp_00007213	ENST00000260502.10	ENSG00000137936.16	sictr	siERa	BCAR3	protein_coding	protein_coding	15.9528	17.0484	14.8573	0.460223	0.241133	-0.237995	0.008478	7.39352	6.7458	8.04124	0.286477	0.434177	0.253083	0.310208	0.468583	0.3956	0.541567	0.145967	0.00122321	6.49687e-14	FALSE	yes	1	TRUE	no	0	TRUE
isoComp_00040131	geneComp_00005376	ENST00000476869.1	ENSG00000125249.6	sictr	siERa	RAP2A	protein_coding	nonsense_mediated_decay	12.9821	11.2132	14.751	0.212338	0.638386	0.355916	0.000123693	0.378632	0.757264	0	0.276563	0	-6.26165	0.000124478	0.03425	0.0685	0	-0.0685	1.90033e-07	1.46291e-13	TRUE	yes	0.747352	TRUE	no	0	TRUE
isoComp_00040130	geneComp_00005376	ENST00000245304.4	ENSG00000125249.6	sictr	siERa	RAP2A	protein_coding	protein_coding	12.9821	11.2132	14.751	0.212338	0.638386	0.355916	0.000123693	12.6035	10.456	14.751	0.48645	0.638386	0.496089	0.000377487	0.96575	0.9315	1	0.0685	1.46291e-13	1.46291e-13	FALSE	yes	0.996687	TRUE	no	0	TRUE
isoComp_00071791	geneComp_00010069	ENST00000518235.5	ENSG00000161010.14	sictr	siERa	MRNIP	protein_coding	protein_coding	15.4424	13.0169	17.8679	0.596146	1.81332	0.417049	0.00196832	0.447994	0.895988	0	0.252473	0	-6.50142	6.15e-07	0.0339	0.0678	0	-0.0678	1.94901e-12	1.94901e-12	FALSE	yes	0.99155	TRUE	no	0	TRUE
isoComp_00071804	geneComp_00010069	ENST00000522663.5	ENSG00000161010.14	sictr	siERa	MRNIP	protein_coding	nonsense_mediated_decay	15.4424	13.0169	17.8679	0.596146	1.81332	0.417049	0.00196832	7.81346	5.42265	10.2043	0.176744	0.705241	0.910859	3.47e-12	0.49675	0.418833	0.574667	0.155833	0.00425979	1.94901e-12	TRUE	yes	0.999223	TRUE	no	0	TRUE
isoComp_00063913	geneComp_00008813	ENST00000465671.1	ENSG00000149639.14	sictr	siERa	SOGA1	protein_coding	nonsense_mediated_decay	10.9651	10.9283	11.0019	0.564416	0.57475	-0.0334236	0.83093	0.350656	0.701312	0	0.217861	0	-6.15241	5.7e-11	0.0313	0.0626	0	-0.0626	2.87001e-07	1.99685e-12	NA	NA	1	TRUE	NA	0	TRUE
isoComp_00063910	geneComp_00008813	ENST00000237536.8	ENSG00000149639.14	sictr	siERa	SOGA1	protein_coding	protein_coding	10.9651	10.9283	11.0019	0.564416	0.57475	-0.0334236	0.83093	10.4424	10.0091	10.8758	0.418348	0.576927	0.119684	0.777667	0.952733	0.917	0.988467	0.0714667	1.99685e-12	1.99685e-12	FALSE	yes	1	TRUE	no	1	TRUE
isoComp_00105219	geneComp_00016278	ENST00000518068.5	ENSG00000198363.17	sictr	siERa	ASPH	protein_coding	protein_coding	10.3581	13.7443	6.97177	1.95205	0.869238	-1.01751	4.93e-09	2.48771	4.16125	0.814171	0.428581	0.160358	-2.33946	6.08e-15	0.210867	0.305833	0.1159	-0.189933	2.87677e-08	2.98743e-12	FALSE	yes	0.999998	TRUE	no	0	TRUE
isoComp_00085783	geneComp_00012409	ENST00000305264.7	ENSG00000171720.9	sictr	siERa	HDAC3	protein_coding	protein_coding	43.9265	57.522	30.331	0.675564	1.52801	-0.963046	3.22e-30	29.0649	40.1261	18.0038	0.877799	0.744261	-1.1558	8.98e-56	0.645833	0.697433	0.594233	-0.1032	2.98743e-12	2.98743e-12	FALSE	yes	1	TRUE	no	2	NA
isoComp_00105217	geneComp_00016278	ENST00000517903.5	ENSG00000198363.17	sictr	siERa	ASPH	protein_coding	protein_coding	10.3581	13.7443	6.97177	1.95205	0.869238	-1.01751	4.93e-09	0.507901	1.01247	0.00333122	0.742351	0.00333122	-6.26111	0.0718022	0.0313833	0.0622333	0.000533333	-0.0617	0.569652	2.98743e-12	FALSE	yes	1	TRUE	no	0	TRUE
isoComp_00105236	geneComp_00016278	ENST00000541428.5	ENSG00000198363.17	sictr	siERa	ASPH	protein_coding	protein_coding	10.3581	13.7443	6.97177	1.95205	0.869238	-1.01751	4.93e-09	1.42488	2.13319	0.716566	0.158076	0.0446849	-1.56059	2.83e-10	0.132067	0.1584	0.105733	-0.0526667	0.405076	2.98743e-12	FALSE	yes	1	TRUE	no	0	TRUE
isoComp_00105213	geneComp_00016278	ENST00000379454.8	ENSG00000198363.17	sictr	siERa	ASPH	protein_coding	protein_coding	10.3581	13.7443	6.97177	1.95205	0.869238	-1.01751	4.93e-09	2.74801	2.58226	2.91376	0.555775	0.333445	0.173613	0.918809	0.3017	0.1845	0.4189	0.2344	2.98743e-12	2.98743e-12	FALSE	yes	1	TRUE	no	0	TRUE
isoComp_00111668	geneComp_00018424	ENST00000623094.2	ENSG00000221819.5	sictr	siERa	GAS8-AS1	antisense_RNA	antisense_RNA	1.51515	1.51724	1.51306	0.184031	0.174207	-0.0652532	0.942878	0.165707	0.331415	0	0.0262146	0	-5.09345	NA	0.11075	0.2215	0	-0.2215	2.46837e-06	3.40801e-12	NA	NA	0.710658	TRUE	NA	0	FALSE
isoComp_00111667	geneComp_00018424	ENST00000408886.3	ENSG00000221819.5	sictr	siERa	GAS8-AS1	antisense_RNA	antisense_RNA	1.51515	1.51724	1.51306	0.184031	0.174207	-0.0652532	0.942878	1.34944	1.18583	1.51306	0.16289	0.174207	0.348964	0.912079	0.88925	0.7785	1	0.2215	3.40801e-12	3.40801e-12	NA	NA	0.562652	TRUE	NA	0	FALSE
isoComp_00086992	geneComp_00012619	ENST00000615093.1	ENSG00000172780.16	sictr	siERa	RAB43	protein_coding	protein_coding	12.8133	9.34242	16.2842	0.115829	0.784787	0.759035	6.97e-16	4.33808	5.46549	3.21067	0.333587	0.209904	-0.765627	0.0128013	0.392517	0.5861	0.198933	-0.387167	4.82473e-12	4.82473e-12	FALSE	yes	0.80978	TRUE	no	0	TRUE
isoComp_00086985	geneComp_00012619	ENST00000315150.9	ENSG00000172780.16	sictr	siERa	RAB43	protein_coding	protein_coding	12.8133	9.34242	16.2842	0.115829	0.784787	0.759035	6.97e-16	6.07724	2.00804	10.1464	0.720624	0.425402	2.33136	1.64e-08	0.420017	0.213967	0.626067	0.4121	0.000549413	4.82473e-12	FALSE	yes	0.987846	TRUE	no	0	TRUE
isoComp_00104848	geneComp_00016208	ENST00000615385.4	ENSG00000198081.10	sictr	siERa	ZBTB14	protein_coding	protein_coding	11.1769	11.5598	10.794	0.239355	0.265251	-0.141595	0.22638	0.711547	1.42309	0	1.42309	0	-7.16299	NA	0.0602333	0.120467	0	-0.120467	0.958321	4.88809e-12	FALSE	yes	1	TRUE	no	0	TRUE
isoComp_00104845	geneComp_00016208	ENST00000582388.5	ENSG00000198081.10	sictr	siERa	ZBTB14	protein_coding	protein_coding	11.1769	11.5598	10.794	0.239355	0.265251	-0.141595	0.22638	0.512912	1.02582	0	0.207455	0	-6.69463	6e-06	0.0447833	0.0895667	0	-0.0895667	4.88809e-12	4.88809e-12	FALSE	yes	0.445873	FALSE	no	0	TRUE
isoComp_00104847	geneComp_00016208	ENST00000614697.4	ENSG00000198081.10	sictr	siERa	ZBTB14	protein_coding	protein_coding	11.1769	11.5598	10.794	0.239355	0.265251	-0.141595	0.22638	5.72743	4.75101	6.70384	1.49656	0.421298	0.49587	0.681368	0.51755	0.414233	0.620867	0.206633	0.55953	4.88809e-12	FALSE	yes	1	TRUE	no	0	TRUE
isoComp_00000892	geneComp_00000110	ENST00000371335.4	ENSG00000005893.15	sictr	siERa	LAMP2	protein_coding	protein_coding	217.923	226.901	208.945	2.8513	3.38049	-0.159231	0.0309402	34.8187	43.4784	26.159	1.43504	0.913642	-0.732769	8.76e-22	0.158367	0.191533	0.1252	-0.0663333	5.78627e-12	5.78627e-12	FALSE	yes	1	TRUE	yes	0	TRUE
isoComp_00000891	geneComp_00000110	ENST00000200639.8	ENSG00000005893.15	sictr	siERa	LAMP2	protein_coding	protein_coding	217.923	226.901	208.945	2.8513	3.38049	-0.159231	0.0309402	161.288	161.175	161.401	4.02807	4.36075	0.00201798	0.923317	0.74115	0.7101	0.7722	0.0621	0.00118782	5.78627e-12	FALSE	yes	1	TRUE	yes	0	TRUE
isoComp_00035957	geneComp_00004715	ENST00000394215.6	ENSG00000119522.16	sictr	siERa	DENND1A	protein_coding	protein_coding	17.1392	21.04	13.2385	0.29307	0.497134	-0.711341	3.75e-16	5.35506	7.54076	3.16937	0.236998	0.241313	-1.24788	8.23e-12	0.299033	0.358833	0.239233	-0.1196	0.00147517	5.83906e-12	FALSE	yes	1	TRUE	no	0	TRUE
isoComp_00035961	geneComp_00004715	ENST00000475421.1	ENSG00000119522.16	sictr	siERa	DENND1A	protein_coding	processed_transcript	17.1392	21.04	13.2385	0.29307	0.497134	-0.711341	3.75e-16	1.99714	3.34498	0.649295	0.100848	0.154871	-2.34731	3.28e-05	0.1037	0.1589	0.0485	-0.1104	9.64976e-06	5.83906e-12	NA	NA	0.279225	FALSE	NA	0	TRUE
isoComp_00075579	geneComp_00010684	ENST00000426002.5	ENSG00000164054.15	sictr	siERa	SHISA5	protein_coding	protein_coding	205.409	216.063	194.755	3.03676	3.5692	-0.190298	0.0145735	49.229	41.4929	56.965	1.43821	1.51	0.457117	3.77e-05	0.24235	0.192233	0.292467	0.100233	5.83906e-12	5.83906e-12	FALSE	yes	0.8142	TRUE	no	3	NA
isoComp_00035956	geneComp_00004715	ENST00000373624.6	ENSG00000119522.16	sictr	siERa	DENND1A	protein_coding	protein_coding	17.1392	21.04	13.2385	0.29307	0.497134	-0.711341	3.75e-16	7.89256	7.91802	7.8671	0.264822	0.0675955	-0.00929498	0.892569	0.485833	0.376133	0.595533	0.2194	5.83906e-12	5.83906e-12	FALSE	yes	1	TRUE	no	0	TRUE
isoComp_00037034	geneComp_00004892	ENST00000266732.8	ENSG00000120802.13	sictr	siERa	TMPO	protein_coding	protein_coding	83.1658	100.545	65.7869	5.89648	2.35399	-0.652515	4.96e-11	29.432	39.7461	19.118	1.66757	0.789966	-1.05549	1.18e-24	0.343383	0.396167	0.2906	-0.105567	2.13993e-11	2.13993e-11	FALSE	yes	1	TRUE	no	0	TRUE
isoComp_00037036	geneComp_00004892	ENST00000393053.6	ENSG00000120802.13	sictr	siERa	TMPO	protein_coding	protein_coding	83.1658	100.545	65.7869	5.89648	2.35399	-0.652515	4.96e-11	6.39063	5.48009	7.30118	0.924337	0.765369	0.413274	0.491314	0.0821833	0.0539	0.110467	0.0565667	0.000128619	2.13993e-11	FALSE	yes	0.999993	TRUE	no	0	TRUE
isoComp_00037043	geneComp_00004892	ENST00000556029.5	ENSG00000120802.13	sictr	siERa	TMPO	protein_coding	protein_coding	83.1658	100.545	65.7869	5.89648	2.35399	-0.652515	4.96e-11	27.3608	30.4604	24.2613	1.39976	1.4632	-0.328159	0.0233874	0.335867	0.303467	0.368267	0.0648	0.00188432	2.13993e-11	FALSE	yes	1	TRUE	no	0	TRUE
isoComp_00129617	geneComp_00029543	ENST00000585346.5	ENSG00000267278.5	sictr	siERa	MAP3K14-AS1	antisense_RNA	antisense_RNA	8.58205	8.29636	8.86774	0.515987	0.452713	0.0483095	0.869195	0.427943	0	0.855886	0	0.184026	6.4361	0.00442824	0.0482333	0	0.0964667	0.0964667	2.32118e-11	2.32118e-11	NA	NA	0.0280431	FALSE	NA	1	NA
isoComp_00019884	geneComp_00002535	ENST00000370475.8	ENSG00000102081.13	sictr	siERa	FMR1	protein_coding	protein_coding	39.6437	43.3897	35.8977	2.02142	0.603513	-0.315369	0.000529305	5.91291	7.91391	3.91191	0.963216	0.387152	-1.01466	2.48e-06	0.146467	0.184267	0.108667	-0.0756	0.157737	2.70752e-11	FALSE	no	NA	NA	no	0	NA
isoComp_00019880	geneComp_00002535	ENST00000218200.12	ENSG00000102081.13	sictr	siERa	FMR1	protein_coding	protein_coding	39.6437	43.3897	35.8977	2.02142	0.603513	-0.315369	0.000529305	14.1773	13.8615	14.4931	1.64189	0.540066	0.064243	0.981039	0.360983	0.3177	0.404267	0.0865667	0.218484	2.70752e-11	FALSE	no	NA	NA	no	0	NA
isoComp_00028196	geneComp_00003621	ENST00000533742.5	ENSG00000110330.8	sictr	siERa	BIRC2	protein_coding	protein_coding	17.6252	17.8345	17.4159	0.469505	0.294246	-0.0744274	0.504217	0.50113	1.00226	0	0.301634	0	-6.66144	6.52e-05	0.0277667	0.0555333	0	-0.0555333	5.72662e-11	5.72662e-11	FALSE	yes	0.19765	FALSE	no	0	NA
isoComp_00028654	geneComp_00003675	ENST00000547198.5	ENSG00000110911.14	sictr	siERa	SLC11A2	protein_coding	protein_coding	32.0212	28.0729	35.9696	0.628419	0.83694	0.317218	0.000150417	5.71919	7.13191	4.30646	0.136504	0.308434	-0.726463	6.87e-07	0.1872	0.254433	0.119967	-0.134467	6.20575e-11	6.20575e-11	FALSE	yes	1	TRUE	no	0	TRUE
isoComp_00028648	geneComp_00003675	ENST00000262052.9	ENSG00000110911.14	sictr	siERa	SLC11A2	protein_coding	protein_coding	32.0212	28.0729	35.9696	0.628419	0.83694	0.317218	0.000150417	7.59753	3.43135	11.7637	0.544123	1.62401	1.77453	7.57e-10	0.22355	0.121533	0.325567	0.204033	3.38366e-05	6.20575e-11	FALSE	yes	1	TRUE	no	0	TRUE
isoComp_00083453	geneComp_00011946	ENST00000520233.1	ENSG00000169439.11	sictr	siERa	SDC2	protein_coding	processed_transcript	21.6609	20.8462	22.4757	0.816751	1.98684	0.0660055	0.706651	0.607046	1.21409	0	0.350639	0	-6.93557	0.000298773	0.0289333	0.0578667	0	-0.0578667	1.17142e-10	1.17142e-10	NA	NA	0.0155091	FALSE	NA	0	NA
isoComp_00083451	geneComp_00011946	ENST00000302190.8	ENSG00000169439.11	sictr	siERa	SDC2	protein_coding	protein_coding	21.6609	20.8462	22.4757	0.816751	1.98684	0.0660055	0.706651	5.44914	4.7758	6.12247	0.607637	0.494861	0.357709	0.391021	0.250183	0.2276	0.272767	0.0451667	0.537172	1.17142e-10	FALSE	yes	0.995654	TRUE	yes	0	NA
isoComp_00077237	geneComp_00010963	ENST00000340717.4	ENSG00000165105.9	sictr	siERa	RASEF	protein_coding	protein_coding	20.097	14.0479	26.1461	1.77713	3.54452	0.855447	0.00329195	1.67414	1.80592	1.54235	0.145348	0.211693	-0.226249	0.750821	0.0946333	0.130233	0.0590333	-0.0712	2.16801e-05	1.30231e-10	FALSE	yes	0.997717	TRUE	no	0	TRUE
isoComp_00077238	geneComp_00010963	ENST00000376447.3	ENSG00000165105.9	sictr	siERa	RASEF	protein_coding	protein_coding	20.097	14.0479	26.1461	1.77713	3.54452	0.855447	0.00329195	18.4229	12.242	24.6037	1.64583	3.33508	1.00645	3.33e-05	0.905367	0.869767	0.940967	0.0712	1.30231e-10	1.30231e-10	FALSE	yes	1	TRUE	no	0	TRUE
isoComp_00005445	geneComp_00000676	ENST00000541437.5	ENSG00000051825.14	sictr	siERa	MPHOSPH9	protein_coding	protein_coding	21.0103	27.586	14.4346	1.20767	0.212996	-0.976266	3.45e-26	1.10141	1.87369	0.329141	0.20342	0.286273	-2.4736	0.242635	0.0450167	0.0678	0.0222333	-0.0455667	0.39905	1.3251e-10	FALSE	no	NA	NA	no	0	NA
isoComp_00123155	geneComp_00025192	ENST00000514487.1	ENSG00000250222.1	sictr	siERa	AC008443.5	antisense_RNA	antisense_RNA	2.85354	3.49166	2.21543	0.0788164	0.0568821	-0.701659	0.179972	0.192694	0.385388	0	0.0433125	0	-5.3052	NA	0.0555167	0.111033	0	-0.111033	3.7395e-05	1.66786e-10	NA	NA	0.00362953	FALSE	NA	0	FALSE
isoComp_00123154	geneComp_00025192	ENST00000508877.1	ENSG00000250222.1	sictr	siERa	AC008443.5	antisense_RNA	antisense_RNA	2.85354	3.49166	2.21543	0.0788164	0.0568821	-0.701659	0.179972	2.66085	3.10627	2.21543	0.121839	0.0568821	-0.485734	0.65	0.944483	0.888967	1	0.111033	1.66786e-10	1.66786e-10	NA	NA	0.0229471	FALSE	NA	0	FALSE
isoComp_00053948	geneComp_00007377	ENST00000264904.8	ENSG00000138768.14	sictr	siERa	USO1	protein_coding	protein_coding	26.339	26.489	26.189	0.693755	0.225145	-0.056063	0.576658	6.06959	7.61188	4.5273	0.34584	0.101303	-0.748311	3.46e-13	0.229967	0.2871	0.172833	-0.114267	1.74906e-10	1.74906e-10	FALSE	yes	1	TRUE	no	0	TRUE
isoComp_00053951	geneComp_00007377	ENST00000514213.6	ENSG00000138768.14	sictr	siERa	USO1	protein_coding	protein_coding	26.339	26.489	26.189	0.693755	0.225145	-0.056063	0.576658	18.1706	16.6919	19.6493	0.40023	0.481708	0.2352	0.0576597	0.690383	0.630533	0.750233	0.1197	0.00023228	1.74906e-10	FALSE	yes	1	TRUE	no	0	TRUE
isoComp_00062575	geneComp_00008621	ENST00000277082.9	ENSG00000148019.12	sictr	siERa	CEP78	protein_coding	protein_coding	18.3871	21.1566	15.6175	0.606735	0.417072	-0.480894	6.04e-08	4.94525	6.2044	3.68609	0.840338	0.510801	-0.749614	0.0355777	0.26415	0.291467	0.236833	-0.0546333	0.810332	2.05234e-10	FALSE	no	NA	NA	no	0	NA
isoComp_00094712	geneComp_00014161	ENST00000471583.5	ENSG00000182185.18	sictr	siERa	RAD51B	protein_coding	protein_coding	10.9343	11.5828	10.2859	1.60766	0.463415	-0.214144	0.370091	2.14285	2.82175	1.46394	0.29781	0.268024	-0.942019	0.0314061	0.20325	0.2632	0.1433	-0.1199	0.530071	2.09381e-10	FALSE	yes	1	TRUE	no	0	TRUE
isoComp_00094709	geneComp_00014161	ENST00000460526.5	ENSG00000182185.18	sictr	siERa	RAD51B	protein_coding	processed_transcript	10.9343	11.5828	10.2859	1.60766	0.463415	-0.214144	0.370091	1.93439	2.43429	1.43449	0.384759	0.234174	-0.758861	0.31261	0.17645	0.211633	0.141267	-0.0703667	0.557666	2.09381e-10	NA	NA	0.0277265	FALSE	NA	0	TRUE
isoComp_00094719	geneComp_00014161	ENST00000497460.5	ENSG00000182185.18	sictr	siERa	RAD51B	protein_coding	processed_transcript	10.9343	11.5828	10.2859	1.60766	0.463415	-0.214144	0.370091	0.279924	0	0.559848	0	0.06285	5.83251	NA	0.0272833	0	0.0545667	0.0545667	2.09381e-10	2.09381e-10	NA	NA	0.0165294	FALSE	NA	0	TRUE
isoComp_00094708	geneComp_00014161	ENST00000390683.7	ENSG00000182185.18	sictr	siERa	RAD51B	protein_coding	protein_coding	10.9343	11.5828	10.2859	1.60766	0.463415	-0.214144	0.370091	1.6834	1.45748	1.90933	0.731856	0.386281	0.387267	0.960018	0.149133	0.110467	0.1878	0.0773333	0.861817	2.09381e-10	FALSE	yes	0.999993	TRUE	no	0	TRUE
isoComp_00005165	geneComp_00000647	ENST00000431212.6	ENSG00000049759.17	sictr	siERa	NEDD4L	protein_coding	protein_coding	17.976	15.4469	20.5052	0.259758	0.911178	0.367123	3.99e-05	4.24244	3.13565	5.34922	0.586602	0.746623	0.768662	0.0913721	0.23065	0.202433	0.258867	0.0564333	0.772976	2.18008e-10	FALSE	no	NA	NA	no	0	NA
isoComp_00005161	geneComp_00000647	ENST00000256830.13	ENSG00000049759.17	sictr	siERa	NEDD4L	protein_coding	protein_coding	17.976	15.4469	20.5052	0.259758	0.911178	0.367123	3.99e-05	1.86816	0.990109	2.74621	0.785536	0.770696	1.46253	0.633801	0.0969	0.0625333	0.131267	0.0687333	0.467921	2.18008e-10	FALSE	no	NA	NA	no	0	NA
isoComp_00015106	geneComp_00001870	ENST00000375213.7	ENSG00000091436.16	sictr	siERa	MAP3K20	protein_coding	protein_coding	24.5328	24.328	24.7375	2.17001	1.58431	-0.016904	0.936886	5.65681	6.508	4.80563	0.514957	0.310905	-0.436705	0.0390135	0.23125	0.268133	0.194367	-0.0737667	0.00118782	2.84912e-10	FALSE	yes	1	TRUE	no	0	TRUE
isoComp_00015107	geneComp_00001870	ENST00000409176.6	ENSG00000091436.16	sictr	siERa	MAP3K20	protein_coding	protein_coding	24.5328	24.328	24.7375	2.17001	1.58431	-0.016904	0.936886	5.39694	6.14426	4.64962	0.541575	0.256426	-0.401372	0.0741202	0.221433	0.252933	0.189933	-0.063	0.215002	2.84912e-10	FALSE	yes	1	TRUE	no	0	TRUE
isoComp_00015105	geneComp_00001870	ENST00000338983.7	ENSG00000091436.16	sictr	siERa	MAP3K20	protein_coding	protein_coding	24.5328	24.328	24.7375	2.17001	1.58431	-0.016904	0.936886	9.77917	7.90177	11.6566	0.801927	0.848439	0.560306	0.019401	0.397483	0.324233	0.470733	0.1465	2.84912e-10	2.84912e-10	FALSE	yes	1	TRUE	no	0	TRUE
isoComp_00058241	geneComp_00007923	ENST00000546128.5	ENSG00000142973.13	sictr	siERa	CYP4B1	protein_coding	processed_transcript	4.70973	3.45135	5.9681	0.115732	0.11295	0.744893	1.27e-07	0.239333	0.478667	0	0.0555859	0	-5.61078	NA	0.0697667	0.139533	0	-0.139533	2.99719e-10	2.99719e-10	NA	NA	0.0113382	FALSE	NA	0	NA
isoComp_00024475	geneComp_00003106	ENST00000393467.1	ENSG00000105974.11	sictr	siERa	CAV1	protein_coding	protein_coding	34.5257	36.7176	32.3339	1.30108	1.33936	-0.223436	0.0170095	16.5603	18.9945	14.126	1.16448	1.55015	-0.426963	0.0186891	0.475733	0.516933	0.434533	-0.0824	0.337068	2.99719e-10	FALSE	yes	0.951357	TRUE	no	1	TRUE
isoComp_00024477	geneComp_00003106	ENST00000393470.1	ENSG00000105974.11	sictr	siERa	CAV1	protein_coding	protein_coding	34.5257	36.7176	32.3339	1.30108	1.33936	-0.223436	0.0170095	1.65763	3.07976	0.235507	0.174448	0.220687	-3.65366	0.038923	0.0460333	0.0844333	0.00763333	-0.0768	0.0289224	2.99719e-10	FALSE	yes	0.99202	TRUE	no	0	TRUE
isoComp_00024478	geneComp_00003106	ENST00000405348.5	ENSG00000105974.11	sictr	siERa	CAV1	protein_coding	protein_coding	34.5257	36.7176	32.3339	1.30108	1.33936	-0.223436	0.0170095	4.98479	3.1006	6.86898	0.859972	1.01492	1.145	0.0394129	0.149667	0.0839667	0.215367	0.1314	0.0596713	2.99719e-10	FALSE	yes	0.958935	TRUE	no	0	TRUE
isoComp_00042741	geneComp_00005769	ENST00000339514.8	ENSG00000128641.18	sictr	siERa	MYO1B	protein_coding	protein_coding	218.132	143.762	292.502	14.0543	22.9087	0.984271	3.2e-16	79.4064	60.1789	98.634	4.5423	2.97351	0.712735	3.69e-09	0.380083	0.4203	0.339867	-0.0804333	0.0142278	3.01899e-10	FALSE	yes	1	TRUE	no	0	TRUE
isoComp_00042740	geneComp_00005769	ENST00000304164.8	ENSG00000128641.18	sictr	siERa	MYO1B	protein_coding	protein_coding	218.132	143.762	292.502	14.0543	22.9087	0.984271	3.2e-16	37.2786	19.4673	55.09	2.03515	5.54743	1.50026	1.12e-18	0.161517	0.135267	0.187767	0.0525	3.01899e-10	3.01899e-10	FALSE	yes	1	TRUE	no	0	TRUE
isoComp_00007183	geneComp_00000891	ENST00000587001.6	ENSG00000065268.10	sictr	siERa	WDR18	protein_coding	protein_coding	19.8909	20.2413	19.5406	0.594244	0.724562	-0.0920107	0.503065	0.495495	0.990989	0	0.229479	0	-6.64528	3.84e-08	0.0247167	0.0494333	0	-0.0494333	5.39309e-10	5.39309e-10	FALSE	no	NA	NA	no	0	NA
isoComp_00053548	geneComp_00007332	ENST00000559798.2	ENSG00000138604.9	sictr	siERa	GLCE	protein_coding	processed_transcript	19.4344	20.0132	18.8557	1.09258	0.650318	-0.127505	0.311802	3.84739	5.13581	2.55897	0.438956	0.139854	-1.00221	4.16e-05	0.19565	0.255733	0.135567	-0.120167	6.51516e-10	6.51516e-10	NA	NA	0.437348	FALSE	NA	0	TRUE
isoComp_00053546	geneComp_00007332	ENST00000559420.2	ENSG00000138604.9	sictr	siERa	GLCE	protein_coding	protein_coding	19.4344	20.0132	18.8557	1.09258	0.650318	-0.127505	0.311802	4.87708	4.44961	5.30454	0.147336	0.290308	0.253027	0.31619	0.252417	0.223667	0.281167	0.0575	0.306166	6.51516e-10	FALSE	yes	1	TRUE	no	0	TRUE
isoComp_00053545	geneComp_00007332	ENST00000261858.6	ENSG00000138604.9	sictr	siERa	GLCE	protein_coding	protein_coding	19.4344	20.0132	18.8557	1.09258	0.650318	-0.127505	0.311802	10.5916	10.2733	10.9098	0.694403	0.394735	0.0866391	0.937275	0.545667	0.5126	0.578733	0.0661333	0.145728	6.51516e-10	FALSE	yes	1	TRUE	no	0	TRUE
isoComp_00076440	geneComp_00010831	ENST00000297063.10	ENSG00000164542.12	sictr	siERa	KIAA0895	protein_coding	protein_coding	4.47771	4.90937	4.04606	0.103081	0.281694	-0.324851	0.0194967	0.442009	0.884017	0	0.171097	0	-6.48223	8.54e-13	0.09035	0.1807	0	-0.1807	6.58081e-10	6.58081e-10	FALSE	yes	0.999999	TRUE	no	0	TRUE
isoComp_00076446	geneComp_00010831	ENST00000453212.5	ENSG00000164542.12	sictr	siERa	KIAA0895	protein_coding	protein_coding	4.47771	4.90937	4.04606	0.103081	0.281694	-0.324851	0.0194967	0.70985	0.93875	0.48095	0.290967	0.276604	-0.950452	0.797797	0.15195	0.1894	0.1145	-0.0749	0.877198	6.58081e-10	FALSE	yes	0.999971	TRUE	no	0	TRUE
isoComp_00076441	geneComp_00010831	ENST00000317020.10	ENSG00000164542.12	sictr	siERa	KIAA0895	protein_coding	protein_coding	4.47771	4.90937	4.04606	0.103081	0.281694	-0.324851	0.0194967	1.34516	0.966236	1.72408	0.313711	0.440084	0.828871	0.493379	0.3051	0.1945	0.4157	0.2212	0.410017	6.58081e-10	FALSE	yes	0.999999	TRUE	no	0	TRUE
isoComp_00013322	geneComp_00001653	ENST00000559835.5	ENSG00000086666.18	sictr	siERa	ZFAND6	protein_coding	protein_coding	134.806	129.232	140.379	4.69107	1.91073	0.0795033	0.408114	12.0273	15.706	8.34857	1.71684	0.200946	-0.910911	2.15e-06	0.0902167	0.1209	0.0595333	-0.0613667	6.76877e-10	6.76877e-10	FALSE	yes	0.996057	TRUE	no	0	FALSE
isoComp_00013317	geneComp_00001653	ENST00000558494.5	ENSG00000086666.18	sictr	siERa	ZFAND6	protein_coding	protein_coding	134.806	129.232	140.379	4.69107	1.91073	0.0795033	0.408114	72.8082	65.2977	80.3188	2.49235	1.64493	0.298665	0.0133494	0.538733	0.505233	0.572233	0.067	7.03571e-06	6.76877e-10	FALSE	yes	0.99763	TRUE	no	0	FALSE
isoComp_00049556	geneComp_00006742	ENST00000548925.5	ENSG00000135441.7	sictr	siERa	BLOC1S1	protein_coding	protein_coding	133.179	143.389	122.969	2.90307	5.25168	-0.262257	0.0107858	117.518	122.088	112.948	1.17916	4.78425	-0.112254	0.47532	0.885183	0.8518	0.918567	0.0667667	8.39451e-10	8.39451e-10	FALSE	yes	0.973004	TRUE	no	0	NA
isoComp_00127834	geneComp_00028393	ENST00000568525.1	ENSG00000261183.5	sictr	siERa	SPINT1-AS1	antisense_RNA	antisense_RNA	26.5922	32.7916	20.3928	1.10831	0.533682	-0.724989	9.71e-09	8.17816	11.3839	4.9724	0.881475	0.438203	-1.19335	7.08e-05	0.295133	0.3461	0.244167	-0.101933	0.0523014	1.04424e-09	NA	NA	0.0589155	FALSE	NA	0	FALSE
isoComp_00127832	geneComp_00028393	ENST00000565315.1	ENSG00000261183.5	sictr	siERa	SPINT1-AS1	antisense_RNA	antisense_RNA	26.5922	32.7916	20.3928	1.10831	0.533682	-0.724989	9.71e-09	4.26546	3.66075	4.87017	0.129477	0.239323	0.410856	0.499065	0.175583	0.111633	0.239533	0.1279	1.04424e-09	1.04424e-09	NA	NA	0.0127084	FALSE	NA	0	FALSE
isoComp_00038939	geneComp_00005166	ENST00000436811.1	ENSG00000123473.15	sictr	siERa	STIL	protein_coding	protein_coding	10.1642	13.938	6.39049	0.902476	0.35758	-1.16925	1.26e-24	0.509764	1.01953	0	0.228067	0	-6.68584	0.000132784	0.0361667	0.0723333	0	-0.0723333	1.73624e-09	1.73624e-09	NA	NA	0.232997	FALSE	NA	0	NA
isoComp_00038933	geneComp_00005166	ENST00000337817.9	ENSG00000123473.15	sictr	siERa	STIL	protein_coding	protein_coding	10.1642	13.938	6.39049	0.902476	0.35758	-1.16925	1.26e-24	0.186108	0.0631438	0.309071	0.0631438	0.229429	2.12507	0.887326	0.0274833	0.00416667	0.0508	0.0466333	0.717548	1.73624e-09	FALSE	yes	1	TRUE	no	1	NA
isoComp_00037187	geneComp_00004908	ENST00000380476.7	ENSG00000120915.13	sictr	siERa	EPHX2	protein_coding	protein_coding	4.07781	4.6973	3.45832	0.0349228	0.0749288	-0.481031	0.00160691	1.90713	2.49757	1.3167	0.15502	0.15126	-0.918445	0.00261119	0.455617	0.531633	0.3796	-0.152033	0.22722	1.75868e-09	FALSE	yes	1	TRUE	no	0	FALSE
isoComp_00037193	geneComp_00004908	ENST00000521780.5	ENSG00000120915.13	sictr	siERa	EPHX2	protein_coding	protein_coding	4.07781	4.6973	3.45832	0.0349228	0.0749288	-0.481031	0.00160691	0.269845	0	0.53969	0	0.0883517	5.78055	6.44e-08	0.0786333	0	0.157267	0.157267	1.75868e-09	1.75868e-09	FALSE	yes	1	TRUE	no	0	FALSE
isoComp_00034060	geneComp_00004411	ENST00000376692.8	ENSG00000116670.14	sictr	siERa	MAD2L2	protein_coding	protein_coding	36.0345	34.6272	37.4418	1.31953	2.27484	0.0715643	0.662885	25.342	25.3939	25.2901	0.571767	1.73289	-0.00591206	0.959161	0.70455	0.734233	0.674867	-0.0593667	0.0610205	2.15548e-09	FALSE	yes	0.999438	TRUE	no	0	TRUE
isoComp_00034057	geneComp_00004411	ENST00000376667.7	ENSG00000116670.14	sictr	siERa	MAD2L2	protein_coding	protein_coding	36.0345	34.6272	37.4418	1.31953	2.27484	0.0715643	0.662885	3.42062	1.49421	5.34703	0.262598	0.08073	1.83243	6.25e-07	0.09325	0.0428667	0.143633	0.100767	2.15548e-09	2.15548e-09	FALSE	yes	0.999431	TRUE	no	0	TRUE
isoComp_00032973	geneComp_00004265	ENST00000409046.5	ENSG00000115526.10	sictr	siERa	CHST10	protein_coding	protein_coding	6.14607	5.58693	6.70521	0.350335	0.360399	0.229101	0.145358	0.274253	0.548507	0	0.120635	0	-5.8035	0.00969426	0.0481333	0.0962667	0	-0.0962667	2.84434e-09	2.84434e-09	FALSE	yes	0.138478	FALSE	no	0	TRUE
isoComp_00032972	geneComp_00004265	ENST00000264249.7	ENSG00000115526.10	sictr	siERa	CHST10	protein_coding	protein_coding	6.14607	5.58693	6.70521	0.350335	0.360399	0.229101	0.145358	5.20788	4.41701	5.99875	0.0841937	0.165229	0.440732	0.00394046	0.847	0.7969	0.8971	0.1002	0.1186	2.84434e-09	FALSE	yes	0.999998	TRUE	no	0	TRUE
isoComp_00047331	geneComp_00006424	ENST00000311713.11	ENSG00000133316.15	sictr	siERa	WDR74	protein_coding	protein_coding	37.9186	38.2451	37.5921	0.221184	0.474172	-0.0649406	0.563105	2.83403	3.86665	1.80142	0.0717161	0.0287378	-1.09769	1.96e-06	0.0745333	0.101133	0.0479333	-0.0532	2.92598e-09	2.92598e-09	FALSE	yes	1	TRUE	no	0	NA
isoComp_00046449	geneComp_00006288	ENST00000419711.6	ENSG00000132507.17	sictr	siERa	EIF5A	protein_coding	protein_coding	400.927	475.686	326.168	2.99762	13.5051	-0.58422	4.88e-13	87.3744	125.821	48.9278	1.45031	6.06747	-1.36247	8.5e-15	0.206767	0.264533	0.149	-0.115533	3.63867e-09	3.63867e-09	FALSE	yes	0.987058	TRUE	no	0	TRUE
isoComp_00046445	geneComp_00006288	ENST00000336452.11	ENSG00000132507.17	sictr	siERa	EIF5A	protein_coding	protein_coding	400.927	475.686	326.168	2.99762	13.5051	-0.58422	4.88e-13	121.393	124.379	118.406	15.2028	6.48674	-0.070993	0.864657	0.31345	0.261233	0.365667	0.104433	0.204403	3.63867e-09	FALSE	yes	0.995449	TRUE	no	0	TRUE
isoComp_00023400	geneComp_00002961	ENST00000586861.5	ENSG00000105290.11	sictr	siERa	APLP1	protein_coding	protein_coding	10.0588	10.937	9.18071	0.252822	0.660558	-0.29874	0.0483191	3.16316	3.70209	2.62423	0.265755	0.166134	-0.494847	0.0486001	0.312267	0.3378	0.286733	-0.0510667	0.602642	4.33735e-09	FALSE	yes	1	TRUE	no	0	TRUE
isoComp_00023405	geneComp_00002961	ENST00000590561.5	ENSG00000105290.11	sictr	siERa	APLP1	protein_coding	nonsense_mediated_decay	10.0588	10.937	9.18071	0.252822	0.660558	-0.29874	0.0483191	0.798295	0.274716	1.32187	0.0413897	0.0664213	2.22586	1.88e-09	0.08505	0.0253	0.1448	0.1195	4.33735e-09	4.33735e-09	TRUE	no	1	TRUE	yes	0	TRUE
isoComp_00029157	geneComp_00003739	ENST00000547606.1	ENSG00000111412.5	sictr	siERa	C12orf49	protein_coding	protein_coding	37.5018	26.1483	48.8553	0.847891	1.68003	0.861094	1.4e-24	5.17059	4.82802	5.51316	0.681893	0.656225	0.191075	0.940364	0.14915	0.1848	0.1135	-0.0713	0.267498	5.58442e-09	NA	NA	0.0174655	FALSE	NA	0	TRUE
isoComp_00029158	geneComp_00003739	ENST00000547630.1	ENSG00000111412.5	sictr	siERa	C12orf49	protein_coding	nonsense_mediated_decay	37.5018	26.1483	48.8553	0.847891	1.68003	0.861094	1.4e-24	14.0744	10.7055	17.4433	0.947879	1.09077	0.703808	0.00204957	0.382333	0.408133	0.356533	-0.0516	0.600282	5.58442e-09	TRUE	no	0.788643	TRUE	no	0	TRUE
isoComp_00029156	geneComp_00003739	ENST00000261318.4	ENSG00000111412.5	sictr	siERa	C12orf49	protein_coding	protein_coding	37.5018	26.1483	48.8553	0.847891	1.68003	0.861094	1.4e-24	16.4391	9.17802	23.7003	0.112756	0.738713	1.36769	6.28e-62	0.418533	0.351833	0.485233	0.1334	5.58442e-09	5.58442e-09	FALSE	yes	0.805362	TRUE	no	0	TRUE
isoComp_00031035	geneComp_00004029	ENST00000322887.8	ENSG00000113615.12	sictr	siERa	SEC24A	protein_coding	protein_coding	15.4674	13.8827	17.0521	0.591654	1.37915	0.255465	0.0347519	1.60487	2.29661	0.913132	0.0336624	0.0391268	-1.32117	1.37e-11	0.110333	0.1661	0.0545667	-0.111533	1.0886e-07	6.91875e-09	FALSE	yes	1	TRUE	no	0	TRUE
isoComp_00031036	geneComp_00004029	ENST00000398844.6	ENSG00000113615.12	sictr	siERa	SEC24A	protein_coding	protein_coding	15.4674	13.8827	17.0521	0.591654	1.37915	0.255465	0.0347519	13.2445	10.9674	15.5217	0.505147	1.06998	0.500684	0.000264026	0.850917	0.7899	0.911933	0.122033	6.91875e-09	6.91875e-09	FALSE	yes	1	TRUE	no	0	TRUE
isoComp_00079086	geneComp_00011288	ENST00000303887.9	ENSG00000166508.17	sictr	siERa	MCM7	protein_coding	protein_coding	154.329	200.253	108.405	12.8992	4.1127	-0.926506	7.77e-20	54.9515	76.097	33.8061	7.33621	2.08606	-1.17032	3.71e-13	0.344883	0.378433	0.311333	-0.0671	0.0245711	9.12572e-09	FALSE	yes	1	TRUE	no	0	NA
isoComp_00016603	geneComp_00002062	ENST00000406259.1	ENSG00000099889.13	sictr	siERa	ARVCF	protein_coding	protein_coding	14.3203	11.7062	16.9345	0.0842761	0.921958	0.491065	4.02e-07	0.419783	0.839566	0	0.292688	0	-6.40865	1.08e-09	0.0357	0.0714	0	-0.0714	1.26503e-08	1.26503e-08	FALSE	yes	1	TRUE	no	0	FALSE
isoComp_00016604	geneComp_00002062	ENST00000406522.5	ENSG00000099889.13	sictr	siERa	ARVCF	protein_coding	protein_coding	14.3203	11.7062	16.9345	0.0842761	0.921958	0.491065	4.02e-07	4.56411	3.21159	5.91662	0.128563	0.233418	0.879435	5.27e-08	0.313567	0.274267	0.352867	0.0786	0.410798	1.26503e-08	FALSE	yes	1	TRUE	no	0	FALSE
isoComp_00070147	geneComp_00009829	ENST00000358356.9	ENSG00000159216.18	sictr	siERa	RUNX1	protein_coding	protein_coding	16.1305	12.394	19.8669	0.323755	0.465663	0.638886	1.95e-15	0.860338	1.35635	0.364328	0.253282	0.0464902	-1.86795	5.09e-06	0.0635667	0.1087	0.0184333	-0.0902667	7.82625e-07	1.45362e-08	FALSE	yes	0.963851	TRUE	no	0	TRUE
isoComp_00070148	geneComp_00009829	ENST00000399237.6	ENSG00000159216.18	sictr	siERa	RUNX1	protein_coding	protein_coding	16.1305	12.394	19.8669	0.323755	0.465663	0.638886	1.95e-15	0.381001	0.762001	0	0.277918	0	-6.27053	0.000236185	0.0313	0.0626	0	-0.0626	1.45362e-08	1.45362e-08	FALSE	yes	0.344162	FALSE	no	0	TRUE
isoComp_00070146	geneComp_00009829	ENST00000344691.8	ENSG00000159216.18	sictr	siERa	RUNX1	protein_coding	protein_coding	16.1305	12.394	19.8669	0.323755	0.465663	0.638886	1.95e-15	13.5069	9.11168	17.9022	0.262372	0.489905	0.973569	2.33e-27	0.818317	0.735633	0.901	0.165367	2.07575e-08	1.45362e-08	FALSE	yes	0.999988	TRUE	no	0	TRUE
isoComp_00001099	geneComp_00000138	ENST00000424760.5	ENSG00000006576.16	sictr	siERa	PHTF2	protein_coding	protein_coding	29.373	23.1647	35.5812	0.509388	0.863894	0.579289	2.81e-15	6.75351	7.00193	6.50509	0.343785	0.437994	-0.106028	0.770483	0.243083	0.3026	0.183567	-0.119033	0.00161785	1.53999e-08	FALSE	yes	1	TRUE	no	0	TRUE
isoComp_00001096	geneComp_00000138	ENST00000307305.12	ENSG00000006576.16	sictr	siERa	PHTF2	protein_coding	protein_coding	29.373	23.1647	35.5812	0.509388	0.863894	0.579289	2.81e-15	18.6913	12.9309	24.4517	0.518604	0.787707	0.918586	2.66e-24	0.6224	0.557833	0.686967	0.129133	1.53999e-08	1.53999e-08	FALSE	yes	1	TRUE	no	0	TRUE
isoComp_00087033	geneComp_00012624	ENST00000504961.1	ENSG00000172795.15	sictr	siERa	DCP2	protein_coding	processed_transcript	39.6402	32.1078	47.1726	1.81424	1.71744	0.515032	1.41e-08	5.66864	6.33268	5.00459	0.132844	0.310047	-0.33896	0.221626	0.15205	0.197967	0.106133	-0.0918333	1.58109e-08	1.58109e-08	NA	NA	0.119443	FALSE	NA	0	TRUE
isoComp_00087031	geneComp_00012624	ENST00000389063.2	ENSG00000172795.15	sictr	siERa	DCP2	protein_coding	protein_coding	39.6402	32.1078	47.1726	1.81424	1.71744	0.515032	1.41e-08	28.0852	20.6301	35.5403	0.517227	1.67268	0.784413	6.45e-20	0.699167	0.645433	0.7529	0.107467	0.00452696	1.58109e-08	FALSE	yes	0.999801	TRUE	no	0	TRUE
isoComp_00076472	geneComp_00010835	ENST00000519571.1	ENSG00000164574.15	sictr	siERa	GALNT10	protein_coding	processed_transcript	37.181	42.2309	32.1312	0.931494	1.82144	-0.436227	9.3e-07	8.11864	11.6893	4.54795	0.967971	0.315052	-1.35997	5.48e-07	0.208983	0.2763	0.141667	-0.134633	1.00334e-07	1.59221e-08	NA	NA	0.0876973	FALSE	NA	0	TRUE
isoComp_00076466	geneComp_00010835	ENST00000297107.10	ENSG00000164574.15	sictr	siERa	GALNT10	protein_coding	protein_coding	37.181	42.2309	32.1312	0.931494	1.82144	-0.436227	9.3e-07	27.3049	28.4877	26.1221	0.584218	1.13913	-0.125019	0.0866658	0.744783	0.675367	0.8142	0.138833	1.59221e-08	1.59221e-08	FALSE	yes	1	TRUE	no	0	TRUE
isoComp_00011717	geneComp_00001435	ENST00000355667.10	ENSG00000079805.16	sictr	siERa	DNM2	protein_coding	protein_coding	105.322	97.7154	112.929	2.92454	7.74339	0.1668	0.129953	39.7725	40.0272	39.5178	2.11899	1.7171	-0.0184746	0.877415	0.38035	0.4096	0.3511	-0.0585	0.173727	2.02875e-08	FALSE	no	NA	NA	no	1	NA
isoComp_00042019	geneComp_00005649	ENST00000597937.5	ENSG00000127527.13	sictr	siERa	EPS15L1	protein_coding	protein_coding	32.8755	43.1128	22.6381	0.529712	0.421953	-0.971011	2.23e-44	12.3135	17.8672	6.75981	0.321618	0.0462455	-1.40094	1.92e-80	0.356617	0.4144	0.298833	-0.115567	2.08874e-08	2.08874e-08	FALSE	yes	1	TRUE	no	0	NA
isoComp_00094566	geneComp_00014135	ENST00000380708.5	ENSG00000182093.14	sictr	siERa	WRB	protein_coding	protein_coding	66.109	72.1653	60.0527	1.84776	2.4506	-0.304466	0.00116029	26.7935	34.2892	19.2977	1.38486	1.38121	-0.828995	2.1e-08	0.397983	0.475167	0.3208	-0.154367	2.11116e-08	2.11116e-08	FALSE	yes	0.589069	TRUE	no	0	FALSE
isoComp_00094565	geneComp_00014135	ENST00000333781.9	ENSG00000182093.14	sictr	siERa	WRB	protein_coding	protein_coding	66.109	72.1653	60.0527	1.84776	2.4506	-0.304466	0.00116029	28.6005	26.2181	30.9828	1.70286	1.05876	0.240822	0.353672	0.439833	0.3632	0.516467	0.153267	1.23087e-06	2.11116e-08	FALSE	yes	0.892149	TRUE	no	0	FALSE
isoComp_00012460	geneComp_00001532	ENST00000316626.5	ENSG00000082701.14	sictr	siERa	GSK3B	protein_coding	protein_coding	69.2369	68.1445	70.3293	0.704517	1.82461	0.00447697	0.970567	33.711	35.0134	32.4087	0.730808	1.14646	-0.111491	0.25632	0.4873	0.5139	0.4607	-0.0532	0.117211	3.59916e-08	FALSE	yes	1	TRUE	no	0	TRUE
isoComp_00012459	geneComp_00001532	ENST00000264235.12	ENSG00000082701.14	sictr	siERa	GSK3B	protein_coding	protein_coding	69.2369	68.1445	70.3293	0.704517	1.82461	0.00447697	0.970567	28.089	24.3583	31.8196	0.406684	0.708307	0.385364	7.88e-09	0.405033	0.357467	0.4526	0.0951333	3.59916e-08	3.59916e-08	FALSE	yes	0.999942	TRUE	no	0	TRUE
isoComp_00075776	geneComp_00010705	ENST00000504110.1	ENSG00000164096.12	sictr	siERa	C4orf3	protein_coding	protein_coding	89.0198	109.728	68.3115	2.50884	1.21886	-0.724131	1.74e-23	42.8683	60.79	24.9467	2.53575	1.77703	-1.28465	1.51e-20	0.459333	0.553867	0.3648	-0.189067	4.01953e-08	3.60477e-08	FALSE	yes	0.0753229	FALSE	no	0	TRUE
isoComp_00075775	geneComp_00010705	ENST00000399075.6	ENSG00000164096.12	sictr	siERa	C4orf3	protein_coding	protein_coding	89.0198	109.728	68.3115	2.50884	1.21886	-0.724131	1.74e-23	46.1515	48.9381	43.3649	2.03292	1.31379	-0.174393	0.129561	0.540667	0.446133	0.6352	0.189067	3.60477e-08	3.60477e-08	FALSE	yes	0.741757	TRUE	no	0	TRUE
isoComp_00085404	geneComp_00012330	ENST00000458290.5	ENSG00000171346.15	sictr	siERa	KRT15	protein_coding	protein_coding	6.13285	7.33247	4.93323	0.118305	0.205439	-0.616688	1.95e-06	0.287711	0.575421	0	0.0556455	0	-5.8714	0.000164749	0.0392167	0.0784333	0	-0.0784333	3.68631e-08	3.68631e-08	FALSE	yes	0.30989	FALSE	no	0	TRUE
isoComp_00029044	geneComp_00003724	ENST00000546296.5	ENSG00000111321.10	sictr	siERa	LTBR	protein_coding	processed_transcript	73.696	67.392	79.9999	3.47771	1.65602	0.207371	0.0276121	5.59989	7.21306	3.98672	0.753031	0.286443	-0.853793	0.00371452	0.0781833	0.106633	0.0497333	-0.0569	3.68631e-08	3.68631e-08	NA	NA	0.0735493	FALSE	NA	0	NA
isoComp_00029030	geneComp_00003724	ENST00000228918.8	ENSG00000111321.10	sictr	siERa	LTBR	protein_coding	protein_coding	73.696	67.392	79.9999	3.47771	1.65602	0.207371	0.0276121	43.3191	37.8931	48.7452	2.82149	1.24552	0.363241	0.0368336	0.5857	0.5611	0.6103	0.0492	0.559965	3.68631e-08	FALSE	yes	1	TRUE	yes	0	NA
isoComp_00085403	geneComp_00012330	ENST00000393976.6	ENSG00000171346.15	sictr	siERa	KRT15	protein_coding	protein_coding	6.13285	7.33247	4.93323	0.118305	0.205439	-0.616688	1.95e-06	2.86671	3.26214	2.47127	0.14271	0.134749	-0.399159	0.0688274	0.473167	0.444833	0.5015	0.0566667	0.691618	3.68631e-08	FALSE	yes	1	TRUE	no	0	TRUE
isoComp_00020098	geneComp_00002570	ENST00000472897.5	ENSG00000102317.17	sictr	siERa	RBM3	protein_coding	processed_transcript	158.523	186.124	130.922	7.99595	2.27747	-0.548391	7.93e-11	23.0534	32.9667	13.14	2.96995	0.995009	-1.32638	2.48e-09	0.138383	0.1766	0.100167	-0.0764333	5.38245e-08	5.38245e-08	NA	NA	0.0714463	FALSE	NA	0	NA
isoComp_00062196	geneComp_00008570	ENST00000317827.8	ENSG00000147526.19	sictr	siERa	TACC1	protein_coding	protein_coding	25.5284	28.5627	22.4942	0.548401	1.02703	-0.386704	3.49e-06	12.1553	14.1585	10.1521	0.28996	0.614931	-0.479489	1.07e-07	0.47345	0.495967	0.450933	-0.0450333	0.587559	5.50736e-08	FALSE	no	NA	NA	no	1	NA
isoComp_00062195	geneComp_00008570	ENST00000276520.12	ENSG00000147526.19	sictr	siERa	TACC1	protein_coding	protein_coding	25.5284	28.5627	22.4942	0.548401	1.02703	-0.386704	3.49e-06	3.15807	2.88373	3.43241	0.303275	0.14784	0.250488	0.603297	0.12725	0.101067	0.153433	0.0523667	0.167532	5.50736e-08	FALSE	no	NA	NA	no	0	NA
isoComp_00056532	geneComp_00007704	ENST00000602279.2	ENSG00000141098.12	sictr	siERa	GFOD2	protein_coding	protein_coding	22.7916	21.588	23.9952	0.355582	0.547561	0.110461	0.252478	8.20264	7.24069	9.16459	0.205705	0.0770373	0.339526	0.00108816	0.359017	0.335767	0.382267	0.0465	0.45268	5.51926e-08	FALSE	no	NA	NA	no	2	NA
isoComp_00078216	geneComp_00011148	ENST00000618863.1	ENSG00000165949.12	sictr	siERa	IFI27	protein_coding	protein_coding	262.773	155.748	369.799	12.0679	16.9698	1.21063	4.66e-29	66.3322	44.9883	87.6761	3.90247	3.39266	0.962477	3.24e-08	0.26285	0.288467	0.237233	-0.0512333	8.10914e-08	8.10914e-08	FALSE	yes	0.394151	FALSE	no	0	NA
isoComp_00036581	geneComp_00004806	ENST00000577114.2	ENSG00000120071.13	sictr	siERa	KANSL1	protein_coding	processed_transcript	16.0548	15.5851	16.5246	0.300045	0.204458	0.0436429	0.704024	0.493398	0.0200907	0.966706	0.0200907	0.146923	5.02053	0.00288333	0.02985	0.00123333	0.0584667	0.0572333	8.22667e-08	8.22667e-08	NA	NA	0.0584468	FALSE	NA	0	NA
isoComp_00107541	geneComp_00016825	ENST00000452441.5	ENSG00000204580.13	sictr	siERa	DDR1	protein_coding	protein_coding	152.395	198.785	106.006	4.56046	3.35405	-0.948257	1.59e-39	50.6796	70.1879	31.1714	3.65301	1.29932	-1.17074	1.16e-29	0.32385	0.353033	0.294667	-0.0583667	0.247592	9.83762e-08	FALSE	yes	1	TRUE	yes	0	FALSE
isoComp_00107531	geneComp_00016825	ENST00000376568.7	ENSG00000204580.13	sictr	siERa	DDR1	protein_coding	protein_coding	152.395	198.785	106.006	4.56046	3.35405	-0.948257	1.59e-39	10.3943	7.624	13.1646	1.16195	1.15325	0.787246	0.00646752	0.0817333	0.0384	0.125067	0.0866667	9.83762e-08	9.83762e-08	FALSE	yes	1	TRUE	yes	0	FALSE
isoComp_00065552	geneComp_00009075	ENST00000514838.6	ENSG00000152359.14	sictr	siERa	POC5	protein_coding	protein_coding	15.564	18.3746	12.7534	0.285868	0.315172	-0.565492	9.03e-09	0.843166	1.68307	0.00325906	0.757445	0.00325906	-6.99652	1.23e-08	0.0457667	0.0912667	0.000266667	-0.091	1.00334e-07	1.00334e-07	FALSE	no	1	TRUE	no	0	TRUE
isoComp_00065547	geneComp_00009075	ENST00000506164.5	ENSG00000152359.14	sictr	siERa	POC5	protein_coding	protein_coding	15.564	18.3746	12.7534	0.285868	0.315172	-0.565492	9.03e-09	2.0195	3.01044	1.02856	0.0441314	0.173728	-1.54018	0.0281785	0.122067	0.1639	0.0802333	-0.0836667	0.0202262	1.00334e-07	FALSE	no	0.0139549	FALSE	no	0	TRUE
isoComp_00065541	geneComp_00009075	ENST00000428202.6	ENSG00000152359.14	sictr	siERa	POC5	protein_coding	protein_coding	15.564	18.3746	12.7534	0.285868	0.315172	-0.565492	9.03e-09	6.33337	5.86367	6.80308	0.488319	0.299069	0.214046	0.686239	0.4266	0.319833	0.533367	0.213533	5.46533e-05	1.00334e-07	FALSE	no	1	TRUE	no	0	TRUE
isoComp_00024685	geneComp_00003135	ENST00000622102.4	ENSG00000106086.18	sictr	siERa	PLEKHA8	protein_coding	protein_coding	8.84692	8.51497	9.17888	0.115161	0.123846	0.0663544	0.538324	1.56525	2.01515	1.11534	0.0585333	0.0328286	-0.847662	0.000295826	0.179217	0.236833	0.1216	-0.115233	0.000195029	1.02507e-07	FALSE	yes	1	TRUE	no	0	TRUE
isoComp_00024682	geneComp_00003135	ENST00000396259.5	ENSG00000106086.18	sictr	siERa	PLEKHA8	protein_coding	protein_coding	8.84692	8.51497	9.17888	0.115161	0.123846	0.0663544	0.538324	0.84787	1.01818	0.677558	0.0424541	0.0424142	-0.580539	0.0933185	0.0967833	0.119633	0.0739333	-0.0457	0.266437	1.02507e-07	FALSE	yes	1	TRUE	no	0	TRUE
isoComp_00024683	geneComp_00003135	ENST00000440706.2	ENSG00000106086.18	sictr	siERa	PLEKHA8	protein_coding	protein_coding	8.84692	8.51497	9.17888	0.115161	0.123846	0.0663544	0.538324	5.49032	4.49272	6.48792	0.0867103	0.121912	0.529181	1.61e-11	0.617383	0.528033	0.706733	0.1787	1.02507e-07	1.02507e-07	FALSE	yes	1	TRUE	no	0	TRUE
isoComp_00047897	geneComp_00006499	ENST00000639845.1	ENSG00000134049.5	sictr	siERa	IER3IP1	protein_coding	protein_coding	15.2317	15.0112	15.4523	0.464193	0.973568	0.00246954	0.989633	2.89218	3.70827	2.07609	0.298593	0.154403	-0.833834	0.0298453	0.190367	0.246433	0.1343	-0.112133	3.66557e-05	1.0886e-07	FALSE	yes	0.0526165	FALSE	yes	0	TRUE
isoComp_00047896	geneComp_00006499	ENST00000256433.5	ENSG00000134049.5	sictr	siERa	IER3IP1	protein_coding	protein_coding	15.2317	15.0112	15.4523	0.464193	0.973568	0.00246954	0.989633	12.3396	11.3029	13.3762	0.24763	0.843339	0.24277	0.331996	0.809633	0.753567	0.8657	0.112133	1.0886e-07	1.0886e-07	FALSE	yes	0.0536394	FALSE	yes	0	TRUE
isoComp_00099301	geneComp_00015083	ENST00000361166.8	ENSG00000186575.17	sictr	siERa	NF2	protein_coding	protein_coding	21.7879	22.3089	21.2669	0.713905	0.298262	-0.110156	0.254797	11.6764	12.6704	10.6824	0.458241	0.297376	-0.246015	0.0394388	0.53495	0.5678	0.5021	-0.0657	0.0217443	1.26937e-07	FALSE	yes	1	TRUE	no	0	TRUE
isoComp_00099299	geneComp_00015083	ENST00000338641.8	ENSG00000186575.17	sictr	siERa	NF2	protein_coding	protein_coding	21.7879	22.3089	21.2669	0.713905	0.298262	-0.110156	0.254797	2.95587	2.08049	3.83125	0.151334	0.111653	0.877734	1.12e-08	0.136583	0.0930333	0.180133	0.0871	1.26937e-07	1.26937e-07	FALSE	yes	1	TRUE	no	0	TRUE
isoComp_00056708	geneComp_00007720	ENST00000621439.4	ENSG00000141337.12	sictr	siERa	ARSG	protein_coding	protein_coding	15.546	18.3602	12.7318	0.24471	0.55248	-0.568805	7.67e-10	3.6836	5.44216	1.92504	0.192366	0.0484966	-1.49447	1.53e-26	0.2243	0.2968	0.1518	-0.145	1.30472e-07	1.30472e-07	FALSE	yes	1	TRUE	yes	0	TRUE
isoComp_00056701	geneComp_00007720	ENST00000448504.6	ENSG00000141337.12	sictr	siERa	ARSG	protein_coding	protein_coding	15.546	18.3602	12.7318	0.24471	0.55248	-0.568805	7.67e-10	3.88232	3.42021	4.34442	0.272728	0.472532	0.344183	0.357538	0.262933	0.1864	0.339467	0.153067	0.000426747	1.30472e-07	FALSE	yes	1	TRUE	yes	0	TRUE
isoComp_00004503	geneComp_00000564	ENST00000054650.8	ENSG00000041988.15	sictr	siERa	THAP3	protein_coding	protein_coding	10.4974	9.83376	11.161	0.397311	0.372627	0.141956	0.377526	7.38301	7.1576	7.60841	0.114545	0.215424	0.0879985	0.937148	0.70575	0.7293	0.6822	-0.0471	0.664501	1.34056e-07	FALSE	no	NA	NA	no	0	NA
isoComp_00095217	geneComp_00014246	ENST00000581068.5	ENSG00000182628.12	sictr	siERa	SKA2	protein_coding	protein_coding	264.938	310.008	219.867	16.0465	16.031	-0.535779	4.3e-06	95.5572	117.752	73.3623	6.12404	5.82461	-0.682568	3.52e-05	0.35665	0.379967	0.333333	-0.0466333	0.00558466	1.64399e-07	FALSE	yes	0.178233	FALSE	no	0	NA
isoComp_00095212	geneComp_00014246	ENST00000330137.11	ENSG00000182628.12	sictr	siERa	SKA2	protein_coding	protein_coding	264.938	310.008	219.867	16.0465	16.031	-0.535779	4.3e-06	71.8841	77.5405	66.2276	4.42891	5.6509	-0.227486	0.32253	0.275283	0.249967	0.3006	0.0506333	1.64399e-07	1.64399e-07	FALSE	yes	0.641754	TRUE	no	0	NA
isoComp_00021712	geneComp_00002759	ENST00000450735.6	ENSG00000103942.12	sictr	siERa	HOMER2	protein_coding	protein_coding	54.3385	58.4074	50.2695	1.10823	2.11506	-0.256704	0.00315511	29.9935	33.7223	26.2647	0.995959	0.635124	-0.360456	7.96e-06	0.55105	0.5774	0.5247	-0.0527	0.618041	1.67068e-07	FALSE	no	NA	NA	no	0	NA
isoComp_00088619	geneComp_00012906	ENST00000614064.4	ENSG00000174428.16	sictr	siERa	GTF2IRD2B	protein_coding	protein_coding	19.0575	17.1024	21.0127	0.457595	0.786308	0.257483	0.00824231	7.23761	7.01217	7.46305	0.2972	0.434973	0.0897804	0.966791	0.383883	0.4102	0.357567	-0.0526333	0.748196	1.68538e-07	FALSE	no	0.334491	FALSE	no	0	TRUE
isoComp_00088617	geneComp_00012906	ENST00000611835.4	ENSG00000174428.16	sictr	siERa	GTF2IRD2B	protein_coding	retained_intron	19.0575	17.1024	21.0127	0.457595	0.786308	0.257483	0.00824231	1.21865	0.42192	2.01537	0.00687002	0.303093	2.22935	2.33e-14	0.0599333	0.0247333	0.0951333	0.0704	1.68538e-07	1.68538e-07	NA	NA	1	TRUE	NA	0	TRUE
isoComp_00020884	geneComp_00002666	ENST00000248089.7	ENSG00000103145.10	sictr	siERa	HCFC1R1	protein_coding	protein_coding	119.323	95.8128	142.833	5.47878	4.82848	0.538181	3.47e-08	16.9581	20.2519	13.6642	1.4985	0.90504	-0.567316	0.00533139	0.154533	0.213567	0.0955	-0.118067	1.88735e-07	1.88735e-07	FALSE	yes	0.829168	TRUE	no	1	TRUE
isoComp_00020886	geneComp_00002666	ENST00000572355.5	ENSG00000103145.10	sictr	siERa	HCFC1R1	protein_coding	protein_coding	119.323	95.8128	142.833	5.47878	4.82848	0.538181	3.47e-08	26.6894	18.1725	35.2063	2.22212	3.42415	0.953689	0.000472224	0.218033	0.189233	0.246833	0.0576	0.476842	1.88735e-07	FALSE	yes	0.577377	TRUE	no	0	TRUE
isoComp_00020890	geneComp_00002666	ENST00000574980.5	ENSG00000103145.10	sictr	siERa	HCFC1R1	protein_coding	protein_coding	119.323	95.8128	142.833	5.47878	4.82848	0.538181	3.47e-08	12.0945	5.75643	18.4326	1.64567	1.34602	1.67729	0.000208699	0.0943667	0.0589	0.129833	0.0709333	0.0379993	1.88735e-07	FALSE	yes	0.877667	TRUE	no	0	TRUE
isoComp_00082402	geneComp_00011775	ENST00000592657.1	ENSG00000168675.18	sictr	siERa	LDLRAD4	protein_coding	processed_transcript	36.3892	28.3222	44.4561	1.517	1.5812	0.611379	1.87e-11	19.2859	16.0549	22.5169	1.05605	0.506312	0.487732	0.0701218	0.537	0.566167	0.507833	-0.0583333	0.283162	2.1532e-07	NA	NA	0.0247302	FALSE	NA	0	TRUE
isoComp_00082388	geneComp_00011775	ENST00000359446.9	ENSG00000168675.18	sictr	siERa	LDLRAD4	protein_coding	protein_coding	36.3892	28.3222	44.4561	1.517	1.5812	0.611379	1.87e-11	6.341	3.6029	9.0791	0.185469	0.0633963	1.33098	6.49e-40	0.166117	0.127367	0.204867	0.0775	2.1532e-07	2.1532e-07	FALSE	yes	0.999808	TRUE	no	0	TRUE
isoComp_00069168	geneComp_00009667	ENST00000330852.9	ENSG00000157869.14	sictr	siERa	RAB28	protein_coding	protein_coding	8.49289	10.7523	6.23349	0.141888	0.362495	-0.832377	1.23e-11	5.67608	7.77258	3.57957	0.238	0.23899	-1.11644	5.08e-12	0.648733	0.723033	0.574433	-0.1486	0.0112797	2.2995e-07	FALSE	yes	0.997483	TRUE	no	0	TRUE
isoComp_00069284	geneComp_00009683	ENST00000374284.5	ENSG00000158006.13	sictr	siERa	PAFAH2	protein_coding	protein_coding	12.7604	12.5098	13.0111	0.561506	0.255494	0.016531	0.912241	2.102	2.70147	1.50254	0.0684814	0.498387	-0.842102	0.338284	0.166717	0.217233	0.1162	-0.101033	0.463765	2.2995e-07	FALSE	yes	1	TRUE	no	0	TRUE
isoComp_00069174	geneComp_00009667	ENST00000630951.1	ENSG00000157869.14	sictr	siERa	RAB28	protein_coding	protein_coding	8.49289	10.7523	6.23349	0.141888	0.362495	-0.832377	1.23e-11	0.360624	0.721249	0	0.165871	0	-6.19229	1.11e-07	0.0334167	0.0668333	0	-0.0668333	2.2995e-07	2.2995e-07	TRUE	yes	0.2781	FALSE	no	0	TRUE
isoComp_00069167	geneComp_00009667	ENST00000288723.8	ENSG00000157869.14	sictr	siERa	RAB28	protein_coding	protein_coding	8.49289	10.7523	6.23349	0.141888	0.362495	-0.832377	1.23e-11	1.27666	1.32761	1.22572	0.209635	0.249273	-0.114305	0.946144	0.161883	0.1238	0.199967	0.0761667	0.693617	2.2995e-07	FALSE	yes	0.996095	TRUE	no	0	TRUE
isoComp_00069171	geneComp_00009667	ENST00000508274.5	ENSG00000157869.14	sictr	siERa	RAB28	protein_coding	nonsense_mediated_decay	8.49289	10.7523	6.23349	0.141888	0.362495	-0.832377	1.23e-11	0.806761	0.669628	0.943895	0.097194	0.20191	0.489086	0.740521	0.106533	0.0621667	0.1509	0.0887333	0.122515	2.2995e-07	TRUE	yes	0.299812	FALSE	no	0	TRUE
isoComp_00069283	geneComp_00009683	ENST00000374282.7	ENSG00000158006.13	sictr	siERa	PAFAH2	protein_coding	protein_coding	12.7604	12.5098	13.0111	0.561506	0.255494	0.016531	0.912241	9.27436	8.15696	10.3918	0.536231	0.245575	0.348957	0.0460902	0.72475	0.6509	0.7986	0.1477	2.2995e-07	2.2995e-07	FALSE	yes	1	TRUE	no	0	TRUE
isoComp_00102628	geneComp_00015804	ENST00000615563.4	ENSG00000196586.13	sictr	siERa	MYO6	protein_coding	protein_coding	97.8308	99.8646	95.797	1.11759	2.92756	-0.100558	0.264056	27.0211	30.2326	23.8097	1.99983	1.03613	-0.344423	0.0147083	0.275733	0.303	0.248467	-0.0545333	0.347681	2.61409e-07	FALSE	no	NA	NA	no	0	NA
isoComp_00088186	geneComp_00012818	ENST00000355029.8	ENSG00000173848.18	sictr	siERa	NET1	protein_coding	protein_coding	118.109	102.556	133.662	2.83677	2.47972	0.341882	1.09e-06	12.5423	16.0738	9.01075	0.921464	1.00912	-0.834291	1.88e-05	0.112267	0.156867	0.0676667	-0.0892	2.64226e-07	2.64226e-07	FALSE	yes	1	TRUE	no	0	FALSE
isoComp_00088187	geneComp_00012818	ENST00000380359.3	ENSG00000173848.18	sictr	siERa	NET1	protein_coding	protein_coding	118.109	102.556	133.662	2.83677	2.47972	0.341882	1.09e-06	96.6434	78.4559	114.831	2.96192	3.09195	0.5495	1.7e-12	0.81195	0.765	0.8589	0.0939	9.79521e-05	2.64226e-07	FALSE	yes	1	TRUE	no	0	FALSE
isoComp_00037437	geneComp_00004939	ENST00000590597.6	ENSG00000121289.17	sictr	siERa	CEP89	protein_coding	protein_coding	22.2058	19.3821	25.0294	0.132967	0.804284	0.328012	0.000215885	0.927257	1.33293	0.521585	0.0393355	0.0337398	-1.33701	0.00125304	0.0447833	0.0687667	0.0208	-0.0479667	2.66845e-07	2.66845e-07	FALSE	no	1	TRUE	no	0	NA
isoComp_00037440	geneComp_00004939	ENST00000591863.1	ENSG00000121289.17	sictr	siERa	CEP89	protein_coding	protein_coding	22.2058	19.3821	25.0294	0.132967	0.804284	0.328012	0.000215885	12.8122	10.2291	15.3953	0.0258378	0.703309	0.589341	4.44e-06	0.571167	0.5278	0.614533	0.0867333	0.00452292	2.66845e-07	FALSE	no	0.513083	TRUE	no	0	NA
isoComp_00003121	geneComp_00000391	ENST00000541157.5	ENSG00000020922.12	sictr	siERa	MRE11	protein_coding	processed_transcript	9.67238	11.3116	8.03313	0.413672	0.26728	-0.533403	7.45e-08	0.606879	1.17045	0.0433059	0.330697	0.0433059	-4.4689	0.00507556	0.0534667	0.101733	0.0052	-0.0965333	0.0104852	2.85206e-07	NA	NA	0.869868	TRUE	NA	0	TRUE
isoComp_00003115	geneComp_00000391	ENST00000323977.7	ENSG00000020922.12	sictr	siERa	MRE11	protein_coding	protein_coding	9.67238	11.3116	8.03313	0.413672	0.26728	-0.533403	7.45e-08	3.56745	3.88489	3.25	0.282822	0.159856	-0.25671	0.333849	0.3745	0.344833	0.404167	0.0593333	0.670731	2.85206e-07	FALSE	yes	1	TRUE	no	0	TRUE
isoComp_00003114	geneComp_00000391	ENST00000323929.7	ENSG00000020922.12	sictr	siERa	MRE11	protein_coding	protein_coding	9.67238	11.3116	8.03313	0.413672	0.26728	-0.533403	7.45e-08	1.12464	0.776798	1.47247	0.0217499	0.041286	0.913943	9.29e-10	0.126133	0.0687333	0.183533	0.1148	2.85206e-07	2.85206e-07	FALSE	yes	1	TRUE	no	0	TRUE
isoComp_00010679	geneComp_00001311	ENST00000521241.6	ENSG00000076554.15	sictr	siERa	TPD52	protein_coding	nonsense_mediated_decay	126.891	131.919	121.863	1.1152	6.55438	-0.154781	0.139903	9.48683	13.4221	5.55156	1.35644	0.193375	-1.27213	9.71e-08	0.07375	0.101733	0.0457667	-0.0559667	3.65357e-07	3.65357e-07	TRUE	yes	0.851848	TRUE	no	0	NA
isoComp_00010667	geneComp_00001311	ENST00000379097.7	ENSG00000076554.15	sictr	siERa	TPD52	protein_coding	protein_coding	126.891	131.919	121.863	1.1152	6.55438	-0.154781	0.139903	42.3443	47.4787	37.21	1.46868	3.00385	-0.351506	0.0180203	0.3322	0.359767	0.304633	-0.0551333	0.0451791	3.65357e-07	FALSE	yes	0.999728	TRUE	no	0	NA
isoComp_00010688	geneComp_00001311	ENST00000524194.5	ENSG00000076554.15	sictr	siERa	TPD52	protein_coding	retained_intron	126.891	131.919	121.863	1.1152	6.55438	-0.154781	0.139903	28.2918	26.2629	30.3207	0.739854	4.57365	0.207206	0.874305	0.222767	0.1992	0.246333	0.0471333	0.406953	3.65357e-07	NA	NA	1.26999e-05	FALSE	NA	0	NA
isoComp_00010673	geneComp_00001311	ENST00000518937.5	ENSG00000076554.15	sictr	siERa	TPD52	protein_coding	protein_coding	126.891	131.919	121.863	1.1152	6.55438	-0.154781	0.139903	14.3822	11.9474	16.8171	0.733262	0.285537	0.492883	0.000564589	0.114567	0.0905667	0.138567	0.048	0.000223825	3.65357e-07	FALSE	yes	0.998767	TRUE	no	0	NA
isoComp_00044509	geneComp_00006026	ENST00000312547.6	ENSG00000130724.8	sictr	siERa	CHMP2A	protein_coding	protein_coding	134.046	129.174	138.917	1.4844	6.09636	0.0652677	0.596766	103.91	104.344	103.476	1.17471	3.20983	-0.0120522	0.892902	0.7769	0.808033	0.745767	-0.0622667	0.061371	3.70584e-07	FALSE	yes	0.999724	TRUE	no	0	FALSE
isoComp_00044516	geneComp_00006026	ENST00000601220.5	ENSG00000130724.8	sictr	siERa	CHMP2A	protein_coding	protein_coding	134.046	129.174	138.917	1.4844	6.09636	0.0652677	0.596766	10.1716	6.18376	14.1595	0.568134	1.4837	1.1939	2.9e-05	0.0746	0.0478333	0.101367	0.0535333	3.70584e-07	3.70584e-07	FALSE	yes	0.999751	TRUE	no	0	FALSE
isoComp_00093704	geneComp_00013929	ENST00000490164.1	ENSG00000180628.14	sictr	siERa	PCGF5	protein_coding	processed_transcript	23.3385	26.2308	20.4463	0.319413	0.577048	-0.400021	2.05e-06	14.3647	17.8896	10.8398	0.5625	0.147076	-0.722262	1.04e-08	0.606233	0.681833	0.530633	-0.1512	3.9093e-07	3.9093e-07	NA	NA	0.0777106	FALSE	NA	0	TRUE
isoComp_00093703	geneComp_00013929	ENST00000336126.5	ENSG00000180628.14	sictr	siERa	PCGF5	protein_coding	protein_coding	23.3385	26.2308	20.4463	0.319413	0.577048	-0.400021	2.05e-06	2.01774	0.435299	3.60019	0.435299	0.925353	3.01923	NA	0.0951667	0.0165667	0.173767	0.1572	0.206068	3.9093e-07	FALSE	yes	0.993813	TRUE	no	0	TRUE
isoComp_00105959	geneComp_00016419	ENST00000372573.5	ENSG00000198815.8	sictr	siERa	FOXJ3	protein_coding	protein_coding	25.5269	23.8996	27.1542	0.414102	0.480044	0.143035	0.100797	3.50458	5.14604	1.86313	0.695727	0.23137	-1.46082	2.36e-08	0.14155	0.214733	0.0683667	-0.146367	4.37956e-07	4.37956e-07	FALSE	yes	1	TRUE	no	0	TRUE
isoComp_00105962	geneComp_00016419	ENST00000545068.5	ENSG00000198815.8	sictr	siERa	FOXJ3	protein_coding	protein_coding	25.5269	23.8996	27.1542	0.414102	0.480044	0.143035	0.100797	3.92953	1.45956	6.39951	0.838094	3.54155	2.12483	0.738883	0.149483	0.0603333	0.238633	0.1783	0.84295	4.37956e-07	FALSE	yes	1	TRUE	no	0	TRUE
isoComp_00086337	geneComp_00012508	ENST00000379224.9	ENSG00000172183.14	sictr	siERa	ISG20	protein_coding	protein_coding	9.69061	7.24501	12.1362	0.326487	0.374351	0.703559	3.4e-06	0.689121	0.730226	0.648017	0.225135	0.400097	-0.169842	0.97702	0.07685	0.100067	0.0536333	-0.0464333	0.825062	4.39167e-07	FALSE	no	NA	NA	no	0	NA
isoComp_00035651	geneComp_00004664	ENST00000403006.6	ENSG00000118961.14	sictr	siERa	LDAH	protein_coding	protein_coding	13.453	13.3562	13.5498	0.392316	0.440715	-0.0205858	0.894213	1.03319	1.47308	0.593288	0.0559819	0.321018	-1.29768	0.481098	0.0778167	0.110467	0.0451667	-0.0653	0.570751	4.4387e-07	FALSE	no	NA	NA	no	0	NA
isoComp_00035648	geneComp_00004664	ENST00000237822.7	ENSG00000118961.14	sictr	siERa	LDAH	protein_coding	protein_coding	13.453	13.3562	13.5498	0.392316	0.440715	-0.0205858	0.894213	6.29409	6.59817	5.99	0.291952	0.427946	-0.139287	0.661088	0.469517	0.494533	0.4445	-0.0500333	0.84488	4.4387e-07	FALSE	no	NA	NA	no	1	NA
isoComp_00035653	geneComp_00004664	ENST00000432947.1	ENSG00000118961.14	sictr	siERa	LDAH	protein_coding	protein_coding	13.453	13.3562	13.5498	0.392316	0.440715	-0.0205858	0.894213	1.12635	0.703412	1.54928	0.143987	0.540756	1.12808	0.49521	0.0824333	0.0527667	0.1121	0.0593333	0.547417	4.4387e-07	FALSE	no	NA	NA	no	0	NA
isoComp_00035798	geneComp_00004689	ENST00000374257.5	ENSG00000119314.15	sictr	siERa	PTBP3	protein_coding	protein_coding	68.259	57.7751	78.7429	1.87895	3.78826	0.406421	9.34e-06	56.8585	45.9489	67.768	1.65694	3.13843	0.560474	6.09e-07	0.827983	0.7952	0.860767	0.0655667	5.42984e-07	5.42984e-07	FALSE	yes	1	TRUE	no	0	NA
isoComp_00121037	geneComp_00024090	ENST00000498573.5	ENSG00000243156.7	sictr	siERa	MICAL3	protein_coding	protein_coding	10.792	9.8421	11.742	0.211962	0.746949	0.211229	0.0602633	3.10731	3.23303	2.98159	0.170505	0.285307	-0.116429	0.909381	0.2908	0.328167	0.253433	-0.0747333	0.332453	5.63534e-07	NA	NA	0.201548	FALSE	NA	0	TRUE
isoComp_00121033	geneComp_00024090	ENST00000441493.6	ENSG00000243156.7	sictr	siERa	MICAL3	protein_coding	protein_coding	10.792	9.8421	11.742	0.211962	0.746949	0.211229	0.0602633	3.918	3.86675	3.96925	0.11108	0.182229	0.037647	0.996893	0.366133	0.3929	0.339367	-0.0535333	0.586007	5.63534e-07	FALSE	yes	1	TRUE	no	1	TRUE
isoComp_00121032	geneComp_00024090	ENST00000424046.1	ENSG00000243156.7	sictr	siERa	MICAL3	protein_coding	protein_coding	10.792	9.8421	11.742	0.211962	0.746949	0.211229	0.0602633	0.363396	0	0.726791	0	0.247573	6.20318	0.00564062	0.0320333	0	0.0640667	0.0640667	5.63534e-07	5.63534e-07	FALSE	yes	0.150944	FALSE	no	0	TRUE
isoComp_00094387	geneComp_00014084	ENST00000369862.1	ENSG00000181754.6	sictr	siERa	AMIGO1	protein_coding	protein_coding	10.437	10.062	10.8119	0.525046	0.289739	0.0649645	0.617391	1.81049	2.33067	1.2903	0.0686392	0.0465419	-0.848078	4.2e-05	0.176183	0.2329	0.119467	-0.113433	0.000252466	6.10226e-07	FALSE	yes	1	TRUE	yes	0	TRUE
isoComp_00094388	geneComp_00014084	ENST00000369864.4	ENSG00000181754.6	sictr	siERa	AMIGO1	protein_coding	protein_coding	10.437	10.062	10.8119	0.525046	0.289739	0.0649645	0.617391	8.62647	7.73132	9.52163	0.532839	0.28621	0.300144	0.105889	0.823817	0.7671	0.880533	0.113433	6.10226e-07	6.10226e-07	FALSE	yes	1	TRUE	yes	0	TRUE
isoComp_00005719	geneComp_00000710	ENST00000557084.1	ENSG00000054654.16	sictr	siERa	SYNE2	protein_coding	protein_coding	19.4093	21.2589	17.5598	0.352587	4.2678	-0.321569	0.460426	2.06602	3.6291	0.502937	0.509111	0.127508	-2.82673	1.64e-06	0.10265	0.1706	0.0347	-0.1359	0.00495953	6.36255e-07	FALSE	no	0.343287	FALSE	no	0	TRUE
isoComp_00005713	geneComp_00000710	ENST00000555022.5	ENSG00000054654.16	sictr	siERa	SYNE2	protein_coding	processed_transcript	19.4093	21.2589	17.5598	0.352587	4.2678	-0.321569	0.460426	0.737165	1.47096	0.00336588	0.527857	0.00336588	-6.79184	3.66e-11	0.0345333	0.0688333	0.000233333	-0.0686	6.36255e-07	6.36255e-07	NA	NA	1	TRUE	NA	0	TRUE
isoComp_00005712	geneComp_00000710	ENST00000555002.5	ENSG00000054654.16	sictr	siERa	SYNE2	protein_coding	protein_coding	19.4093	21.2589	17.5598	0.352587	4.2678	-0.321569	0.460426	3.43719	3.29987	3.57451	0.258204	0.697325	0.115002	0.95396	0.181617	0.155433	0.2078	0.0523667	0.321886	6.36255e-07	FALSE	yes	1	TRUE	no	0	TRUE
isoComp_00005698	geneComp_00000710	ENST00000344113.8	ENSG00000054654.16	sictr	siERa	SYNE2	protein_coding	protein_coding	19.4093	21.2589	17.5598	0.352587	4.2678	-0.321569	0.460426	7.16204	6.08063	8.24345	0.368037	2.42352	0.438408	0.761492	0.3733	0.2864	0.4602	0.1738	0.00425979	6.36255e-07	FALSE	yes	1	TRUE	no	0	TRUE
isoComp_00030050	geneComp_00003873	ENST00000348925.2	ENSG00000112294.12	sictr	siERa	ALDH5A1	protein_coding	protein_coding	32.8292	29.3026	36.3558	0.753199	0.233009	0.270931	0.00016515	2.94183	3.69901	2.18466	0.133594	0.0700112	-0.757039	1.84e-05	0.0933833	0.126633	0.0601333	-0.0665	7.9987e-07	7.9987e-07	FALSE	yes	1	TRUE	no	0	TRUE
isoComp_00030051	geneComp_00003873	ENST00000357578.7	ENSG00000112294.12	sictr	siERa	ALDH5A1	protein_coding	protein_coding	32.8292	29.3026	36.3558	0.753199	0.233009	0.270931	0.00016515	26.245	22.4196	30.0704	1.149	0.485267	0.423417	0.000215179	0.795733	0.7642	0.827267	0.0630667	0.255796	7.9987e-07	FALSE	yes	1	TRUE	no	0	TRUE
isoComp_00024043	geneComp_00003046	ENST00000541725.5	ENSG00000105676.13	sictr	siERa	ARMC6	protein_coding	protein_coding	27.7011	27.4839	27.9183	0.209884	0.390451	-0.018618	0.882951	1.6422	0.979818	2.30459	0.352848	0.271783	1.22552	0.350957	0.0590667	0.0358	0.0823333	0.0465333	0.337146	9.90578e-07	FALSE	no	NA	NA	no	0	NA
isoComp_00024030	geneComp_00003046	ENST00000392335.6	ENSG00000105676.13	sictr	siERa	ARMC6	protein_coding	protein_coding	27.7011	27.4839	27.9183	0.209884	0.390451	-0.018618	0.882951	12.2724	11.3549	13.1899	0.510345	0.153202	0.215942	0.275775	0.4429	0.413033	0.472767	0.0597333	0.362523	9.90578e-07	FALSE	no	NA	NA	no	1	NA
isoComp_00045457	geneComp_00006152	ENST00000393896.6	ENSG00000131473.16	sictr	siERa	ACLY	protein_coding	protein_coding	67.9388	42.7095	93.1681	0.491828	0.306213	1.08449	8.37e-67	14.2182	10.869	17.5675	0.810312	2.47847	0.692191	0.0100299	0.221333	0.2542	0.188467	-0.0657333	0.409817	1.07502e-06	FALSE	yes	1	TRUE	no	0	TRUE
isoComp_00045455	geneComp_00006152	ENST00000352035.6	ENSG00000131473.16	sictr	siERa	ACLY	protein_coding	protein_coding	67.9388	42.7095	93.1681	0.491828	0.306213	1.08449	8.37e-67	32.2593	21.6293	42.8893	2.09919	2.34156	0.987304	1.36e-09	0.482883	0.505567	0.4602	-0.0453667	0.84623	1.07502e-06	FALSE	yes	1	TRUE	no	0	TRUE
isoComp_00045456	geneComp_00006152	ENST00000353196.5	ENSG00000131473.16	sictr	siERa	ACLY	protein_coding	protein_coding	67.9388	42.7095	93.1681	0.491828	0.306213	1.08449	8.37e-67	6.17584	1.26986	11.0818	0.109794	2.276	3.11544	5.56e-29	0.0744167	0.0298333	0.119	0.0891667	1.07502e-06	1.07502e-06	FALSE	yes	1	TRUE	no	0	TRUE
isoComp_00067460	geneComp_00009395	ENST00000544396.5	ENSG00000155324.9	sictr	siERa	GRAMD2B	protein_coding	protein_coding	13.2556	13.6137	12.8976	0.115649	0.346266	-0.120205	0.274887	2.25573	2.61771	1.89375	0.244516	0.417064	-0.464962	0.369785	0.1687	0.192	0.1454	-0.0466	0.673915	1.08564e-06	FALSE	no	NA	NA	no	0	NA
isoComp_00067459	geneComp_00009395	ENST00000542322.5	ENSG00000155324.9	sictr	siERa	GRAMD2B	protein_coding	protein_coding	13.2556	13.6137	12.8976	0.115649	0.346266	-0.120205	0.274887	1.74797	1.24079	2.25516	0.375362	0.140314	0.856769	0.219065	0.133583	0.0916	0.175567	0.0839667	0.38023	1.08564e-06	FALSE	no	NA	NA	no	0	NA
isoComp_00082014	geneComp_00011715	ENST00000464603.1	ENSG00000168393.12	sictr	siERa	DTYMK	protein_coding	retained_intron	49.719	64.422	35.0161	2.71504	1.57555	-0.920894	1.16e-19	3.52846	3.45028	3.60665	0.213751	0.0537886	0.0637653	0.988666	0.0784833	0.0535333	0.103433	0.0499	1.27455e-06	1.27455e-06	NA	NA	NA	NA	NA	0	NA
isoComp_00012403	geneComp_00001523	ENST00000542398.1	ENSG00000082458.11	sictr	siERa	DLG3	protein_coding	protein_coding	52.129	54.7668	49.4911	1.13838	0.974223	-0.186588	0.0195793	9.42754	7.91813	10.9369	0.421543	0.328908	0.465477	0.000169575	0.182767	0.144633	0.2209	0.0762667	1.28753e-06	1.28753e-06	FALSE	yes	0.999947	TRUE	no	0	NA
isoComp_00074976	geneComp_00010591	ENST00000260810.9	ENSG00000163781.12	sictr	siERa	TOPBP1	protein_coding	protein_coding	27.6048	37.8787	17.3308	0.79134	1.20368	-1.17134	3.36e-35	15.0657	22.0894	8.04209	0.281744	0.405381	-1.45657	9.11e-92	0.524317	0.583333	0.4653	-0.118033	1.40833e-06	1.40833e-06	FALSE	yes	1	TRUE	no	0	TRUE
isoComp_00074984	geneComp_00010591	ENST00000513818.1	ENSG00000163781.12	sictr	siERa	TOPBP1	protein_coding	retained_intron	27.6048	37.8787	17.3308	0.79134	1.20368	-1.17134	3.36e-35	3.08715	3.72203	2.45227	0.558622	0.0480609	-0.599971	0.211879	0.1203	0.0977333	0.142867	0.0451333	0.359374	1.40833e-06	NA	NA	0.999841	TRUE	NA	0	TRUE
isoComp_00074979	geneComp_00010591	ENST00000505804.1	ENSG00000163781.12	sictr	siERa	TOPBP1	protein_coding	retained_intron	27.6048	37.8787	17.3308	0.79134	1.20368	-1.17134	3.36e-35	2.71607	2.99229	2.43985	0.43856	0.682073	-0.293369	0.891722	0.108733	0.0794333	0.138033	0.0586	0.625217	1.40833e-06	NA	NA	0.00873736	FALSE	NA	0	TRUE
isoComp_00002059	geneComp_00000256	ENST00000370441.8	ENSG00000010404.17	sictr	siERa	IDS	protein_coding	protein_coding	96.6706	96.1448	97.1963	0.028511	1.3842	-0.0247816	0.812231	17.3959	21.1527	13.639	0.598563	1.80335	-0.632724	0.0124897	0.179917	0.22	0.139833	-0.0801667	0.0120994	1.42314e-06	FALSE	yes	1	TRUE	yes	0	TRUE
isoComp_00002058	geneComp_00000256	ENST00000340855.10	ENSG00000010404.17	sictr	siERa	IDS	protein_coding	protein_coding	96.6706	96.1448	97.1963	0.028511	1.3842	-0.0247816	0.812231	42.2347	36.6382	47.8312	0.936547	1.26046	0.384512	2.71e-05	0.436617	0.381067	0.492167	0.1111	1.42314e-06	1.42314e-06	FALSE	yes	1	TRUE	yes	0	TRUE
isoComp_00048125	geneComp_00006538	ENST00000463461.5	ENSG00000134258.16	sictr	siERa	VTCN1	protein_coding	processed_transcript	5.98141	6.61689	5.34593	0.194907	0.338591	-0.348233	0.00892346	0.165571	0	0.331142	0	0.0551025	5.0923	NA	0.03065	0	0.0613	0.0613	1.59279e-06	1.59279e-06	NA	NA	0.059266	FALSE	NA	1	NA
isoComp_00111522	geneComp_00018333	ENST00000463725.5	ENSG00000219545.11	sictr	siERa	UMAD1	protein_coding	protein_coding	22.7483	17.1218	28.3748	0.618096	0.857314	0.691074	7.32e-13	3.75006	3.43773	4.06238	0.232633	0.125619	0.240227	0.858568	0.171783	0.200333	0.143233	-0.0571	0.0156125	1.85647e-06	TRUE	no	0.108081	FALSE	no	0	TRUE
isoComp_00111524	geneComp_00018333	ENST00000482067.3	ENSG00000219545.11	sictr	siERa	UMAD1	protein_coding	protein_coding	22.7483	17.1218	28.3748	0.618096	0.857314	0.691074	7.32e-13	2.42026	2.35699	2.48354	0.213992	0.458176	0.0751425	0.991044	0.11295	0.138933	0.0869667	-0.0519667	0.376862	1.85647e-06	FALSE	no	0.119331	FALSE	no	0	TRUE
isoComp_00111526	geneComp_00018333	ENST00000636849.1	ENSG00000219545.11	sictr	siERa	UMAD1	protein_coding	protein_coding	22.7483	17.1218	28.3748	0.618096	0.857314	0.691074	7.32e-13	14.9183	10.0255	19.8112	0.43731	0.602629	0.981936	5.59e-16	0.6418	0.585367	0.698233	0.112867	1.85647e-06	1.85647e-06	FALSE	no	0.943955	TRUE	no	0	TRUE
isoComp_00013891	geneComp_00001718	ENST00000353855.6	ENSG00000088305.18	sictr	siERa	DNMT3B	protein_coding	protein_coding	3.49323	5.03069	1.95577	0.343512	0.114037	-1.40942	2.83e-25	2.54607	3.98952	1.10263	0.249006	0.128233	-1.84586	7.95e-22	0.677	0.793767	0.560233	-0.233533	1.99009e-06	1.99009e-06	FALSE	yes	1	TRUE	no	0	FALSE
isoComp_00013890	geneComp_00001718	ENST00000348286.6	ENSG00000088305.18	sictr	siERa	DNMT3B	protein_coding	protein_coding	3.49323	5.03069	1.95577	0.343512	0.114037	-1.40942	2.83e-25	0.302994	0.160726	0.445262	0.160726	0.0449575	1.41502	NA	0.12935	0.0287667	0.229933	0.201167	0.177855	1.99009e-06	FALSE	yes	1	TRUE	no	0	FALSE
isoComp_00069717	geneComp_00009767	ENST00000289703.8	ENSG00000158711.13	sictr	siERa	ELK4	protein_coding	protein_coding	14.1154	8.48708	19.7438	0.0938035	1.03741	1.17682	7.11e-43	1.43473	1.62404	1.24542	0.16307	0.0746351	-0.380274	0.392994	0.12745	0.1916	0.0633	-0.1283	2.00563e-06	2.00563e-06	FALSE	yes	1	TRUE	no	0	TRUE
isoComp_00103294	geneComp_00015930	ENST00000392366.7	ENSG00000197063.10	sictr	siERa	MAFG	protein_coding	protein_coding	11.5147	10.1768	12.8525	0.455776	0.442688	0.293474	0.00661756	0.939781	1.22803	0.651532	0.0908614	0.107676	-0.904163	0.0699141	0.0855	0.120667	0.0503333	-0.0703333	0.00559452	2.00563e-06	FALSE	yes	0.970983	TRUE	no	0	TRUE
isoComp_00103293	geneComp_00015930	ENST00000357736.8	ENSG00000197063.10	sictr	siERa	MAFG	protein_coding	protein_coding	11.5147	10.1768	12.8525	0.455776	0.442688	0.293474	0.00661756	10.5749	8.94882	12.201	0.412148	0.363657	0.446798	0.00122097	0.9145	0.879333	0.949667	0.0703333	2.00563e-06	2.00563e-06	FALSE	yes	0.726057	TRUE	no	0	TRUE
isoComp_00069718	geneComp_00009767	ENST00000357992.8	ENSG00000158711.13	sictr	siERa	ELK4	protein_coding	protein_coding	14.1154	8.48708	19.7438	0.0938035	1.03741	1.17682	7.11e-43	12.1711	6.41921	17.923	0.199382	0.71006	1.4799	3.86e-66	0.832833	0.756467	0.9092	0.152733	0.0001269	2.00563e-06	FALSE	yes	0.999998	TRUE	no	0	TRUE
isoComp_00009468	geneComp_00001169	ENST00000251607.10	ENSG00000072756.16	sictr	siERa	TRNT1	protein_coding	protein_coding	35.6464	40.0157	31.2771	0.596596	1.39821	-0.397197	6.29e-06	21.9236	26.4619	17.3853	0.679595	0.791752	-0.605764	3.82e-11	0.608517	0.6612	0.555833	-0.105367	2.09927e-06	2.09927e-06	FALSE	yes	1	TRUE	no	0	TRUE
isoComp_00009470	geneComp_00001169	ENST00000339437.10	ENSG00000072756.16	sictr	siERa	TRNT1	protein_coding	protein_coding	35.6464	40.0157	31.2771	0.596596	1.39821	-0.397197	6.29e-06	7.97496	7.42593	8.52399	0.0982784	0.0707668	0.198709	0.665163	0.229633	0.185733	0.273533	0.0878	1.49876e-05	2.09927e-06	FALSE	no	0.0635846	FALSE	no	0	TRUE
isoComp_00104505	geneComp_00016150	ENST00000296412.12	ENSG00000197894.10	sictr	siERa	ADH5	protein_coding	protein_coding	110.911	114.373	107.449	0.505748	4.07575	-0.130192	0.187754	23.5077	21.1449	25.8704	0.317333	0.652168	0.290868	0.0145964	0.212967	0.1849	0.241033	0.0561333	2.15893e-06	2.15893e-06	FALSE	yes	1	TRUE	no	0	NA
isoComp_00054281	geneComp_00007421	ENST00000547113.1	ENSG00000139174.11	sictr	siERa	PRICKLE1	protein_coding	protein_coding	2.58435	1.6502	3.5185	0.0732139	0.258728	1.05857	1.07e-11	0.11042	0.22084	0	0.111569	0	-4.52882	NA	0.0649833	0.129967	0	-0.129967	0.399742	2.17379e-06	FALSE	yes	0.0561164	FALSE	no	0	TRUE
isoComp_00054291	geneComp_00007421	ENST00000640801.1	ENSG00000139174.11	sictr	siERa	PRICKLE1	protein_coding	protein_coding	2.58435	1.6502	3.5185	0.0732139	0.258728	1.05857	1.07e-11	0.0522293	0.1012	0.00325906	0.1012	0.00325906	-3.0681	NA	0.0322	0.0633	0.0011	-0.0622	0.952611	2.17379e-06	FALSE	yes	0.0688352	FALSE	no	0	TRUE
isoComp_00054283	geneComp_00007421	ENST00000552240.6	ENSG00000139174.11	sictr	siERa	PRICKLE1	protein_coding	protein_coding	2.58435	1.6502	3.5185	0.0732139	0.258728	1.05857	1.07e-11	0.616894	0.347533	0.886254	0.0983399	0.120474	1.32583	0.0511827	0.2331	0.2102	0.256	0.0458	0.919608	2.17379e-06	FALSE	yes	1	TRUE	no	1	TRUE
isoComp_00054279	geneComp_00007421	ENST00000345127.8	ENSG00000139174.11	sictr	siERa	PRICKLE1	protein_coding	protein_coding	2.58435	1.6502	3.5185	0.0732139	0.258728	1.05857	1.07e-11	0.23509	0.0908061	0.379373	0.0477679	0.0627433	1.94957	0.262323	0.0818333	0.0574333	0.106233	0.0488	0.801556	2.17379e-06	FALSE	yes	1	TRUE	no	1	TRUE
isoComp_00054287	geneComp_00007421	ENST00000639958.1	ENSG00000139174.11	sictr	siERa	PRICKLE1	protein_coding	protein_coding	2.58435	1.6502	3.5185	0.0732139	0.258728	1.05857	1.07e-11	0.22258	0	0.445161	0	0.0279817	5.5083	1.88e-10	0.0634	0	0.1268	0.1268	2.17379e-06	2.17379e-06	FALSE	yes	1	TRUE	no	1	TRUE
isoComp_00011256	geneComp_00001381	ENST00000445439.7	ENSG00000078304.19	sictr	siERa	PPP2R5C	protein_coding	protein_coding	115.278	113.977	116.579	1.32215	1.30871	-0.00786066	0.945202	51.2196	54.1328	48.3063	1.25023	2.33958	-0.164261	0.254686	0.444517	0.474933	0.4141	-0.0608333	0.0809599	2.21511e-06	FALSE	yes	1	TRUE	no	0	TRUE
isoComp_00011252	geneComp_00001381	ENST00000328724.9	ENSG00000078304.19	sictr	siERa	PPP2R5C	protein_coding	protein_coding	115.278	113.977	116.579	1.32215	1.30871	-0.00786066	0.945202	19.572	16.2187	22.9253	0.364624	0.765511	0.499024	1.28e-06	0.1695	0.1424	0.1966	0.0542	9.85021e-06	2.21511e-06	FALSE	yes	1	TRUE	no	0	TRUE
isoComp_00091991	geneComp_00013531	ENST00000594024.5	ENSG00000178150.9	sictr	siERa	ZNF114	protein_coding	protein_coding	4.84043	4.81844	4.86242	0.185709	0.249074	-0.0277765	0.906156	0.233868	0.367799	0.0999366	0.11855	0.0999366	-1.78095	NA	0.0478167	0.0752	0.0204333	-0.0547667	0.466847	2.25669e-06	FALSE	yes	0.0997316	FALSE	no	0	TRUE
isoComp_00091995	geneComp_00013531	ENST00000600687.5	ENSG00000178150.9	sictr	siERa	ZNF114	protein_coding	protein_coding	4.84043	4.81844	4.86242	0.185709	0.249074	-0.0277765	0.906156	0.192884	0	0.385767	0	0.0824434	5.30658	8.44e-06	0.0393167	0	0.0786333	0.0786333	2.25669e-06	2.25669e-06	FALSE	yes	1	TRUE	no	0	TRUE
isoComp_00091439	geneComp_00013440	ENST00000327247.9	ENSG00000177628.15	sictr	siERa	GBA	protein_coding	protein_coding	80.057	76.2642	83.8499	1.29139	3.22382	0.096974	0.361698	13.5897	15.5182	11.6612	0.281009	0.850724	-0.411945	0.00719577	0.17125	0.203633	0.138867	-0.0647667	2.32967e-06	2.32967e-06	FALSE	yes	1	TRUE	yes	1	TRUE
isoComp_00091440	geneComp_00013440	ENST00000368373.7	ENSG00000177628.15	sictr	siERa	GBA	protein_coding	protein_coding	80.057	76.2642	83.8499	1.29139	3.22382	0.096974	0.361698	49.5931	43.8693	55.3168	1.65853	1.81379	0.334439	0.0153605	0.617433	0.574833	0.660033	0.0852	0.00338396	2.32967e-06	FALSE	yes	1	TRUE	yes	1	TRUE
isoComp_00017380	geneComp_00002174	ENST00000395736.7	ENSG00000100284.20	sictr	siERa	TOM1	protein_coding	nonsense_mediated_decay	20.0775	17.8767	22.2783	0.468806	0.216352	0.276507	0.00190353	0.921834	0.31807	1.5256	0.0385147	0.0679186	2.22673	0.00476321	0.0432	0.0178667	0.0685333	0.0506667	2.35313e-06	2.35313e-06	TRUE	yes	0.919264	TRUE	no	0	NA
isoComp_00062814	geneComp_00008656	ENST00000373068.6	ENSG00000148339.12	sictr	siERa	SLC25A25	protein_coding	protein_coding	15.423	19.2924	11.5535	0.0614911	0.182534	-0.779568	3.28e-23	9.83765	13.6502	6.02512	0.251353	0.333618	-1.17852	2.29e-23	0.614383	0.707633	0.521133	-0.1865	2.40746e-06	2.40746e-06	FALSE	yes	1	TRUE	no	0	TRUE
isoComp_00020198	geneComp_00002591	ENST00000476859.1	ENSG00000102554.13	sictr	siERa	KLF5	protein_coding	processed_transcript	30.7219	26.5542	34.8895	0.100989	1.11776	0.353098	1.96e-05	0.629529	1.25906	0	0.776862	0	-6.98761	0.000148418	0.02365	0.0473	0	-0.0473	2.40746e-06	2.40746e-06	NA	NA	NA	NA	NA	0	NA
isoComp_00020199	geneComp_00002591	ENST00000539231.5	ENSG00000102554.13	sictr	siERa	KLF5	protein_coding	protein_coding	30.7219	26.5542	34.8895	0.100989	1.11776	0.353098	1.96e-05	23.5654	19.176	27.9548	0.674375	1.08573	0.543557	8.82e-07	0.761933	0.722367	0.8015	0.0791333	0.304204	2.40746e-06	FALSE	no	NA	NA	no	0	NA
isoComp_00062813	geneComp_00008656	ENST00000373064.9	ENSG00000148339.12	sictr	siERa	SLC25A25	protein_coding	protein_coding	15.423	19.2924	11.5535	0.0614911	0.182534	-0.779568	3.28e-23	3.54624	3.50249	3.58999	0.404089	0.194668	0.0354993	0.994761	0.246333	0.1814	0.311267	0.129867	0.012365	2.40746e-06	FALSE	yes	1	TRUE	no	0	TRUE
isoComp_00074914	geneComp_00010581	ENST00000465625.1	ENSG00000163728.10	sictr	siERa	TTC14	protein_coding	processed_transcript	13.2536	11.7666	14.7405	0.544251	1.52853	0.285183	0.0456852	1.93054	1.32511	2.53596	0.377824	0.323122	0.931251	0.40172	0.141867	0.111833	0.1719	0.0600667	0.673129	2.60326e-06	NA	NA	NA	NA	NA	0	NA
isoComp_00129237	geneComp_00029307	ENST00000614145.4	ENSG00000266472.5	sictr	siERa	MRPS21	protein_coding	protein_coding	144.517	148.918	140.116	2.03136	4.86909	-0.128224	0.190735	85.73	95.9262	75.5337	3.27405	3.54806	-0.344764	0.00308681	0.591217	0.6438	0.538633	-0.105167	2.7637e-06	2.7637e-06	FALSE	yes	0.113961	FALSE	no	0	TRUE
isoComp_00129236	geneComp_00029307	ENST00000581066.2	ENSG00000266472.5	sictr	siERa	MRPS21	protein_coding	protein_coding	144.517	148.918	140.116	2.03136	4.86909	-0.128224	0.190735	58.787	52.992	64.5821	1.46823	1.32102	0.28531	0.0162654	0.408783	0.3562	0.461367	0.105167	4.023e-06	2.7637e-06	FALSE	yes	0.0634505	FALSE	no	0	TRUE
isoComp_00098014	geneComp_00014824	ENST00000630181.2	ENSG00000185420.18	sictr	siERa	SMYD3	protein_coding	protein_coding	34.3274	37.5044	31.1504	0.714719	1.27636	-0.307474	0.0021956	3.66407	5.83573	1.4924	0.497712	0.214092	-1.96011	8.25e-13	0.102217	0.1558	0.0486333	-0.107167	2.84239e-06	2.84239e-06	FALSE	yes	1	TRUE	no	0	TRUE
isoComp_00029772	geneComp_00003821	ENST00000392482.6	ENSG00000111907.20	sictr	siERa	TPD52L1	protein_coding	protein_coding	176.494	240.49	112.497	23.213	3.49986	-1.13547	1.37e-25	50.7854	73.3807	28.19	6.93828	1.14281	-1.3799	6.74e-24	0.27785	0.305233	0.250467	-0.0547667	2.84239e-06	2.84239e-06	FALSE	yes	0.121772	FALSE	no	0	NA
isoComp_00026229	geneComp_00003389	ENST00000421782.3	ENSG00000108384.14	sictr	siERa	RAD51C	protein_coding	protein_coding	247.101	271.909	222.292	2.95823	9.06389	-0.330556	0.00014471	62.5465	62.104	62.989	1.59235	2.47462	0.0204085	0.985861	0.255883	0.228367	0.2834	0.0550333	2.84239e-06	2.84239e-06	FALSE	yes	0.917254	TRUE	no	0	NA
isoComp_00098011	geneComp_00014824	ENST00000490107.5	ENSG00000185420.18	sictr	siERa	SMYD3	protein_coding	protein_coding	34.3274	37.5044	31.1504	0.714719	1.27636	-0.307474	0.0021956	25.6951	26.2778	25.1124	0.648348	1.32988	-0.0654177	0.782085	0.75305	0.7007	0.8054	0.1047	0.000720618	2.84239e-06	FALSE	yes	1	TRUE	no	0	TRUE
isoComp_00018649	geneComp_00002327	ENST00000559115.5	ENSG00000100897.17	sictr	siERa	DCAF11	protein_coding	protein_coding	112.953	123.452	102.454	2.65358	2.8694	-0.309507	0.00018147	18.6611	16.5255	20.7967	1.18149	1.01368	0.331487	0.175354	0.168217	0.1337	0.202733	0.0690333	2.84407e-06	2.84407e-06	FALSE	yes	1	TRUE	no	0	NA
isoComp_00068112	geneComp_00009513	ENST00000394536.4	ENSG00000156453.13	sictr	siERa	PCDH1	protein_coding	protein_coding	27.1754	23.816	30.5348	0.538532	0.098361	0.317159	3.83e-05	9.28819	8.84714	9.72925	0.315069	0.238072	0.13697	0.712873	0.345083	0.3715	0.318667	-0.0528333	0.181947	3.41104e-06	FALSE	yes	1	TRUE	yes	0	TRUE
isoComp_00068110	geneComp_00009513	ENST00000287008.7	ENSG00000156453.13	sictr	siERa	PCDH1	protein_coding	protein_coding	27.1754	23.816	30.5348	0.538532	0.098361	0.317159	3.83e-05	6.43746	4.49687	8.37806	0.0196623	0.0777249	0.896211	2.37e-28	0.2317	0.189	0.2744	0.0854	3.41104e-06	3.41104e-06	FALSE	yes	1	TRUE	yes	0	TRUE
isoComp_00083042	geneComp_00011882	ENST00000373464.4	ENSG00000169155.9	sictr	siERa	ZBTB43	protein_coding	protein_coding	10.9918	9.0229	12.9607	0.158343	1.28815	0.482289	0.000249574	7.85649	7.18979	8.52319	0.281414	0.553706	0.245131	0.388423	0.73245	0.797167	0.667733	-0.129433	0.391688	3.48818e-06	FALSE	yes	1	TRUE	no	1	TRUE
isoComp_00083044	geneComp_00011882	ENST00000450858.1	ENSG00000169155.9	sictr	siERa	ZBTB43	protein_coding	protein_coding	10.9918	9.0229	12.9607	0.158343	1.28815	0.482289	0.000249574	1.32405	1.43681	1.21129	0.128969	0.23716	-0.244462	0.877812	0.127467	0.159	0.0959333	-0.0630667	0.431326	3.48818e-06	FALSE	yes	0.283649	FALSE	no	0	TRUE
isoComp_00083045	geneComp_00011882	ENST00000497064.1	ENSG00000169155.9	sictr	siERa	ZBTB43	protein_coding	processed_transcript	10.9918	9.0229	12.9607	0.158343	1.28815	0.482289	0.000249574	1.11138	0	2.22276	0	1.39799	7.80269	NA	0.0772333	0	0.154467	0.154467	3.48818e-06	3.48818e-06	NA	NA	0.00409395	FALSE	NA	0	TRUE
isoComp_00052018	geneComp_00007117	ENST00000426700.6	ENSG00000137434.11	sictr	siERa	C6orf52	protein_coding	protein_coding	4.38588	4.36511	4.40665	0.133346	0.325246	-0.0270428	0.951548	0.65042	1.16396	0.136881	0.149468	0.136881	-2.99867	0.18875	0.149033	0.265667	0.0324	-0.233267	0.110048	3.50983e-06	FALSE	yes	0.990238	TRUE	no	0	TRUE
isoComp_00052016	geneComp_00007117	ENST00000259983.7	ENSG00000137434.11	sictr	siERa	C6orf52	protein_coding	protein_coding	4.38588	4.36511	4.40665	0.133346	0.325246	-0.0270428	0.951548	1.30687	0.736242	1.8775	0.0711592	0.134268	1.33876	0.0470286	0.298133	0.168833	0.427433	0.2586	3.50983e-06	3.50983e-06	FALSE	yes	0.991063	TRUE	no	0	TRUE
isoComp_00011283	geneComp_00001384	ENST00000434686.6	ENSG00000078369.17	sictr	siERa	GNB1	protein_coding	protein_coding	313.343	293.606	333.081	12.3289	11.8434	0.14132	0.196405	22.4171	29.2348	15.5993	3.07432	2.24055	-0.905773	0.00266472	0.0728833	0.0992	0.0465667	-0.0526333	3.55026e-06	3.55026e-06	FALSE	yes	0.1663	FALSE	no	0	TRUE
isoComp_00011282	geneComp_00001384	ENST00000378609.8	ENSG00000078369.17	sictr	siERa	GNB1	protein_coding	protein_coding	313.343	293.606	333.081	12.3289	11.8434	0.14132	0.196405	221.962	198.618	245.305	2.8517	7.63382	0.304563	0.00483273	0.707433	0.678067	0.7368	0.0587333	0.133538	3.55026e-06	FALSE	yes	0.999994	TRUE	no	0	TRUE
isoComp_00018160	geneComp_00002275	ENST00000554901.1	ENSG00000100596.6	sictr	siERa	SPTLC2	protein_coding	protein_coding	34.3889	31.2952	37.4826	0.654525	1.22739	0.219522	0.0138291	5.33702	6.62392	4.05011	0.699788	0.38058	-0.708342	0.0113364	0.159783	0.210933	0.108633	-0.1023	0.0023167	3.83945e-06	NA	NA	1	TRUE	NA	0	TRUE
isoComp_00018158	geneComp_00002275	ENST00000216484.6	ENSG00000100596.6	sictr	siERa	SPTLC2	protein_coding	protein_coding	34.3889	31.2952	37.4826	0.654525	1.22739	0.219522	0.0138291	26.3111	21.5185	31.1037	0.917902	1.13559	0.531302	2.65e-06	0.758483	0.687067	0.8299	0.142833	3.83945e-06	3.83945e-06	FALSE	yes	1	TRUE	no	0	TRUE
isoComp_00023046	geneComp_00002917	ENST00000316763.7	ENSG00000105053.10	sictr	siERa	VRK3	protein_coding	protein_coding	29.0346	34.2778	23.7914	1.0276	0.700591	-0.567675	3.75e-10	8.77845	11.3469	6.20995	0.0798723	0.271365	-0.8686	2.54e-12	0.29675	0.3315	0.262	-0.0695	0.255457	4.43719e-06	FALSE	no	NA	NA	no	1	NA
isoComp_00023063	geneComp_00002917	ENST00000600259.5	ENSG00000105053.10	sictr	siERa	VRK3	protein_coding	protein_coding	29.0346	34.2778	23.7914	1.0276	0.700591	-0.567675	3.75e-10	1.30139	2.21764	0.385135	0.805862	0.19285	-2.4951	0.116635	0.04005	0.0635	0.0166	-0.0469	0.585696	4.43719e-06	FALSE	no	NA	NA	no	0	NA
isoComp_00023052	geneComp_00002917	ENST00000594092.5	ENSG00000105053.10	sictr	siERa	VRK3	protein_coding	protein_coding	29.0346	34.2778	23.7914	1.0276	0.700591	-0.567675	3.75e-10	4.37289	4.13585	4.60992	0.568425	0.170389	0.1562	0.911289	0.15785	0.1218	0.1939	0.0721	0.136728	4.43719e-06	FALSE	no	NA	NA	no	0	NA
isoComp_00094039	geneComp_00014004	ENST00000460843.5	ENSG00000181090.20	sictr	siERa	EHMT1	protein_coding	protein_coding	69.4684	63.0149	75.922	0.872865	2.05788	0.227773	0.00190044	19.9765	20.6638	19.2892	0.346664	0.317241	-0.0992675	0.0897087	0.291117	0.327933	0.2543	-0.0736333	4.44546e-06	4.44546e-06	FALSE	yes	1	TRUE	no	1	FALSE
isoComp_00094061	geneComp_00014004	ENST00000637161.1	ENSG00000181090.20	sictr	siERa	EHMT1	protein_coding	protein_coding	69.4684	63.0149	75.922	0.872865	2.05788	0.227773	0.00190044	7.801	4.57087	11.0311	0.640702	0.290944	1.2692	1.18e-09	0.108833	0.0723667	0.1453	0.0729333	5.27351e-05	4.44546e-06	FALSE	yes	1	TRUE	no	1	FALSE
isoComp_00048044	geneComp_00006525	ENST00000415432.6	ENSG00000134215.15	sictr	siERa	VAV3	protein_coding	protein_coding	51.1424	53.037	49.2479	0.0856536	0.0606056	-0.147647	0.0470322	14.1497	16.5151	11.7842	0.439861	0.2947	-0.486583	2.9e-06	0.27535	0.3114	0.2393	-0.0721	0.00123553	4.4791e-06	FALSE	yes	0.99998	TRUE	no	0	TRUE
isoComp_00048050	geneComp_00006525	ENST00000529413.5	ENSG00000134215.15	sictr	siERa	VAV3	protein_coding	nonsense_mediated_decay	51.1424	53.037	49.2479	0.0856536	0.0606056	-0.147647	0.0470322	6.87418	8.53663	5.21172	0.228799	0.412932	-0.710831	8.85e-05	0.1334	0.160933	0.105867	-0.0550667	0.00603877	4.4791e-06	TRUE	no	0.999853	TRUE	no	0	TRUE
isoComp_00075200	geneComp_00010632	ENST00000421852.5	ENSG00000163900.10	sictr	siERa	TMEM41A	protein_coding	protein_coding	20.269	22.2107	18.3273	0.669745	1.05054	-0.317626	0.00145915	18.876	21.1733	16.5788	0.721076	0.828138	-0.352719	0.00013932	0.929217	0.953067	0.905367	-0.0477	4.4791e-06	4.4791e-06	FALSE	no	NA	NA	no	1	NA
isoComp_00048043	geneComp_00006525	ENST00000370056.8	ENSG00000134215.15	sictr	siERa	VAV3	protein_coding	protein_coding	51.1424	53.037	49.2479	0.0856536	0.0606056	-0.147647	0.0470322	23.1711	21.6743	24.6678	0.454201	0.462734	0.186562	0.1861	0.45475	0.408633	0.500867	0.0922333	4.4791e-06	4.4791e-06	FALSE	yes	1	TRUE	no	0	TRUE
isoComp_00000992	geneComp_00000124	ENST00000610402.4	ENSG00000006125.17	sictr	siERa	AP2B1	protein_coding	protein_coding	59.1682	57.9531	60.3832	1.21808	1.07241	0.0177795	0.879338	6.8459	9.06685	4.62495	0.0909741	1.52656	-0.96964	0.045009	0.116233	0.156533	0.0759333	-0.0806	0.0936716	5.15792e-06	FALSE	yes	1	TRUE	no	0	TRUE
isoComp_00001000	geneComp_00000124	ENST00000621914.4	ENSG00000006125.17	sictr	siERa	AP2B1	protein_coding	protein_coding	59.1682	57.9531	60.3832	1.21808	1.07241	0.0177795	0.879338	37.1722	34.3675	39.9768	0.308804	0.46421	0.218058	0.00533902	0.627767	0.593333	0.6622	0.0688667	5.15792e-06	5.15792e-06	FALSE	yes	1	TRUE	no	0	TRUE
isoComp_00024953	geneComp_00003179	ENST00000305105.2	ENSG00000106400.11	sictr	siERa	ZNHIT1	protein_coding	protein_coding	92.1548	91.2423	93.0674	1.09668	3.8982	-0.0114624	0.93574	69.5034	72.22	66.7867	1.12552	2.48094	-0.112821	0.377769	0.754767	0.791467	0.718067	-0.0734	5.35515e-06	5.35515e-06	FALSE	yes	0.735869	TRUE	no	0	TRUE
isoComp_00024954	geneComp_00003179	ENST00000461205.5	ENSG00000106400.11	sictr	siERa	ZNHIT1	protein_coding	processed_transcript	92.1548	91.2423	93.0674	1.09668	3.8982	-0.0114624	0.93574	19.2296	16.1002	22.3589	0.415668	1.89685	0.473527	0.121646	0.208067	0.1765	0.239633	0.0631333	0.00383262	5.35515e-06	NA	NA	0.157718	FALSE	NA	0	TRUE
isoComp_00122872	geneComp_00025021	ENST00000507446.1	ENSG00000249592.5	sictr	siERa	AC139887.2	antisense_RNA	antisense_RNA	3.58334	4.1253	3.04138	0.189672	0.174158	-0.491834	0.158662	0.34526	0.69052	0	0.253486	0	-6.13036	0.0129921	0.08135	0.1627	0	-0.1627	9.32993e-06	9.32993e-06	NA	NA	0.0242712	FALSE	NA	0	FALSE
isoComp_00122869	geneComp_00025021	ENST00000503185.5	ENSG00000249592.5	sictr	siERa	AC139887.2	antisense_RNA	antisense_RNA	3.58334	4.1253	3.04138	0.189672	0.174158	-0.491834	0.158662	1.31409	1.11613	1.51204	0.135344	0.299204	0.434626	0.84837	0.381433	0.271067	0.4918	0.220733	0.253225	9.32993e-06	NA	NA	0.00583584	FALSE	NA	0	FALSE
isoComp_00076058	geneComp_00010751	ENST00000511137.5	ENSG00000164211.12	sictr	siERa	STARD4	protein_coding	nonsense_mediated_decay	10.2662	9.13237	11.4001	0.581292	0.73178	0.278892	0.0595942	2.00911	2.18599	1.83224	0.123331	0.387322	-0.253407	0.852681	0.19965	0.2408	0.1585	-0.0823	0.438265	1.02814e-05	TRUE	no	NA	NA	no	0	NA
isoComp_00076059	geneComp_00010751	ENST00000511436.5	ENSG00000164211.12	sictr	siERa	STARD4	protein_coding	processed_transcript	10.2662	9.13237	11.4001	0.581292	0.73178	0.278892	0.0595942	0.928971	1.06084	0.797105	0.109135	0.233478	-0.407912	0.866565	0.0920833	0.1161	0.0680667	-0.0480333	0.570786	1.02814e-05	NA	NA	NA	NA	NA	0	NA
isoComp_00045137	geneComp_00006108	ENST00000405402.6	ENSG00000131149.18	sictr	siERa	GSE1	protein_coding	protein_coding	93.7932	109.499	78.0879	2.577	3.61289	-0.529727	4.96e-11	25.0973	34.2127	15.9819	2.13559	1.52481	-1.09762	4.39e-11	0.2596	0.311967	0.207233	-0.104733	0.0483997	1.03012e-05	FALSE	yes	1	TRUE	no	0	TRUE
isoComp_00045136	geneComp_00006108	ENST00000393243.5	ENSG00000131149.18	sictr	siERa	GSE1	protein_coding	protein_coding	93.7932	109.499	78.0879	2.577	3.61289	-0.529727	4.96e-11	32.1563	33.1539	31.1586	0.469544	2.18693	-0.0895211	0.47714	0.35065	0.3031	0.3982	0.0951	1.03012e-05	1.03012e-05	FALSE	yes	1	TRUE	no	0	TRUE
isoComp_00035523	geneComp_00004639	ENST00000599548.5	ENSG00000118620.12	sictr	siERa	ZNF430	protein_coding	protein_coding	5.27831	5.58197	4.97464	0.2378	0.143001	-0.211389	0.102058	0.207275	0.41455	0	0.0914187	0	-5.40786	NA	0.037	0.074	0	-0.074	1.09484e-05	1.09484e-05	FALSE	yes	0.82047	TRUE	no	0	TRUE
isoComp_00035522	geneComp_00004639	ENST00000597922.1	ENSG00000118620.12	sictr	siERa	ZNF430	protein_coding	protein_coding	5.27831	5.58197	4.97464	0.2378	0.143001	-0.211389	0.102058	0.368016	0.241636	0.494396	0.145303	0.210934	1.00322	0.883075	0.0692833	0.0413667	0.0972	0.0558333	0.806802	1.09484e-05	NA	NA	0.00690165	FALSE	NA	0	TRUE
isoComp_00089099	geneComp_00013001	ENST00000481941.5	ENSG00000174953.13	sictr	siERa	DHX36	protein_coding	protein_coding	69.9314	66.2675	73.5953	2.33942	0.762082	0.111886	0.215977	6.33374	4.41183	8.25565	0.334642	0.463129	0.902485	5.59e-07	0.0892333	0.0664	0.112067	0.0456667	1.17237e-05	1.17237e-05	FALSE	no	NA	NA	no	0	NA
isoComp_00100084	geneComp_00015246	ENST00000479452.5	ENSG00000187609.15	sictr	siERa	EXD3	protein_coding	protein_coding	13.5934	14.2535	12.9333	0.72707	0.273039	-0.181943	0.193441	5.47467	6.83452	4.11483	0.350916	0.204689	-0.730613	0.00153044	0.39905	0.479733	0.318367	-0.161367	1.18406e-05	1.18406e-05	FALSE	no	0.999928	TRUE	no	0	TRUE
isoComp_00100079	geneComp_00015246	ENST00000465160.2	ENSG00000187609.15	sictr	siERa	EXD3	protein_coding	protein_coding	13.5934	14.2535	12.9333	0.72707	0.273039	-0.181943	0.193441	5.36288	4.86387	5.86188	0.292626	0.307226	0.268755	0.566919	0.396883	0.3409	0.452867	0.111967	0.00493403	1.18406e-05	FALSE	no	0.974173	TRUE	no	0	TRUE
isoComp_00098225	geneComp_00014865	ENST00000470161.6	ENSG00000185619.18	sictr	siERa	PCGF3	protein_coding	protein_coding	35.9377	25.8977	45.9778	0.265744	0.644826	0.787002	1.34e-33	6.94616	5.88471	8.0076	0.806613	0.45139	0.443748	0.318762	0.200833	0.227133	0.174533	-0.0526	0.620749	1.42907e-05	FALSE	yes	0.999865	TRUE	no	0	TRUE
isoComp_00098221	geneComp_00014865	ENST00000400151.6	ENSG00000185619.18	sictr	siERa	PCGF3	protein_coding	protein_coding	35.9377	25.8977	45.9778	0.265744	0.644826	0.787002	1.34e-33	3.00926	3.04002	2.9785	0.0575447	0.115926	-0.0293984	0.960246	0.09115	0.117433	0.0648667	-0.0525667	4.77103e-05	1.42907e-05	FALSE	no	0.543769	TRUE	no	0	TRUE
isoComp_00098229	geneComp_00014865	ENST00000620529.1	ENSG00000185619.18	sictr	siERa	PCGF3	protein_coding	protein_coding	35.9377	25.8977	45.9778	0.265744	0.644826	0.787002	1.34e-33	1.36789	0.23161	2.50417	0.134388	0.48112	3.37933	0.0180113	0.03155	0.0089	0.0542	0.0453	0.266481	1.42907e-05	FALSE	no	0.577683	TRUE	no	0	TRUE
isoComp_00098220	geneComp_00014865	ENST00000362003.9	ENSG00000185619.18	sictr	siERa	PCGF3	protein_coding	protein_coding	35.9377	25.8977	45.9778	0.265744	0.644826	0.787002	1.34e-33	16.9599	10.2349	23.6849	0.408296	0.350703	1.20967	3.94e-53	0.455267	0.395333	0.5152	0.119867	1.42907e-05	1.42907e-05	FALSE	yes	0.986488	TRUE	no	2	TRUE
isoComp_00054316	geneComp_00007424	ENST00000541667.5	ENSG00000139182.13	sictr	siERa	CLSTN3	protein_coding	processed_transcript	17.4535	14.14	20.7671	0.370129	0.682666	0.513875	2.05e-08	2.30148	1.40469	3.19826	0.182541	0.657624	1.1813	0.0928377	0.126567	0.0988333	0.1543	0.0554667	0.637497	1.50958e-05	NA	NA	NA	NA	NA	0	NA
isoComp_00097939	geneComp_00014816	ENST00000329138.8	ENSG00000185359.12	sictr	siERa	HGS	protein_coding	protein_coding	44.2253	49.1746	39.2759	2.27246	1.3081	-0.365014	6.61e-05	28.7012	34.6161	22.7864	0.776953	0.93955	-0.603058	6.46e-17	0.642817	0.705633	0.58	-0.125633	1.54909e-05	1.54909e-05	FALSE	yes	1	TRUE	no	0	TRUE
isoComp_00108126	geneComp_00016965	ENST00000521988.5	ENSG00000205133.11	sictr	siERa	TRIQK	protein_coding	protein_coding	101.454	94.643	108.265	3.09687	2.30086	0.154469	0.0836535	9.81746	6.84935	12.7856	0.305215	0.562314	0.899501	5.13e-14	0.0953667	0.0724	0.118333	0.0459333	1.54909e-05	1.54909e-05	FALSE	no	NA	NA	no	0	NA
isoComp_00097949	geneComp_00014816	ENST00000576087.1	ENSG00000185359.12	sictr	siERa	HGS	protein_coding	retained_intron	44.2253	49.1746	39.2759	2.27246	1.3081	-0.365014	6.61e-05	3.70046	2.43922	4.9617	0.207905	0.470424	1.02142	0.0347413	0.0885667	0.0502333	0.1269	0.0766667	8.85301e-05	1.54909e-05	NA	NA	0.116355	FALSE	NA	0	TRUE
isoComp_00014159	geneComp_00001757	ENST00000337227.8	ENSG00000089050.15	sictr	siERa	RBBP9	protein_coding	protein_coding	11.653	13.6686	9.63749	0.675361	0.383384	-0.54576	5.46e-07	8.86052	10.0223	7.69879	0.333469	0.294813	-0.380071	0.00147163	0.767117	0.735333	0.7989	0.0635667	0.364398	1.63272e-05	FALSE	no	NA	NA	no	0	NA
isoComp_00019314	geneComp_00002432	ENST00000492135.5	ENSG00000101361.16	sictr	siERa	NOP56	protein_coding	processed_transcript	87.7978	98.6126	76.983	2.02887	4.39274	-0.397641	1.05e-05	17.4863	22.7497	12.2229	0.649487	0.191731	-0.89571	1.36e-17	0.19525	0.230767	0.159733	-0.0710333	1.66278e-05	1.66278e-05	NA	NA	0.988718	TRUE	NA	0	NA
isoComp_00024109	geneComp_00003054	ENST00000222308.8	ENSG00000105701.15	sictr	siERa	FKBP8	protein_coding	protein_coding	239.622	260.911	218.333	9.46747	9.94934	-0.29732	0.00237055	88.3533	90.5878	86.1188	6.6277	4.7199	-0.0729811	0.806062	0.370233	0.346333	0.394133	0.0478	0.18126	2.08437e-05	FALSE	no	NA	NA	no	0	NA
isoComp_00109765	geneComp_00017584	ENST00000375789.6	ENSG00000213722.8	sictr	siERa	DDAH2	protein_coding	protein_coding	87.3387	79.7114	94.966	1.13091	3.95505	0.21226	0.0296136	11.5896	12.9116	10.2677	0.486091	0.476829	-0.330256	0.0353151	0.135167	0.162167	0.108167	-0.054	2.3711e-05	2.3711e-05	FALSE	no	0.999995	TRUE	no	2	NA
isoComp_00109764	geneComp_00017584	ENST00000375787.6	ENSG00000213722.8	sictr	siERa	DDAH2	protein_coding	protein_coding	87.3387	79.7114	94.966	1.13091	3.95505	0.21226	0.0296136	43.823	37.9086	49.7374	1.50386	1.44244	0.391715	0.0045857	0.499817	0.4753	0.524333	0.0490333	0.309106	2.3711e-05	FALSE	no	0.999994	TRUE	no	0	NA
isoComp_00018997	geneComp_00002371	ENST00000395863.7	ENSG00000101144.12	sictr	siERa	BMP7	protein_coding	protein_coding	531.639	442.424	620.853	23.0702	51.8076	0.448905	0.000320452	83.9825	57.198	110.767	3.13385	7.24267	0.953368	8.52e-12	0.154283	0.129567	0.179	0.0494333	2.47483e-05	2.47483e-05	FALSE	no	NA	NA	no	0	NA
isoComp_00073713	geneComp_00010389	ENST00000295190.8	ENSG00000163053.10	sictr	siERa	SLC16A14	protein_coding	protein_coding	8.22822	10.4332	6.02321	0.387593	0.219735	-0.833175	1.35e-15	5.38847	7.51725	3.25969	0.353401	0.126842	-1.20297	2.19e-24	0.631	0.720333	0.541667	-0.178667	2.60693e-05	2.60693e-05	FALSE	yes	1	TRUE	no	0	TRUE
isoComp_00073716	geneComp_00010389	ENST00000457406.5	ENSG00000163053.10	sictr	siERa	SLC16A14	protein_coding	protein_coding	8.22822	10.4332	6.02321	0.387593	0.219735	-0.833175	1.35e-15	2.67021	2.7452	2.59523	0.145976	0.187037	-0.0807473	0.885719	0.347667	0.263333	0.432	0.168667	0.0039774	2.60693e-05	FALSE	yes	0.964705	TRUE	no	0	TRUE
isoComp_00115446	geneComp_00020770	ENST00000491343.2	ENSG00000230359.5	sictr	siERa	TPI1P2	transcribed_processed_pseudogene	transcribed_processed_pseudogene	1.96726	2.4739	1.46062	0.0912614	0.0361543	-0.803315	6.3e-05	0.185637	0.371273	0	0.138434	0	-5.25275	0.02592	0.0732667	0.146533	0	-0.146533	0.00263643	2.63731e-05	NA	NA	0.692011	TRUE	NA	0	TRUE
isoComp_00115447	geneComp_00020770	ENST00000635637.1	ENSG00000230359.5	sictr	siERa	TPI1P2	transcribed_processed_pseudogene	processed_transcript	1.96726	2.4739	1.46062	0.0912614	0.0361543	-0.803315	6.3e-05	1.78162	2.10263	1.46062	0.0573974	0.0361543	-0.522616	0.0399787	0.926733	0.853467	1	0.146533	2.63731e-05	2.63731e-05	NA	NA	0.283898	FALSE	NA	0	TRUE
isoComp_00034541	geneComp_00004499	ENST00000360066.6	ENSG00000117266.15	sictr	siERa	CDK18	protein_coding	protein_coding	7.76602	9.60635	5.92569	0.255693	0.416799	-0.739092	7.28e-10	4.40431	5.77808	3.03055	0.147712	0.0719073	-0.928753	6.42e-15	0.560167	0.601933	0.5184	-0.0835333	0.71852	2.6885e-05	FALSE	no	NA	NA	no	0	NA
isoComp_00081864	geneComp_00011690	ENST00000482151.1	ENSG00000168280.16	sictr	siERa	KIF5C	protein_coding	retained_intron	7.61041	4.42518	10.7956	0.151639	0.253458	1.24715	6.24e-51	0.410127	0.491386	0.328868	0.108248	0.0395224	-0.565198	0.456663	0.0701333	0.1097	0.0305667	-0.0791333	0.0189538	2.6885e-05	NA	NA	0.97877	TRUE	NA	0	FALSE
isoComp_00081863	geneComp_00011690	ENST00000464066.5	ENSG00000168280.16	sictr	siERa	KIF5C	protein_coding	processed_transcript	7.61041	4.42518	10.7956	0.151639	0.253458	1.24715	6.24e-51	0.422845	0.0199401	0.825749	0.0199401	0.0376039	4.80292	8.85e-06	0.0403667	0.00423333	0.0765	0.0722667	2.6885e-05	2.6885e-05	NA	NA	1	TRUE	NA	0	FALSE
isoComp_00063413	geneComp_00008749	ENST00000395290.6	ENSG00000149187.18	sictr	siERa	CELF1	protein_coding	protein_coding	58.2935	60.1771	56.4098	0.522009	1.91715	-0.134613	0.107213	15.8784	18.518	13.2388	0.140857	0.976198	-0.48384	2.62e-07	0.270917	0.307733	0.2341	-0.0736333	0.000127228	2.86584e-05	FALSE	yes	1	TRUE	no	1	TRUE
isoComp_00063411	geneComp_00008749	ENST00000358597.7	ENSG00000149187.18	sictr	siERa	CELF1	protein_coding	protein_coding	58.2935	60.1771	56.4098	0.522009	1.91715	-0.134613	0.107213	2.17615	0.34836	4.00394	0.173059	1.05407	3.48554	4.89e-07	0.0389333	0.0058	0.0720667	0.0662667	2.86584e-05	2.86584e-05	FALSE	yes	1	TRUE	no	0	TRUE
isoComp_00063410	geneComp_00008749	ENST00000310513.10	ENSG00000149187.18	sictr	siERa	CELF1	protein_coding	protein_coding	58.2935	60.1771	56.4098	0.522009	1.91715	-0.134613	0.107213	16.1091	14.699	17.5193	0.830477	0.09515	0.253065	0.134614	0.277783	0.244367	0.3112	0.0668333	0.0528006	2.86584e-05	FALSE	yes	0.999999	TRUE	no	0	TRUE
isoComp_00078808	geneComp_00011250	ENST00000530181.5	ENSG00000166387.11	sictr	siERa	PPFIBP2	protein_coding	protein_coding	5.19846	5.62418	4.77274	0.865527	0.469569	-0.27112	0.259597	0.616711	1.02545	0.207971	0.1252	0.0575871	-2.24805	1.4e-06	0.1131	0.184033	0.0421667	-0.141867	3.16669e-05	3.16669e-05	FALSE	yes	1	TRUE	no	1	TRUE
isoComp_00078801	geneComp_00011250	ENST00000528883.5	ENSG00000166387.11	sictr	siERa	PPFIBP2	protein_coding	protein_coding	5.19846	5.62418	4.77274	0.865527	0.469569	-0.27112	0.259597	0.796946	1.07408	0.519816	0.198015	0.129574	-1.0329	0.133194	0.1519	0.196133	0.107667	-0.0884667	0.61296	3.16669e-05	FALSE	yes	1	TRUE	no	0	TRUE
isoComp_00078797	geneComp_00011250	ENST00000299492.8	ENSG00000166387.11	sictr	siERa	PPFIBP2	protein_coding	protein_coding	5.19846	5.62418	4.77274	0.865527	0.469569	-0.27112	0.259597	0.776054	0.632817	0.919292	0.0652743	0.0288457	0.531725	0.248511	0.155683	0.1152	0.196167	0.0809667	0.27175	3.16669e-05	FALSE	yes	1	TRUE	no	1	TRUE
isoComp_00078816	geneComp_00011250	ENST00000533792.5	ENSG00000166387.11	sictr	siERa	PPFIBP2	protein_coding	protein_coding	5.19846	5.62418	4.77274	0.865527	0.469569	-0.27112	0.259597	0.600101	0.251134	0.949068	0.251134	0.0504877	1.87684	NA	0.1291	0.0552	0.203	0.1478	0.283107	3.16669e-05	FALSE	yes	1	TRUE	no	1	TRUE
isoComp_00072938	geneComp_00010227	ENST00000497030.5	ENSG00000162433.14	sictr	siERa	AK4	protein_coding	processed_transcript	11.0791	11.693	10.4653	0.385922	0.301161	-0.20363	0.0667407	0.334228	0.668456	0	0.263635	0	-6.08418	0.000940426	0.0279167	0.0558333	0	-0.0558333	3.24428e-05	3.24428e-05	NA	NA	0.217279	FALSE	NA	0	NA
isoComp_00001444	geneComp_00000182	ENST00000566296.1	ENSG00000007520.3	sictr	siERa	TSR3	protein_coding	nonsense_mediated_decay	55.5331	52.0044	59.0619	0.979291	2.49993	0.143637	0.197518	7.41176	8.78829	6.03523	0.336465	0.556973	-0.541426	0.0682716	0.135617	0.168867	0.102367	-0.0665	0.00076092	3.36029e-05	TRUE	yes	0.178109	FALSE	no	0	TRUE
isoComp_00001443	geneComp_00000182	ENST00000007390.2	ENSG00000007520.3	sictr	siERa	TSR3	protein_coding	protein_coding	55.5331	52.0044	59.0619	0.979291	2.49993	0.143637	0.197518	48.1214	43.2161	53.0266	0.655873	2.42781	0.295086	0.0771372	0.864383	0.831133	0.897633	0.0665	3.36029e-05	3.36029e-05	FALSE	yes	0.999999	TRUE	no	0	TRUE
isoComp_00100071	geneComp_00015244	ENST00000585194.5	ENSG00000187607.15	sictr	siERa	ZNF286A	protein_coding	protein_coding	13.6929	14.2059	13.18	0.868971	0.377433	-0.150192	0.251374	1.15748	2.2813	0.0336588	0.646287	0.0336588	-5.71375	4.78e-05	0.0795167	0.156333	0.0027	-0.153633	3.39508e-05	3.39508e-05	FALSE	yes	0.867858	TRUE	no	0	TRUE
isoComp_00100057	geneComp_00015244	ENST00000395894.6	ENSG00000187607.15	sictr	siERa	ZNF286A	protein_coding	protein_coding	13.6929	14.2059	13.18	0.868971	0.377433	-0.150192	0.251374	4.52578	4.25704	4.79452	0.225236	0.183262	0.171157	0.635523	0.331983	0.3	0.363967	0.0639667	0.209467	3.39508e-05	FALSE	yes	0.999993	TRUE	no	3	TRUE
isoComp_00100070	geneComp_00015244	ENST00000583566.5	ENSG00000187607.15	sictr	siERa	ZNF286A	protein_coding	protein_coding	13.6929	14.2059	13.18	0.868971	0.377433	-0.150192	0.251374	4.0098	3.31269	4.7069	0.170309	0.419874	0.505487	0.118683	0.296183	0.236067	0.3563	0.120233	0.0508005	3.39508e-05	FALSE	yes	1	TRUE	no	1	TRUE
isoComp_00121236	geneComp_00024193	ENST00000458483.3	ENSG00000243708.10	sictr	siERa	PLA2G4B	protein_coding	protein_coding	1.13209	1.04939	1.21479	0.17271	0.0417927	0.176109	0.639468	0.527334	0.636916	0.417752	0.0886138	0.0789661	-0.596805	0.469833	0.477683	0.6142	0.341167	-0.273033	0.133551	3.59744e-05	FALSE	yes	1	TRUE	no	0	TRUE
isoComp_00121239	geneComp_00024193	ENST00000566076.1	ENSG00000243708.10	sictr	siERa	PLA2G4B	protein_coding	retained_intron	1.13209	1.04939	1.21479	0.17271	0.0417927	0.176109	0.639468	0.136146	0	0.272292	0	0.0159879	4.81912	NA	0.112517	0	0.225033	0.225033	3.59744e-05	3.59744e-05	NA	NA	0.0325082	FALSE	NA	0	TRUE
isoComp_00022068	geneComp_00002806	ENST00000518679.5	ENSG00000104365.13	sictr	siERa	IKBKB	protein_coding	nonsense_mediated_decay	13.8137	13.4315	14.1959	0.205013	0.384775	0.0388478	0.773651	0.693688	1.00502	0.382358	0.219479	0.218651	-1.37126	0.629714	0.0507667	0.0748333	0.0267	-0.0481333	0.670003	3.62652e-05	TRUE	no	1	TRUE	no	0	NA
isoComp_00022084	geneComp_00002806	ENST00000523018.5	ENSG00000104365.13	sictr	siERa	IKBKB	protein_coding	retained_intron	13.8137	13.4315	14.1959	0.205013	0.384775	0.0388478	0.773651	1.22968	1.51052	0.948832	0.335642	0.363368	-0.665213	0.825017	0.0890333	0.111767	0.0663	-0.0454667	0.719869	3.62652e-05	NA	NA	0.0488424	FALSE	NA	0	NA
isoComp_00022063	geneComp_00002806	ENST00000517502.5	ENSG00000104365.13	sictr	siERa	IKBKB	protein_coding	processed_transcript	13.8137	13.4315	14.1959	0.205013	0.384775	0.0388478	0.773651	0.360504	0	0.721009	0	0.265613	6.19182	0.0191581	0.02565	0	0.0513	0.0513	3.62652e-05	3.62652e-05	NA	NA	0.155295	FALSE	NA	0	NA
isoComp_00014661	geneComp_00001813	ENST00000393008.7	ENSG00000090263.15	sictr	siERa	MRPS33	protein_coding	protein_coding	129.855	132.77	126.941	3.14414	4.02549	-0.103875	0.338851	20.0158	24.5863	15.4453	0.832376	1.22306	-0.670341	0.000248686	0.1534	0.1855	0.1213	-0.0642	3.65057e-05	3.65057e-05	FALSE	yes	0.352031	FALSE	no	0	NA
isoComp_00014667	geneComp_00001813	ENST00000496958.5	ENSG00000090263.15	sictr	siERa	MRPS33	protein_coding	protein_coding	129.855	132.77	126.941	3.14414	4.02549	-0.103875	0.338851	19.521	16.9196	22.1225	3.95427	1.83925	0.386617	0.655836	0.150467	0.126667	0.174267	0.0476	0.524663	3.65057e-05	FALSE	yes	0.201149	FALSE	no	0	NA
isoComp_00068326	geneComp_00009552	ENST00000287437.7	ENSG00000156831.7	sictr	siERa	NSMCE2	protein_coding	protein_coding	65.6077	63.1246	68.0908	0.921182	1.42519	0.0689936	0.53285	30.028	31.5342	28.5218	0.86885	0.219369	-0.144802	0.139391	0.459383	0.499367	0.4194	-0.0799667	0.00120055	3.66934e-05	FALSE	yes	0.999907	TRUE	no	0	TRUE
isoComp_00068335	geneComp_00009552	ENST00000522563.5	ENSG00000156831.7	sictr	siERa	NSMCE2	protein_coding	protein_coding	65.6077	63.1246	68.0908	0.921182	1.42519	0.0689936	0.53285	18.91	15.0294	22.7906	0.342154	1.38872	0.600322	0.000965058	0.2862	0.238233	0.334167	0.0959333	3.66934e-05	3.66934e-05	FALSE	yes	0.999911	TRUE	no	0	TRUE
isoComp_00039528	geneComp_00005269	ENST00000264669.9	ENSG00000124279.11	sictr	siERa	FASTKD3	protein_coding	protein_coding	9.94861	8.86538	11.0318	0.196528	0.340603	0.272932	0.0346865	4.30158	4.14601	4.45716	0.251692	0.174756	0.104159	0.916081	0.437233	0.469367	0.4051	-0.0642667	0.782715	3.90643e-05	FALSE	yes	1	TRUE	no	0	TRUE
isoComp_00039529	geneComp_00005269	ENST00000282110.8	ENSG00000124279.11	sictr	siERa	FASTKD3	protein_coding	processed_transcript	9.94861	8.86538	11.0318	0.196528	0.340603	0.272932	0.0346865	0.675818	0.918205	0.433431	0.299198	0.260153	-1.06573	0.796696	0.0716833	0.103067	0.0403	-0.0627667	0.770301	3.90643e-05	NA	NA	0.0432226	FALSE	NA	0	TRUE
isoComp_00039531	geneComp_00005269	ENST00000507036.1	ENSG00000124279.11	sictr	siERa	FASTKD3	protein_coding	nonsense_mediated_decay	9.94861	8.86538	11.0318	0.196528	0.340603	0.272932	0.0346865	0.93919	1.06469	0.813694	0.13087	0.25361	-0.383735	0.818356	0.0964	0.1196	0.0732	-0.0464	0.686632	3.90643e-05	TRUE	yes	1	TRUE	no	0	TRUE
isoComp_00039534	geneComp_00005269	ENST00000513577.1	ENSG00000124279.11	sictr	siERa	FASTKD3	protein_coding	retained_intron	9.94861	8.86538	11.0318	0.196528	0.340603	0.272932	0.0346865	2.39036	1.32638	3.45434	0.0569191	0.35749	1.37425	0.0157026	0.230917	0.149833	0.312	0.162167	3.90643e-05	3.90643e-05	NA	NA	0.0178527	FALSE	NA	0	TRUE
isoComp_00001332	geneComp_00000170	ENST00000590028.5	ENSG00000007264.14	sictr	siERa	MATK	protein_coding	protein_coding	4.54559	4.88655	4.20462	0.170494	0.211717	-0.260885	0.156496	0.702578	1.29924	0.105912	0.0833557	0.0578119	-3.49763	0.000540825	0.145117	0.266167	0.0240667	-0.2421	4.27018e-05	4.27018e-05	FALSE	yes	0.186925	FALSE	no	0	TRUE
isoComp_00001330	geneComp_00000170	ENST00000587180.1	ENSG00000007264.14	sictr	siERa	MATK	protein_coding	protein_coding	4.54559	4.88655	4.20462	0.170494	0.211717	-0.260885	0.156496	0.492645	0.733646	0.251644	0.0911903	0.151968	-1.50701	0.58795	0.105333	0.15	0.0606667	-0.0893333	0.654178	4.27018e-05	FALSE	yes	0.0774555	FALSE	no	0	TRUE
isoComp_00001333	geneComp_00000170	ENST00000590493.5	ENSG00000007264.14	sictr	siERa	MATK	protein_coding	protein_coding	4.54559	4.88655	4.20462	0.170494	0.211717	-0.260885	0.156496	0.207322	0.046527	0.368118	0.046527	0.197169	2.74182	0.637505	0.0485	0.0100667	0.0869333	0.0768667	0.725906	4.27018e-05	FALSE	yes	0.31572	FALSE	no	0	TRUE
isoComp_00001327	geneComp_00000170	ENST00000310132.10	ENSG00000007264.14	sictr	siERa	MATK	protein_coding	protein_coding	4.54559	4.88655	4.20462	0.170494	0.211717	-0.260885	0.156496	1.26791	0.893968	1.64185	0.0703881	0.363611	0.86974	0.162529	0.28955	0.183533	0.395567	0.212033	0.246991	4.27018e-05	FALSE	yes	1	TRUE	no	0	TRUE
isoComp_00068447	geneComp_00009569	ENST00000323963.9	ENSG00000156976.16	sictr	siERa	EIF4A2	protein_coding	protein_coding	292.048	279.296	304.8	19.2025	14.3349	0.0859264	0.514105	65.9202	52.3485	79.492	5.93661	3.03132	0.602566	0.00136028	0.223883	0.186433	0.261333	0.0749	4.48676e-05	4.48676e-05	FALSE	yes	1	TRUE	no	0	NA
isoComp_00067087	geneComp_00009339	ENST00000446004.5	ENSG00000154743.17	sictr	siERa	TSEN2	protein_coding	protein_coding	10.3951	8.94932	11.8409	0.739404	0.977928	0.369199	0.0226659	3.33857	3.4442	3.23294	0.360701	0.232227	-0.0910482	0.922192	0.331867	0.385233	0.2785	-0.106733	0.431184	4.54141e-05	FALSE	no	NA	NA	no	1	NA
isoComp_00017107	geneComp_00002130	ENST00000402458.1	ENSG00000100138.13	sictr	siERa	SNU13	protein_coding	protein_coding	113.254	116.574	109.934	2.29455	4.5004	-0.124969	0.243433	25.2331	30.0468	20.4194	2.0097	1.57284	-0.557043	0.0199906	0.221467	0.257267	0.185667	-0.0716	0.00621305	4.62451e-05	FALSE	yes	0.863639	TRUE	no	0	TRUE
isoComp_00017105	geneComp_00002130	ENST00000355257.7	ENSG00000100138.13	sictr	siERa	SNU13	protein_coding	protein_coding	113.254	116.574	109.934	2.29455	4.5004	-0.124969	0.243433	73.6423	71.8761	75.4086	0.869932	3.23006	0.0692094	0.945646	0.65135	0.616767	0.685933	0.0691667	4.62451e-05	4.62451e-05	FALSE	yes	0.677612	TRUE	no	0	TRUE
isoComp_00039520	geneComp_00005268	ENST00000510279.5	ENSG00000124275.14	sictr	siERa	MTRR	protein_coding	nonsense_mediated_decay	17.6748	16.9523	18.3972	0.0171519	0.60707	0.0781989	0.541788	2.02414	3.01873	1.02956	0.606366	0.474831	-1.54274	0.164056	0.117983	0.178133	0.0578333	-0.1203	0.136621	4.77664e-05	TRUE	yes	0.0578199	FALSE	no	1	TRUE
isoComp_00039522	geneComp_00005268	ENST00000511461.5	ENSG00000124275.14	sictr	siERa	MTRR	protein_coding	nonsense_mediated_decay	17.6748	16.9523	18.3972	0.0171519	0.60707	0.0781989	0.541788	2.36936	2.82061	1.91811	0.549777	0.339714	-0.553925	0.356081	0.135133	0.166333	0.103933	-0.0624	0.575578	4.77664e-05	NA	NA	0.974057	TRUE	NA	1	TRUE
isoComp_00039509	geneComp_00005268	ENST00000440940.6	ENSG00000124275.14	sictr	siERa	MTRR	protein_coding	protein_coding	17.6748	16.9523	18.3972	0.0171519	0.60707	0.0781989	0.541788	4.81107	3.85293	5.76922	0.493745	0.414657	0.581177	0.0596513	0.271517	0.2273	0.315733	0.0884333	0.431326	4.77664e-05	FALSE	yes	1	TRUE	no	1	TRUE
isoComp_00039516	geneComp_00005268	ENST00000507837.5	ENSG00000124275.14	sictr	siERa	MTRR	protein_coding	processed_transcript	17.6748	16.9523	18.3972	0.0171519	0.60707	0.0781989	0.541788	2.20048	1.11995	3.28101	0.210029	0.211913	1.54226	0.0073351	0.122117	0.0660667	0.178167	0.1121	4.77664e-05	4.77664e-05	NA	NA	0.0231945	FALSE	NA	0	TRUE
isoComp_00029074	geneComp_00003727	ENST00000228928.11	ENSG00000111331.12	sictr	siERa	OAS3	protein_coding	protein_coding	41.8178	41.9406	41.6949	2.98376	2.32669	-0.0493027	0.781596	32.8983	34.8919	30.9046	2.18331	1.13668	-0.175015	0.277312	0.787967	0.833033	0.7429	-0.0901333	4.8033e-05	4.8033e-05	FALSE	yes	1	TRUE	no	0	NA
isoComp_00000001	geneComp_00000001	ENST00000373020.8	ENSG00000000003.14	sictr	siERa	TSPAN6	protein_coding	protein_coding	25.8699	18.2425	33.4973	0.72901	0.680231	0.838277	2.24e-22	23.8277	16.2748	31.3805	0.784141	0.727131	0.946802	5.1e-18	0.914183	0.891667	0.9367	0.0450333	4.8033e-05	4.8033e-05	FALSE	no	NA	NA	no	1	NA
isoComp_00087574	geneComp_00012708	ENST00000310864.10	ENSG00000173226.16	sictr	siERa	IQCB1	protein_coding	protein_coding	13.1073	13.7238	12.4909	0.227187	0.370065	-0.175571	0.105649	8.14629	8.11274	8.17985	0.389397	0.148787	0.0118706	0.970824	0.623467	0.5916	0.655333	0.0637333	0.547417	4.90348e-05	FALSE	no	NA	NA	no	0	NA
isoComp_00051488	geneComp_00007026	ENST00000314392.12	ENSG00000136908.17	sictr	siERa	DPM2	protein_coding	protein_coding	50.9876	63.1214	38.8539	1.74443	1.78811	-0.74087	1.63e-17	23.629	31.4376	15.8204	1.27325	0.949615	-0.990254	2.58e-18	0.45225	0.497767	0.406733	-0.0910333	5.73541e-05	5.73541e-05	FALSE	yes	0.173826	FALSE	no	0	TRUE
isoComp_00024082	geneComp_00003052	ENST00000360798.7	ENSG00000105699.16	sictr	siERa	LSR	protein_coding	protein_coding	156.17	155.219	157.12	4.24541	6.52664	-0.0226865	0.870069	33.1347	38.4561	27.8133	1.91265	1.6602	-0.467294	0.00125487	0.2123	0.247733	0.176867	-0.0708667	5.73541e-05	5.73541e-05	FALSE	no	1	TRUE	no	0	TRUE
isoComp_00024081	geneComp_00003052	ENST00000354900.7	ENSG00000105699.16	sictr	siERa	LSR	protein_coding	protein_coding	156.17	155.219	157.12	4.24541	6.52664	-0.0226865	0.870069	28.3369	23.6988	32.9751	0.914463	3.51894	0.47639	0.0624243	0.180817	0.152633	0.209	0.0563667	0.0355757	5.73541e-05	FALSE	yes	1	TRUE	no	0	TRUE
isoComp_00051492	geneComp_00007026	ENST00000495270.1	ENSG00000136908.17	sictr	siERa	DPM2	protein_coding	retained_intron	50.9876	63.1214	38.8539	1.74443	1.78811	-0.74087	1.63e-17	17.9137	20.2376	15.5898	0.442719	0.526576	-0.376229	4.73e-05	0.361933	0.320867	0.403	0.0821333	0.0746369	5.73541e-05	NA	NA	0.192906	FALSE	NA	1	TRUE
isoComp_00075159	geneComp_00010624	ENST00000296214.9	ENSG00000163875.15	sictr	siERa	MEAF6	protein_coding	protein_coding	88.8773	93.9505	83.8041	4.33714	3.04615	-0.205054	0.0324941	64.3708	70.575	58.1667	2.91112	0.683946	-0.278921	0.000750417	0.723483	0.751533	0.695433	-0.0561	0.111482	5.91972e-05	FALSE	no	NA	NA	no	0	NA
isoComp_00109860	geneComp_00017622	ENST00000536829.1	ENSG00000213853.9	sictr	siERa	EMP2	protein_coding	protein_coding	139.863	144.642	135.084	1.17088	1.22268	-0.139261	0.0616071	48.8112	55.3386	42.2838	1.63194	0.94753	-0.388101	0.000142483	0.347733	0.382533	0.312933	-0.0696	0.000111246	6.07123e-05	FALSE	yes	0.982204	TRUE	yes	0	TRUE
isoComp_00109859	geneComp_00017622	ENST00000359543.7	ENSG00000213853.9	sictr	siERa	EMP2	protein_coding	protein_coding	139.863	144.642	135.084	1.17088	1.22268	-0.139261	0.0616071	90.2107	88.4128	92.0086	1.30808	0.377887	0.0575069	0.935752	0.64625	0.6113	0.6812	0.0699	6.07123e-05	6.07123e-05	FALSE	yes	0.623785	TRUE	yes	0	TRUE
isoComp_00045645	geneComp_00006177	ENST00000371642.1	ENSG00000131724.10	sictr	siERa	IL13RA1	protein_coding	protein_coding	64.5081	60.6033	68.413	1.0831	1.56122	0.13486	0.112864	4.89552	6.17936	3.61168	0.195949	0.493293	-0.773128	0.013379	0.07745	0.102067	0.0528333	-0.0492333	0.00191064	6.21086e-05	FALSE	no	NA	NA	no	0	NA
isoComp_00045646	geneComp_00006177	ENST00000371666.7	ENSG00000131724.10	sictr	siERa	IL13RA1	protein_coding	protein_coding	64.5081	60.6033	68.413	1.0831	1.56122	0.13486	0.112864	59.502	54.36	64.644	1.12134	1.60722	0.249931	0.0211054	0.920883	0.896867	0.9449	0.0480333	6.21086e-05	6.21086e-05	FALSE	no	NA	NA	no	0	NA
isoComp_00031663	geneComp_00004102	ENST00000448302.1	ENSG00000114388.12	sictr	siERa	NPRL2	protein_coding	nonsense_mediated_decay	9.83978	10.1131	9.56642	0.255913	0.51378	-0.118446	0.467036	1.67967	2.26495	1.0944	0.259817	0.553625	-1.04258	0.742994	0.16765	0.2243	0.111	-0.1133	0.800929	6.41325e-05	TRUE	no	NA	NA	no	0	NA
isoComp_00031659	geneComp_00004102	ENST00000232501.7	ENSG00000114388.12	sictr	siERa	NPRL2	protein_coding	protein_coding	9.83978	10.1131	9.56642	0.255913	0.51378	-0.118446	0.467036	4.65098	4.49202	4.80995	0.273911	0.24494	0.0984463	0.939904	0.475333	0.443467	0.5072	0.0637333	0.697544	6.41325e-05	FALSE	no	NA	NA	no	0	NA
isoComp_00060478	geneComp_00008259	ENST00000471917.1	ENSG00000145012.13	sictr	siERa	LPP	protein_coding	processed_transcript	9.99743	7.59075	12.4041	0.125771	1.73054	0.666494	1.87e-06	1.48573	1.89573	1.07573	0.126766	0.0359977	-0.811681	0.07495	0.17035	0.250233	0.0904667	-0.159767	7.40721e-05	7.40721e-05	NA	NA	0.557147	TRUE	NA	0	TRUE
isoComp_00060472	geneComp_00008259	ENST00000416784.5	ENSG00000145012.13	sictr	siERa	LPP	protein_coding	protein_coding	9.99743	7.59075	12.4041	0.125771	1.73054	0.666494	1.87e-06	1.35506	1.30666	1.40346	0.134186	0.212715	0.102345	0.983518	0.146317	0.1725	0.120133	-0.0523667	0.706753	7.40721e-05	FALSE	no	0.121986	FALSE	no	0	TRUE
isoComp_00060482	geneComp_00008259	ENST00000618621.4	ENSG00000145012.13	sictr	siERa	LPP	protein_coding	protein_coding	9.99743	7.59075	12.4041	0.125771	1.73054	0.666494	1.87e-06	2.09761	1.17875	3.01648	0.0555942	0.340945	1.34819	6.26e-17	0.2002	0.155567	0.244833	0.0892667	0.0138705	7.40721e-05	FALSE	yes	1	TRUE	no	0	TRUE
isoComp_00060483	geneComp_00008259	ENST00000640853.1	ENSG00000145012.13	sictr	siERa	LPP	protein_coding	protein_coding	9.99743	7.59075	12.4041	0.125771	1.73054	0.666494	1.87e-06	2.09761	1.17875	3.01648	0.0555942	0.340945	1.34819	6.26e-17	0.2002	0.155567	0.244833	0.0892667	0.0138705	7.40721e-05	FALSE	yes	1	TRUE	no	0	TRUE
isoComp_00031575	geneComp_00004092	ENST00000454963.5	ENSG00000114302.15	sictr	siERa	PRKAR2A	protein_coding	protein_coding	24.8406	20.8714	28.8097	0.58791	0.641689	0.424928	1.45e-07	2.37758	2.60124	2.15392	0.0988722	0.287099	-0.271088	0.630709	0.0997667	0.124667	0.0748667	-0.0498	0.084346	7.52001e-05	FALSE	yes	1	TRUE	no	0	NA
isoComp_00031571	geneComp_00004092	ENST00000265563.12	ENSG00000114302.15	sictr	siERa	PRKAR2A	protein_coding	protein_coding	24.8406	20.8714	28.8097	0.58791	0.641689	0.424928	1.45e-07	20.713	16.4344	24.9915	0.254033	0.705114	0.604422	3.15e-12	0.82765	0.788	0.8673	0.0793	7.52001e-05	7.52001e-05	FALSE	yes	1	TRUE	no	1	NA
isoComp_00098282	geneComp_00014869	ENST00000496120.6	ENSG00000185630.18	sictr	siERa	PBX1	protein_coding	processed_transcript	52.0037	51.795	52.2125	0.876704	1.12557	-0.0294599	0.7797	5.37401	7.23151	3.51652	0.752719	0.29018	-1.03805	8.72e-06	0.103317	0.139233	0.0674	-0.0718333	7.70869e-05	7.70869e-05	NA	NA	1	TRUE	NA	0	TRUE
isoComp_00098275	geneComp_00014869	ENST00000367897.5	ENSG00000185630.18	sictr	siERa	PBX1	protein_coding	protein_coding	52.0037	51.795	52.2125	0.876704	1.12557	-0.0294599	0.7797	13.8257	15.1686	12.4828	0.503488	0.0625214	-0.280935	0.0134649	0.266	0.2927	0.2393	-0.0534	0.00593795	7.70869e-05	FALSE	yes	0.999999	TRUE	no	0	TRUE
isoComp_00098276	geneComp_00014869	ENST00000420696.6	ENSG00000185630.18	sictr	siERa	PBX1	protein_coding	protein_coding	52.0037	51.795	52.2125	0.876704	1.12557	-0.0294599	0.7797	14.7991	13.2781	16.3201	0.13841	0.887063	0.297404	0.018626	0.284383	0.2566	0.312167	0.0555667	0.0679959	7.70869e-05	FALSE	yes	1	TRUE	no	0	TRUE
isoComp_00098289	geneComp_00014869	ENST00000612123.3	ENSG00000185630.18	sictr	siERa	PBX1	protein_coding	protein_coding	52.0037	51.795	52.2125	0.876704	1.12557	-0.0294599	0.7797	12.2507	10.151	14.3504	0.529818	0.372336	0.499058	6.22e-06	0.2355	0.1962	0.2748	0.0786	0.000373959	7.70869e-05	FALSE	yes	0.8786	TRUE	no	0	TRUE
isoComp_00002189	geneComp_00000274	ENST00000334746.9	ENSG00000011114.14	sictr	siERa	BTBD7	protein_coding	protein_coding	23.7709	19.6072	27.9346	0.521835	1.43429	0.469946	4.21e-08	11.6056	8.01901	15.1921	0.0244933	0.482488	0.92098	2.98e-45	0.477383	0.409633	0.545133	0.1355	7.79811e-05	7.79811e-05	FALSE	yes	1	TRUE	no	0	NA
isoComp_00059603	geneComp_00008126	ENST00000272427.10	ENSG00000144036.15	sictr	siERa	EXOC6B	protein_coding	protein_coding	18.9849	15.5761	22.3937	0.672267	0.968508	0.483615	6.29e-08	17.9318	14.2198	21.6437	0.590622	0.789434	0.605694	3.7e-10	0.940067	0.913033	0.9671	0.0540667	8.19379e-05	8.19379e-05	FALSE	yes	1	TRUE	no	0	NA
isoComp_00091145	geneComp_00013383	ENST00000321464.6	ENSG00000177311.11	sictr	siERa	ZBTB38	protein_coding	protein_coding	21.5025	17.8213	25.1837	0.164225	0.734098	0.4574	4.58e-09	2.05968	2.5261	1.59326	0.274783	0.117904	-0.661609	0.0185156	0.10235	0.141533	0.0631667	-0.0783667	9.25852e-05	9.25852e-05	FALSE	yes	1	TRUE	no	0	TRUE
isoComp_00091162	geneComp_00013383	ENST00000637056.1	ENSG00000177311.11	sictr	siERa	ZBTB38	protein_coding	protein_coding	21.5025	17.8213	25.1837	0.164225	0.734098	0.4574	4.58e-09	7.63274	5.71288	9.55259	0.0997841	0.427196	0.740661	2.55e-16	0.3506	0.320733	0.380467	0.0597333	0.517813	9.25852e-05	FALSE	yes	1	TRUE	no	0	TRUE
isoComp_00015733	geneComp_00001939	ENST00000264454.7	ENSG00000093183.13	sictr	siERa	SEC22C	protein_coding	protein_coding	20.7708	17.9073	23.6343	0.625842	0.711766	0.36123	0.000133785	5.74265	6.18465	5.30066	0.100104	0.271769	-0.222133	0.402265	0.2852	0.346233	0.224167	-0.122067	9.52664e-05	9.52664e-05	FALSE	yes	0.999995	TRUE	no	0	TRUE
isoComp_00015742	geneComp_00001939	ENST00000451653.5	ENSG00000093183.13	sictr	siERa	SEC22C	protein_coding	protein_coding	20.7708	17.9073	23.6343	0.625842	0.711766	0.36123	0.000133785	5.09338	3.63923	6.54753	0.0759052	0.299341	0.845558	1.99e-11	0.24025	0.203667	0.276833	0.0731667	0.0183241	9.52664e-05	NA	NA	0.996171	TRUE	NA	1	TRUE
isoComp_00015734	geneComp_00001939	ENST00000273156.11	ENSG00000093183.13	sictr	siERa	SEC22C	protein_coding	protein_coding	20.7708	17.9073	23.6343	0.625842	0.711766	0.36123	0.000133785	5.98061	3.82731	8.1339	0.511792	0.541243	1.08562	5.42e-05	0.278017	0.2123	0.343733	0.131433	0.00181522	9.52664e-05	FALSE	yes	0.999908	TRUE	no	0	TRUE
isoComp_00043057	geneComp_00005811	ENST00000566530.1	ENSG00000129038.15	sictr	siERa	LOXL1	protein_coding	retained_intron	20.641	22.1224	19.1596	1.61176	1.10349	-0.250806	0.0925292	10.7252	12.5762	8.87415	0.796914	0.469198	-0.502537	0.0647878	0.51645	0.569267	0.463633	-0.105633	0.000102919	0.000102919	NA	NA	0.0583735	FALSE	NA	0	FALSE
isoComp_00043058	geneComp_00005811	ENST00000567675.1	ENSG00000129038.15	sictr	siERa	LOXL1	protein_coding	processed_transcript	20.641	22.1224	19.1596	1.61176	1.10349	-0.250806	0.0925292	2.41649	1.70403	3.12895	0.439792	1.03842	0.872884	0.647721	0.11855	0.0778333	0.159267	0.0814333	0.557078	0.000102919	NA	NA	0.356101	FALSE	NA	0	FALSE
isoComp_00058598	geneComp_00007990	ENST00000368849.7	ENSG00000143367.15	sictr	siERa	TUFT1	protein_coding	protein_coding	58.7427	61.5575	55.9278	1.63852	1.92454	-0.179144	0.0341007	30.3564	34.0676	26.6452	0.925575	0.882333	-0.354406	4e-06	0.5152	0.553467	0.476933	-0.0765333	0.002024	0.000103589	FALSE	no	1	TRUE	no	0	FALSE
isoComp_00058597	geneComp_00007990	ENST00000368848.6	ENSG00000143367.15	sictr	siERa	TUFT1	protein_coding	protein_coding	58.7427	61.5575	55.9278	1.63852	1.92454	-0.179144	0.0341007	25.4006	23.9746	26.8267	0.520804	1.0803	0.162096	0.33573	0.43465	0.3896	0.4797	0.0901	0.000103589	0.000103589	FALSE	no	1	TRUE	no	0	FALSE
isoComp_00079843	geneComp_00011410	ENST00000373482.6	ENSG00000167081.16	sictr	siERa	PBX3	protein_coding	nonsense_mediated_decay	40.1077	38.9577	41.2576	1.57372	0.891923	0.0415538	0.761817	4.64913	7.25812	2.04014	0.446045	0.635815	-1.82586	9.79e-05	0.1182	0.187133	0.0492667	-0.137867	0.000130213	0.000104285	TRUE	yes	0.990712	TRUE	no	0	TRUE
isoComp_00079842	geneComp_00011410	ENST00000342287.9	ENSG00000167081.16	sictr	siERa	PBX3	protein_coding	protein_coding	40.1077	38.9577	41.2576	1.57372	0.891923	0.0415538	0.761817	12.9599	14.1382	11.7815	0.69307	0.685817	-0.262873	0.154575	0.32425	0.363367	0.285133	-0.0782333	0.0610175	0.000104285	FALSE	yes	0.999969	TRUE	no	0	TRUE
isoComp_00079846	geneComp_00011410	ENST00000373492.6	ENSG00000167081.16	sictr	siERa	PBX3	protein_coding	nonsense_mediated_decay	40.1077	38.9577	41.2576	1.57372	0.891923	0.0415538	0.761817	7.7369	5.63946	9.83433	1.12176	0.253268	0.80118	0.0762593	0.190967	0.143167	0.238767	0.0956	0.0581839	0.000104285	TRUE	yes	0.961943	TRUE	no	0	TRUE
isoComp_00079845	geneComp_00011410	ENST00000373489.9	ENSG00000167081.16	sictr	siERa	PBX3	protein_coding	protein_coding	40.1077	38.9577	41.2576	1.57372	0.891923	0.0415538	0.761817	11.7543	9.35315	14.1554	0.622453	0.530856	0.597305	0.000212044	0.291633	0.239967	0.3433	0.103333	0.000104285	0.000104285	FALSE	yes	1	TRUE	no	0	TRUE
isoComp_00082290	geneComp_00011758	ENST00000520179.5	ENSG00000168575.9	sictr	siERa	SLC20A2	protein_coding	protein_coding	26.8441	31.9313	21.7568	0.445414	0.707973	-0.594467	6.22e-15	3.1489	2.87203	3.42577	0.302221	0.288581	0.253546	0.75041	0.123683	0.0897667	0.1576	0.0678333	0.0278689	0.000104328	FALSE	yes	1	TRUE	no	0	NA
isoComp_00046187	geneComp_00006256	ENST00000254663.10	ENSG00000132330.16	sictr	siERa	SCLY	protein_coding	protein_coding	9.3201	10.6197	8.02046	0.57251	0.256189	-0.446215	0.000380879	3.49781	3.42986	3.56577	0.190572	0.111069	0.0559028	0.983382	0.38575	0.325367	0.446133	0.120767	0.154787	0.000105641	FALSE	no	NA	NA	no	1	NA
isoComp_00014293	geneComp_00001769	ENST00000424649.6	ENSG00000089159.16	sictr	siERa	PXN	protein_coding	protein_coding	176.58	176.093	177.066	2.6852	3.1506	-0.0329223	0.732891	91.679	85.3227	98.0353	2.68056	2.60117	0.200349	0.0586288	0.518933	0.484333	0.553533	0.0692	0.000111303	0.000111303	FALSE	yes	1	TRUE	no	0	NA
isoComp_00025136	geneComp_00003208	ENST00000484751.1	ENSG00000106609.16	sictr	siERa	TMEM248	protein_coding	retained_intron	68.2919	64.5488	72.035	0.176258	3.15563	0.118256	0.256861	11.1536	13.0561	9.25103	0.613669	0.924906	-0.496588	0.0926279	0.165083	0.202333	0.127833	-0.0745	0.000238468	0.000114144	NA	NA	0.99833	TRUE	NA	0	TRUE
isoComp_00025135	geneComp_00003208	ENST00000433271.6	ENSG00000106609.16	sictr	siERa	TMEM248	protein_coding	nonsense_mediated_decay	68.2919	64.5488	72.035	0.176258	3.15563	0.118256	0.256861	21.3185	21.9118	20.7252	0.491672	2.07987	-0.0802879	0.858762	0.31285	0.339467	0.286233	-0.0532333	0.251848	0.000114144	TRUE	yes	0.998655	TRUE	no	0	TRUE
isoComp_00025132	geneComp_00003208	ENST00000341567.8	ENSG00000106609.16	sictr	siERa	TMEM248	protein_coding	protein_coding	68.2919	64.5488	72.035	0.176258	3.15563	0.118256	0.256861	34.7144	28.4454	40.9833	0.648304	0.330208	0.526683	1.17e-13	0.505783	0.440667	0.5709	0.130233	0.000114144	0.000114144	FALSE	yes	0.999966	TRUE	no	0	TRUE
isoComp_00043768	geneComp_00005905	ENST00000621772.4	ENSG00000130024.14	sictr	siERa	PHF10	protein_coding	protein_coding	30.3528	30.6703	30.0353	0.831717	1.4145	-0.0713705	0.552751	7.92042	10.0698	5.77104	0.919244	0.587056	-0.802068	0.000459786	0.260433	0.328467	0.1924	-0.136067	0.00962882	0.000114946	FALSE	yes	1	TRUE	no	0	TRUE
isoComp_00112285	geneComp_00018715	ENST00000423684.5	ENSG00000223959.8	sictr	siERa	AFG3L1P	transcribed_unitary_pseudogene	retained_intron	22.2685	21.7875	22.7496	0.21598	1.65175	0.0211972	0.899634	2.47281	3.34262	1.60299	0.240081	0.0582486	-1.05556	0.0226186	0.112417	0.153267	0.0715667	-0.0817	0.000114946	0.000114946	NA	NA	0.689229	TRUE	NA	0	NA
isoComp_00008206	geneComp_00001017	ENST00000418678.5	ENSG00000068650.18	sictr	siERa	ATP11A	protein_coding	protein_coding	10.1304	7.53118	12.7296	0.288545	0.456328	0.715877	3.38e-15	2.38079	2.08906	2.67251	0.119333	0.200761	0.353836	0.391841	0.244217	0.2776	0.210833	-0.0667667	0.454487	0.000114946	NA	NA	1	TRUE	NA	0	TRUE
isoComp_00043767	geneComp_00005905	ENST00000612128.1	ENSG00000130024.14	sictr	siERa	PHF10	protein_coding	protein_coding	30.3528	30.6703	30.0353	0.831717	1.4145	-0.0713705	0.552751	12.0384	10.5745	13.5022	0.284301	0.829076	0.352306	0.00921872	0.397083	0.3452	0.448967	0.103767	0.000114946	0.000114946	FALSE	no	1	TRUE	no	0	TRUE
isoComp_00008203	geneComp_00001017	ENST00000375630.6	ENSG00000068650.18	sictr	siERa	ATP11A	protein_coding	protein_coding	10.1304	7.53118	12.7296	0.288545	0.456328	0.715877	3.38e-15	2.88744	1.436	4.33887	0.0607948	0.270781	1.58857	1.28e-35	0.266183	0.190933	0.341433	0.1505	0.000114946	0.000114946	FALSE	yes	1	TRUE	no	0	TRUE
isoComp_00062250	geneComp_00008574	ENST00000529223.1	ENSG00000147548.16	sictr	siERa	NSD3	protein_coding	protein_coding	20.9314	23.0411	18.8217	0.988046	1.32407	-0.335386	0.00236185	5.5726	6.98271	4.1625	0.686186	0.79549	-0.744939	0.0564007	0.2597	0.3018	0.2176	-0.0842	0.305151	0.000116481	FALSE	no	0.597545	TRUE	no	0	TRUE
isoComp_00062241	geneComp_00008574	ENST00000316985.7	ENSG00000147548.16	sictr	siERa	NSD3	protein_coding	protein_coding	20.9314	23.0411	18.8217	0.988046	1.32407	-0.335386	0.00236185	5.81019	6.92797	4.69242	0.0514395	0.0593224	-0.561109	2.95e-11	0.276933	0.301933	0.251933	-0.05	0.61296	0.000116481	FALSE	yes	1	TRUE	no	0	TRUE
isoComp_00062242	geneComp_00008574	ENST00000317025.12	ENSG00000147548.16	sictr	siERa	NSD3	protein_coding	protein_coding	20.9314	23.0411	18.8217	0.988046	1.32407	-0.335386	0.00236185	5.16778	4.61416	5.7214	0.0357112	0.317841	0.309695	0.0182344	0.252883	0.201067	0.3047	0.103633	0.000116481	0.000116481	FALSE	yes	1	TRUE	no	0	TRUE
isoComp_00006602	geneComp_00000821	ENST00000585368.1	ENSG00000062725.9	sictr	siERa	APPBP2	protein_coding	protein_coding	443.116	457.354	428.878	8.31479	7.56903	-0.133324	0.109213	83.5237	101.178	65.8699	11.0457	8.46984	-0.619122	0.0246241	0.187017	0.220733	0.1533	-0.0674333	0.15288	0.000123104	FALSE	no	0.0706333	FALSE	no	0	TRUE
isoComp_00006601	geneComp_00000821	ENST00000083182.7	ENSG00000062725.9	sictr	siERa	APPBP2	protein_coding	protein_coding	443.116	457.354	428.878	8.31479	7.56903	-0.133324	0.109213	172.852	156.494	189.209	3.2821	5.20482	0.273861	0.00577697	0.392	0.342567	0.441433	0.0988667	0.000123104	0.000123104	FALSE	yes	1	TRUE	no	1	TRUE
isoComp_00057235	geneComp_00007773	ENST00000335255.9	ENSG00000141568.20	sictr	siERa	FOXK2	protein_coding	protein_coding	33.4031	38.1822	28.6239	0.586532	0.848071	-0.457	1.36e-09	16.1578	20.5514	11.7641	0.407198	0.448953	-0.804319	1.69e-33	0.474967	0.5386	0.411333	-0.127267	0.0001269	0.0001269	FALSE	yes	1	TRUE	no	0	TRUE
isoComp_00057236	geneComp_00007773	ENST00000473637.6	ENSG00000141568.20	sictr	siERa	FOXK2	protein_coding	nonsense_mediated_decay	33.4031	38.1822	28.6239	0.586532	0.848071	-0.457	1.36e-09	4.58293	4.11846	5.0474	0.474508	0.703729	0.292794	0.70163	0.142	0.1076	0.1764	0.0688	0.174488	0.0001269	TRUE	yes	1	TRUE	no	0	TRUE
isoComp_00120183	geneComp_00023708	ENST00000377304.6	ENSG00000241058.3	sictr	siERa	NSUN6	protein_coding	protein_coding	3.00636	3.1974	2.81532	0.0219805	0.122975	-0.221093	0.252791	2.71837	3.02661	2.41013	0.048317	0.0732612	-0.327374	0.138967	0.901833	0.946533	0.857133	-0.0894	0.000127228	0.000127228	FALSE	yes	1	TRUE	no	0	TRUE
isoComp_00120187	geneComp_00023708	ENST00000456217.5	ENSG00000241058.3	sictr	siERa	NSUN6	protein_coding	processed_transcript	3.00636	3.1974	2.81532	0.0219805	0.122975	-0.221093	0.252791	0.0765606	0	0.153121	0	0.0874637	4.02787	NA	0.0261	0	0.0522	0.0522	0.413296	0.000127228	NA	NA	0.010669	FALSE	NA	0	TRUE
isoComp_00001059	geneComp_00000131	ENST00000434466.1	ENSG00000006451.7	sictr	siERa	RALA	protein_coding	nonsense_mediated_decay	47.8297	47.4161	48.2432	0.587531	0.992957	-0.0158439	0.888339	8.21586	10.3195	6.11226	0.611405	0.518	-0.754627	0.00219489	0.172233	0.217533	0.126933	-0.0906	0.00063377	0.00013047	NA	NA	0.991174	TRUE	NA	0	TRUE
isoComp_00067606	geneComp_00009413	ENST00000498322.1	ENSG00000155542.11	sictr	siERa	SETD9	protein_coding	processed_transcript	18.5846	18.1681	19.0011	0.094733	0.442757	0.0228878	0.902475	5.4751	5.91885	5.03134	0.121955	0.402945	-0.233945	0.686488	0.295917	0.325867	0.265967	-0.0599	0.512697	0.00013047	NA	NA	0.2551	FALSE	NA	1	TRUE
isoComp_00067605	geneComp_00009413	ENST00000480414.1	ENSG00000155542.11	sictr	siERa	SETD9	protein_coding	processed_transcript	18.5846	18.1681	19.0011	0.094733	0.442757	0.0228878	0.902475	0.68195	0	1.3639	0	0.853174	7.10213	0.00141903	0.0352333	0	0.0704667	0.0704667	0.00013047	0.00013047	NA	NA	0.223029	FALSE	NA	1	TRUE
isoComp_00001058	geneComp_00000131	ENST00000005257.6	ENSG00000006451.7	sictr	siERa	RALA	protein_coding	protein_coding	47.8297	47.4161	48.2432	0.587531	0.992957	-0.0158439	0.888339	35.1989	31.761	38.6367	1.36837	1.13733	0.282633	0.027731	0.7352	0.6697	0.8007	0.131	0.00013047	0.00013047	FALSE	yes	0.985231	TRUE	no	0	TRUE
isoComp_00102570	geneComp_00015794	ENST00000367128.7	ENSG00000196550.10	sictr	siERa	FAM72A	protein_coding	protein_coding	8.90851	11.0222	6.79481	0.808723	0.178755	-0.737883	2.69e-08	6.02877	8.11757	3.93998	0.238386	0.283214	-1.04098	2.14e-11	0.660633	0.741433	0.579833	-0.1616	0.0275846	0.000141181	FALSE	yes	0.823553	TRUE	no	0	TRUE
isoComp_00102573	geneComp_00015794	ENST00000468509.1	ENSG00000196550.10	sictr	siERa	FAM72A	protein_coding	protein_coding	8.90851	11.0222	6.79481	0.808723	0.178755	-0.737883	2.69e-08	1.30418	1.15786	1.45049	0.0762767	0.0606548	0.322584	0.865262	0.159317	0.105267	0.213367	0.1081	0.000141181	0.000141181	FALSE	no	0.107219	FALSE	no	0	TRUE
isoComp_00018925	geneComp_00002359	ENST00000349004.5	ENSG00000101079.20	sictr	siERa	NDRG3	protein_coding	protein_coding	15.6479	15.4153	15.8805	0.158583	0.190971	0.00314847	0.982683	14.2738	13.6277	14.9199	0.0676032	0.26518	0.130603	0.611678	0.911767	0.884133	0.9394	0.0552667	0.000144865	0.000144865	FALSE	yes	1	TRUE	no	0	NA
isoComp_00011242	geneComp_00001379	ENST00000355585.8	ENSG00000078269.14	sictr	siERa	SYNJ2	protein_coding	protein_coding	12.4809	13.0358	11.9259	0.363911	0.321848	-0.169791	0.0777161	7.0639	6.75994	7.36786	0.136731	0.451355	0.124059	0.771798	0.5684	0.519933	0.616867	0.0969333	0.215128	0.000146381	FALSE	no	NA	NA	no	0	NA
isoComp_00042990	geneComp_00005803	ENST00000455976.6	ENSG00000128951.13	sictr	siERa	DUT	protein_coding	protein_coding	88.8754	104.977	72.7739	3.59856	4.9184	-0.56838	2.87e-07	11.5552	15.8203	7.29014	0.464764	0.989461	-1.11669	4.35e-07	0.125067	0.1508	0.0993333	-0.0514667	0.000721341	0.000155746	FALSE	yes	0.912243	TRUE	no	0	NA
isoComp_00046273	geneComp_00006264	ENST00000254718.8	ENSG00000132382.14	sictr	siERa	MYBBP1A	protein_coding	protein_coding	20.8984	20.5468	21.2501	0.702132	1.20726	0.00692833	0.967494	4.58096	5.17549	3.98643	0.204388	0.506328	-0.37577	0.0827886	0.219333	0.2525	0.186167	-0.0663333	0.139153	0.000162011	FALSE	no	NA	NA	no	1	NA
isoComp_00046274	geneComp_00006264	ENST00000381556.6	ENSG00000132382.14	sictr	siERa	MYBBP1A	protein_coding	protein_coding	20.8984	20.5468	21.2501	0.702132	1.20726	0.00692833	0.967494	9.06724	8.45935	9.67512	0.193207	0.125376	0.19352	0.228873	0.435283	0.412133	0.458433	0.0463	0.739656	0.000162011	FALSE	no	NA	NA	no	0	NA
isoComp_00005509	geneComp_00000683	ENST00000039989.8	ENSG00000052841.14	sictr	siERa	TTC17	protein_coding	protein_coding	24.4727	19.9449	29.0004	0.553795	2.04801	0.499298	6.78e-07	8.90845	8.61924	9.19767	0.176051	0.197466	0.0936021	0.804855	0.375917	0.432433	0.3194	-0.113033	0.00016268	0.00016268	FALSE	yes	1	TRUE	no	0	TRUE
isoComp_00001621	geneComp_00000205	ENST00000514613.5	ENSG00000008294.20	sictr	siERa	SPAG9	protein_coding	retained_intron	60.627	54.2336	67.0204	0.722334	1.85837	0.264109	0.00026069	4.46807	2.50119	6.43494	0.110643	0.817524	1.3598	9.13e-10	0.0708333	0.0461667	0.0955	0.0493333	0.00016268	0.00016268	NA	NA	NA	NA	NA	0	NA
isoComp_00005510	geneComp_00000683	ENST00000299240.10	ENSG00000052841.14	sictr	siERa	TTC17	protein_coding	protein_coding	24.4727	19.9449	29.0004	0.553795	2.04801	0.499298	6.78e-07	9.14716	6.60132	11.693	0.34073	0.274166	0.823869	1.53e-11	0.36965	0.330833	0.408467	0.0776333	0.431958	0.00016268	FALSE	yes	1	TRUE	no	0	TRUE
isoComp_00127437	geneComp_00028094	ENST00000253461.8	ENSG00000260456.6	sictr	siERa	C16orf95	protein_coding	protein_coding	3.04628	3.07766	3.01491	0.085574	0.0839085	-0.0668364	0.854192	0.983437	1.19675	0.770129	0.176601	0.0297102	-0.629338	0.463631	0.322	0.387633	0.256367	-0.131267	0.46404	0.000167347	FALSE	yes	0.509195	TRUE	no	0	TRUE
isoComp_00127442	geneComp_00028094	ENST00000618367.4	ENSG00000260456.6	sictr	siERa	C16orf95	protein_coding	protein_coding	3.04628	3.07766	3.01491	0.085574	0.0839085	-0.0668364	0.854192	1.31972	1.4824	1.15704	0.155223	0.302457	-0.354789	0.821368	0.432833	0.482733	0.382933	-0.0998	0.8746	0.000167347	FALSE	yes	0.31242	FALSE	no	0	TRUE
isoComp_00127440	geneComp_00028094	ENST00000565212.5	ENSG00000260456.6	sictr	siERa	C16orf95	protein_coding	processed_transcript	3.04628	3.07766	3.01491	0.085574	0.0839085	-0.0668364	0.854192	0.344496	0	0.688993	0	0.319426	6.12721	0.0255262	0.11395	0	0.2279	0.2279	0.000167347	0.000167347	NA	NA	0.0224502	FALSE	NA	0	TRUE
isoComp_00046321	geneComp_00006272	ENST00000438806.5	ENSG00000132424.14	sictr	siERa	PNISR	protein_coding	protein_coding	31.8395	28.7892	34.8899	0.518665	3.22082	0.235598	0.0584002	14.8132	14.702	14.9244	0.254934	1.43585	0.0216481	0.982568	0.4691	0.510733	0.427467	-0.0832667	0.000167439	0.000167439	FALSE	yes	1	TRUE	no	0	NA
isoComp_00090185	geneComp_00013195	ENST00000378180.8	ENSG00000176124.11	sictr	siERa	DLEU1	processed_transcript	lincRNA	8.13103	9.04626	7.21581	0.13202	0.243214	-0.362869	0.0177269	4.38869	5.50018	3.2772	0.141957	0.13596	-0.745239	0.00113657	0.530967	0.607833	0.4541	-0.153733	0.000174288	0.000174288	NA	NA	0.133204	FALSE	NA	0	FALSE
isoComp_00090206	geneComp_00013195	ENST00000485007.5	ENSG00000176124.11	sictr	siERa	DLEU1	processed_transcript	processed_transcript	8.13103	9.04626	7.21581	0.13202	0.243214	-0.362869	0.0177269	1.14118	0.940693	1.34166	0.0301144	0.117097	0.50768	0.683576	0.1446	0.103933	0.185267	0.0813333	0.0117073	0.000174288	NA	NA	0.090922	FALSE	NA	0	FALSE
isoComp_00042204	geneComp_00005674	ENST00000248451.7	ENSG00000127838.13	sictr	siERa	PNKD	protein_coding	protein_coding	110.15	105.589	114.711	1.43686	3.51499	0.0795349	0.437834	61.7065	62.3604	61.0525	1.0097	2.8285	-0.0305734	0.883438	0.561167	0.5906	0.531733	-0.0588667	0.00190926	0.000187824	FALSE	yes	0.779337	TRUE	no	0	TRUE
isoComp_00042205	geneComp_00005674	ENST00000258362.7	ENSG00000127838.13	sictr	siERa	PNKD	protein_coding	protein_coding	110.15	105.589	114.711	1.43686	3.51499	0.0795349	0.437834	44.672	39.7399	49.604	0.425526	1.12145	0.319797	0.000775857	0.40455	0.376467	0.432633	0.0561667	0.000187824	0.000187824	FALSE	yes	0.999869	TRUE	no	0	TRUE
isoComp_00027837	geneComp_00003574	ENST00000302503.7	ENSG00000109919.9	sictr	siERa	MTCH2	protein_coding	protein_coding	147.467	183.236	111.698	1.97564	5.047	-0.754122	1e-18	34.2899	38.4383	30.1415	0.905556	1.55122	-0.350694	0.00307826	0.23985	0.209933	0.269767	0.0598333	0.000187885	0.000187885	FALSE	yes	0.999952	TRUE	no	0	NA
isoComp_00025300	geneComp_00003231	ENST00000491854.1	ENSG00000106771.12	sictr	siERa	TMEM245	protein_coding	nonsense_mediated_decay	55.7246	46.4696	64.9795	0.100606	1.7948	0.443282	1.06e-09	9.00719	9.14437	8.87002	0.424723	0.217859	-0.0438967	0.857516	0.166733	0.1968	0.136667	-0.0601333	0.00155787	0.000188073	TRUE	no	0.999943	TRUE	no	0	TRUE
isoComp_00025296	geneComp_00003231	ENST00000374586.7	ENSG00000106771.12	sictr	siERa	TMEM245	protein_coding	protein_coding	55.7246	46.4696	64.9795	0.100606	1.7948	0.443282	1.06e-09	29.9728	22.6716	37.274	0.462563	0.994643	0.717034	5.11e-21	0.5308	0.4879	0.5737	0.0858	0.000188073	0.000188073	FALSE	yes	1	TRUE	no	0	TRUE
isoComp_00090710	geneComp_00013309	ENST00000441406.6	ENSG00000176871.8	sictr	siERa	WSB2	protein_coding	protein_coding	87.4493	77.4561	97.4426	3.79932	1.74533	0.291568	0.000918067	5.89469	8.83552	2.95386	1.18926	1.2731	-1.57747	0.0848146	0.0721333	0.113467	0.0308	-0.0826667	0.142632	0.000207337	FALSE	yes	1	TRUE	no	1	TRUE
isoComp_00090709	geneComp_00013309	ENST00000315436.7	ENSG00000176871.8	sictr	siERa	WSB2	protein_coding	protein_coding	87.4493	77.4561	97.4426	3.79932	1.74533	0.291568	0.000918067	66.2675	55.0642	77.4708	2.43895	1.80982	0.492463	2.3e-06	0.753217	0.711533	0.7949	0.0833667	0.000207337	0.000207337	FALSE	yes	0.999999	TRUE	no	1	TRUE
isoComp_00091359	geneComp_00013424	ENST00000564579.1	ENSG00000177548.12	sictr	siERa	RABEP2	protein_coding	retained_intron	46.8123	51.005	42.6196	2.68179	2.35165	-0.30095	0.00923384	12.2886	15.7189	8.85837	1.17935	0.436768	-0.82668	0.000221144	0.2582	0.3075	0.2089	-0.0986	0.000213002	0.000213002	NA	NA	0.74473	TRUE	NA	0	NA
isoComp_00011432	geneComp_00001404	ENST00000530541.1	ENSG00000078902.15	sictr	siERa	TOLLIP	protein_coding	protein_coding	27.838	26.4633	29.2128	1.43085	0.564899	0.103783	0.383992	5.84213	6.63505	5.04922	0.443681	0.37458	-0.393366	0.361999	0.21175	0.250967	0.172533	-0.0784333	0.0133244	0.000220372	FALSE	yes	0.163483	FALSE	no	0	TRUE
isoComp_00011425	geneComp_00001404	ENST00000317204.10	ENSG00000078902.15	sictr	siERa	TOLLIP	protein_coding	protein_coding	27.838	26.4633	29.2128	1.43085	0.564899	0.103783	0.383992	12.3554	10.3517	14.359	0.264594	0.159415	0.4717	1.9e-07	0.442067	0.3924	0.491733	0.0993333	0.000220372	0.000220372	FALSE	yes	0.999981	TRUE	no	0	TRUE
isoComp_00035646	geneComp_00004663	ENST00000446825.1	ENSG00000118960.12	sictr	siERa	HS1BP3	protein_coding	protein_coding	25.0537	20.1892	29.9182	0.380403	0.62869	0.528213	6.45e-11	1.02233	1.67777	0.366883	0.727474	0.187315	-2.16293	0.272837	0.0471167	0.0818667	0.0123667	-0.0695	0.449508	0.000220839	FALSE	no	0.0786958	FALSE	no	0	TRUE
isoComp_00035642	geneComp_00004663	ENST00000304031.7	ENSG00000118960.12	sictr	siERa	HS1BP3	protein_coding	protein_coding	25.0537	20.1892	29.9182	0.380403	0.62869	0.528213	6.45e-11	17.3946	12.6075	22.1817	0.157957	0.882164	0.814592	4e-13	0.6829	0.624933	0.740867	0.115933	0.000220839	0.000220839	FALSE	yes	1	TRUE	no	0	TRUE
isoComp_00129134	geneComp_00029255	ENST00000636182.1	ENSG00000266094.7	sictr	siERa	RASSF5	protein_coding	protein_coding	2.78956	2.58547	2.99365	0.0730636	0.145847	0.168712	0.31746	0.134197	0.268394	0	0.0733036	0	-4.79906	1.09e-06	0.05125	0.1025	0	-0.1025	0.00023228	0.00023228	FALSE	yes	0.999986	TRUE	no	0	TRUE
isoComp_00129127	geneComp_00029255	ENST00000579436.6	ENSG00000266094.7	sictr	siERa	RASSF5	protein_coding	protein_coding	2.78956	2.58547	2.99365	0.0730636	0.145847	0.168712	0.31746	0.100632	0.181137	0.0201259	0.0412021	0.0116599	-2.66553	0.0853835	0.0382167	0.0694	0.00703333	-0.0623667	0.12084	0.00023228	FALSE	yes	1	TRUE	no	0	TRUE
isoComp_00129126	geneComp_00029255	ENST00000577571.5	ENSG00000266094.7	sictr	siERa	RASSF5	protein_coding	protein_coding	2.78956	2.58547	2.99365	0.0730636	0.145847	0.168712	0.31746	2.09937	1.75775	2.44098	0.0414992	0.0611906	0.471447	0.0156023	0.74925	0.681233	0.817267	0.136033	0.0819674	0.00023228	FALSE	yes	0.999905	TRUE	no	0	TRUE
isoComp_00076587	geneComp_00010860	ENST00000423294.5	ENSG00000164659.14	sictr	siERa	KIAA1324L	protein_coding	protein_coding	11.6652	12.128	11.2025	0.964712	0.6925	-0.155537	0.321288	1.70794	2.31552	1.10036	0.253975	0.10758	-1.06653	0.000129149	0.14395	0.1901	0.0978	-0.0923	0.000237131	0.000237131	NA	NA	0.999973	TRUE	NA	0	FALSE
isoComp_00076584	geneComp_00010860	ENST00000394714.6	ENSG00000164659.14	sictr	siERa	KIAA1324L	protein_coding	nonsense_mediated_decay	11.6652	12.128	11.2025	0.964712	0.6925	-0.155537	0.321288	1.58827	1.38425	1.79228	0.554223	0.17632	0.370333	0.883383	0.134433	0.1094	0.159467	0.0500667	0.770159	0.000237131	NA	NA	1	TRUE	NA	0	FALSE
isoComp_00070063	geneComp_00009817	ENST00000524323.1	ENSG00000159167.11	sictr	siERa	STC1	protein_coding	protein_coding	34.1245	23.5773	44.6717	0.596003	4.66479	0.882608	4.72e-12	3.15924	3.26742	3.05105	0.300414	0.318874	-0.0985328	0.884292	0.103967	0.138333	0.0696	-0.0687333	0.00669558	0.000247607	FALSE	yes	0.907995	TRUE	no	0	TRUE
isoComp_00070062	geneComp_00009817	ENST00000290271.6	ENSG00000159167.11	sictr	siERa	STC1	protein_coding	protein_coding	34.1245	23.5773	44.6717	0.596003	4.66479	0.882608	4.72e-12	30.9653	20.3099	41.6207	0.457703	4.58916	1.03475	1.51e-08	0.896033	0.861667	0.9304	0.0687333	0.000247607	0.000247607	FALSE	yes	0.974824	TRUE	yes	0	TRUE
isoComp_00108545	geneComp_00017061	ENST00000381356.8	ENSG00000205707.10	sictr	siERa	ETFRF1	protein_coding	protein_coding	15.1556	15.3103	15.0009	0.517331	0.703898	-0.0671313	0.708229	5.18609	7.01656	3.35563	1.08709	1.22783	-1.06194	0.11254	0.3456	0.458733	0.232467	-0.226267	0.31725	0.000275662	FALSE	no	NA	NA	no	0	NA
isoComp_00097001	geneComp_00014620	ENST00000334363.14	ENSG00000184470.20	sictr	siERa	TXNRD2	protein_coding	protein_coding	21.754	22.9091	20.5989	0.0931768	0.322078	-0.194212	0.0352384	1.04255	1.68599	0.399109	0.216126	0.0608084	-2.05157	9.98e-07	0.0465333	0.0736	0.0194667	-0.0541333	0.000275662	0.000275662	FALSE	yes	0.999988	TRUE	no	0	NA
isoComp_00108551	geneComp_00017061	ENST00000556885.5	ENSG00000205707.10	sictr	siERa	ETFRF1	protein_coding	protein_coding	15.1556	15.3103	15.0009	0.517331	0.703898	-0.0671313	0.708229	8.44142	6.3957	10.4871	1.50489	1.54814	0.712569	0.277856	0.55425	0.4161	0.6924	0.2763	0.115581	0.000275662	FALSE	no	NA	NA	no	0	NA
isoComp_00023495	geneComp_00002970	ENST00000221957.8	ENSG00000105355.8	sictr	siERa	PLIN3	protein_coding	protein_coding	42.931	48.2262	37.6358	0.967633	1.3804	-0.397786	5.16e-06	39.0169	42.6517	35.3821	0.963462	1.33874	-0.269516	0.0105333	0.912267	0.884467	0.940067	0.0556	0.000276749	0.000276749	FALSE	yes	1	TRUE	no	0	NA
isoComp_00053925	geneComp_00007374	ENST00000639715.1	ENSG00000138760.9	sictr	siERa	SCARB2	protein_coding	nonsense_mediated_decay	145.901	134.146	157.655	3.00401	4.2414	0.192483	0.00974295	11.1963	5.79891	16.5937	1.15164	1.93151	1.51516	9.99e-08	0.0739	0.0430333	0.104767	0.0617333	0.000276749	0.000276749	NA	NA	1	TRUE	NA	0	NA
isoComp_00055549	geneComp_00007601	ENST00000404484.8	ENSG00000140416.19	sictr	siERa	TPM1	protein_coding	protein_coding	119.558	117.061	122.055	1.69195	2.20895	0.0190835	0.863603	37.7779	40.5736	34.9821	0.0888578	2.89225	-0.213871	0.288375	0.317117	0.346733	0.2875	-0.0592333	0.405435	0.000321512	FALSE	yes	0.999982	TRUE	no	0	FALSE
isoComp_00055544	geneComp_00007601	ENST00000317516.11	ENSG00000140416.19	sictr	siERa	TPM1	protein_coding	protein_coding	119.558	117.061	122.055	1.69195	2.20895	0.0190835	0.863603	5.53701	8.31793	2.75608	0.786352	1.43488	-1.59012	0.730659	0.0466833	0.0709333	0.0224333	-0.0485	0.812344	0.000321512	FALSE	yes	0.99998	TRUE	no	0	FALSE
isoComp_00055547	geneComp_00007601	ENST00000358278.7	ENSG00000140416.19	sictr	siERa	TPM1	protein_coding	protein_coding	119.558	117.061	122.055	1.69195	2.20895	0.0190835	0.863603	44.2587	37.7772	50.7403	0.182416	2.77109	0.425518	1.34e-05	0.369	0.3228	0.4152	0.0924	0.000321512	0.000321512	FALSE	yes	0.999998	TRUE	no	0	FALSE
isoComp_00024228	geneComp_00003070	ENST00000318709.8	ENSG00000105778.18	sictr	siERa	AVL9	protein_coding	protein_coding	77.4669	76.8541	78.0797	3.09471	0.553112	-0.0183828	0.887896	34.0301	31.9699	36.0903	0.298842	0.544425	0.174846	0.0662975	0.439617	0.417067	0.462167	0.0451	0.293499	0.000323127	FALSE	no	NA	NA	no	0	NA
isoComp_00082488	geneComp_00011790	ENST00000369836.8	ENSG00000168765.16	sictr	siERa	GSTM4	protein_coding	protein_coding	16.0706	15.21	16.9313	0.666396	1.23279	0.116343	0.467255	12.807	12.9271	12.687	0.39822	0.895897	-0.0270347	0.909018	0.8003	0.851033	0.749567	-0.101467	0.000327101	0.000327101	FALSE	yes	0.99978	TRUE	no	0	TRUE
isoComp_00082486	geneComp_00011790	ENST00000336075.6	ENSG00000168765.16	sictr	siERa	GSTM4	protein_coding	protein_coding	16.0706	15.21	16.9313	0.666396	1.23279	0.116343	0.467255	1.13951	0.564703	1.71431	0.283009	0.0978245	1.58513	0.492746	0.0687667	0.036	0.101533	0.0655333	0.639501	0.000327101	FALSE	yes	0.999684	TRUE	no	0	TRUE
isoComp_00029045	geneComp_00003725	ENST00000228922.11	ENSG00000111325.16	sictr	siERa	OGFOD2	protein_coding	protein_coding	15.3383	14.8943	15.7823	0.752166	0.840757	0.0400922	0.831234	4.95346	5.49811	4.4088	0.152373	0.291196	-0.317902	0.1222	0.32625	0.370133	0.282367	-0.0877667	0.199637	0.000338382	FALSE	no	NA	NA	no	0	NA
isoComp_00014635	geneComp_00001809	ENST00000557441.5	ENSG00000090061.17	sictr	siERa	CCNK	protein_coding	protein_coding	84.8595	79.488	90.2309	1.47628	2.60317	0.141765	0.129785	12.7467	10.0146	15.4788	0.0354662	0.840721	0.627678	0.000506259	0.148767	0.126067	0.171467	0.0454	0.000338382	0.000338382	FALSE	no	NA	NA	no	0	NA
isoComp_00029891	geneComp_00003842	ENST00000229854.11	ENSG00000112118.18	sictr	siERa	MCM3	protein_coding	protein_coding	85.8103	106.04	65.5805	2.80993	1.87096	-0.733977	2.49e-20	66.1298	84.6536	47.606	1.75186	0.746826	-0.830296	5.75e-37	0.7625	0.798567	0.726433	-0.0721333	0.000538436	0.00034023	FALSE	yes	1	TRUE	no	0	NA
isoComp_00029895	geneComp_00003842	ENST00000596288.5	ENSG00000112118.18	sictr	siERa	MCM3	protein_coding	protein_coding	85.8103	106.04	65.5805	2.80993	1.87096	-0.733977	2.49e-20	9.99546	10.3799	9.61107	0.809855	0.631646	-0.110906	0.765058	0.121917	0.0976	0.146233	0.0486333	0.00034023	0.00034023	FALSE	yes	1	TRUE	no	0	NA
isoComp_00095677	geneComp_00014330	ENST00000574129.5	ENSG00000183048.11	sictr	siERa	SLC25A10	protein_coding	nonsense_mediated_decay	47.5611	51.6566	43.4656	1.22257	1.90497	-0.28992	0.00365594	5.66451	5.08811	6.2409	0.144366	0.158018	0.294103	0.306927	0.1212	0.0985667	0.143833	0.0452667	0.00034114	0.00034114	TRUE	no	NA	NA	no	0	NA
isoComp_00016260	geneComp_00002016	ENST00000356940.10	ENSG00000099246.16	sictr	siERa	RAB18	protein_coding	protein_coding	110.197	90.0249	130.369	5.17264	1.65775	0.495341	1.96e-08	25.0897	17.8832	32.2962	1.33851	0.64346	0.852398	3.85e-12	0.22305	0.198367	0.247733	0.0493667	0.000353046	0.000353046	FALSE	no	NA	NA	no	0	NA
isoComp_00089876	geneComp_00013120	ENST00000312499.5	ENSG00000175643.8	sictr	siERa	RMI2	protein_coding	protein_coding	48.8016	70.1302	27.473	4.42304	1.49761	-1.39343	7.07e-35	37.5422	54.8925	20.192	1.9545	1.31357	-1.44238	7.5e-30	0.760033	0.785667	0.7344	-0.0512667	0.552616	0.000358885	FALSE	no	NA	NA	no	0	NA
isoComp_00008952	geneComp_00001114	ENST00000499869.6	ENSG00000071127.16	sictr	siERa	WDR1	protein_coding	protein_coding	289.749	269.843	309.655	6.52644	2.43359	0.15784	0.0474608	124.828	106.071	143.584	0.818578	2.44987	0.436833	1.21e-09	0.4286	0.393567	0.463633	0.0700667	0.000359275	0.000359275	FALSE	yes	1	TRUE	no	0	NA
isoComp_00090150	geneComp_00013188	ENST00000323146.7	ENSG00000176087.14	sictr	siERa	SLC35A4	protein_coding	protein_coding	106.385	108.894	103.876	5.43378	4.77829	-0.10883	0.401596	15.6386	13.5839	17.6934	0.781225	0.630918	0.381065	0.029086	0.147717	0.124833	0.1706	0.0457667	0.000366221	0.000366221	FALSE	no	NA	NA	no	0	NA
isoComp_00022057	geneComp_00002805	ENST00000520735.1	ENSG00000104361.9	sictr	siERa	NIPAL2	protein_coding	processed_transcript	29.1824	23.2706	35.0943	1.28911	1.39073	0.553499	4.82e-09	5.54382	5.53563	5.55202	0.528284	0.618703	0.00425632	0.99029	0.198133	0.237633	0.158633	-0.079	0.12287	0.000367921	NA	NA	0.726763	TRUE	NA	0	TRUE
isoComp_00022054	geneComp_00002805	ENST00000430223.6	ENSG00000104361.9	sictr	siERa	NIPAL2	protein_coding	protein_coding	29.1824	23.2706	35.0943	1.28911	1.39073	0.553499	4.82e-09	19.4073	14.2729	24.5417	0.668386	0.690466	0.781534	1.4e-16	0.657	0.614033	0.699967	0.0859333	0.000367921	0.000367921	FALSE	yes	0.999973	TRUE	no	0	TRUE
isoComp_00029846	geneComp_00003834	ENST00000468133.5	ENSG00000112062.10	sictr	siERa	MAPK14	protein_coding	protein_coding	38.9785	39.1582	38.7987	0.509001	1.04899	-0.0540706	0.57849	2.18352	3.21841	1.14864	0.0962449	0.367115	-1.4784	0.00324222	0.0556667	0.0821667	0.0291667	-0.053	0.00831311	0.000371257	FALSE	yes	0.999999	TRUE	no	0	NA
isoComp_00104203	geneComp_00016096	ENST00000372731.8	ENSG00000197694.15	sictr	siERa	SPTAN1	protein_coding	protein_coding	112.239	101.668	122.81	3.35064	8.21528	0.230454	0.0273251	54.4825	46.3184	62.6466	0.586328	2.52078	0.435569	2.36e-11	0.48405	0.456267	0.511833	0.0555667	0.0719917	0.000373056	FALSE	no	NA	NA	no	1	NA
isoComp_00026373	geneComp_00003400	ENST00000443572.6	ENSG00000108443.13	sictr	siERa	RPS6KB1	protein_coding	protein_coding	319.324	368.253	270.394	12.1871	9.68619	-0.487223	7.67e-10	101.293	128.117	74.4678	1.30148	4.3499	-0.782697	2.33e-27	0.311817	0.348633	0.275	-0.0736333	0.000378324	0.000378324	FALSE	yes	1	TRUE	no	0	TRUE
isoComp_00026370	geneComp_00003400	ENST00000225577.8	ENSG00000108443.13	sictr	siERa	RPS6KB1	protein_coding	protein_coding	319.324	368.253	270.394	12.1871	9.68619	-0.487223	7.67e-10	121.003	131.033	110.974	3.66089	5.38416	-0.239689	0.00430975	0.3834	0.3563	0.4105	0.0542	0.183686	0.000378324	FALSE	yes	1	TRUE	no	1	TRUE
isoComp_00030999	geneComp_00004025	ENST00000261308.9	ENSG00000113593.11	sictr	siERa	PPWD1	protein_coding	protein_coding	17.9429	17.3094	18.5765	0.127527	0.729333	0.0595634	0.659848	13.5545	14.1821	12.9268	0.252339	0.498886	-0.133609	0.379939	0.75775	0.8194	0.6961	-0.1233	0.000393629	0.000393629	FALSE	yes	1	TRUE	no	1	NA
isoComp_00131631	geneComp_00031045	ENST00000608015.1	ENSG00000272758.5	sictr	siERa	AC083798.2	antisense_RNA	antisense_RNA	40.6561	40.0081	41.3041	0.788522	2.35379	0.00451281	0.980512	10.9314	11.8424	10.0203	1.52368	1.65874	-0.240813	0.79211	0.267217	0.2947	0.239733	-0.0549667	0.732082	0.000397213	NA	NA	NA	NA	NA	0	NA
isoComp_00038199	geneComp_00005058	ENST00000322275.9	ENSG00000122550.17	sictr	siERa	KLHL7	protein_coding	protein_coding	8.89424	9.69823	8.09025	0.360976	0.57499	-0.306439	0.0503462	4.43449	5.53912	3.32987	0.300295	0.282499	-0.732466	0.0121886	0.490733	0.570667	0.4108	-0.159867	0.000397308	0.000397308	FALSE	yes	0.986812	TRUE	no	0	TRUE
isoComp_00038203	geneComp_00005058	ENST00000414163.1	ENSG00000122550.17	sictr	siERa	KLHL7	protein_coding	protein_coding	8.89424	9.69823	8.09025	0.360976	0.57499	-0.306439	0.0503462	1.27664	1.16266	1.39062	0.162149	0.28017	0.25628	0.942648	0.144717	0.119767	0.169667	0.0499	0.692042	0.000397308	FALSE	no	0.0556472	FALSE	no	0	TRUE
isoComp_00038210	geneComp_00005058	ENST00000521082.5	ENSG00000122550.17	sictr	siERa	KLHL7	protein_coding	nonsense_mediated_decay	8.89424	9.69823	8.09025	0.360976	0.57499	-0.306439	0.0503462	2.17354	2.08631	2.26076	0.0658413	0.177778	0.115322	0.934384	0.250133	0.215567	0.2847	0.0691333	0.622001	0.000397308	TRUE	no	1	TRUE	no	0	TRUE
isoComp_00121253	geneComp_00024197	ENST00000517347.5	ENSG00000243716.10	sictr	siERa	NPIPB5	protein_coding	nonsense_mediated_decay	33.3089	29.7831	36.8348	1.74666	10.1457	0.261505	0.641358	1.71014	2.51921	0.901076	1.33872	0.598368	-1.47304	0.89239	0.0506333	0.0808667	0.0204	-0.0604667	0.944494	0.000414781	TRUE	no	NA	NA	no	1	NA
isoComp_00051344	geneComp_00007004	ENST00000483438.1	ENSG00000136840.18	sictr	siERa	ST6GALNAC4	protein_coding	processed_transcript	8.78418	11.9513	5.61707	0.508275	0.185967	-1.13056	2.35e-19	0.381893	0.747491	0.0162953	0.180817	0.0162953	-4.84835	0.0243236	0.0322667	0.0615333	0.003	-0.0585333	0.000414781	0.000414781	NA	NA	0.116429	FALSE	NA	0	TRUE
isoComp_00090260	geneComp_00013202	ENST00000584717.1	ENSG00000176155.18	sictr	siERa	CCDC57	protein_coding	processed_transcript	50.6404	54.6887	46.5921	2.52976	2.45583	-0.271418	0.0240478	45.2514	50.1385	40.3643	2.53426	2.66358	-0.312766	0.113772	0.891	0.916433	0.865567	-0.0508667	0.000414781	0.000414781	NA	NA	0.175929	FALSE	NA	0	NA
isoComp_00051340	geneComp_00007004	ENST00000335791.9	ENSG00000136840.18	sictr	siERa	ST6GALNAC4	protein_coding	protein_coding	8.78418	11.9513	5.61707	0.508275	0.185967	-1.13056	2.35e-19	6.07251	7.95774	4.18728	0.315199	0.204498	-0.924715	4.5e-09	0.7056	0.666467	0.744733	0.0782667	0.18126	0.000414781	FALSE	yes	0.999896	TRUE	no	0	TRUE
isoComp_00055709	geneComp_00007614	ENST00000618548.4	ENSG00000140479.16	sictr	siERa	PCSK6	protein_coding	protein_coding	51.6328	47.6676	55.5981	2.14707	2.226	0.181337	0.105283	20.7299	21.2117	20.2481	1.32293	0.572469	-0.0670461	0.763974	0.40455	0.444467	0.364633	-0.0798333	0.0109583	0.000421381	FALSE	yes	1	TRUE	no	0	TRUE
isoComp_00055710	geneComp_00007614	ENST00000621185.4	ENSG00000140479.16	sictr	siERa	PCSK6	protein_coding	protein_coding	51.6328	47.6676	55.5981	2.14707	2.226	0.181337	0.105283	7.23479	5.30635	9.16323	0.465857	0.635487	0.786994	0.065013	0.13765	0.1109	0.1644	0.0535	0.000421381	0.000421381	NA	NA	0.258702	FALSE	NA	0	TRUE
isoComp_00000354	geneComp_00000044	ENST00000494857.5	ENSG00000003989.17	sictr	siERa	SLC7A2	protein_coding	protein_coding	116.301	100.167	132.435	2.17486	2.34118	0.362244	2.55e-07	55.7478	55.9688	55.5267	4.72254	5.06839	-0.0114392	0.962775	0.488733	0.5586	0.418867	-0.139733	0.14392	0.00042145	FALSE	yes	1	TRUE	no	0	TRUE
isoComp_00000351	geneComp_00000044	ENST00000004531.14	ENSG00000003989.17	sictr	siERa	SLC7A2	protein_coding	protein_coding	116.301	100.167	132.435	2.17486	2.34118	0.362244	2.55e-07	45.4618	28.8561	62.0675	2.72596	4.09905	1.1047	2.43e-13	0.378483	0.288167	0.4688	0.180633	0.00042145	0.00042145	FALSE	yes	1	TRUE	no	0	TRUE
isoComp_00041648	geneComp_00005607	ENST00000372902.3	ENSG00000126953.5	sictr	siERa	TIMM8A	protein_coding	protein_coding	18.4102	20.5574	16.263	0.318394	0.275892	-0.378336	7.49e-05	14.7259	17.0932	12.3587	0.292476	0.112618	-0.467569	3.25e-07	0.795817	0.831467	0.760167	-0.0713	0.00043422	0.00043422	FALSE	yes	0.270787	FALSE	no	0	TRUE
isoComp_00041649	geneComp_00005607	ENST00000480575.1	ENSG00000126953.5	sictr	siERa	TIMM8A	protein_coding	processed_transcript	18.4102	20.5574	16.263	0.318394	0.275892	-0.378336	7.49e-05	3.68426	3.46424	3.90427	0.139436	0.173107	0.172042	0.860706	0.204183	0.168533	0.239833	0.0713	0.00953118	0.00043422	NA	NA	0.0269962	FALSE	NA	0	TRUE
isoComp_00042050	geneComp_00005656	ENST00000571102.1	ENSG00000127564.16	sictr	siERa	PKMYT1	protein_coding	processed_transcript	37.0407	49.4592	24.6223	3.57871	1.29542	-1.04819	1.27e-19	1.39483	1.09835	1.69132	0.139526	0.302696	0.618244	0.627518	0.0451667	0.0220667	0.0682667	0.0462	0.00046967	0.00046967	NA	NA	NA	NA	NA	0	NA
isoComp_00026742	geneComp_00003436	ENST00000580558.5	ENSG00000108666.9	sictr	siERa	C17orf75	protein_coding	protein_coding	7.55035	7.94585	7.15486	0.140232	0.216189	-0.190159	0.215834	0.359693	0.719386	0	0.40812	0	-6.18861	0.000883548	0.0445167	0.0890333	0	-0.0890333	0.000483833	0.000483833	FALSE	yes	0.0977859	FALSE	no	0	NA
isoComp_00104314	geneComp_00016117	ENST00000369077.3	ENSG00000197771.12	sictr	siERa	MCMBP	protein_coding	protein_coding	29.2197	38.4723	19.9672	1.53165	0.221033	-0.987236	5.03e-32	21.8308	29.7981	13.8634	1.38869	0.42679	-1.10338	1.36e-26	0.7341	0.774133	0.694067	-0.0800667	0.00048543	0.00048543	FALSE	yes	1	TRUE	no	0	TRUE
isoComp_00104313	geneComp_00016117	ENST00000360003.7	ENSG00000197771.12	sictr	siERa	MCMBP	protein_coding	protein_coding	29.2197	38.4723	19.9672	1.53165	0.221033	-0.987236	5.03e-32	6.70005	7.89052	5.50959	0.153157	0.157555	-0.517388	5.97e-09	0.240817	0.205467	0.276167	0.0707	0.00895195	0.00048543	FALSE	yes	1	TRUE	no	0	TRUE
isoComp_00105384	geneComp_00016303	ENST00000461321.1	ENSG00000198482.11	sictr	siERa	ZNF808	protein_coding	protein_coding	3.2874	3.18628	3.38852	0.166594	0.0581597	0.0513896	0.800908	0.138894	0.277789	0	0.0697993	0	-4.84694	NA	0.0431167	0.0862333	0	-0.0862333	0.000486123	0.000486123	FALSE	yes	0.151661	FALSE	no	0	TRUE
isoComp_00105386	geneComp_00016303	ENST00000486474.5	ENSG00000198482.11	sictr	siERa	ZNF808	protein_coding	protein_coding	3.2874	3.18628	3.38852	0.166594	0.0581597	0.0513896	0.800908	0.229259	0.150352	0.308167	0.0445755	0.139961	0.988546	NA	0.0691	0.0460333	0.0921667	0.0461333	0.889583	0.000486123	FALSE	no	0.0487407	FALSE	no	0	TRUE
isoComp_00105387	geneComp_00016303	ENST00000487863.5	ENSG00000198482.11	sictr	siERa	ZNF808	protein_coding	nonsense_mediated_decay	3.2874	3.18628	3.38852	0.166594	0.0581597	0.0513896	0.800908	0.988713	0.855659	1.12177	0.215462	0.10684	0.386705	0.760436	0.303067	0.275767	0.330367	0.0546	0.907758	0.000486123	TRUE	yes	1	TRUE	no	0	TRUE
isoComp_00006625	geneComp_00000824	ENST00000262056.13	ENSG00000063046.17	sictr	siERa	EIF4B	protein_coding	protein_coding	548.642	568.918	528.366	8.26936	5.33754	-0.146958	0.0436524	205.486	200.19	210.783	4.31803	1.86605	0.0743863	0.861377	0.375433	0.351833	0.399033	0.0472	0.000512941	0.000512941	FALSE	no	NA	NA	no	0	NA
isoComp_00023390	geneComp_00002959	ENST00000602155.5	ENSG00000105287.12	sictr	siERa	PRKD2	protein_coding	retained_intron	28.8421	26.8466	30.8376	0.866733	0.146239	0.157546	0.104923	3.59823	4.01002	3.18644	0.672563	0.48936	-0.330737	0.673885	0.12715	0.1508	0.1035	-0.0473	0.665107	0.000513123	NA	NA	NA	NA	NA	0	NA
isoComp_00023376	geneComp_00002959	ENST00000291281.8	ENSG00000105287.12	sictr	siERa	PRKD2	protein_coding	protein_coding	28.8421	26.8466	30.8376	0.866733	0.146239	0.157546	0.104923	6.85044	5.50207	8.1988	0.33247	1.44495	0.574577	0.155061	0.235833	0.206167	0.2655	0.0593333	0.763056	0.000513123	FALSE	no	NA	NA	no	0	NA
isoComp_00131438	geneComp_00030895	ENST00000450534.1	ENSG00000272410.5	sictr	siERa	AC022384.1	protein_coding	nonsense_mediated_decay	8.72335	8.35807	9.08863	0.100241	0.668659	0.0783449	0.642574	2.88345	3.57736	2.18953	0.255188	0.0226375	-0.705725	6.96e-05	0.336	0.428667	0.243333	-0.185333	0.00227879	0.000527111	TRUE	no	1	TRUE	no	0	TRUE
isoComp_00013969	geneComp_00001729	ENST00000262507.10	ENSG00000088682.13	sictr	siERa	COQ9	protein_coding	protein_coding	26.0738	28.3949	23.7526	0.253472	0.581329	-0.298706	0.00116959	19.9285	22.4301	17.4268	0.029569	0.403676	-0.363945	3.48e-05	0.761967	0.790067	0.733867	-0.0562	0.000527111	0.000527111	FALSE	yes	1	TRUE	no	0	NA
isoComp_00131437	geneComp_00030895	ENST00000437082.5	ENSG00000272410.5	sictr	siERa	AC022384.1	protein_coding	nonsense_mediated_decay	8.72335	8.35807	9.08863	0.100241	0.668659	0.0783449	0.642574	5.8399	4.78071	6.8991	0.334399	0.665349	0.528259	0.072575	0.664	0.571333	0.756667	0.185333	0.000527111	0.000527111	TRUE	yes	1	TRUE	no	0	TRUE
isoComp_00040620	geneComp_00005449	ENST00000430715.6	ENSG00000125744.11	sictr	siERa	RTN2	protein_coding	protein_coding	9.20406	10.6445	7.76363	0.641509	0.300139	-0.503116	0.000468729	4.00625	5.33449	2.67802	0.0950098	0.0514994	-0.991509	4.62e-07	0.425083	0.503867	0.3463	-0.157567	0.0029946	0.000559396	FALSE	yes	0.996875	TRUE	no	0	TRUE
isoComp_00047045	geneComp_00006379	ENST00000341712.8	ENSG00000133030.20	sictr	siERa	MPRIP	protein_coding	protein_coding	56.0346	71.1265	40.9428	1.32744	4.39648	-0.839553	2.01e-13	13.3982	18.8332	7.96325	0.344309	0.642203	-1.24081	1.78e-32	0.230317	0.2651	0.195533	-0.0695667	0.00161785	0.000559396	FALSE	yes	1	TRUE	no	0	NA
isoComp_00047048	geneComp_00006379	ENST00000395811.9	ENSG00000133030.20	sictr	siERa	MPRIP	protein_coding	protein_coding	56.0346	71.1265	40.9428	1.32744	4.39648	-0.839553	2.01e-13	4.45843	4.41703	4.49983	0.0821375	0.893512	0.0267343	0.989331	0.08505	0.0621333	0.107967	0.0458333	0.000559396	0.000559396	FALSE	yes	1	TRUE	no	0	NA
isoComp_00040619	geneComp_00005449	ENST00000344680.8	ENSG00000125744.11	sictr	siERa	RTN2	protein_coding	protein_coding	9.20406	10.6445	7.76363	0.641509	0.300139	-0.503116	0.000468729	1.96475	1.97987	1.94963	0.160334	0.147851	-0.0220873	0.960514	0.2194	0.1855	0.2533	0.0678	0.499489	0.000559396	FALSE	yes	1	TRUE	no	0	TRUE
isoComp_00040627	geneComp_00005449	ENST00000592064.1	ENSG00000125744.11	sictr	siERa	RTN2	protein_coding	retained_intron	9.20406	10.6445	7.76363	0.641509	0.300139	-0.503116	0.000468729	0.65386	0.415854	0.891866	0.27493	0.0381761	1.08255	0.736943	0.0759833	0.0365	0.115467	0.0789667	0.588244	0.000559396	NA	NA	0.015155	FALSE	NA	0	TRUE
isoComp_00025480	geneComp_00003262	ENST00000630865.1	ENSG00000107130.9	sictr	siERa	NCS1	protein_coding	protein_coding	35.909	26.6235	45.1946	0.175584	1.55844	0.722807	3.55e-19	22.7478	18.3702	27.1253	0.201511	1.49463	0.562016	0.000178202	0.644733	0.689967	0.5995	-0.0904667	0.000570273	0.000570273	FALSE	yes	0.997116	TRUE	no	0	TRUE
isoComp_00025479	geneComp_00003262	ENST00000372398.5	ENSG00000107130.9	sictr	siERa	NCS1	protein_coding	protein_coding	35.909	26.6235	45.1946	0.175584	1.55844	0.722807	3.55e-19	13.1613	8.25322	18.0693	0.0310536	0.516491	1.12956	1.38e-39	0.355267	0.310033	0.4005	0.0904667	0.00137198	0.000570273	FALSE	yes	0.99406	TRUE	no	0	TRUE
isoComp_00053089	geneComp_00007261	ENST00000358334.9	ENSG00000138119.16	sictr	siERa	MYOF	protein_coding	protein_coding	84.5728	107.482	61.6637	15.4088	12.9331	-0.843926	0.0479245	31.7556	44.8486	18.6627	4.10977	2.59	-1.26446	1.69e-12	0.3668	0.4229	0.3107	-0.1122	0.00496087	0.00059528	FALSE	yes	1	TRUE	no	0	FALSE
isoComp_00063334	geneComp_00008742	ENST00000527207.1	ENSG00000149115.13	sictr	siERa	TNKS1BP1	protein_coding	protein_coding	37.974	45.5963	30.3517	1.0967	0.476364	-0.628293	9.09e-18	3.98797	5.83925	2.13668	0.492943	0.0400923	-1.44614	1.59e-05	0.0991333	0.1278	0.0704667	-0.0573333	0.00059528	0.00059528	FALSE	no	0.188507	FALSE	no	0	TRUE
isoComp_00063332	geneComp_00008742	ENST00000358252.7	ENSG00000149115.13	sictr	siERa	TNKS1BP1	protein_coding	protein_coding	37.974	45.5963	30.3517	1.0967	0.476364	-0.628293	9.09e-18	27.7355	32.3005	23.1705	0.500131	0.421737	-0.479088	1.1e-24	0.73615	0.708733	0.763567	0.0548333	0.0039431	0.00059528	FALSE	yes	1	TRUE	no	0	TRUE
isoComp_00053090	geneComp_00007261	ENST00000359263.8	ENSG00000138119.16	sictr	siERa	MYOF	protein_coding	protein_coding	84.5728	107.482	61.6637	15.4088	12.9331	-0.843926	0.0479245	30.0572	33.3719	26.7426	6.83486	6.50093	-0.319386	0.796328	0.3669	0.3055	0.4283	0.1228	0.00059528	0.00059528	FALSE	yes	1	TRUE	no	0	FALSE
isoComp_00077467	geneComp_00011009	ENST00000541717.4	ENSG00000165304.7	sictr	siERa	MELK	protein_coding	protein_coding	23.2201	30.7437	15.6965	1.98263	0.638071	-1.01113	1.06e-19	7.45485	10.7202	4.18947	0.677974	0.301382	-1.3534	4.87e-15	0.3075	0.3488	0.2662	-0.0826	0.000607314	0.000607314	FALSE	yes	1	TRUE	no	0	FALSE
isoComp_00027236	geneComp_00003500	ENST00000504986.5	ENSG00000109133.12	sictr	siERa	TMEM33	protein_coding	protein_coding	40.8074	37.3657	44.2491	0.82492	0.33742	0.203741	0.00785332	7.63176	5.89766	9.36586	0.183414	0.237009	0.666364	6.41e-17	0.1847	0.1578	0.2116	0.0538	0.000607314	0.000607314	FALSE	yes	0.874076	TRUE	no	2	NA
isoComp_00077461	geneComp_00011009	ENST00000298048.6	ENSG00000165304.7	sictr	siERa	MELK	protein_coding	protein_coding	23.2201	30.7437	15.6965	1.98263	0.638071	-1.01113	1.06e-19	1.83091	1.34797	2.31385	0.974178	0.637643	0.775068	0.938422	0.0930333	0.0416	0.144467	0.102867	0.558528	0.000607314	FALSE	yes	1	TRUE	no	0	FALSE
isoComp_00054535	geneComp_00007465	ENST00000540016.5	ENSG00000139428.11	sictr	siERa	MMAB	protein_coding	protein_coding	54.9051	60.2449	49.5653	1.46302	2.2441	-0.323895	0.00205916	21.8879	25.5306	18.2453	0.611756	1.16489	-0.48448	0.00264608	0.39575	0.4238	0.3677	-0.0561	0.0775682	0.000612381	FALSE	yes	0.987929	TRUE	no	0	TRUE
isoComp_00054534	geneComp_00007465	ENST00000537496.5	ENSG00000139428.11	sictr	siERa	MMAB	protein_coding	nonsense_mediated_decay	54.9051	60.2449	49.5653	1.46302	2.2441	-0.323895	0.00205916	10.9419	10.2437	11.6401	0.470143	0.977108	0.184186	0.807477	0.201983	0.169867	0.2341	0.0642333	0.000612381	0.000612381	TRUE	yes	0.921648	TRUE	no	0	TRUE
isoComp_00001405	geneComp_00000179	ENST00000293872.12	ENSG00000007392.16	sictr	siERa	LUC7L	protein_coding	protein_coding	42.8271	42.7772	42.877	1.25952	2.08082	-0.0376098	0.785122	19.4603	22.7502	16.1703	1.04118	1.17853	-0.492273	0.00503847	0.456417	0.5315	0.381333	-0.150167	0.0525367	0.000619997	FALSE	yes	0.99999	TRUE	no	0	TRUE
isoComp_00001407	geneComp_00000179	ENST00000397780.5	ENSG00000007392.16	sictr	siERa	LUC7L	protein_coding	protein_coding	42.8271	42.7772	42.877	1.25952	2.08082	-0.0376098	0.785122	5.34125	4.1652	6.5173	0.39548	0.499481	0.64464	0.0238338	0.124333	0.0970333	0.151633	0.0546	0.000619997	0.000619997	FALSE	yes	0.996656	TRUE	no	0	TRUE
isoComp_00105649	geneComp_00016352	ENST00000359359.6	ENSG00000198663.16	sictr	siERa	C6orf89	protein_coding	protein_coding	51.7817	53.783	49.7805	0.59916	1.34056	-0.151866	0.0729832	12.0364	14.2321	9.8408	0.622677	0.333682	-0.531846	2.7e-06	0.231083	0.2645	0.197667	-0.0668333	0.00063377	0.00063377	FALSE	no	0.999999	TRUE	no	0	TRUE
isoComp_00105650	geneComp_00016352	ENST00000480824.6	ENSG00000198663.16	sictr	siERa	C6orf89	protein_coding	protein_coding	51.7817	53.783	49.7805	0.59916	1.34056	-0.151866	0.0729832	18.7037	17.5173	19.8901	0.291554	0.230528	0.183169	0.0682762	0.363	0.3257	0.4003	0.0746	0.0064959	0.00063377	FALSE	no	0.999982	TRUE	no	0	TRUE
isoComp_00047432	geneComp_00006437	ENST00000337843.6	ENSG00000133466.13	sictr	siERa	C1QTNF6	protein_coding	protein_coding	12.1166	16.8077	7.42542	3.35329	1.26024	-1.21821	0.00342429	10.0371	14.3908	5.68346	2.96569	0.874814	-1.33877	1.31e-05	0.8116	0.8541	0.7691	-0.085	0.000651514	0.000651514	FALSE	yes	0.99992	TRUE	no	1	NA
isoComp_00047435	geneComp_00006437	ENST00000470655.5	ENSG00000133466.13	sictr	siERa	C1QTNF6	protein_coding	processed_transcript	12.1166	16.8077	7.42542	3.35329	1.26024	-1.21821	0.00342429	0.692086	0.693338	0.690834	0.0328604	0.170751	-0.0051452	0.985321	0.0670833	0.0435	0.0906667	0.0471667	0.096166	0.000651514	NA	NA	0.778954	TRUE	NA	1	NA
isoComp_00033301	geneComp_00004300	ENST00000234115.10	ENSG00000115762.16	sictr	siERa	PLEKHB2	protein_coding	protein_coding	92.4641	66.7814	118.147	4.6414	0.94643	0.783695	9.18e-19	57.0741	37.0643	77.084	3.83456	1.65219	1.0562	2.11e-13	0.60245	0.552567	0.652333	0.0997667	0.000654197	0.000654197	FALSE	yes	0.998289	TRUE	no	0	NA
isoComp_00068978	geneComp_00009640	ENST00000372068.6	ENSG00000157600.11	sictr	siERa	TMEM164	protein_coding	protein_coding	27.4209	33.8097	21.032	0.207266	0.531128	-0.725395	2.06e-23	11.9505	16.7398	7.16132	1.87238	0.538206	-1.22383	1.45e-11	0.417867	0.4946	0.341133	-0.153467	0.132129	0.000673234	FALSE	yes	0.992688	TRUE	no	1	TRUE
isoComp_00068979	geneComp_00009640	ENST00000372072.7	ENSG00000157600.11	sictr	siERa	TMEM164	protein_coding	protein_coding	27.4209	33.8097	21.032	0.207266	0.531128	-0.725395	2.06e-23	9.8914	9.86085	9.92195	0.98494	0.316692	0.0089015	0.978058	0.3822	0.291733	0.472667	0.180933	0.000673234	0.000673234	FALSE	yes	0.312788	FALSE	no	0	TRUE
isoComp_00012741	geneComp_00001569	ENST00000494980.5	ENSG00000083937.8	sictr	siERa	CHMP2B	protein_coding	protein_coding	94.4925	91.0586	97.9263	3.36848	2.21476	0.0655175	0.549244	14.6238	16.9764	12.2713	0.515457	2.00431	-0.467925	0.197273	0.155917	0.1867	0.125133	-0.0615667	0.151132	0.000701568	FALSE	yes	0.99708	TRUE	no	0	TRUE
isoComp_00012737	geneComp_00001569	ENST00000263780.8	ENSG00000083937.8	sictr	siERa	CHMP2B	protein_coding	protein_coding	94.4925	91.0586	97.9263	3.36848	2.21476	0.0655175	0.549244	61.8854	55.3012	68.4696	2.79843	1.60938	0.308103	0.0213427	0.6531	0.6067	0.6995	0.0928	0.000701568	0.000701568	FALSE	yes	0.977541	TRUE	no	0	TRUE
isoComp_00050510	geneComp_00006870	ENST00000490882.5	ENSG00000136068.14	sictr	siERa	FLNB	protein_coding	protein_coding	53.9467	53.2622	54.6313	1.19537	3.26794	-0.00450062	0.975948	17.915	19.4853	16.3446	0.642079	0.400049	-0.253424	0.000453003	0.333433	0.366367	0.3005	-0.0658667	0.145941	0.000711801	FALSE	yes	1	TRUE	no	0	TRUE
isoComp_00050502	geneComp_00006870	ENST00000295956.8	ENSG00000136068.14	sictr	siERa	FLNB	protein_coding	protein_coding	53.9467	53.2622	54.6313	1.19537	3.26794	-0.00450062	0.975948	24.4545	21.8041	27.105	1.07865	1.97226	0.313835	0.0647878	0.4522	0.409	0.4954	0.0864	0.000711801	0.000711801	FALSE	yes	1	TRUE	no	0	TRUE
isoComp_00062623	geneComp_00008627	ENST00000496567.5	ENSG00000148120.16	sictr	siERa	C9orf3	protein_coding	processed_transcript	45.7493	43.7766	47.7221	3.67751	2.93768	0.0855802	0.607435	8.3569	9.36742	7.34638	0.79768	0.709267	-0.350196	0.186373	0.1837	0.213967	0.153433	-0.0605333	0.000720618	0.000720618	NA	NA	0.0752906	FALSE	NA	0	FALSE
isoComp_00062612	geneComp_00008627	ENST00000463372.5	ENSG00000148120.16	sictr	siERa	C9orf3	protein_coding	processed_transcript	45.7493	43.7766	47.7221	3.67751	2.93768	0.0855802	0.607435	18.6833	16.263	21.1036	1.39248	1.49256	0.375694	0.198467	0.40665	0.371433	0.441867	0.0704333	0.00137198	0.000720618	NA	NA	0.132002	FALSE	NA	0	FALSE
isoComp_00018004	geneComp_00002258	ENST00000323669.9	ENSG00000100523.14	sictr	siERa	DDHD1	protein_coding	protein_coding	11.6849	11.1522	12.2177	0.304745	0.689289	0.0896919	0.462135	4.58727	5.21352	3.96102	0.0455644	0.405538	-0.395513	0.0116958	0.395483	0.467967	0.323	-0.144967	0.000778577	0.000778577	FALSE	yes	1	TRUE	no	1	TRUE
isoComp_00018006	geneComp_00002258	ENST00000395606.5	ENSG00000100523.14	sictr	siERa	DDHD1	protein_coding	protein_coding	11.6849	11.1522	12.2177	0.304745	0.689289	0.0896919	0.462135	0.660544	1.07056	0.250527	0.236944	0.133236	-2.05228	0.0056453	0.0593	0.0969333	0.0216667	-0.0752667	0.129645	0.000778577	FALSE	yes	1	TRUE	no	1	TRUE
isoComp_00018005	geneComp_00002258	ENST00000357758.3	ENSG00000100523.14	sictr	siERa	DDHD1	protein_coding	protein_coding	11.6849	11.1522	12.2177	0.304745	0.689289	0.0896919	0.462135	3.97171	3.52759	4.41584	0.260529	0.424195	0.323186	0.427598	0.340767	0.315567	0.365967	0.0504	0.849554	0.000778577	FALSE	yes	1	TRUE	no	1	TRUE
isoComp_00018013	geneComp_00002258	ENST00000612692.4	ENSG00000100523.14	sictr	siERa	DDHD1	protein_coding	protein_coding	11.6849	11.1522	12.2177	0.304745	0.689289	0.0896919	0.462135	1.31621	0.525941	2.10648	0.18045	0.379565	1.98152	0.000725479	0.108433	0.0468333	0.170033	0.1232	0.0376634	0.000778577	FALSE	yes	1	TRUE	no	0	TRUE
isoComp_00065673	geneComp_00009103	ENST00000547587.5	ENSG00000152556.15	sictr	siERa	PFKM	protein_coding	protein_coding	32.8834	37.686	28.0808	0.224556	0.54453	-0.466015	5.05e-10	11.0933	13.8859	8.30061	0.0986361	0.37739	-0.741635	1.75e-15	0.331933	0.368433	0.295433	-0.073	0.00078108	0.00078108	FALSE	yes	1	TRUE	no	1	TRUE
isoComp_00065691	geneComp_00009103	ENST00000629846.2	ENSG00000152556.15	sictr	siERa	PFKM	protein_coding	protein_coding	32.8834	37.686	28.0808	0.224556	0.54453	-0.466015	5.05e-10	7.31328	7.45355	7.17301	0.463537	0.493474	-0.0552721	0.952038	0.226483	0.197667	0.2553	0.0576333	0.261881	0.00078108	FALSE	yes	0.535565	TRUE	no	0	TRUE
isoComp_00122817	geneComp_00024984	ENST00000454745.2	ENSG00000249459.8	sictr	siERa	ZNF286B	protein_coding	retained_intron	2.56499	2.41011	2.71988	0.105905	0.133103	0.122988	0.615673	1.45164	1.57549	1.3278	0.192703	0.225755	-0.245064	0.896564	0.56605	0.649567	0.482533	-0.167033	0.4807	0.000829227	NA	NA	0.252877	FALSE	NA	0	FALSE
isoComp_00122814	geneComp_00024984	ENST00000285274.9	ENSG00000249459.8	sictr	siERa	ZNF286B	protein_coding	protein_coding	2.56499	2.41011	2.71988	0.105905	0.133103	0.122988	0.615673	0.615494	0.503153	0.727836	0.154154	0.0618219	0.52391	0.651595	0.242767	0.215433	0.2701	0.0546667	0.892181	0.000829227	FALSE	no	0.999972	TRUE	no	0	FALSE
isoComp_00122819	geneComp_00024984	ENST00000580145.5	ENSG00000249459.8	sictr	siERa	ZNF286B	protein_coding	protein_coding	2.56499	2.41011	2.71988	0.105905	0.133103	0.122988	0.615673	0.176549	0	0.353098	0	0.119695	5.18229	NA	0.0674167	0	0.134833	0.134833	0.000829227	0.000829227	FALSE	no	0.0804854	FALSE	no	0	FALSE
isoComp_00107515	geneComp_00016822	ENST00000376545.7	ENSG00000204574.12	sictr	siERa	ABCF1	protein_coding	protein_coding	78.4969	73.7788	83.215	0.434215	1.41932	0.132817	0.0866022	15.1831	17.5056	12.8606	0.459183	0.936458	-0.44456	0.00338455	0.19615	0.237333	0.154967	-0.0823667	0.000835836	0.000835836	FALSE	yes	1	TRUE	no	0	TRUE
isoComp_00057227	geneComp_00007772	ENST00000306801.7	ENSG00000141564.13	sictr	siERa	RPTOR	protein_coding	protein_coding	10.4027	9.59073	11.2147	0.243711	0.145102	0.184007	0.0546815	5.89548	5.13959	6.65136	0.252954	0.662096	0.37136	0.238405	0.564067	0.536233	0.5919	0.0556667	0.857587	0.000835836	FALSE	no	NA	NA	no	0	NA
isoComp_00107514	geneComp_00016822	ENST00000326195.12	ENSG00000204574.12	sictr	siERa	ABCF1	protein_coding	protein_coding	78.4969	73.7788	83.215	0.434215	1.41932	0.132817	0.0866022	33.9623	28.6215	39.3032	1.02393	1.43836	0.457414	6.24e-07	0.429967	0.387867	0.472067	0.0842	0.0064463	0.000835836	FALSE	yes	1	TRUE	no	0	TRUE
isoComp_00054581	geneComp_00007471	ENST00000463407.5	ENSG00000139496.15	sictr	siERa	NUP58	protein_coding	protein_coding	27.7923	24.8985	30.686	0.878635	1.56652	0.260946	0.0065565	4.88458	3.53318	6.23597	0.14603	0.462045	0.817879	5.08e-09	0.172317	0.1419	0.202733	0.0608333	0.000851606	0.000851606	FALSE	yes	1	TRUE	no	0	NA
isoComp_00090672	geneComp_00013300	ENST00000583510.1	ENSG00000176809.10	sictr	siERa	LRRC37A3	protein_coding	protein_coding	6.16254	4.97328	7.35181	0.655827	1.05929	0.527586	0.00829724	0.200608	0	0.401217	0	0.206205	5.36183	NA	0.0246333	0	0.0492667	0.0492667	0.000878501	0.000878501	FALSE	no	NA	NA	no	0	NA
isoComp_00030331	geneComp_00003922	ENST00000344450.9	ENSG00000112679.14	sictr	siERa	DUSP22	protein_coding	protein_coding	11.3035	13.7001	8.90689	0.163483	0.48632	-0.660798	1.44e-09	2.82031	4.0796	1.56103	0.226747	0.132991	-1.38025	2.19e-09	0.236283	0.297667	0.1749	-0.122767	0.000917628	0.000917628	FALSE	yes	0.666005	TRUE	no	0	TRUE
isoComp_00030332	geneComp_00003922	ENST00000419235.6	ENSG00000112679.14	sictr	siERa	DUSP22	protein_coding	protein_coding	11.3035	13.7001	8.90689	0.163483	0.48632	-0.660798	1.44e-09	4.29739	4.4786	4.11619	0.31292	0.1021	-0.121455	0.66627	0.3955	0.326933	0.464067	0.137133	0.00953118	0.000917628	FALSE	yes	0.940996	TRUE	no	1	TRUE
isoComp_00004445	geneComp_00000555	ENST00000572789.5	ENSG00000040633.12	sictr	siERa	PHF23	protein_coding	protein_coding	46.7237	45.3161	48.1313	0.694315	1.50009	0.0468971	0.700611	4.90265	5.90124	3.90406	0.323236	0.102722	-0.594795	0.0114598	0.105767	0.130367	0.0811667	-0.0492	0.000921596	0.000921596	FALSE	no	NA	NA	no	1	NA
isoComp_00004440	geneComp_00000555	ENST00000320316.7	ENSG00000040633.12	sictr	siERa	PHF23	protein_coding	protein_coding	46.7237	45.3161	48.1313	0.694315	1.50009	0.0468971	0.700611	23.0177	21.1172	24.9181	1.16748	0.882311	0.238669	0.338854	0.492483	0.466633	0.518333	0.0517	0.689703	0.000921596	FALSE	no	NA	NA	no	1	NA
isoComp_00061886	geneComp_00008520	ENST00000373981.5	ENSG00000147130.14	sictr	siERa	ZMYM3	protein_coding	protein_coding	19.7223	21.4583	17.9862	0.53842	0.398335	-0.295877	0.000468729	1.15089	1.85497	0.446798	0.0988981	0.116004	-2.02953	3.06e-05	0.05565	0.0866667	0.0246333	-0.0620333	0.000929556	0.000929556	FALSE	yes	1	TRUE	no	0	NA
isoComp_00061885	geneComp_00008520	ENST00000314425.9	ENSG00000147130.14	sictr	siERa	ZMYM3	protein_coding	protein_coding	19.7223	21.4583	17.9862	0.53842	0.398335	-0.295877	0.000468729	16.6136	17.6154	15.6118	0.428674	0.154742	-0.174094	0.00994613	0.844733	0.820933	0.868533	0.0476	0.209146	0.000929556	FALSE	yes	1	TRUE	no	0	NA
isoComp_00053963	geneComp_00007379	ENST00000486758.5	ENSG00000138771.14	sictr	siERa	SHROOM3	protein_coding	retained_intron	22.7565	17.7461	27.7668	0.435421	1.87574	0.604228	6.48e-11	3.7481	3.59726	3.89895	0.158928	0.315122	0.115878	0.918556	0.172533	0.202567	0.1425	-0.0600667	0.261804	0.000941664	NA	NA	NA	NA	NA	0	NA
isoComp_00057130	geneComp_00007767	ENST00000392334.6	ENSG00000141551.14	sictr	siERa	CSNK1D	protein_coding	protein_coding	121.838	118.256	125.42	3.65125	4.80976	0.0434653	0.723081	31.4183	33.3827	29.454	0.597983	0.657694	-0.18058	0.0231635	0.259483	0.283067	0.2359	-0.0471667	0.367773	0.000949979	FALSE	no	NA	NA	no	0	NA
isoComp_00086884	geneComp_00012607	ENST00000446961.2	ENSG00000172731.13	sictr	siERa	LRRC20	protein_coding	protein_coding	8.70921	9.06598	8.35245	0.1269	0.0923589	-0.159499	0.165566	1.68805	2.33507	1.04103	0.233779	0.0451254	-1.15782	0.0275554	0.190833	0.256933	0.124733	-0.1322	0.000950462	0.000950462	FALSE	yes	0.138466	FALSE	no	0	TRUE
isoComp_00086883	geneComp_00012607	ENST00000395010.5	ENSG00000172731.13	sictr	siERa	LRRC20	protein_coding	protein_coding	8.70921	9.06598	8.35245	0.1269	0.0923589	-0.159499	0.165566	1.35397	1.941	0.766943	0.367334	0.39768	-1.32834	0.811757	0.153	0.215133	0.0908667	-0.124267	0.740157	0.000950462	FALSE	yes	0.188627	FALSE	no	0	TRUE
isoComp_00095132	geneComp_00014229	ENST00000514322.1	ENSG00000182552.14	sictr	siERa	RWDD4	protein_coding	nonsense_mediated_decay	11.2871	11.7098	10.8644	0.333456	0.467015	-0.149579	0.248965	1.25745	1.88326	0.631637	0.255893	0.0633266	-1.56104	0.00551316	0.109533	0.1607	0.0583667	-0.102333	0.000950462	0.000950462	TRUE	no	0.378313	FALSE	no	0	TRUE
isoComp_00086880	geneComp_00012607	ENST00000357631.6	ENSG00000172731.13	sictr	siERa	LRRC20	protein_coding	protein_coding	8.70921	9.06598	8.35245	0.1269	0.0923589	-0.159499	0.165566	2.59163	2.48865	2.69462	0.19614	0.426809	0.114276	0.956414	0.2983	0.274867	0.321733	0.0468667	0.888466	0.000950462	FALSE	no	0.225045	FALSE	no	0	TRUE
isoComp_00109002	geneComp_00017214	ENST00000464102.5	ENSG00000211456.10	sictr	siERa	SACM1L	protein_coding	retained_intron	13.9548	17.0703	10.8394	0.328264	0.75218	-0.698528	5.69e-12	0.643643	0.431692	0.855594	0.0486909	0.0455359	0.970651	0.0196291	0.05235	0.0253	0.0794	0.0541	0.000950462	0.000950462	NA	NA	0.995984	TRUE	NA	0	NA
isoComp_00095127	geneComp_00014229	ENST00000327570.13	ENSG00000182552.14	sictr	siERa	RWDD4	protein_coding	protein_coding	11.2871	11.7098	10.8644	0.333456	0.467015	-0.149579	0.248965	2.16269	1.88585	2.43954	0.595575	0.940511	0.369666	0.890341	0.191383	0.1642	0.218567	0.0543667	0.926544	0.000950462	FALSE	yes	0.988323	TRUE	no	0	TRUE
isoComp_00095129	geneComp_00014229	ENST00000510702.5	ENSG00000182552.14	sictr	siERa	RWDD4	protein_coding	nonsense_mediated_decay	11.2871	11.7098	10.8644	0.333456	0.467015	-0.149579	0.248965	2.39028	1.87946	2.90109	0.135135	0.109116	0.623584	0.0447973	0.213817	0.160367	0.267267	0.1069	0.00146206	0.000950462	TRUE	no	0.390728	FALSE	no	0	TRUE
isoComp_00086882	geneComp_00012607	ENST00000373224.5	ENSG00000172731.13	sictr	siERa	LRRC20	protein_coding	protein_coding	8.70921	9.06598	8.35245	0.1269	0.0923589	-0.159499	0.165566	2.72107	1.95096	3.49117	0.207155	0.535053	0.83628	0.028722	0.317133	0.2148	0.419467	0.204667	0.0701316	0.000950462	FALSE	yes	0.977724	TRUE	no	0	TRUE
isoComp_00074838	geneComp_00010574	ENST00000438091.5	ENSG00000163702.18	sictr	siERa	IL17RC	protein_coding	protein_coding	31.8784	33.5474	30.2094	0.559389	0.841767	-0.192635	0.0527966	3.05225	4.03505	2.06946	0.251815	0.176328	-0.95995	0.000345386	0.09445	0.120067	0.0688333	-0.0512333	0.0109236	0.00101814	FALSE	yes	0.786191	TRUE	yes	0	NA
isoComp_00075386	geneComp_00010655	ENST00000429160.1	ENSG00000163960.11	sictr	siERa	UBXN7	protein_coding	nonsense_mediated_decay	16.7709	15.5252	18.0167	0.612191	0.66543	0.17232	0.0979869	5.10434	5.31732	4.89137	0.041634	0.137753	-0.120227	0.469492	0.30785	0.343667	0.272033	-0.0716333	0.153117	0.00104386	TRUE	no	1	TRUE	no	0	TRUE
isoComp_00075383	geneComp_00010655	ENST00000296328.8	ENSG00000163960.11	sictr	siERa	UBXN7	protein_coding	protein_coding	16.7709	15.5252	18.0167	0.612191	0.66543	0.17232	0.0979869	9.29479	7.6162	10.9734	0.145094	0.392357	0.526283	1.37e-10	0.5505	0.4919	0.6091	0.1172	0.00104386	0.00104386	FALSE	yes	1	TRUE	no	0	TRUE
isoComp_00033917	geneComp_00004392	ENST00000373475.9	ENSG00000116497.17	sictr	siERa	S100PBP	protein_coding	protein_coding	16.5027	18.2532	14.7523	0.992591	0.269	-0.348076	0.000754051	8.53895	10.0244	7.05352	0.14371	0.303927	-0.506492	1.43e-10	0.5152	0.5519	0.4785	-0.0734	0.523766	0.00104645	FALSE	no	NA	NA	no	1	NA
isoComp_00035271	geneComp_00004601	ENST00000353267.7	ENSG00000118260.14	sictr	siERa	CREB1	protein_coding	protein_coding	34.0329	36.4284	31.6375	1.24083	1.0341	-0.245086	0.00717172	5.74174	4.12686	7.35662	0.564102	0.588637	0.832467	0.000876469	0.172817	0.1132	0.232433	0.119233	0.00104645	0.00104645	FALSE	yes	0.999985	TRUE	no	3	NA
isoComp_00128465	geneComp_00028840	ENST00000570379.1	ENSG00000262879.5	sictr	siERa	AC068152.1	processed_transcript	retained_intron	16.4595	15.6297	17.2892	0.673494	0.792673	0.0994853	0.622824	7.67637	7.87614	7.4766	0.333307	0.396899	-0.0750091	0.905071	0.4681	0.504067	0.432133	-0.0719333	0.0543322	0.001101	NA	NA	0.00563725	FALSE	NA	0	FALSE
isoComp_00128470	geneComp_00028840	ENST00000574741.1	ENSG00000262879.5	sictr	siERa	AC068152.1	processed_transcript	lincRNA	16.4595	15.6297	17.2892	0.673494	0.792673	0.0994853	0.622824	5.3389	4.19502	6.48277	0.241532	0.374556	0.626721	0.0664666	0.321433	0.268067	0.3748	0.106733	0.001101	0.001101	NA	NA	0.264216	FALSE	NA	0	FALSE
isoComp_00092604	geneComp_00013670	ENST00000316199.10	ENSG00000178999.12	sictr	siERa	AURKB	protein_coding	protein_coding	31.6244	44.6425	18.6063	3.65647	1.32687	-1.30459	2.22e-21	2.26547	3.91209	0.618852	0.735633	0.152239	-2.64083	6.17e-08	0.0602667	0.0864	0.0341333	-0.0522667	0.0735333	0.00113521	FALSE	no	NA	NA	no	0	NA
isoComp_00077606	geneComp_00011042	ENST00000298288.10	ENSG00000165501.16	sictr	siERa	LRR1	protein_coding	protein_coding	24.6854	28.8676	20.5032	1.2346	0.756197	-0.534183	7.25e-07	14.3102	17.8265	10.7939	0.339056	0.286873	-0.723285	2.46e-17	0.57365	0.619033	0.528267	-0.0907667	0.220236	0.00115283	FALSE	yes	1	TRUE	no	0	TRUE
isoComp_00077608	geneComp_00011042	ENST00000540712.1	ENSG00000165501.16	sictr	siERa	LRR1	protein_coding	nonsense_mediated_decay	24.6854	28.8676	20.5032	1.2346	0.756197	-0.534183	7.25e-07	1.1962	0.710155	1.68224	0.0380294	0.327298	1.23255	0.0189506	0.05335	0.0247667	0.0819333	0.0571667	0.00115283	0.00115283	TRUE	no	1	TRUE	no	0	TRUE
isoComp_00059071	geneComp_00008048	ENST00000368603.5	ENSG00000143578.15	sictr	siERa	CREB3L4	protein_coding	protein_coding	35.2437	46.2392	24.2482	1.03562	0.910041	-0.971895	4.09e-26	13.6075	19.4083	7.80678	1.38709	0.751882	-1.31277	1.4e-11	0.370517	0.4189	0.322133	-0.0967667	0.207155	0.00116394	FALSE	no	NA	NA	no	0	NA
isoComp_00098686	geneComp_00014940	ENST00000394846.7	ENSG00000185947.14	sictr	siERa	ZNF267	protein_coding	protein_coding	13.5055	15.952	11.0589	0.290382	0.200279	-0.569345	3.22e-11	1.31531	1.99831	0.632319	0.118697	0.205542	-1.64462	0.0403417	0.0913	0.125267	0.0573333	-0.0679333	0.226644	0.00116394	FALSE	yes	0.354291	FALSE	no	0	TRUE
isoComp_00059078	geneComp_00008048	ENST00000477617.5	ENSG00000143578.15	sictr	siERa	CREB3L4	protein_coding	processed_transcript	35.2437	46.2392	24.2482	1.03562	0.910041	-0.971895	4.09e-26	3.40196	3.6998	3.10411	0.11708	0.135492	-0.252521	0.772287	0.1041	0.0801667	0.128033	0.0478667	0.00116394	0.00116394	NA	NA	NA	NA	NA	0	NA
isoComp_00098685	geneComp_00014940	ENST00000300870.14	ENSG00000185947.14	sictr	siERa	ZNF267	protein_coding	protein_coding	13.5055	15.952	11.0589	0.290382	0.200279	-0.569345	3.22e-11	11.8628	13.5315	10.194	0.304934	0.194651	-0.408254	1.61e-06	0.88505	0.848167	0.921933	0.0737667	0.00116394	0.00116394	FALSE	yes	1	TRUE	no	0	TRUE
isoComp_00033529	geneComp_00004331	ENST00000420306.1	ENSG00000115998.7	sictr	siERa	C2orf42	protein_coding	protein_coding	12.9956	12.1829	13.8083	0.159335	0.668366	0.136097	0.316441	5.63792	4.99141	6.28443	0.589731	0.277542	0.331741	0.498446	0.43205	0.4088	0.4553	0.0465	0.8265	0.00118176	FALSE	no	NA	NA	no	0	NA
isoComp_00066683	geneComp_00009261	ENST00000562024.1	ENSG00000154099.17	sictr	siERa	DNAAF1	protein_coding	retained_intron	1.88542	2.46322	1.30761	0.37568	0.0503164	-0.92667	0.000581499	0.509207	0.946715	0.0716993	0.292439	0.0716993	-3.54969	0.0398515	0.216217	0.3777	0.0547333	-0.322967	0.171833	0.00123041	NA	NA	0.994723	TRUE	NA	0	TRUE
isoComp_00066688	geneComp_00009261	ENST00000569735.1	ENSG00000154099.17	sictr	siERa	DNAAF1	protein_coding	protein_coding	1.88542	2.46322	1.30761	0.37568	0.0503164	-0.92667	0.000581499	0.673933	1.03694	0.310921	0.195457	0.0965192	-1.70589	0.135606	0.333967	0.433367	0.234567	-0.1988	0.620003	0.00123041	FALSE	no	0.999177	TRUE	no	0	TRUE
isoComp_00066690	geneComp_00009261	ENST00000623406.1	ENSG00000154099.17	sictr	siERa	DNAAF1	protein_coding	TEC	1.88542	2.46322	1.30761	0.37568	0.0503164	-0.92667	0.000581499	0.173469	0.184311	0.162627	0.0184701	0.0122122	-0.170708	0.925788	0.1006	0.0771667	0.124033	0.0468667	0.782201	0.00123041	NA	NA	0.891198	TRUE	NA	2	TRUE
isoComp_00066685	geneComp_00009261	ENST00000564928.1	ENSG00000154099.17	sictr	siERa	DNAAF1	protein_coding	protein_coding	1.88542	2.46322	1.30761	0.37568	0.0503164	-0.92667	0.000581499	0.164334	0.121439	0.207229	0.121439	0.121195	0.724817	NA	0.100583	0.0381	0.163067	0.124967	0.772665	0.00123041	NA	NA	0.0286154	FALSE	NA	0	TRUE
isoComp_00066682	geneComp_00009261	ENST00000378553.9	ENSG00000154099.17	sictr	siERa	DNAAF1	protein_coding	protein_coding	1.88542	2.46322	1.30761	0.37568	0.0503164	-0.92667	0.000581499	0.0882833	0	0.176567	0	0.0582501	4.22162	0.000773308	0.0687333	0	0.137467	0.137467	0.00190364	0.00123041	FALSE	yes	1	TRUE	no	0	TRUE
isoComp_00066689	geneComp_00009261	ENST00000570298.5	ENSG00000154099.17	sictr	siERa	DNAAF1	protein_coding	retained_intron	1.88542	2.46322	1.30761	0.37568	0.0503164	-0.92667	0.000581499	0.192703	0.0836093	0.301797	0.0130316	0.0261159	1.73588	0.000354812	0.1329	0.0356333	0.230167	0.194533	0.00123041	0.00123041	NA	NA	1	TRUE	NA	1	TRUE
isoComp_00052440	geneComp_00007176	ENST00000260324.11	ENSG00000137767.13	sictr	siERa	SQOR	protein_coding	protein_coding	22.61	25.4536	19.7664	0.545366	0.945501	-0.405166	0.000105673	11.5839	14.2093	8.95843	0.486222	0.211544	-0.664925	5.21e-10	0.506217	0.5581	0.454333	-0.103767	0.00125977	0.00125977	FALSE	yes	1	TRUE	no	0	TRUE
isoComp_00052445	geneComp_00007176	ENST00000568606.5	ENSG00000137767.13	sictr	siERa	SQOR	protein_coding	protein_coding	22.61	25.4536	19.7664	0.545366	0.945501	-0.405166	0.000105673	8.61006	8.64583	8.57429	0.715196	0.562084	-0.011973	0.964801	0.386433	0.339333	0.433533	0.0942	0.160694	0.00125977	FALSE	yes	1	TRUE	no	0	TRUE
isoComp_00050469	geneComp_00006866	ENST00000614926.1	ENSG00000136048.13	sictr	siERa	DRAM1	protein_coding	retained_intron	60.481	46.5349	74.427	2.29765	1.12918	0.638218	2.39e-15	6.17783	7.10649	5.24916	0.418309	0.865082	-0.436334	0.747051	0.111683	0.152633	0.0707333	-0.0819	0.00128349	0.00128349	NA	NA	0.0467099	FALSE	NA	0	TRUE
isoComp_00050463	geneComp_00006866	ENST00000258534.12	ENSG00000136048.13	sictr	siERa	DRAM1	protein_coding	protein_coding	60.481	46.5349	74.427	2.29765	1.12918	0.638218	2.39e-15	44.4642	31.4361	57.4923	1.79144	1.79517	0.870736	1.49e-18	0.723717	0.675067	0.772367	0.0973	0.0030543	0.00128349	FALSE	yes	0.9956	TRUE	no	0	TRUE
isoComp_00055587	geneComp_00007604	ENST00000559239.1	ENSG00000140451.12	sictr	siERa	PIF1	protein_coding	protein_coding	2.75797	3.78115	1.73479	0.799035	0.473092	-1.16572	0.0559493	0.323442	0.646883	0	0.149895	0	-6.03756	2.86e-09	0.107117	0.214233	0	-0.214233	0.00133163	0.00133163	FALSE	yes	1	TRUE	no	0	TRUE
isoComp_00055585	geneComp_00007604	ENST00000558380.1	ENSG00000140451.12	sictr	siERa	PIF1	protein_coding	retained_intron	2.75797	3.78115	1.73479	0.799035	0.473092	-1.16572	0.0559493	0.527549	0.787771	0.267327	0.305191	0.124187	-1.52439	0.466624	0.163767	0.186767	0.140767	-0.046	0.940443	0.00133163	NA	NA	0.545874	TRUE	NA	0	TRUE
isoComp_00055586	geneComp_00007604	ENST00000558547.1	ENSG00000140451.12	sictr	siERa	PIF1	protein_coding	retained_intron	2.75797	3.78115	1.73479	0.799035	0.473092	-1.16572	0.0559493	0.173125	0.0837114	0.262538	0.0837114	0.262538	1.54016	NA	0.0580333	0.0179667	0.0981	0.0801333	0.97097	0.00133163	NA	NA	0.0744391	FALSE	NA	1	TRUE
isoComp_00055583	geneComp_00007604	ENST00000268043.8	ENSG00000140451.12	sictr	siERa	PIF1	protein_coding	protein_coding	2.75797	3.78115	1.73479	0.799035	0.473092	-1.16572	0.0559493	0.740753	0.774331	0.707176	0.378319	0.0276993	-0.129136	0.981242	0.31715	0.1713	0.463	0.2917	0.515776	0.00133163	FALSE	yes	1	TRUE	no	0	TRUE
isoComp_00057846	geneComp_00007860	ENST00000270502.6	ENSG00000142444.6	sictr	siERa	TIMM29	protein_coding	protein_coding	28.0623	26.5863	29.5383	0.96757	1.094	0.111895	0.380659	22.3646	22.2407	22.4886	0.696192	1.2231	0.0159835	0.98133	0.79865	0.8369	0.7604	-0.0765	0.00136242	0.00136242	FALSE	yes	0.999845	TRUE	no	0	TRUE
isoComp_00057847	geneComp_00007860	ENST00000588807.1	ENSG00000142444.6	sictr	siERa	TIMM29	protein_coding	nonsense_mediated_decay	28.0623	26.5863	29.5383	0.96757	1.094	0.111895	0.380659	3.98421	2.97057	4.99785	0.36582	0.281932	0.748604	0.0710263	0.14125	0.112133	0.170367	0.0582333	0.269846	0.00136242	TRUE	no	0.0530598	FALSE	no	0	TRUE
isoComp_00099970	geneComp_00015223	ENST00000378372.7	ENSG00000187522.14	sictr	siERa	HSPA14	protein_coding	protein_coding	22.2045	22.0673	22.3418	0.521472	1.05793	-0.0238465	0.884029	18.1587	18.8452	17.4721	0.256033	0.791515	-0.109081	0.542227	0.818367	0.854467	0.782267	-0.0722	0.00137324	0.00137324	FALSE	yes	1	TRUE	no	0	NA
isoComp_00061288	geneComp_00008393	ENST00000315073.9	ENSG00000146063.19	sictr	siERa	TRIM41	protein_coding	protein_coding	20.1515	25.4206	14.8824	0.870723	0.800711	-0.813256	2.17e-17	12.9034	16.7976	9.00921	0.0852591	0.36563	-0.898037	4.37e-40	0.634733	0.662133	0.607333	-0.0548	0.618676	0.00147797	FALSE	yes	1	TRUE	no	3	TRUE
isoComp_00061291	geneComp_00008393	ENST00000508930.1	ENSG00000146063.19	sictr	siERa	TRIM41	protein_coding	retained_intron	20.1515	25.4206	14.8824	0.870723	0.800711	-0.813256	2.17e-17	2.14258	2.15538	2.12978	0.153535	0.0906543	-0.017159	0.949299	0.113933	0.0845667	0.1433	0.0587333	0.00147797	0.00147797	NA	NA	1	TRUE	NA	4	TRUE
isoComp_00092246	geneComp_00013596	ENST00000377256.1	ENSG00000178585.14	sictr	siERa	CTNNBIP1	protein_coding	protein_coding	49.7702	50.4674	49.0729	0.724552	2.53439	-0.0799168	0.540403	21.6146	24.0183	19.2109	0.403022	2.47213	-0.322055	0.412854	0.433333	0.4762	0.390467	-0.0857333	0.434013	0.00151502	FALSE	yes	0.337043	FALSE	no	0	TRUE
isoComp_00092248	geneComp_00013596	ENST00000377263.5	ENSG00000178585.14	sictr	siERa	CTNNBIP1	protein_coding	protein_coding	49.7702	50.4674	49.0729	0.724552	2.53439	-0.0799168	0.540403	9.59778	8.09338	11.1022	0.192469	0.262061	0.455548	0.000204364	0.19385	0.160367	0.227333	0.0669667	0.00151502	0.00151502	FALSE	yes	0.158297	FALSE	no	0	TRUE
isoComp_00050654	geneComp_00006896	ENST00000434476.6	ENSG00000136193.16	sictr	siERa	SCRN1	protein_coding	protein_coding	114.064	96.1669	131.96	0.985893	6.17288	0.415285	6.4e-08	5.93467	7.82351	4.04582	0.935411	1.07296	-0.949664	0.0657816	0.0557667	0.0815	0.0300333	-0.0514667	0.00933167	0.00152014	FALSE	yes	1	TRUE	no	0	TRUE
isoComp_00050649	geneComp_00006896	ENST00000242059.9	ENSG00000136193.16	sictr	siERa	SCRN1	protein_coding	protein_coding	114.064	96.1669	131.96	0.985893	6.17288	0.415285	6.4e-08	102.21	83.0572	121.362	1.96957	4.94901	0.547088	1.49e-14	0.89185	0.863433	0.920267	0.0568333	0.00152014	0.00152014	FALSE	yes	1	TRUE	no	0	TRUE
isoComp_00089526	geneComp_00013065	ENST00000476170.2	ENSG00000175309.14	sictr	siERa	PHYKPL	protein_coding	protein_coding	27.1975	22.9382	31.4569	0.701363	2.27327	0.415338	0.000176016	3.66614	3.99796	3.33431	0.0723686	0.487484	-0.261159	0.692519	0.139767	0.174567	0.104967	-0.0696	0.00161239	0.00161239	FALSE	yes	0.798959	TRUE	no	0	TRUE
isoComp_00089535	geneComp_00013065	ENST00000506045.1	ENSG00000175309.14	sictr	siERa	PHYKPL	protein_coding	nonsense_mediated_decay	27.1975	22.9382	31.4569	0.701363	2.27327	0.415338	0.000176016	1.86618	0.836073	2.89629	0.181339	0.445407	1.78033	0.00553434	0.06495	0.0368667	0.0930333	0.0561667	0.106752	0.00161239	TRUE	no	0.993313	TRUE	no	0	TRUE
isoComp_00053978	geneComp_00007381	ENST00000351450.10	ENSG00000138777.19	sictr	siERa	PPA2	protein_coding	nonsense_mediated_decay	119.852	127.977	111.727	2.37992	6.25797	-0.23521	0.0261689	49.5663	49.2687	49.8639	1.45954	2.11609	0.0173223	0.978058	0.416183	0.384967	0.4474	0.0624333	0.0720897	0.00162579	TRUE	no	NA	NA	no	0	NA
isoComp_00048173	geneComp_00006542	ENST00000552761.5	ENSG00000134283.17	sictr	siERa	PPHLN1	protein_coding	protein_coding	35.6907	40.3717	31.0097	0.612985	0.60904	-0.420944	5.51e-08	13.0787	16.3385	9.81879	0.727284	0.231387	-0.734076	1.63e-08	0.3605	0.404367	0.316633	-0.0877333	0.00168464	0.00168464	FALSE	yes	0.999999	TRUE	no	0	NA
isoComp_00076395	geneComp_00010818	ENST00000502865.5	ENSG00000164466.12	sictr	siERa	SFXN1	protein_coding	nonsense_mediated_decay	128.818	158.593	99.0434	7.93313	4.14008	-0.719951	1.21e-13	23.0735	31.5159	14.631	0.534027	1.14603	-1.10653	1.81e-10	0.1734	0.199433	0.147367	-0.0520667	0.00168475	0.00168475	NA	NA	0.248996	FALSE	NA	0	NA
isoComp_00030918	geneComp_00004011	ENST00000511486.5	ENSG00000113494.16	sictr	siERa	PRLR	protein_coding	protein_coding	8.98494	9.75831	8.21158	1.19808	0.321732	-0.292565	0.0799316	1.23537	2.04611	0.424625	0.351496	0.170638	-2.24207	0.00430594	0.129133	0.208	0.0502667	-0.157733	0.0118988	0.00170284	FALSE	no	1	TRUE	yes	1	TRUE
isoComp_00030921	geneComp_00004011	ENST00000618457.4	ENSG00000113494.16	sictr	siERa	PRLR	protein_coding	protein_coding	8.98494	9.75831	8.21158	1.19808	0.321732	-0.292565	0.0799316	6.13972	5.63692	6.64251	0.573136	0.285456	0.236436	0.572706	0.696617	0.5827	0.810533	0.227833	0.00170284	0.00170284	FALSE	yes	1	TRUE	yes	1	TRUE
isoComp_00102388	geneComp_00015777	ENST00000356219.7	ENSG00000196498.13	sictr	siERa	NCOR2	protein_coding	protein_coding	57.2031	58.1719	56.2342	3.78018	2.6628	-0.0917366	0.509512	2.14813	4.10305	0.193211	1.07063	0.193211	-4.33916	0.432998	0.0370667	0.0705333	0.0036	-0.0669333	0.0218159	0.00171155	FALSE	yes	1	TRUE	no	0	NA
isoComp_00096926	geneComp_00014607	ENST00000331758.7	ENSG00000184402.14	sictr	siERa	SS18L1	protein_coding	protein_coding	15.3627	11.2054	19.5199	0.150245	1.06035	0.759961	1.73e-17	12.274	8.31364	16.2344	0.219141	0.715224	0.964658	4.53e-30	0.787267	0.741933	0.8326	0.0906667	0.00227605	0.00182053	FALSE	yes	1	TRUE	no	1	NA
isoComp_00071932	geneComp_00010088	ENST00000431765.5	ENSG00000161202.17	sictr	siERa	DVL3	protein_coding	protein_coding	51.2775	54.2103	48.3448	1.44686	1.43789	-0.206277	0.0139179	6.29635	9.09838	3.49432	0.940601	0.896066	-1.37806	0.000618692	0.120533	0.1676	0.0734667	-0.0941333	0.045591	0.00185366	FALSE	yes	1	TRUE	no	0	TRUE
isoComp_00071930	geneComp_00010088	ENST00000313143.7	ENSG00000161202.17	sictr	siERa	DVL3	protein_coding	protein_coding	51.2775	54.2103	48.3448	1.44686	1.43789	-0.206277	0.0139179	34.1377	33.733	34.5425	0.272584	1.14781	0.0342029	0.990633	0.668767	0.623033	0.7145	0.0914667	0.00185366	0.00185366	FALSE	yes	1	TRUE	no	0	TRUE
isoComp_00074231	geneComp_00010492	ENST00000405535.2	ENSG00000163472.18	sictr	siERa	TMEM79	protein_coding	protein_coding	12.5107	14.6875	10.3339	0.27056	0.419284	-0.549952	6.58e-08	5.87032	7.69407	4.04656	0.123516	0.355901	-0.925364	3.09e-07	0.457133	0.524133	0.390133	-0.134	0.00187199	0.00187199	FALSE	no	1	TRUE	no	1	FALSE
isoComp_00006189	geneComp_00000773	ENST00000403703.5	ENSG00000059145.18	sictr	siERa	UNKL	protein_coding	nonsense_mediated_decay	15.8647	17.0946	14.6349	0.280497	1.2327	-0.264502	0.0309283	4.50931	5.63314	3.38548	0.171647	0.145711	-0.732882	1.62e-12	0.281267	0.329567	0.232967	-0.0966	0.00187199	0.00187199	TRUE	no	0.943661	TRUE	no	2	NA
isoComp_00025894	geneComp_00003341	ENST00000375888.5	ENSG00000107897.18	sictr	siERa	ACBD5	protein_coding	protein_coding	29.7545	30.4334	29.0756	0.721471	0.792832	-0.105962	0.253487	9.55733	10.9455	8.16916	0.00723778	0.40828	-0.421629	0.0001252	0.320333	0.36	0.280667	-0.0793333	0.00187199	0.00187199	FALSE	yes	1	TRUE	no	0	TRUE
isoComp_00006187	geneComp_00000773	ENST00000397464.5	ENSG00000059145.18	sictr	siERa	UNKL	protein_coding	protein_coding	15.8647	17.0946	14.6349	0.280497	1.2327	-0.264502	0.0309283	2.59536	3.30994	1.88078	0.24767	0.234416	-0.812173	0.00443791	0.161433	0.193267	0.1296	-0.0636667	0.232943	0.00187199	FALSE	yes	0.854389	TRUE	no	1	NA
isoComp_00066332	geneComp_00009198	ENST00000534914.5	ENSG00000153363.12	sictr	siERa	LINC00467	lincRNA	lincRNA	6.76783	7.53828	5.99738	0.458357	0.68603	-0.373391	0.0678162	3.6896	4.28475	3.09444	0.307552	0.376422	-0.468244	0.300356	0.5416	0.567733	0.515467	-0.0522667	0.596318	0.00187199	NA	NA	NA	NA	NA	0	NA
isoComp_00006193	geneComp_00000773	ENST00000511095.2	ENSG00000059145.18	sictr	siERa	UNKL	protein_coding	retained_intron	15.8647	17.0946	14.6349	0.280497	1.2327	-0.264502	0.0309283	1.6639	1.42189	1.90591	0.193713	0.0872931	0.42011	0.711678	0.107883	0.0836	0.132167	0.0485667	0.451847	0.00187199	NA	NA	0.122729	FALSE	NA	0	NA
isoComp_00066333	geneComp_00009198	ENST00000610948.1	ENSG00000153363.12	sictr	siERa	LINC00467	lincRNA	lincRNA	6.76783	7.53828	5.99738	0.458357	0.68603	-0.373391	0.0678162	1.7743	1.7643	1.7843	0.12059	0.351167	0.0161764	0.996255	0.263267	0.233933	0.2926	0.0586667	0.65415	0.00187199	NA	NA	NA	NA	NA	0	NA
isoComp_00074229	geneComp_00010492	ENST00000295694.9	ENSG00000163472.18	sictr	siERa	TMEM79	protein_coding	protein_coding	12.5107	14.6875	10.3339	0.27056	0.419284	-0.549952	6.58e-08	4.3339	4.72386	3.94393	0.343546	0.121901	-0.259727	0.311757	0.3516	0.3212	0.382	0.0608	0.446982	0.00187199	FALSE	no	1	TRUE	no	1	FALSE
isoComp_00025897	geneComp_00003341	ENST00000375905.8	ENSG00000107897.18	sictr	siERa	ACBD5	protein_coding	protein_coding	29.7545	30.4334	29.0756	0.721471	0.792832	-0.105962	0.253487	8.25877	7.25804	9.25949	0.603901	1.11354	0.350923	0.4015	0.2785	0.237867	0.319133	0.0812667	0.440182	0.00187199	FALSE	yes	1	TRUE	no	0	TRUE
isoComp_00102330	geneComp_00015769	ENST00000519885.5	ENSG00000196459.13	sictr	siERa	TRAPPC2	protein_coding	protein_coding	17.9611	15.8427	20.0795	0.868598	0.463852	0.304533	0.00635746	4.28025	4.78887	3.77163	0.581273	0.31785	-0.343685	0.686309	0.24395	0.300233	0.187667	-0.112567	0.00829317	0.00187495	FALSE	yes	0.789139	TRUE	no	0	TRUE
isoComp_00102323	geneComp_00015769	ENST00000359680.9	ENSG00000196459.13	sictr	siERa	TRAPPC2	protein_coding	protein_coding	17.9611	15.8427	20.0795	0.868598	0.463852	0.304533	0.00635746	5.55144	4.04579	7.0571	0.128417	0.311104	0.801136	1.25e-07	0.303683	0.2562	0.351167	0.0949667	0.00187495	0.00187495	FALSE	yes	0.595179	TRUE	no	0	TRUE
isoComp_00009860	geneComp_00001213	ENST00000398238.8	ENSG00000073969.18	sictr	siERa	NSF	protein_coding	protein_coding	46.7363	47.7994	45.6732	1.58693	0.251512	-0.106833	0.260671	43.4636	43.3444	43.5828	0.661526	0.239148	0.00791351	0.891987	0.93105	0.907867	0.954233	0.0463667	0.00265321	0.00190926	FALSE	no	NA	NA	no	0	NA
isoComp_00097233	geneComp_00014675	ENST00000538786.1	ENSG00000184743.12	sictr	siERa	ATL3	protein_coding	protein_coding	40.1091	38.559	41.6593	0.114392	1.48079	0.0716627	0.500024	13.8503	15.809	11.8917	0.560633	1.21495	-0.410492	0.0670564	0.34735	0.410067	0.284633	-0.125433	0.00360989	0.00192611	FALSE	yes	1	TRUE	no	0	TRUE
isoComp_00008389	geneComp_00001038	ENST00000464938.1	ENSG00000069275.12	sictr	siERa	NUCKS1	protein_coding	processed_transcript	459.845	507.827	411.864	22.0887	23.9624	-0.34215	0.00130967	219.144	254.084	184.203	9.39736	13.2739	-0.463985	0.0188078	0.4736	0.5007	0.4465	-0.0542	0.00196169	0.00192611	NA	NA	0.0862392	FALSE	NA	0	TRUE
isoComp_00008388	geneComp_00001038	ENST00000367142.4	ENSG00000069275.12	sictr	siERa	NUCKS1	protein_coding	protein_coding	459.845	507.827	411.864	22.0887	23.9624	-0.34215	0.00130967	240.702	253.743	227.661	13.2586	10.7016	-0.156472	0.327734	0.5264	0.4993	0.5535	0.0542	0.00192611	0.00192611	FALSE	no	0.999832	TRUE	no	0	TRUE
isoComp_00097231	geneComp_00014675	ENST00000398868.7	ENSG00000184743.12	sictr	siERa	ATL3	protein_coding	protein_coding	40.1091	38.559	41.6593	0.114392	1.48079	0.0716627	0.500024	25.8316	22.3541	29.309	0.581784	0.981352	0.390649	0.000141378	0.642083	0.5797	0.704467	0.124767	0.00192611	0.00192611	FALSE	yes	1	TRUE	no	0	TRUE
isoComp_00087776	geneComp_00012750	ENST00000309328.7	ENSG00000173465.7	sictr	siERa	SSSCA1	protein_coding	protein_coding	86.1542	82.0995	90.2088	0.629944	2.6346	0.0954976	0.38599	47.8793	48.972	46.7867	1.93404	1.834	-0.0658452	0.777091	0.557283	0.5962	0.518367	-0.0778333	0.032889	0.00193308	FALSE	yes	0.999423	TRUE	no	0	TRUE
isoComp_00087777	geneComp_00012750	ENST00000526433.1	ENSG00000173465.7	sictr	siERa	SSSCA1	protein_coding	protein_coding	86.1542	82.0995	90.2088	0.629944	2.6346	0.0954976	0.38599	29.2274	23.9363	34.5185	1.20842	0.809837	0.527983	0.000568191	0.337317	0.2918	0.382833	0.0910333	0.00193308	0.00193308	FALSE	no	0.219944	FALSE	no	0	TRUE
isoComp_00105084	geneComp_00016254	ENST00000389924.6	ENSG00000198231.12	sictr	siERa	DDX42	protein_coding	protein_coding	130.438	124.034	136.842	2.36245	7.3508	0.10053	0.335053	68.2778	68.9798	67.5758	0.703796	3.70417	-0.0296626	0.731709	0.5251	0.5564	0.4938	-0.0626	0.00195634	0.00195634	FALSE	yes	1	TRUE	no	0	NA
isoComp_00001137	geneComp_00000142	ENST00000440082.5	ENSG00000006625.17	sictr	siERa	GGCT	protein_coding	nonsense_mediated_decay	113.824	151.37	76.2777	1.26612	0.900822	-1.03004	1.94e-53	33.1706	48.7768	17.5644	1.16542	1.39916	-1.47302	1.4e-28	0.27645	0.3222	0.2307	-0.0915	0.00680103	0.00196169	TRUE	no	0.174782	FALSE	no	0	TRUE
isoComp_00030875	geneComp_00004004	ENST00000505012.5	ENSG00000113407.13	sictr	siERa	TARS	protein_coding	nonsense_mediated_decay	78.2568	77.5209	78.9928	1.5415	1.35053	-0.0130854	0.912592	6.64602	8.7094	4.58263	1.15751	0.229213	-0.924907	0.0100964	0.08505	0.112133	0.0579667	-0.0541667	0.00196169	0.00196169	TRUE	no	0.738856	TRUE	no	0	NA
isoComp_00001132	geneComp_00000142	ENST00000275428.8	ENSG00000006625.17	sictr	siERa	GGCT	protein_coding	protein_coding	113.824	151.37	76.2777	1.26612	0.900822	-1.03004	1.94e-53	76.9069	97.6361	56.1777	1.26852	1.98653	-0.79731	7.51e-30	0.690567	0.645	0.736133	0.0911333	0.00196169	0.00196169	FALSE	yes	0.995418	TRUE	no	0	TRUE
isoComp_00036350	geneComp_00004761	ENST00000321117.9	ENSG00000119772.16	sictr	siERa	DNMT3A	protein_coding	protein_coding	21.1343	17.4148	24.8537	0.485295	0.452219	0.471967	1.41e-08	4.20579	4.27283	4.13875	0.0826798	0.271884	-0.045888	0.884885	0.205983	0.245733	0.166233	-0.0795	0.0020025	0.0020025	FALSE	yes	1	TRUE	no	0	TRUE
isoComp_00036351	geneComp_00004761	ENST00000380746.8	ENSG00000119772.16	sictr	siERa	DNMT3A	protein_coding	protein_coding	21.1343	17.4148	24.8537	0.485295	0.452219	0.471967	1.41e-08	9.85256	7.5287	12.1764	0.214511	0.31567	0.692888	2.3e-10	0.461417	0.4329	0.489933	0.0570333	0.346647	0.0020025	FALSE	yes	1	TRUE	no	0	TRUE
isoComp_00040771	geneComp_00005475	ENST00000379567.6	ENSG00000125843.10	sictr	siERa	AP5S1	protein_coding	protein_coding	32.0608	31.3422	32.7793	0.716164	1.72445	0.0248154	0.875372	12.0157	12.5345	11.4969	0.240195	0.674448	-0.124563	0.628963	0.375583	0.400667	0.3505	-0.0501667	0.337232	0.00201052	FALSE	yes	0.998867	TRUE	no	0	TRUE
isoComp_00040773	geneComp_00005475	ENST00000615891.1	ENSG00000125843.10	sictr	siERa	AP5S1	protein_coding	protein_coding	32.0608	31.3422	32.7793	0.716164	1.72445	0.0248154	0.875372	2.78355	1.9022	3.66489	0.0995968	0.133904	0.942466	8.23e-12	0.0867333	0.0607	0.112767	0.0520667	0.00201052	0.00201052	FALSE	yes	0.978064	TRUE	no	0	TRUE
isoComp_00081763	geneComp_00011677	ENST00000540918.2	ENSG00000168234.12	sictr	siERa	TTC39C	protein_coding	protein_coding	12.3536	13.9869	10.7202	0.631527	0.671164	-0.423387	0.000926689	2.64598	2.70119	2.59076	0.0991575	0.168736	-0.0599932	0.884885	0.217683	0.193267	0.2421	0.0488333	0.399673	0.00203456	FALSE	no	NA	NA	no	0	NA
isoComp_00081762	geneComp_00011677	ENST00000317571.7	ENSG00000168234.12	sictr	siERa	TTC39C	protein_coding	protein_coding	12.3536	13.9869	10.7202	0.631527	0.671164	-0.423387	0.000926689	3.93253	3.9623	3.90277	0.770405	0.578231	-0.0217825	0.979211	0.322683	0.284867	0.3605	0.0756333	0.810194	0.00203456	FALSE	no	NA	NA	no	0	NA
isoComp_00101315	geneComp_00015561	ENST00000466544.5	ENSG00000189050.15	sictr	siERa	RNFT1	protein_coding	nonsense_mediated_decay	38.5588	40.7454	36.3721	1.11619	0.407376	-0.204736	0.0257789	13.3306	15.6919	10.9693	0.554691	0.386963	-0.516159	1.54e-05	0.343367	0.384933	0.3018	-0.0831333	0.00204178	0.00204178	TRUE	no	0.800715	TRUE	no	0	TRUE
isoComp_00101314	geneComp_00015561	ENST00000305783.12	ENSG00000189050.15	sictr	siERa	RNFT1	protein_coding	protein_coding	38.5588	40.7454	36.3721	1.11619	0.407376	-0.204736	0.0257789	8.45048	7.90099	8.99997	0.425891	0.915222	0.187664	0.79343	0.220817	0.194667	0.246967	0.0523	0.489618	0.00204178	FALSE	yes	0.999994	TRUE	no	0	TRUE
isoComp_00008129	geneComp_00001006	ENST00000559036.5	ENSG00000068305.17	sictr	siERa	MEF2A	protein_coding	retained_intron	22.1545	21.584	22.725	0.650738	0.588183	0.0334515	0.801757	1.56649	2.10581	1.02717	0.135629	0.369982	-1.02855	0.305203	0.0715167	0.0976	0.0454333	-0.0521667	0.22678	0.00205762	NA	NA	0.279588	FALSE	NA	0	TRUE
isoComp_00008126	geneComp_00001006	ENST00000557942.5	ENSG00000068305.17	sictr	siERa	MEF2A	protein_coding	protein_coding	22.1545	21.584	22.725	0.650738	0.588183	0.0334515	0.801757	1.31745	0.270821	2.36408	0.119764	0.676292	3.07964	7.15e-06	0.0577167	0.0124333	0.103	0.0905667	0.00205762	0.00205762	FALSE	yes	1	TRUE	no	1	TRUE
isoComp_00075047	geneComp_00010605	ENST00000433512.5	ENSG00000163812.13	sictr	siERa	ZDHHC3	protein_coding	protein_coding	66.9452	68.6792	65.2112	1.98974	1.77672	-0.115843	0.254856	8.36568	10.3662	6.3652	1.594	1.94144	-0.702731	0.491754	0.123333	0.149867	0.0968	-0.0530667	0.631277	0.00207165	FALSE	no	NA	NA	no	0	NA
isoComp_00061075	geneComp_00008353	ENST00000509467.1	ENSG00000145808.9	sictr	siERa	ADAMTS19	protein_coding	processed_transcript	48.7456	54.3602	43.131	1.00854	0.734338	-0.373855	4.77e-08	7.9826	10.2793	5.68589	0.993135	0.971504	-0.853153	0.0282785	0.160333	0.189467	0.1312	-0.0582667	0.431184	0.00208129	NA	NA	0.193418	FALSE	NA	0	TRUE
isoComp_00061076	geneComp_00008353	ENST00000638972.1	ENSG00000145808.9	sictr	siERa	ADAMTS19	protein_coding	protein_coding	48.7456	54.3602	43.131	1.00854	0.734338	-0.373855	4.77e-08	22.4647	22.7842	22.1451	0.529096	0.896788	-0.0410229	0.641326	0.466233	0.4191	0.513367	0.0942667	0.00208129	0.00208129	FALSE	yes	1	TRUE	yes	0	TRUE
isoComp_00065846	geneComp_00009131	ENST00000461829.1	ENSG00000152782.16	sictr	siERa	PANK1	protein_coding	processed_transcript	9.82628	9.70495	9.94761	0.22802	0.188568	-0.00829094	0.959618	0.932003	1.31489	0.549119	0.114087	0.125079	-1.24464	0.221684	0.0950167	0.1352	0.0548333	-0.0803667	0.0292172	0.00211591	NA	NA	0.721574	TRUE	NA	0	TRUE
isoComp_00078108	geneComp_00011136	ENST00000414027.2	ENSG00000165905.17	sictr	siERa	LARGE2	protein_coding	retained_intron	4.07762	4.11508	4.04017	0.0726015	0.168214	-0.0665724	0.756267	0.386806	0.538266	0.235345	0.131713	0.118272	-1.16006	0.763432	0.0934833	0.1302	0.0567667	-0.0734333	0.767228	0.00211591	NA	NA	NA	NA	NA	1	NA
isoComp_00078114	geneComp_00011136	ENST00000534410.1	ENSG00000165905.17	sictr	siERa	LARGE2	protein_coding	protein_coding	4.07762	4.11508	4.04017	0.0726015	0.168214	-0.0665724	0.756267	0.0971406	0.194281	0	0.0206709	0	-4.35248	NA	0.0235333	0.0470667	0	-0.0470667	0.00211591	0.00211591	FALSE	no	NA	NA	no	0	NA
isoComp_00065845	geneComp_00009131	ENST00000342512.3	ENSG00000152782.16	sictr	siERa	PANK1	protein_coding	protein_coding	9.82628	9.70495	9.94761	0.22802	0.188568	-0.00829094	0.959618	8.2098	7.69752	8.72207	0.154942	0.0679621	0.180057	0.40995	0.8354	0.793567	0.877233	0.0836667	0.00211591	0.00211591	FALSE	yes	1	TRUE	no	0	TRUE
isoComp_00078107	geneComp_00011136	ENST00000401752.5	ENSG00000165905.17	sictr	siERa	LARGE2	protein_coding	protein_coding	4.07762	4.11508	4.04017	0.0726015	0.168214	-0.0665724	0.756267	0.681751	0.461647	0.901855	0.36582	0.450983	0.951097	0.857145	0.171033	0.113	0.229067	0.116067	0.80448	0.00211591	FALSE	no	NA	NA	no	2	NA
isoComp_00129143	geneComp_00029263	ENST00000375840.9	ENSG00000266173.6	sictr	siERa	STRADA	protein_coding	protein_coding	41.6113	44.2841	38.9385	0.377605	0.652852	-0.226841	0.00433312	8.10867	10.2447	5.97267	0.525742	0.310362	-0.777419	1.47e-08	0.192567	0.2315	0.153633	-0.0778667	0.00220475	0.00220475	FALSE	yes	1	TRUE	no	1	NA
isoComp_00129164	geneComp_00029263	ENST00000638708.1	ENSG00000266173.6	sictr	siERa	STRADA	protein_coding	protein_coding	41.6113	44.2841	38.9385	0.377605	0.652852	-0.226841	0.00433312	8.81988	8.44181	9.19796	0.272915	0.707074	0.123621	0.88069	0.213783	0.1907	0.236867	0.0461667	0.544818	0.00220475	FALSE	yes	1	TRUE	no	1	NA
isoComp_00067655	geneComp_00009424	ENST00000562269.1	ENSG00000155666.11	sictr	siERa	KDM8	protein_coding	processed_transcript	4.29679	3.83231	4.76127	0.276428	0.286764	0.278267	0.129667	0.532829	0.596237	0.46942	0.0650274	0.0966353	-0.338592	0.888918	0.128033	0.157567	0.0985	-0.0590667	0.673271	0.00221991	NA	NA	0.997985	TRUE	NA	1	TRUE
isoComp_00067662	geneComp_00009424	ENST00000568965.1	ENSG00000155666.11	sictr	siERa	KDM8	protein_coding	protein_coding	4.29679	3.83231	4.76127	0.276428	0.286764	0.278267	0.129667	0.145932	0	0.291863	0	0.0976754	4.91582	0.000306941	0.0318333	0	0.0636667	0.0636667	0.00221991	0.00221991	FALSE	yes	0.999802	TRUE	no	1	TRUE
isoComp_00058482	geneComp_00007969	ENST00000289865.12	ENSG00000143258.15	sictr	siERa	USP21	protein_coding	protein_coding	18.4178	17.7703	19.0654	0.258195	0.44221	0.0583491	0.635388	8.63537	9.61743	7.65331	0.538239	0.207568	-0.329183	0.0271224	0.47145	0.541067	0.401833	-0.139233	0.00224903	0.00224903	FALSE	yes	1	TRUE	no	0	TRUE
isoComp_00058484	geneComp_00007969	ENST00000368002.7	ENSG00000143258.15	sictr	siERa	USP21	protein_coding	protein_coding	18.4178	17.7703	19.0654	0.258195	0.44221	0.0583491	0.635388	4.16228	3.44958	4.87498	0.192457	0.251391	0.497756	0.0404626	0.225117	0.193867	0.256367	0.0625	0.275747	0.00224903	FALSE	yes	1	TRUE	no	0	TRUE
isoComp_00058487	geneComp_00007969	ENST00000485277.1	ENSG00000143258.15	sictr	siERa	USP21	protein_coding	retained_intron	18.4178	17.7703	19.0654	0.258195	0.44221	0.0583491	0.635388	3.08168	2.40029	3.76307	0.0519039	0.199884	0.646534	0.10503	0.1666	0.135133	0.198067	0.0629333	0.11224	0.00224903	NA	NA	0.548544	TRUE	NA	1	TRUE
isoComp_00097674	geneComp_00014765	ENST00000543378.6	ENSG00000185158.12	sictr	siERa	LRRC37B	protein_coding	protein_coding	2.09658	1.67661	2.51655	0.119982	0.286562	0.532192	0.0532458	0.3868	0.414924	0.358676	0.0313239	0.0280874	-0.204853	0.854911	0.197633	0.247467	0.1478	-0.0996667	0.44826	0.00226806	FALSE	yes	1	TRUE	no	0	TRUE
isoComp_00097678	geneComp_00014765	ENST00000579206.5	ENSG00000185158.12	sictr	siERa	LRRC37B	protein_coding	protein_coding	2.09658	1.67661	2.51655	0.119982	0.286562	0.532192	0.0532458	0.244095	0.257675	0.230516	0.0234641	0.115627	-0.154355	0.977013	0.1207	0.153267	0.0881333	-0.0651333	0.838516	0.00226806	FALSE	no	0.15407	FALSE	no	0	TRUE
isoComp_00097681	geneComp_00014765	ENST00000580871.5	ENSG00000185158.12	sictr	siERa	LRRC37B	protein_coding	processed_transcript	2.09658	1.67661	2.51655	0.119982	0.286562	0.532192	0.0532458	0.17971	0.181935	0.177485	0.1392	0.114332	-0.0338481	NA	0.09285	0.1223	0.0634	-0.0589	0.993734	0.00226806	NA	NA	0.457148	FALSE	NA	0	TRUE
isoComp_00097685	geneComp_00014765	ENST00000582117.1	ENSG00000185158.12	sictr	siERa	LRRC37B	protein_coding	protein_coding	2.09658	1.67661	2.51655	0.119982	0.286562	0.532192	0.0532458	0.164118	0.0801119	0.248125	0.0417626	0.164999	1.51828	NA	0.0770333	0.0445667	0.1095	0.0649333	0.945171	0.00226806	NA	NA	0.99984	TRUE	NA	0	TRUE
isoComp_00097688	geneComp_00014765	ENST00000584368.5	ENSG00000185158.12	sictr	siERa	LRRC37B	protein_coding	protein_coding	2.09658	1.67661	2.51655	0.119982	0.286562	0.532192	0.0532458	0.114933	0	0.229866	0	0.129928	4.58416	0.0197901	0.0421167	0	0.0842333	0.0842333	0.494296	0.00226806	FALSE	yes	1	TRUE	no	0	TRUE
isoComp_00097687	geneComp_00014765	ENST00000583758.5	ENSG00000185158.12	sictr	siERa	LRRC37B	protein_coding	retained_intron	2.09658	1.67661	2.51655	0.119982	0.286562	0.532192	0.0532458	0.160365	0	0.32073	0	0.102314	5.04758	NA	0.0638833	0	0.127767	0.127767	0.00226806	0.00226806	NA	NA	0.232503	FALSE	NA	0	TRUE
isoComp_00003445	geneComp_00000438	ENST00000446515.1	ENSG00000025800.13	sictr	siERa	KPNA6	protein_coding	protein_coding	35.613	33.8085	37.4175	0.341568	0.78654	0.105348	0.232323	3.0249	3.82117	2.22863	0.509621	0.32697	-0.775172	0.120712	0.0861667	0.112833	0.0595	-0.0533333	0.0978293	0.00227355	FALSE	yes	0.771269	TRUE	no	0	TRUE
isoComp_00003447	geneComp_00000438	ENST00000471599.5	ENSG00000025800.13	sictr	siERa	KPNA6	protein_coding	nonsense_mediated_decay	35.613	33.8085	37.4175	0.341568	0.78654	0.105348	0.232323	1.59969	2.37198	0.827397	0.337197	0.20689	-1.50818	0.000395194	0.0459833	0.0700667	0.0219	-0.0481667	0.00283164	0.00227355	TRUE	yes	0.999993	TRUE	no	0	TRUE
isoComp_00003444	geneComp_00000438	ENST00000373625.7	ENSG00000025800.13	sictr	siERa	KPNA6	protein_coding	protein_coding	35.613	33.8085	37.4175	0.341568	0.78654	0.105348	0.232323	25.0483	21.6144	28.4821	0.686744	0.110408	0.397901	2.56e-07	0.70075	0.639533	0.761967	0.122433	0.00227355	0.00227355	FALSE	yes	1	TRUE	no	0	TRUE
isoComp_00077600	geneComp_00011040	ENST00000624931.1	ENSG00000165494.11	sictr	siERa	PCF11	protein_coding	TEC	44.9437	45.2391	44.6482	1.12129	1.1374	-0.0603696	0.565604	11.1709	9.48003	12.8618	0.292487	0.449084	0.439724	0.0054512	0.249117	0.2095	0.288733	0.0792333	0.0023167	0.0023167	NA	NA	0.129443	FALSE	NA	0	NA
isoComp_00066210	geneComp_00009182	ENST00000463427.5	ENSG00000153214.9	sictr	siERa	TMEM87B	protein_coding	processed_transcript	26.8726	22.5311	31.214	0.903968	0.50033	0.430425	2.26e-07	11.933	10.792	13.0741	0.626633	0.380306	0.276517	0.507628	0.448633	0.478533	0.418733	-0.0598	0.168975	0.00241889	NA	NA	0.99455	TRUE	NA	0	TRUE
isoComp_00066207	geneComp_00009182	ENST00000283206.8	ENSG00000153214.9	sictr	siERa	TMEM87B	protein_coding	protein_coding	26.8726	22.5311	31.214	0.903968	0.50033	0.430425	2.26e-07	11.3109	8.26381	14.358	0.222757	0.379596	0.796231	8.04e-23	0.413717	0.367567	0.459867	0.0923	0.00241889	0.00241889	FALSE	yes	1	TRUE	yes	0	TRUE
isoComp_00054138	geneComp_00007398	ENST00000478599.5	ENSG00000138835.22	sictr	siERa	RGS3	protein_coding	retained_intron	16.4579	19.8806	13.0352	0.785678	0.433964	-0.652	8.52e-11	3.39976	4.88069	1.91882	0.173753	0.124494	-1.34231	1.23e-24	0.1969	0.2456	0.1482	-0.0974	0.0024265	0.0024265	NA	NA	1	TRUE	NA	0	TRUE
isoComp_00054148	geneComp_00007398	ENST00000620489.1	ENSG00000138835.22	sictr	siERa	RGS3	protein_coding	protein_coding	16.4579	19.8806	13.0352	0.785678	0.433964	-0.652	8.52e-11	0.97126	0.443508	1.49901	0.187582	0.143642	1.7344	0.030735	0.0688167	0.0230667	0.114567	0.0915	0.00408673	0.0024265	FALSE	yes	0.963753	TRUE	no	0	TRUE
isoComp_00009820	geneComp_00001208	ENST00000423451.5	ENSG00000073849.14	sictr	siERa	ST6GAL1	protein_coding	protein_coding	1.26213	1.05121	1.47305	0.139686	0.0275519	0.456236	0.0688276	0.0704026	0.140805	0	0.0687266	0	-3.91461	NA	0.0601667	0.120333	0	-0.120333	0.274671	0.0024269	FALSE	no	0.191239	FALSE	no	0	TRUE
isoComp_00009819	geneComp_00001208	ENST00000417392.5	ENSG00000073849.14	sictr	siERa	ST6GAL1	protein_coding	protein_coding	1.26213	1.05121	1.47305	0.139686	0.0275519	0.456236	0.0688276	0.111188	0	0.222375	0	0.0492096	4.53838	NA	0.0749667	0	0.149933	0.149933	0.0024269	0.0024269	FALSE	no	0.152255	FALSE	no	0	TRUE
isoComp_00057855	geneComp_00007862	ENST00000344150.8	ENSG00000142453.11	sictr	siERa	CARM1	protein_coding	protein_coding	54.5095	60.5056	48.5135	1.6386	0.542161	-0.360148	2.69e-06	40.0856	46.4223	33.7488	1.34286	0.375463	-0.459864	1.9e-10	0.7315	0.767133	0.695867	-0.0712667	0.00250605	0.00250605	FALSE	yes	1	TRUE	no	0	NA
isoComp_00075992	geneComp_00010742	ENST00000425382.5	ENSG00000164181.13	sictr	siERa	ELOVL7	protein_coding	protein_coding	38.9228	27.2089	50.6367	0.565069	1.95944	0.856019	1.07e-26	28.0245	21.1078	34.9411	0.936917	0.917757	0.72688	7.32e-14	0.732917	0.775033	0.6908	-0.0842333	0.0366059	0.00265433	FALSE	yes	0.988006	TRUE	no	0	TRUE
isoComp_00075996	geneComp_00010742	ENST00000508821.5	ENSG00000164181.13	sictr	siERa	ELOVL7	protein_coding	protein_coding	38.9228	27.2089	50.6367	0.565069	1.95944	0.856019	1.07e-26	7.80328	4.48596	11.1206	0.2762	1.30881	1.30783	4.45e-10	0.191967	0.165333	0.2186	0.0532667	0.363479	0.00265433	FALSE	yes	0.990119	TRUE	no	0	TRUE
isoComp_00012899	geneComp_00001595	ENST00000464159.1	ENSG00000084774.13	sictr	siERa	CAD	protein_coding	processed_transcript	24.0165	26.2732	21.7597	1.06928	0.465205	-0.313883	0.000502809	0.897635	1.74863	0.0466371	0.366039	0.0466371	-4.95656	0.00033347	0.0339167	0.0656	0.00223333	-0.0633667	0.00272769	0.00272769	NA	NA	0.185612	FALSE	NA	0	TRUE
isoComp_00012894	geneComp_00001595	ENST00000264705.8	ENSG00000084774.13	sictr	siERa	CAD	protein_coding	protein_coding	24.0165	26.2732	21.7597	1.06928	0.465205	-0.313883	0.000502809	17.1288	17.8898	16.3679	0.666369	0.304792	-0.128193	0.12532	0.716917	0.681233	0.7526	0.0713667	0.0278591	0.00272769	FALSE	yes	1	TRUE	no	0	TRUE
isoComp_00071605	geneComp_00010040	ENST00000476185.1	ENSG00000160813.6	sictr	siERa	PPP1R35	protein_coding	processed_transcript	24.5822	26.4529	22.7116	0.646083	0.545106	-0.259762	0.0288683	4.65559	6.07403	3.23715	0.35698	0.0787395	-0.905854	0.0192901	0.18655	0.230467	0.142633	-0.0878333	0.00273048	0.00273048	NA	NA	0.0820929	FALSE	NA	0	NA
isoComp_00089354	geneComp_00013044	ENST00000376285.5	ENSG00000175198.15	sictr	siERa	PCCA	protein_coding	protein_coding	10.2476	10.7345	9.76076	0.533933	0.594553	-0.179903	0.217288	7.16775	7.21905	7.11644	0.407263	0.0487292	-0.0206251	0.912579	0.704267	0.674567	0.733967	0.0594	0.855217	0.00273728	FALSE	no	NA	NA	no	0	NA
isoComp_00012064	geneComp_00001474	ENST00000615321.1	ENSG00000081019.13	sictr	siERa	RSBN1	protein_coding	protein_coding	24.2277	22.7275	25.728	0.465	1.30241	0.13915	0.219963	8.77716	9.25241	8.30191	0.251285	1.06696	-0.156209	0.767181	0.36395	0.407	0.3209	-0.0861	0.284267	0.00279364	FALSE	no	1	TRUE	no	1	TRUE
isoComp_00012061	geneComp_00001474	ENST00000261441.9	ENSG00000081019.13	sictr	siERa	RSBN1	protein_coding	protein_coding	24.2277	22.7275	25.728	0.465	1.30241	0.13915	0.219963	1.24119	1.79482	0.687553	0.506097	0.422521	-1.37148	0.832895	0.0536333	0.0787667	0.0285	-0.0502667	0.70654	0.00279364	FALSE	no	1	TRUE	no	1	TRUE
isoComp_00012063	geneComp_00001474	ENST00000612242.4	ENSG00000081019.13	sictr	siERa	RSBN1	protein_coding	protein_coding	24.2277	22.7275	25.728	0.465	1.30241	0.13915	0.219963	9.09807	7.29504	10.9011	0.211843	0.80813	0.578831	0.000287853	0.3721	0.3212	0.423	0.1018	0.00279364	0.00279364	FALSE	no	1	TRUE	no	1	TRUE
isoComp_00000097	geneComp_00000018	ENST00000394505.6	ENSG00000001631.15	sictr	siERa	KRIT1	protein_coding	protein_coding	23.8146	24.6881	22.9411	1.40797	1.03541	-0.147183	0.248378	7.99475	7.37642	8.61308	0.366029	0.416557	0.223328	0.392511	0.33725	0.2991	0.3754	0.0763	0.00280865	0.00280865	FALSE	yes	1	TRUE	no	0	NA
isoComp_00054965	geneComp_00007528	ENST00000487137.6	ENSG00000139880.19	sictr	siERa	CDH24	protein_coding	protein_coding	9.13821	9.86145	8.41497	0.206457	0.635271	-0.271311	0.0274263	5.2856	6.59121	3.97999	0.299315	0.143577	-0.726346	3.79e-09	0.573	0.667767	0.478233	-0.189533	0.00286314	0.00286314	TRUE	yes	1	TRUE	yes	0	FALSE
isoComp_00054963	geneComp_00007528	ENST00000397359.7	ENSG00000139880.19	sictr	siERa	CDH24	protein_coding	protein_coding	9.13821	9.86145	8.41497	0.206457	0.635271	-0.271311	0.0274263	3.08074	2.61009	3.55138	0.190468	0.54722	0.442824	0.364978	0.3413	0.265033	0.417567	0.152533	0.0583201	0.00286314	TRUE	yes	1	TRUE	yes	0	FALSE
isoComp_00089151	geneComp_00013010	ENST00000531469.5	ENSG00000175029.16	sictr	siERa	CTBP2	protein_coding	protein_coding	97.8794	83.8832	111.876	0.871274	2.28117	0.374794	2.31e-07	53.6107	48.1764	59.045	0.646751	1.58929	0.293433	0.0111259	0.550983	0.574333	0.527633	-0.0467	0.00286713	0.00286713	FALSE	no	NA	NA	no	0	NA
isoComp_00115792	geneComp_00021009	ENST00000422665.1	ENSG00000231064.7	sictr	siERa	AC234582.1	antisense_RNA	antisense_RNA	2.26984	2.04578	2.4939	0.011781	0.470184	0.241982	0.619544	0.085321	0.170642	0	0.0203161	0	-4.17506	NA	0.04175	0.0835	0	-0.0835	0.00287579	0.00287579	NA	NA	0.372638	FALSE	NA	0	TRUE
isoComp_00115795	geneComp_00021009	ENST00000447623.2	ENSG00000231064.7	sictr	siERa	AC234582.1	antisense_RNA	antisense_RNA	2.26984	2.04578	2.4939	0.011781	0.470184	0.241982	0.619544	0.125391	0.187535	0.0632471	0.0220525	0.0123621	-1.43126	NA	0.06015	0.0915667	0.0287333	-0.0628333	0.434191	0.00287579	NA	NA	0.176912	FALSE	NA	0	TRUE
isoComp_00115797	geneComp_00021009	ENST00000454348.1	ENSG00000231064.7	sictr	siERa	AC234582.1	antisense_RNA	antisense_RNA	2.26984	2.04578	2.4939	0.011781	0.470184	0.241982	0.619544	0.563603	0.589213	0.537993	0.0542413	0.0321182	-0.128911	0.989621	0.2613	0.288333	0.234267	-0.0540667	0.893787	0.00287579	NA	NA	0.167681	FALSE	NA	0	TRUE
isoComp_00115796	geneComp_00021009	ENST00000453136.5	ENSG00000231064.7	sictr	siERa	AC234582.1	antisense_RNA	antisense_RNA	2.26984	2.04578	2.4939	0.011781	0.470184	0.241982	0.619544	0.629787	0.499235	0.76034	0.100032	0.153914	0.597163	0.780786	0.277083	0.243533	0.310633	0.0671	0.898557	0.00287579	NA	NA	0.971373	TRUE	NA	0	TRUE
isoComp_00115794	geneComp_00021009	ENST00000436772.1	ENSG00000231064.7	sictr	siERa	AC234582.1	antisense_RNA	antisense_RNA	2.26984	2.04578	2.4939	0.011781	0.470184	0.241982	0.619544	0.851074	0.599159	1.10299	0.0391554	0.390091	0.869549	0.667808	0.3554	0.293067	0.417733	0.124667	0.76762	0.00287579	NA	NA	0.280408	FALSE	NA	0	TRUE
isoComp_00128173	geneComp_00028660	ENST00000562739.5	ENSG00000261801.5	sictr	siERa	LOXL1-AS1	antisense_RNA	antisense_RNA	21.463	20.0369	22.8891	0.189261	0.772789	0.15205	0.177467	1.87761	2.50208	1.25313	0.294778	0.133529	-0.991881	0.153382	0.0897833	0.124967	0.0546	-0.0703667	0.00292099	0.00292099	NA	NA	0.0224258	FALSE	NA	1	NA
isoComp_00019677	geneComp_00002499	ENST00000380782.6	ENSG00000101871.14	sictr	siERa	MID1	protein_coding	protein_coding	1.09038	1.00144	1.17931	0.0530626	0.101845	0.202263	0.382849	0.0988889	0.197778	0	0.0557274	0	-4.37697	3.1e-05	0.0964833	0.192967	0	-0.192967	0.00293857	0.00293857	FALSE	yes	1	TRUE	no	0	TRUE
isoComp_00019681	geneComp_00002499	ENST00000479925.1	ENSG00000101871.14	sictr	siERa	MID1	protein_coding	processed_transcript	1.09038	1.00144	1.17931	0.0530626	0.101845	0.202263	0.382849	0.164487	0.0806364	0.248338	0.0407002	0.038382	1.5111	0.60024	0.144967	0.0807333	0.2092	0.128467	0.654601	0.00293857	NA	NA	0.272545	FALSE	NA	0	TRUE
isoComp_00019679	geneComp_00002499	ENST00000380787.5	ENSG00000101871.14	sictr	siERa	MID1	protein_coding	protein_coding	1.09038	1.00144	1.17931	0.0530626	0.101845	0.202263	0.382849	0.680626	0.555805	0.805447	0.0217496	0.0470311	0.527286	0.0574183	0.6216	0.556333	0.686867	0.130533	0.557605	0.00293857	FALSE	yes	1	TRUE	no	0	TRUE
isoComp_00088848	geneComp_00012949	ENST00000503892.1	ENSG00000174695.9	sictr	siERa	TMEM167A	protein_coding	processed_transcript	99.4145	100.893	97.9364	3.19317	4.82256	-0.0829442	0.501852	17.9795	22.2463	13.7127	0.330415	1.79765	-0.697653	0.0132285	0.18045	0.220733	0.140167	-0.0805667	0.00851901	0.0030073	NA	NA	0.00393103	FALSE	NA	0	TRUE
isoComp_00088847	geneComp_00012949	ENST00000502346.1	ENSG00000174695.9	sictr	siERa	TMEM167A	protein_coding	protein_coding	99.4145	100.893	97.9364	3.19317	4.82256	-0.0829442	0.501852	43.9381	40.0995	47.7768	1.04358	1.20581	0.25267	0.0260945	0.4436	0.397967	0.489233	0.0912667	0.0030073	0.0030073	FALSE	yes	0.168456	FALSE	no	0	TRUE
isoComp_00052521	geneComp_00007183	ENST00000558585.5	ENSG00000137807.13	sictr	siERa	KIF23	protein_coding	protein_coding	37.1334	47.2793	26.9874	3.39058	0.350361	-0.85095	3.18e-16	6.7163	9.54153	3.89107	0.581118	0.170457	-1.29186	4.36e-18	0.173217	0.202167	0.144267	-0.0579	0.00300789	0.00300789	FALSE	yes	1	TRUE	no	0	NA
isoComp_00049266	geneComp_00006701	ENST00000393651.7	ENSG00000135250.16	sictr	siERa	SRPK2	protein_coding	protein_coding	81.1222	74.8155	87.4289	3.44615	1.01918	0.185251	0.0341722	47.5607	41.4479	53.6735	1.55835	0.505474	0.372831	4.93e-05	0.584233	0.5545	0.613967	0.0594667	0.00310616	0.00310616	FALSE	yes	1	TRUE	no	0	NA
isoComp_00007472	geneComp_00000924	ENST00000616978.4	ENSG00000065923.9	sictr	siERa	SLC9A7	protein_coding	protein_coding	38.6845	43.7364	33.6327	1.75819	0.861057	-0.419281	9.48e-08	21.5164	26.5971	16.4357	1.40019	1.7321	-0.694105	3.52e-07	0.5474	0.608	0.4868	-0.1212	0.0993489	0.00315701	FALSE	yes	1	TRUE	yes	1	TRUE
isoComp_00007469	geneComp_00000924	ENST00000328306.4	ENSG00000065923.9	sictr	siERa	SLC9A7	protein_coding	protein_coding	38.6845	43.7364	33.6327	1.75819	0.861057	-0.419281	9.48e-08	4.18319	2.76075	5.60563	0.502992	0.620358	1.01917	0.00420599	0.115633	0.0638	0.167467	0.103667	0.00315701	0.00315701	FALSE	yes	1	TRUE	yes	1	TRUE
isoComp_00093123	geneComp_00013795	ENST00000416395.5	ENSG00000179818.13	sictr	siERa	PCBP1-AS1	processed_transcript	antisense_RNA	12.8829	15.0443	10.7215	0.402411	0.432241	-0.529097	2.72e-06	4.1419	5.54838	2.73541	0.10926	0.109352	-1.01764	1.42e-15	0.312533	0.369167	0.2559	-0.113267	0.00330077	0.00330077	NA	NA	0.0309274	FALSE	NA	1	NA
isoComp_00035675	geneComp_00004669	ENST00000515020.1	ENSG00000118985.15	sictr	siERa	ELL2	protein_coding	retained_intron	5.7008	5.55475	5.84685	0.835307	0.289316	0.0387172	0.88024	0.137732	0.275464	0	0.137413	0	-4.83524	NA	0.02265	0.0453	0	-0.0453	0.00331396	0.00331396	NA	NA	NA	NA	NA	0	NA
isoComp_00056223	geneComp_00007674	ENST00000570189.5	ENSG00000140941.12	sictr	siERa	MAP1LC3B	protein_coding	nonsense_mediated_decay	92.2815	76.2403	108.323	2.94143	1.80766	0.466982	8.49e-10	15.7566	15.3282	16.185	0.395195	0.683484	0.078411	0.949069	0.175617	0.201933	0.1493	-0.0526333	0.0110891	0.00334871	TRUE	no	0.103599	FALSE	no	0	TRUE
isoComp_00028573	geneComp_00003666	ENST00000228437.9	ENSG00000110851.11	sictr	siERa	PRDM4	protein_coding	protein_coding	23.0537	26.7832	19.3243	0.0738911	0.54592	-0.512437	2.04e-12	20.5958	24.4404	16.7511	0.218097	0.650316	-0.544741	3.11e-20	0.889467	0.9125	0.866433	-0.0460667	0.00334871	0.00334871	FALSE	no	NA	NA	no	0	NA
isoComp_00056216	geneComp_00007674	ENST00000268607.9	ENSG00000140941.12	sictr	siERa	MAP1LC3B	protein_coding	protein_coding	92.2815	76.2403	108.323	2.94143	1.80766	0.466982	8.49e-10	75.2307	59.816	90.6454	3.1188	1.21075	0.599619	1.22e-09	0.810333	0.783767	0.8369	0.0531333	0.00334871	0.00334871	FALSE	yes	0.297083	FALSE	no	0	TRUE
isoComp_00065221	geneComp_00009009	ENST00000602664.1	ENSG00000151748.14	sictr	siERa	SAV1	protein_coding	retained_intron	18.6075	19.0251	18.19	0.544769	0.895485	-0.105138	0.412925	4.32563	5.29703	3.35424	0.453221	0.200094	-0.657624	0.0447139	0.230967	0.2776	0.184333	-0.0932667	0.0033794	0.0033794	NA	NA	0.0148963	FALSE	NA	0	TRUE
isoComp_00065217	geneComp_00009009	ENST00000324679.4	ENSG00000151748.14	sictr	siERa	SAV1	protein_coding	protein_coding	18.6075	19.0251	18.19	0.544769	0.895485	-0.105138	0.412925	12.9687	12.6469	13.2904	0.155552	0.645502	0.0715432	0.951503	0.69815	0.6656	0.7307	0.0651	0.126777	0.0033794	FALSE	yes	0.999999	TRUE	no	2	TRUE
isoComp_00022109	geneComp_00002810	ENST00000523159.5	ENSG00000104375.15	sictr	siERa	STK3	protein_coding	processed_transcript	39.0388	35.7451	42.3326	1.65428	1.0886	0.205334	0.0455498	9.53912	10.6641	8.41418	1.05775	0.324471	-0.341499	0.452148	0.248017	0.296933	0.1991	-0.0978333	0.00340781	0.00340781	NA	NA	0.188718	FALSE	NA	0	TRUE
isoComp_00022097	geneComp_00002810	ENST00000419617.6	ENSG00000104375.15	sictr	siERa	STK3	protein_coding	protein_coding	39.0388	35.7451	42.3326	1.65428	1.0886	0.205334	0.0455498	26.049	22.0706	30.0274	0.321673	1.18213	0.44398	0.000122839	0.664117	0.619333	0.7089	0.0895667	0.0113177	0.00340781	FALSE	yes	1	TRUE	no	0	TRUE
isoComp_00010593	geneComp_00001302	ENST00000231790.6	ENSG00000076242.14	sictr	siERa	MLH1	protein_coding	protein_coding	37.6017	37.7512	37.4522	1.20197	1.1225	-0.0518124	0.686655	18.9836	17.1688	20.7984	0.968735	1.13691	0.276535	0.295578	0.504417	0.454233	0.5546	0.100367	0.00341999	0.00341999	FALSE	yes	1	TRUE	no	0	NA
isoComp_00095831	geneComp_00014366	ENST00000397841.5	ENSG00000183250.11	sictr	siERa	LINC01547	lincRNA	lincRNA	6.67098	7.67016	5.6718	0.181881	0.297115	-0.481136	0.000321863	4.53687	5.55888	3.51485	0.200218	0.221374	-0.659826	0.000115683	0.67195	0.724833	0.619067	-0.105767	0.0034552	0.0034552	NA	NA	0.822536	TRUE	NA	0	FALSE
isoComp_00095830	geneComp_00014366	ENST00000330551.3	ENSG00000183250.11	sictr	siERa	LINC01547	lincRNA	lincRNA	6.67098	7.67016	5.6718	0.181881	0.297115	-0.481136	0.000321863	2.0743	1.99164	2.15696	0.0800883	0.0760632	0.11449	0.962467	0.320233	0.259533	0.380933	0.1214	0.0170288	0.0034552	NA	NA	0.998792	TRUE	NA	0	FALSE
isoComp_00053645	geneComp_00007344	ENST00000601319.1	ENSG00000138641.15	sictr	siERa	HERC3	protein_coding	processed_transcript	59.8691	50.8561	68.8821	1.85055	2.87004	0.399147	1.6e-05	38.8164	35.4762	42.1566	1.95368	2.43066	0.248842	0.394065	0.653917	0.696633	0.6112	-0.0854333	0.00346034	0.00346034	NA	NA	0.0335229	FALSE	NA	0	NA
isoComp_00084058	geneComp_00012059	ENST00000472644.6	ENSG00000170017.12	sictr	siERa	ALCAM	protein_coding	protein_coding	107.084	56.0748	158.092	8.16766	17.9312	1.45503	1e-07	24.8997	10.3292	39.4702	2.08367	6.11548	1.93301	2.37e-11	0.214733	0.1814	0.248067	0.0666667	0.0890136	0.00352494	FALSE	no	NA	NA	no	0	NA
isoComp_00094925	geneComp_00014194	ENST00000492864.1	ENSG00000182362.13	sictr	siERa	YBEY	protein_coding	retained_intron	14.658	14.9804	14.3355	0.497387	0.458183	-0.107301	0.547322	1.71644	2.15803	1.27486	0.203814	0.21216	-0.754777	0.113813	0.11685	0.144367	0.0893333	-0.0550333	0.364537	0.00355289	NA	NA	0.769598	TRUE	NA	0	TRUE
isoComp_00094920	geneComp_00014194	ENST00000397691.1	ENSG00000182362.13	sictr	siERa	YBEY	protein_coding	protein_coding	14.658	14.9804	14.3355	0.497387	0.458183	-0.107301	0.547322	1.18654	1.59081	0.782279	0.272875	0.0419025	-1.01472	0.147809	0.0800333	0.105233	0.0548333	-0.0504	0.144605	0.00355289	FALSE	yes	0.980512	TRUE	no	0	TRUE
isoComp_00094923	geneComp_00014194	ENST00000397701.8	ENSG00000182362.13	sictr	siERa	YBEY	protein_coding	protein_coding	14.658	14.9804	14.3355	0.497387	0.458183	-0.107301	0.547322	8.00393	7.37895	8.62891	0.0708202	0.194718	0.225481	0.656364	0.548017	0.4936	0.602433	0.108833	0.00355289	0.00355289	FALSE	yes	0.972608	TRUE	no	0	TRUE
isoComp_00003492	geneComp_00000443	ENST00000415148.6	ENSG00000026508.17	sictr	siERa	CD44	protein_coding	protein_coding	19.539	16.4533	22.6247	1.07004	0.320465	0.421848	6.13e-05	1.36146	1.65907	1.06384	0.197438	0.255197	-0.636262	0.287498	0.0739167	0.1005	0.0473333	-0.0531667	0.109602	0.0035778	FALSE	no	NA	NA	no	2	NA
isoComp_00078987	geneComp_00011273	ENST00000524577.5	ENSG00000166452.11	sictr	siERa	AKIP1	protein_coding	protein_coding	18.4826	20.4443	16.5209	0.287451	0.60604	-0.349653	0.0023645	2.49439	3.35132	1.63746	0.0620594	0.0869374	-1.02879	0.0283157	0.131617	0.1639	0.0993333	-0.0645667	0.00362354	0.00362354	FALSE	no	0.19969	FALSE	no	0	TRUE
isoComp_00078983	geneComp_00011273	ENST00000299576.9	ENSG00000166452.11	sictr	siERa	AKIP1	protein_coding	protein_coding	18.4826	20.4443	16.5209	0.287451	0.60604	-0.349653	0.0023645	6.00012	7.11234	4.8879	0.527175	0.538545	-0.540187	0.0970813	0.322267	0.3486	0.295933	-0.0526667	0.83456	0.00362354	FALSE	no	0.844195	TRUE	no	0	TRUE
isoComp_00078991	geneComp_00011273	ENST00000534147.5	ENSG00000166452.11	sictr	siERa	AKIP1	protein_coding	protein_coding	18.4826	20.4443	16.5209	0.287451	0.60604	-0.349653	0.0023645	6.05514	6.0232	6.08709	0.76916	0.27999	0.0151969	0.989394	0.331917	0.2945	0.369333	0.0748333	0.5048	0.00362354	FALSE	no	0.996135	TRUE	no	0	TRUE
isoComp_00065326	geneComp_00009026	ENST00000523817.1	ENSG00000151914.19	sictr	siERa	DST	protein_coding	protein_coding	27.5202	21.9086	33.1318	1.15174	8.48451	0.55285	0.250794	1.48484	1.87811	1.09157	0.237605	0.255759	-0.777374	0.502706	0.0595	0.0852	0.0338	-0.0514	0.00452696	0.00362718	FALSE	yes	0.165269	FALSE	no	0	TRUE
isoComp_00065303	geneComp_00009026	ENST00000244364.10	ENSG00000151914.19	sictr	siERa	DST	protein_coding	protein_coding	27.5202	21.9086	33.1318	1.15174	8.48451	0.55285	0.250794	5.1658	3.14769	7.1839	0.335767	2.30997	1.1879	0.106927	0.176967	0.1429	0.211033	0.0681333	0.0795917	0.00362718	FALSE	yes	1	TRUE	no	0	TRUE
isoComp_00045923	geneComp_00006220	ENST00000588520.1	ENSG00000132005.8	sictr	siERa	RFX1	protein_coding	retained_intron	8.51547	8.34995	8.68098	0.16931	0.224388	0.0139709	0.928749	0.213423	0.426845	0	0.216001	0	-5.44905	NA	0.0252	0.0504	0	-0.0504	0.316257	0.00395888	NA	NA	0.0132432	FALSE	NA	0	TRUE
isoComp_00045921	geneComp_00006220	ENST00000254325.8	ENSG00000132005.8	sictr	siERa	RFX1	protein_coding	protein_coding	8.51547	8.34995	8.68098	0.16931	0.224388	0.0139709	0.928749	6.70221	6.21686	7.18755	0.168096	0.201358	0.209001	0.361956	0.7861	0.744333	0.827867	0.0835333	0.00395888	0.00395888	FALSE	yes	1	TRUE	no	0	TRUE
isoComp_00065292	geneComp_00009024	ENST00000369234.4	ENSG00000151892.14	sictr	siERa	GFRA1	protein_coding	protein_coding	88.9159	117.3	60.5322	1.16074	5.69539	-0.993655	5.36e-18	38.532	53.798	23.266	1.73169	2.71132	-1.20898	3.27e-11	0.420567	0.458567	0.382567	-0.076	0.00925276	0.00410626	FALSE	yes	0.85453	TRUE	yes	0	TRUE
isoComp_00065293	geneComp_00009024	ENST00000369236.5	ENSG00000151892.14	sictr	siERa	GFRA1	protein_coding	protein_coding	88.9159	117.3	60.5322	1.16074	5.69539	-0.993655	5.36e-18	33.0993	40.3899	25.8087	0.394961	1.6461	-0.645935	8.18e-09	0.386883	0.3444	0.429367	0.0849667	0.00410626	0.00410626	FALSE	yes	0.999993	TRUE	yes	0	TRUE
isoComp_00078013	geneComp_00011114	ENST00000621345.4	ENSG00000165806.19	sictr	siERa	CASP7	protein_coding	protein_coding	42.2719	38.0638	46.48	0.227057	0.94045	0.247154	0.00129993	9.21608	10.5382	7.89395	0.932452	0.317932	-0.416353	0.0188135	0.22365	0.277167	0.170133	-0.107033	0.00959525	0.00431086	FALSE	yes	0.999998	TRUE	no	0	TRUE
isoComp_00078006	geneComp_00011114	ENST00000369318.7	ENSG00000165806.19	sictr	siERa	CASP7	protein_coding	protein_coding	42.2719	38.0638	46.48	0.227057	0.94045	0.247154	0.00129993	29.0454	24.1193	33.9714	0.745722	1.39995	0.493961	9.9e-05	0.682183	0.633467	0.7309	0.0974333	0.00431086	0.00431086	FALSE	yes	0.999999	TRUE	no	0	TRUE
isoComp_00008531	geneComp_00001059	ENST00000569493.5	ENSG00000069974.15	sictr	siERa	RAB27A	protein_coding	protein_coding	11.986	14.2985	9.67356	0.644657	0.590166	-0.604104	1.01e-06	8.79454	11.0498	6.53929	0.739046	0.57466	-0.755914	0.000376236	0.722917	0.7713	0.674533	-0.0967667	0.0566908	0.00435406	FALSE	yes	0.999876	TRUE	no	0	TRUE
isoComp_00008522	geneComp_00001059	ENST00000336787.5	ENSG00000069974.15	sictr	siERa	RAB27A	protein_coding	protein_coding	11.986	14.2985	9.67356	0.644657	0.590166	-0.604104	1.01e-06	2.47429	2.33332	2.61526	0.0819672	0.147936	0.163911	0.789368	0.217383	0.163433	0.271333	0.1079	0.00435406	0.00435406	FALSE	yes	0.999089	TRUE	no	0	TRUE
isoComp_00079564	geneComp_00011367	ENST00000348544.4	ENSG00000166887.15	sictr	siERa	VPS39	protein_coding	protein_coding	24.1444	24.3082	23.9806	0.471559	1.55555	-0.0605274	0.645072	3.23503	3.85673	2.61332	0.0798157	0.249796	-0.559718	0.00278097	0.133617	0.158667	0.108567	-0.0501	0.00436887	0.00436887	FALSE	yes	1	TRUE	no	0	NA
isoComp_00076600	geneComp_00010863	ENST00000297239.10	ENSG00000164674.15	sictr	siERa	SYTL3	protein_coding	protein_coding	1.73871	1.55517	1.92226	0.209192	0.124139	0.273869	0.286508	0.368935	0.386962	0.350908	0.222038	0.175577	-0.137369	0.986826	0.202133	0.2262	0.178067	-0.0481333	0.991735	0.00437768	FALSE	yes	1	TRUE	no	0	NA
isoComp_00076601	geneComp_00010863	ENST00000360448.7	ENSG00000164674.15	sictr	siERa	SYTL3	protein_coding	protein_coding	1.73871	1.55517	1.92226	0.209192	0.124139	0.273869	0.286508	0.0316597	0.0633195	0	0.0347141	0	-2.8742	NA	0.0235833	0.0471667	0	-0.0471667	0.638082	0.00437768	FALSE	yes	1	TRUE	no	0	NA
isoComp_00076602	geneComp_00010863	ENST00000367081.7	ENSG00000164674.15	sictr	siERa	SYTL3	protein_coding	protein_coding	1.73871	1.55517	1.92226	0.209192	0.124139	0.273869	0.286508	0.121962	0	0.243924	0	0.093912	4.66633	2.82e-05	0.0609833	0	0.121967	0.121967	0.00437768	0.00437768	FALSE	yes	1	TRUE	no	1	NA
isoComp_00128983	geneComp_00029180	ENST00000636308.1	ENSG00000265479.6	sictr	siERa	DTX2P1-UPK3BP1-PMS2P11	processed_transcript	processed_transcript	3.59143	3.62629	3.55656	0.0525756	0.380979	-0.0678016	0.765713	2.15325	2.51141	1.7951	0.0606438	0.115462	-0.482154	0.00316349	0.60145	0.692367	0.510533	-0.181833	0.00443691	0.00443691	NA	NA	0.999999	TRUE	NA	0	FALSE
isoComp_00128981	geneComp_00029180	ENST00000579700.1	ENSG00000265479.6	sictr	siERa	DTX2P1-UPK3BP1-PMS2P11	processed_transcript	processed_transcript	3.59143	3.62629	3.55656	0.0525756	0.380979	-0.0678016	0.765713	1.42025	1.11488	1.72561	0.0108659	0.257591	0.62567	0.341226	0.394217	0.307633	0.4808	0.173167	0.0109704	0.00443691	NA	NA	0.772748	TRUE	NA	0	FALSE
isoComp_00031747	geneComp_00004110	ENST00000468623.5	ENSG00000114450.9	sictr	siERa	GNB4	protein_coding	protein_coding	3.3653	3.23731	3.49329	0.149151	0.266853	0.0655927	0.743292	0.192975	0.379217	0.00673175	0.120063	0.00673175	-4.53992	0.00840432	0.0595167	0.117033	0.002	-0.115033	0.00447209	0.00447209	FALSE	yes	1	TRUE	no	0	TRUE
isoComp_00031744	geneComp_00004110	ENST00000232564.7	ENSG00000114450.9	sictr	siERa	GNB4	protein_coding	protein_coding	3.3653	3.23731	3.49329	0.149151	0.266853	0.0655927	0.743292	2.84333	2.53704	3.14961	0.108205	0.28389	0.310921	0.398554	0.843	0.785933	0.900067	0.114133	0.259511	0.00447209	FALSE	yes	0.999995	TRUE	no	0	TRUE
isoComp_00020852	geneComp_00002663	ENST00000566455.1	ENSG00000103111.14	sictr	siERa	MON1B	protein_coding	retained_intron	46.2564	53.6864	38.8263	2.12539	0.761999	-0.509214	3.01e-09	15.6868	16.8547	14.5188	0.535048	0.167671	-0.215096	0.0120814	0.344167	0.314133	0.3742	0.0600667	0.00451608	0.00451608	NA	NA	1	TRUE	NA	0	NA
isoComp_00098699	geneComp_00014946	ENST00000356884.10	ENSG00000185963.13	sictr	siERa	BICD2	protein_coding	protein_coding	19.0148	14.9157	23.1139	0.785436	0.547649	0.592621	4.31e-12	3.37657	3.15495	3.5982	0.112602	0.104249	0.189097	0.439021	0.1839	0.212167	0.155633	-0.0565333	0.0508243	0.00452696	FALSE	yes	1	TRUE	no	1	TRUE
isoComp_00098700	geneComp_00014946	ENST00000375512.3	ENSG00000185963.13	sictr	siERa	BICD2	protein_coding	protein_coding	19.0148	14.9157	23.1139	0.785436	0.547649	0.592621	4.31e-12	15.6383	11.7608	19.5157	0.720303	0.455091	0.730166	1.54e-11	0.8161	0.787833	0.844367	0.0565333	0.00452696	0.00452696	FALSE	yes	1	TRUE	no	0	TRUE
isoComp_00049930	geneComp_00006789	ENST00000547924.1	ENSG00000135678.11	sictr	siERa	CPM	protein_coding	retained_intron	2.71567	3.46416	1.96717	0.671361	0.0297021	-0.8453	0.000152765	0.120567	0.241134	0	0.0211735	0	-4.65038	NA	0.0371167	0.0742333	0	-0.0742333	0.00456815	0.00456815	NA	NA	0.377662	FALSE	NA	0	TRUE
isoComp_00049931	geneComp_00006789	ENST00000548262.5	ENSG00000135678.11	sictr	siERa	CPM	protein_coding	protein_coding	2.71567	3.46416	1.96717	0.671361	0.0297021	-0.8453	0.000152765	0.137756	0.275513	0	0.177519	0	-4.83548	NA	0.0351833	0.0703667	0	-0.0703667	0.582546	0.00456815	FALSE	yes	0.0924256	FALSE	yes	0	TRUE
isoComp_00049934	geneComp_00006789	ENST00000551728.5	ENSG00000135678.11	sictr	siERa	CPM	protein_coding	nonsense_mediated_decay	2.71567	3.46416	1.96717	0.671361	0.0297021	-0.8453	0.000152765	0.126089	0.252178	0	0.128948	0	-4.71248	NA	0.0332	0.0664	0	-0.0664	0.464312	0.00456815	TRUE	no	0.0657812	FALSE	yes	0	TRUE
isoComp_00049926	geneComp_00006789	ENST00000546373.5	ENSG00000135678.11	sictr	siERa	CPM	protein_coding	protein_coding	2.71567	3.46416	1.96717	0.671361	0.0297021	-0.8453	0.000152765	0.796327	1.05539	0.537263	0.127863	0.0687584	-0.961075	0.0386045	0.296917	0.3202	0.273633	-0.0465667	0.932291	0.00456815	FALSE	yes	1	TRUE	yes	0	TRUE
isoComp_00049928	geneComp_00006789	ENST00000546912.1	ENSG00000135678.11	sictr	siERa	CPM	protein_coding	retained_intron	2.71567	3.46416	1.96717	0.671361	0.0297021	-0.8453	0.000152765	0.302801	0.245954	0.359648	0.188914	0.106546	0.53027	0.942903	0.1189	0.0563667	0.181433	0.125067	0.583007	0.00456815	NA	NA	0.939718	TRUE	NA	0	TRUE
isoComp_00049929	geneComp_00006789	ENST00000547134.5	ENSG00000135678.11	sictr	siERa	CPM	protein_coding	nonsense_mediated_decay	2.71567	3.46416	1.96717	0.671361	0.0297021	-0.8453	0.000152765	0.1621	0	0.3242	0	0.178984	5.06264	NA	0.0826833	0	0.165367	0.165367	0.0755711	0.00456815	TRUE	no	0.0329683	FALSE	yes	0	TRUE
isoComp_00071084	geneComp_00009974	ENST00000417564.2	ENSG00000160305.17	sictr	siERa	DIP2A	protein_coding	protein_coding	25.8972	23.2773	28.517	0.437443	2.80991	0.249601	0.0491139	12.266	11.8421	12.6899	0.652563	0.944267	0.0996754	0.912742	0.478083	0.508033	0.448133	-0.0599	0.582537	0.00462583	FALSE	yes	1	TRUE	no	0	TRUE
isoComp_00071091	geneComp_00009974	ENST00000479654.1	ENSG00000160305.17	sictr	siERa	DIP2A	protein_coding	processed_transcript	25.8972	23.2773	28.517	0.437443	2.80991	0.249601	0.0491139	2.84187	1.72489	3.95886	0.125928	0.685273	1.19388	8.06e-05	0.105633	0.0743333	0.136933	0.0626	0.00462583	0.00462583	NA	NA	0.651446	TRUE	NA	0	TRUE
isoComp_00096660	geneComp_00014554	ENST00000439209.5	ENSG00000184154.13	sictr	siERa	LRTOMT	protein_coding	protein_coding	16.404	20.7333	12.0746	0.283352	0.682907	-0.820425	1.19e-12	0.65099	1.26495	0.0370246	0.315621	0.0370246	-4.76089	0.000599214	0.0318	0.0608333	0.00276667	-0.0580667	0.00788479	0.00463363	FALSE	yes	0.96992	TRUE	no	1	NA
isoComp_00006996	geneComp_00000866	ENST00000566695.5	ENSG00000064666.14	sictr	siERa	CNN2	protein_coding	protein_coding	22.8835	17.9637	27.8033	0.192444	1.67605	0.589692	2.68e-08	1.01235	1.73523	0.289465	0.33379	0.289465	-2.54296	0.3902	0.0533333	0.0968667	0.0098	-0.0870667	0.0940722	0.00471425	FALSE	yes	0.23037	FALSE	no	0	TRUE
isoComp_00017416	geneComp_00002180	ENST00000397873.6	ENSG00000100296.13	sictr	siERa	THOC5	protein_coding	protein_coding	21.1463	24.4413	17.8514	0.159022	0.55391	-0.494784	3.08e-09	10.7487	13.0415	8.45586	0.159535	0.45439	-0.624488	1.67e-10	0.5034	0.5337	0.4731	-0.0606	0.114062	0.00471425	FALSE	yes	1	TRUE	no	2	TRUE
isoComp_00006989	geneComp_00000866	ENST00000263097.8	ENSG00000064666.14	sictr	siERa	CNN2	protein_coding	protein_coding	22.8835	17.9637	27.8033	0.192444	1.67605	0.589692	2.68e-08	19.7064	14.6167	24.796	0.393524	1.47326	0.76209	9.55e-08	0.85285	0.813433	0.892267	0.0788333	0.00471425	0.00471425	FALSE	yes	0.999999	TRUE	no	0	TRUE
isoComp_00017422	geneComp_00002180	ENST00000455450.5	ENSG00000100296.13	sictr	siERa	THOC5	protein_coding	protein_coding	21.1463	24.4413	17.8514	0.159022	0.55391	-0.494784	3.08e-09	0.775019	0.0598204	1.49022	0.0598204	0.197428	4.42538	0.00227647	0.0433833	0.00243333	0.0843333	0.0819	0.00471425	0.00471425	FALSE	yes	0.174163	FALSE	no	2	TRUE
isoComp_00037046	geneComp_00004893	ENST00000536227.5	ENSG00000120805.13	sictr	siERa	ARL1	protein_coding	protein_coding	54.5268	87.0086	22.045	0.259311	1.38781	-2.02122	1.22e-121	13.3825	20.2139	6.551	1.13639	0.232107	-1.62408	2.37e-30	0.266417	0.2323	0.300533	0.0682333	0.281969	0.00473094	FALSE	no	NA	NA	no	0	NA
isoComp_00095938	geneComp_00014393	ENST00000373016.3	ENSG00000183386.9	sictr	siERa	FHL3	protein_coding	protein_coding	3.29308	2.37917	4.20699	0.225495	0.382481	0.780204	0.00032075	2.40975	1.88273	2.93677	0.141681	0.423352	0.638661	0.184965	0.746483	0.7985	0.694467	-0.104033	0.747509	0.00482072	FALSE	yes	0.999972	TRUE	no	0	TRUE
isoComp_00095939	geneComp_00014393	ENST00000475084.5	ENSG00000183386.9	sictr	siERa	FHL3	protein_coding	processed_transcript	3.29308	2.37917	4.20699	0.225495	0.382481	0.780204	0.00032075	0.0873048	0.137585	0.0370246	0.0844821	0.0370246	-1.65006	NA	0.03135	0.0543333	0.00836667	-0.0459667	0.777412	0.00482072	NA	NA	0.59745	TRUE	NA	0	TRUE
isoComp_00095940	geneComp_00014393	ENST00000477194.5	ENSG00000183386.9	sictr	siERa	FHL3	protein_coding	processed_transcript	3.29308	2.37917	4.20699	0.225495	0.382481	0.780204	0.00032075	0.363222	0.194857	0.531588	0.0988729	0.221808	1.40258	0.686488	0.0985667	0.0757667	0.121367	0.0456	0.912059	0.00482072	NA	NA	0.999981	TRUE	NA	0	TRUE
isoComp_00095942	geneComp_00014393	ENST00000485803.5	ENSG00000183386.9	sictr	siERa	FHL3	protein_coding	processed_transcript	3.29308	2.37917	4.20699	0.225495	0.382481	0.780204	0.00032075	0.262894	0	0.525789	0	0.196237	5.74359	4.83e-05	0.0675333	0	0.135067	0.135067	0.00482072	0.00482072	NA	NA	0.918296	TRUE	NA	0	TRUE
isoComp_00069195	geneComp_00009670	ENST00000378466.7	ENSG00000157881.13	sictr	siERa	PANK4	protein_coding	protein_coding	13.5466	13.6976	13.3957	0.391017	0.308267	-0.0708104	0.588241	9.87919	9.61364	10.1447	0.286434	0.103969	0.0774979	0.929676	0.73035	0.702933	0.757767	0.0548333	0.614923	0.00483155	FALSE	no	NA	NA	no	1	NA
isoComp_00027349	geneComp_00003518	ENST00000394801.8	ENSG00000109332.19	sictr	siERa	UBE2D3	protein_coding	protein_coding	205.31	202.92	207.701	1.06572	4.7751	-0.00651549	0.956731	49.892	43.226	56.5579	2.12114	1.49338	0.38775	0.00368311	0.242633	0.212933	0.272333	0.0594	0.00495953	0.00495953	FALSE	yes	0.511628	TRUE	no	1	NA
isoComp_00065692	geneComp_00009104	ENST00000361236.7	ENSG00000152558.14	sictr	siERa	TMEM123	protein_coding	protein_coding	72.3338	57.8355	86.8322	3.51027	5.90803	0.545842	2.56e-07	7.10603	2.79738	11.4147	0.754763	1.7688	2.02486	2.33e-06	0.0888167	0.0473667	0.130267	0.0829	0.00496087	0.00496087	FALSE	yes	0.725447	TRUE	yes	0	NA
isoComp_00061851	geneComp_00008510	ENST00000373556.7	ENSG00000147099.19	sictr	siERa	HDAC8	protein_coding	protein_coding	14.0222	15.8662	12.1783	1.04737	0.134319	-0.420301	0.000634234	3.22028	4.07092	2.36965	0.344036	0.056644	-0.778148	0.0403662	0.22535	0.256033	0.194667	-0.0613667	0.113533	0.00496756	FALSE	yes	0.991119	TRUE	no	0	TRUE
isoComp_00061854	geneComp_00008510	ENST00000373573.7	ENSG00000147099.19	sictr	siERa	HDAC8	protein_coding	protein_coding	14.0222	15.8662	12.1783	1.04737	0.134319	-0.420301	0.000634234	4.26225	4.19669	4.32782	0.178646	0.128844	0.0442844	0.992526	0.31035	0.265433	0.355267	0.0898333	0.00496756	0.00496756	FALSE	yes	1	TRUE	no	0	TRUE
isoComp_00015117	geneComp_00001872	ENST00000502949.5	ENSG00000091490.10	sictr	siERa	SEL1L3	protein_coding	protein_coding	7.29481	5.68809	8.90152	0.0884148	0.60604	0.603653	1.56e-07	3.46604	3.45165	3.48042	0.0493873	0.229465	0.0119406	0.97283	0.501817	0.606833	0.3968	-0.210033	0.00517556	0.00517556	FALSE	yes	1	TRUE	no	0	TRUE
isoComp_00027958	geneComp_00003591	ENST00000534158.5	ENSG00000110060.8	sictr	siERa	PUS3	protein_coding	protein_coding	5.54854	6.48944	4.60764	0.347596	0.158673	-0.527721	0.000618495	1.36127	2.11615	0.606388	0.129055	0.248356	-1.78633	0.0958359	0.227	0.325833	0.128167	-0.197667	0.268312	0.00517556	FALSE	no	0.214789	FALSE	no	0	TRUE
isoComp_00112586	geneComp_00018894	ENST00000376935.4	ENSG00000224531.5	sictr	siERa	SMIM13	protein_coding	nonsense_mediated_decay	8.05444	6.74108	9.3678	0.186701	0.614392	0.434033	0.000177039	1.81484	2.23127	1.39842	0.154594	0.403381	-0.670241	0.449248	0.23805	0.330733	0.145367	-0.185367	0.0230385	0.00517556	TRUE	yes	0.353242	FALSE	no	0	TRUE
isoComp_00027959	geneComp_00003591	ENST00000613398.4	ENSG00000110060.8	sictr	siERa	PUS3	protein_coding	protein_coding	5.54854	6.48944	4.60764	0.347596	0.158673	-0.527721	0.000618495	0.907393	1.5212	0.293581	0.325443	0.159294	-2.33451	0.106897	0.145917	0.230367	0.0614667	-0.1689	0.390793	0.00517556	FALSE	yes	0.999993	TRUE	no	0	TRUE
isoComp_00015115	geneComp_00001872	ENST00000264868.9	ENSG00000091490.10	sictr	siERa	SEL1L3	protein_coding	protein_coding	7.29481	5.68809	8.90152	0.0884148	0.60604	0.603653	1.56e-07	1.65088	0.66932	2.63244	0.237065	0.193462	1.95971	0.00199215	0.20875	0.116767	0.300733	0.183967	0.20878	0.00517556	FALSE	yes	1	TRUE	no	0	TRUE
isoComp_00112587	geneComp_00018894	ENST00000416247.3	ENSG00000224531.5	sictr	siERa	SMIM13	protein_coding	protein_coding	8.05444	6.74108	9.3678	0.186701	0.614392	0.434033	0.000177039	6.2396	4.50981	7.96939	0.143994	0.264018	0.820016	2.99e-13	0.76195	0.669267	0.854633	0.185367	0.00517556	0.00517556	FALSE	yes	0.821005	TRUE	no	1	TRUE
isoComp_00027955	geneComp_00003591	ENST00000227474.7	ENSG00000110060.8	sictr	siERa	PUS3	protein_coding	protein_coding	5.54854	6.48944	4.60764	0.347596	0.158673	-0.527721	0.000618495	3.21829	2.82218	3.6144	0.110853	0.148033	0.355826	0.310614	0.614017	0.4394	0.788633	0.349233	0.00517556	0.00517556	FALSE	yes	1	TRUE	no	0	TRUE
isoComp_00104555	geneComp_00016158	ENST00000395686.7	ENSG00000197930.12	sictr	siERa	ERO1A	protein_coding	protein_coding	45.4091	39.5146	51.3036	1.6316	2.41614	0.336914	0.000462728	14.4007	11.0068	17.7946	0.676364	0.63093	0.692553	1.44e-08	0.31275	0.2781	0.3474	0.0693	0.00540261	0.00540261	FALSE	yes	1	TRUE	yes	0	NA
isoComp_00053418	geneComp_00007313	ENST00000431877.6	ENSG00000138434.16	sictr	siERa	SSFA2	protein_coding	protein_coding	42.5062	62.8473	22.165	0.919099	0.867649	-1.54533	1.46e-95	16.8217	26.5777	7.06579	0.49848	0.267322	-1.90979	1.19e-102	0.37165	0.422933	0.320367	-0.102567	0.00559452	0.00559452	FALSE	yes	1	TRUE	no	0	NA
isoComp_00053421	geneComp_00007313	ENST00000454579.5	ENSG00000138434.16	sictr	siERa	SSFA2	protein_coding	nonsense_mediated_decay	42.5062	62.8473	22.165	0.919099	0.867649	-1.54533	1.46e-95	4.45072	7.46513	1.43631	1.94185	0.600612	-2.36972	0.00498894	0.0933	0.119367	0.0672333	-0.0521333	0.624677	0.00559452	TRUE	no	1	TRUE	no	0	NA
isoComp_00053415	geneComp_00007313	ENST00000409001.5	ENSG00000138434.16	sictr	siERa	SSFA2	protein_coding	protein_coding	42.5062	62.8473	22.165	0.919099	0.867649	-1.54533	1.46e-95	9.05184	12.5609	5.5428	2.11506	1.15597	-1.1788	0.000569145	0.22315	0.199233	0.247067	0.0478333	0.853954	0.00559452	FALSE	yes	1	TRUE	no	0	NA
isoComp_00006183	geneComp_00000772	ENST00000575679.1	ENSG00000059122.16	sictr	siERa	FLYWCH1	protein_coding	protein_coding	20.5748	20.2848	20.8649	0.933541	0.429438	0.00071476	0.996756	1.88508	2.65391	1.11624	0.159296	0.384693	-1.24203	0.103926	0.0926	0.132167	0.0530333	-0.0791333	0.139889	0.00567455	NA	NA	0.0750498	FALSE	NA	0	TRUE
isoComp_00006181	geneComp_00000772	ENST00000573564.5	ENSG00000059122.16	sictr	siERa	FLYWCH1	protein_coding	protein_coding	20.5748	20.2848	20.8649	0.933541	0.429438	0.00071476	0.996756	4.25405	4.7306	3.7775	0.347205	0.0782991	-0.323826	0.252027	0.207017	0.2329	0.181133	-0.0517667	0.186506	0.00567455	NA	NA	0.999999	TRUE	NA	0	TRUE
isoComp_00006172	geneComp_00000772	ENST00000344592.9	ENSG00000059122.16	sictr	siERa	FLYWCH1	protein_coding	protein_coding	20.5748	20.2848	20.8649	0.933541	0.429438	0.00071476	0.996756	1.75316	1.05079	2.45552	0.180172	0.0314413	1.21675	0.00044248	0.0849667	0.0521	0.117833	0.0657333	0.00567455	0.00567455	NA	NA	1	TRUE	NA	1	TRUE
isoComp_00000019	geneComp_00000004	ENST00000459772.5	ENSG00000000460.16	sictr	siERa	C1orf112	protein_coding	nonsense_mediated_decay	10.0552	11.7863	8.32403	0.435193	0.467326	-0.543621	1.19e-06	1.27327	1.72831	0.818235	0.123606	0.255764	-1.06957	0.0285192	0.12175	0.146967	0.0965333	-0.0504333	0.633876	0.00593795	TRUE	no	NA	NA	no	0	NA
isoComp_00000017	geneComp_00000004	ENST00000359326.8	ENSG00000000460.16	sictr	siERa	C1orf112	protein_coding	protein_coding	10.0552	11.7863	8.32403	0.435193	0.467326	-0.543621	1.19e-06	2.01554	2.09331	1.93778	0.0777772	0.365299	-0.110834	0.908674	0.206283	0.1785	0.234067	0.0555667	0.81421	0.00593795	FALSE	no	NA	NA	no	0	NA
isoComp_00001275	geneComp_00000163	ENST00000397195.9	ENSG00000007168.12	sictr	siERa	PAFAH1B1	protein_coding	protein_coding	128.849	123.634	134.064	2.8518	3.69479	0.0763087	0.460286	34.6405	29.3952	39.8859	0.628039	0.508061	0.440169	1.11e-11	0.267983	0.238	0.297967	0.0599667	0.00593795	0.00593795	FALSE	yes	0.999999	TRUE	no	0	NA
isoComp_00097865	geneComp_00014807	ENST00000472018.5	ENSG00000185324.21	sictr	siERa	CDK10	protein_coding	retained_intron	56.4586	52.1719	60.7454	4.67484	7.39471	0.176131	0.359494	7.4617	5.44858	9.47483	0.30556	1.10861	0.797097	0.000158306	0.13155	0.106733	0.156367	0.0496333	0.142281	0.00598358	NA	NA	NA	NA	NA	2	NA
isoComp_00070399	geneComp_00009874	ENST00000290810.7	ENSG00000159593.14	sictr	siERa	NAE1	protein_coding	protein_coding	33.5496	32.8698	34.2293	0.838926	0.869552	0.0182711	0.893687	18.7306	19.1409	18.3204	1.16254	1.03696	-0.0631772	0.849017	0.557983	0.5813	0.534667	-0.0466333	0.599353	0.00601408	FALSE	yes	1	TRUE	no	0	NA
isoComp_00070402	geneComp_00009874	ENST00000394074.6	ENSG00000159593.14	sictr	siERa	NAE1	protein_coding	protein_coding	33.5496	32.8698	34.2293	0.838926	0.869552	0.0182711	0.893687	5.09583	3.99269	6.19897	0.228484	0.0460609	0.633383	0.00124288	0.1515	0.1217	0.1813	0.0596	0.00601408	0.00601408	FALSE	no	1	TRUE	no	0	NA
isoComp_00083106	geneComp_00011890	ENST00000484553.5	ENSG00000169193.11	sictr	siERa	CCDC126	protein_coding	processed_transcript	9.30348	9.35346	9.2535	0.231511	0.286733	-0.0548802	0.755225	1.59581	2.12107	1.07055	0.20471	0.156645	-0.97982	0.170962	0.171283	0.2264	0.116167	-0.110233	0.0502498	0.00624766	NA	NA	0.0252242	FALSE	NA	0	TRUE
isoComp_00083101	geneComp_00011890	ENST00000307471.7	ENSG00000169193.11	sictr	siERa	CCDC126	protein_coding	protein_coding	9.30348	9.35346	9.2535	0.231511	0.286733	-0.0548802	0.755225	3.98102	3.41159	4.55045	0.226202	0.1309	0.414509	0.10388	0.428083	0.364333	0.491833	0.1275	0.00624766	0.00624766	FALSE	yes	0.220583	FALSE	no	0	TRUE
isoComp_00039472	geneComp_00005258	ENST00000625177.3	ENSG00000124226.10	sictr	siERa	RNF114	protein_coding	protein_coding	147.013	167.175	126.851	3.29615	1.79688	-0.4391	5.71e-10	28.039	35.2142	20.8638	5.49772	2.78089	-0.754873	0.0381915	0.186733	0.209533	0.163933	-0.0456	0.709707	0.0064105	FALSE	no	NA	NA	no	0	NA
isoComp_00079946	geneComp_00011422	ENST00000609948.1	ENSG00000167113.10	sictr	siERa	COQ4	protein_coding	protein_coding	45.6347	41.7821	49.4873	0.320017	1.19142	0.203714	0.0240077	10.793	11.2943	10.2917	0.311245	0.505787	-0.133997	0.669885	0.239117	0.270433	0.2078	-0.0626333	0.00647476	0.00647476	FALSE	no	0.0895031	FALSE	no	1	TRUE
isoComp_00079942	geneComp_00011422	ENST00000300452.7	ENSG00000167113.10	sictr	siERa	COQ4	protein_coding	protein_coding	45.6347	41.7821	49.4873	0.320017	1.19142	0.203714	0.0240077	21.8941	18.4602	25.3279	0.543845	1.26909	0.456092	0.00468294	0.476433	0.4417	0.511167	0.0694667	0.0572476	0.00647476	FALSE	yes	0.999932	TRUE	no	0	TRUE
isoComp_00110561	geneComp_00017851	ENST00000496970.1	ENSG00000214595.11	sictr	siERa	EML6	protein_coding	retained_intron	1.00558	1.04854	0.962626	0.0625721	0.168992	-0.190488	0.578378	0.149216	0.254676	0.0437564	0.0363123	0.0437564	-2.29972	NA	0.1496	0.242167	0.0570333	-0.185133	0.420047	0.00656556	NA	NA	0.00309416	FALSE	NA	0	FALSE
isoComp_00110557	geneComp_00017851	ENST00000488611.1	ENSG00000214595.11	sictr	siERa	EML6	protein_coding	processed_transcript	1.00558	1.04854	0.962626	0.0625721	0.168992	-0.190488	0.578378	0.225617	0.278239	0.172996	0.0483882	0.0984494	-0.655458	NA	0.210433	0.263133	0.157733	-0.1054	0.823205	0.00656556	NA	NA	0.03142	FALSE	NA	0	FALSE
isoComp_00110556	geneComp_00017851	ENST00000472965.1	ENSG00000214595.11	sictr	siERa	EML6	protein_coding	processed_transcript	1.00558	1.04854	0.962626	0.0625721	0.168992	-0.190488	0.578378	0.0251134	0.0502268	0	0.0502268	0	-2.59041	NA	0.0238167	0.0476333	0	-0.0476333	0.945376	0.00656556	NA	NA	0.289186	FALSE	NA	0	FALSE
isoComp_00110558	geneComp_00017851	ENST00000490828.5	ENSG00000214595.11	sictr	siERa	EML6	protein_coding	processed_transcript	1.00558	1.04854	0.962626	0.0625721	0.168992	-0.190488	0.578378	0.0513308	0.0367326	0.0659289	0.0203598	0.0367685	0.70022	0.931825	0.0593667	0.0364333	0.0823	0.0458667	0.961127	0.00656556	NA	NA	0.999998	TRUE	NA	1	FALSE
isoComp_00110554	geneComp_00017851	ENST00000356458.6	ENSG00000214595.11	sictr	siERa	EML6	protein_coding	protein_coding	1.00558	1.04854	0.962626	0.0625721	0.168992	-0.190488	0.578378	0.354677	0.351429	0.357925	0.0339353	0.0276919	0.0257002	0.992532	0.363767	0.3398	0.387733	0.0479333	0.943186	0.00656556	FALSE	yes	1	TRUE	no	2	FALSE
isoComp_00110559	geneComp_00017851	ENST00000491655.1	ENSG00000214595.11	sictr	siERa	EML6	protein_coding	processed_transcript	1.00558	1.04854	0.962626	0.0625721	0.168992	-0.190488	0.578378	0.139185	0	0.278371	0	0.143693	4.84985	NA	0.1293	0	0.2586	0.2586	0.00656556	0.00656556	NA	NA	0.00880649	FALSE	NA	0	FALSE
isoComp_00080169	geneComp_00011459	ENST00000324581.10	ENSG00000167306.19	sictr	siERa	MYO5B	protein_coding	protein_coding	22.814	21.9599	23.668	0.166588	1.67381	0.0659905	0.618732	9.80679	10.9203	8.69333	0.59128	0.3846	-0.328688	0.0114844	0.433083	0.497	0.369167	-0.127833	0.00662141	0.00662141	FALSE	yes	1	TRUE	no	0	TRUE
isoComp_00080171	geneComp_00011459	ENST00000592688.1	ENSG00000167306.19	sictr	siERa	MYO5B	protein_coding	protein_coding	22.814	21.9599	23.668	0.166588	1.67381	0.0659905	0.618732	5.84247	3.82998	7.85495	0.847772	1.0071	1.03434	0.0115966	0.252083	0.174733	0.329433	0.1547	0.0310454	0.00662141	FALSE	yes	1	TRUE	no	0	TRUE
isoComp_00077652	geneComp_00011052	ENST00000526942.5	ENSG00000165526.8	sictr	siERa	RPUSD4	protein_coding	retained_intron	8.20939	8.74681	7.67197	0.138419	0.209475	-0.228773	0.0599906	1.21301	1.79845	0.62757	0.126729	0.208205	-1.5041	0.019829	0.143383	0.205467	0.0813	-0.124167	0.0961678	0.00673404	NA	NA	NA	NA	NA	1	NA
isoComp_00077658	geneComp_00011052	ENST00000534393.5	ENSG00000165526.8	sictr	siERa	RPUSD4	protein_coding	processed_transcript	8.20939	8.74681	7.67197	0.138419	0.209475	-0.228773	0.0599906	0.224266	0.438434	0.0100976	0.145357	0.0100976	-4.4798	NA	0.0257	0.0501333	0.00126667	-0.0488667	0.00673404	0.00673404	NA	NA	NA	NA	NA	0	NA
isoComp_00077657	geneComp_00011052	ENST00000533628.5	ENSG00000165526.8	sictr	siERa	RPUSD4	protein_coding	protein_coding	8.20939	8.74681	7.67197	0.138419	0.209475	-0.228773	0.0599906	2.32874	2.12667	2.53082	0.114471	0.438529	0.249927	0.839972	0.28545	0.2431	0.3278	0.0847	0.641439	0.00673404	FALSE	no	NA	NA	no	0	NA
isoComp_00066010	geneComp_00009159	ENST00000343762.5	ENSG00000153046.17	sictr	siERa	CDYL	protein_coding	protein_coding	55.5692	50.4162	60.7222	1.89695	1.54142	0.228083	0.0069551	27.1194	22.3819	31.857	1.22439	1.23197	0.509089	1.32e-05	0.483983	0.4437	0.524267	0.0805667	0.00674322	0.00674322	FALSE	yes	1	TRUE	no	0	NA
isoComp_00067125	geneComp_00009345	ENST00000462982.1	ENSG00000154813.9	sictr	siERa	DPH3	protein_coding	processed_transcript	26.4548	27.4582	25.4514	0.808373	0.598142	-0.149237	0.135413	6.73464	9.37647	4.09282	0.594312	0.806356	-1.19397	0.000871125	0.251633	0.340833	0.162433	-0.1784	0.00680728	0.00680728	NA	NA	0.0844353	FALSE	NA	0	FALSE
isoComp_00067126	geneComp_00009345	ENST00000488423.1	ENSG00000154813.9	sictr	siERa	DPH3	protein_coding	protein_coding	26.4548	27.4582	25.4514	0.808373	0.598142	-0.149237	0.135413	6.17522	5.75813	6.59231	0.164915	0.183936	0.194866	0.460015	0.2346	0.2101	0.2591	0.049	0.171682	0.00680728	FALSE	yes	0.27004	FALSE	no	0	FALSE
isoComp_00067123	geneComp_00009345	ENST00000285082.8	ENSG00000154813.9	sictr	siERa	DPH3	protein_coding	processed_transcript	26.4548	27.4582	25.4514	0.808373	0.598142	-0.149237	0.135413	3.91527	2.73693	5.09361	0.275988	0.955972	0.8937	0.0853835	0.1492	0.0998	0.1986	0.0988	0.0692521	0.00680728	NA	NA	0.0336562	FALSE	NA	0	FALSE
isoComp_00001587	geneComp_00000204	ENST00000360793.7	ENSG00000008283.15	sictr	siERa	CYB561	protein_coding	protein_coding	201.885	216.799	186.971	3.39274	2.40508	-0.254191	0.000346586	152.285	158.921	145.649	1.33115	2.89914	-0.125806	0.0359508	0.756067	0.733267	0.778867	0.0456	0.00807471	0.00684555	FALSE	no	NA	NA	no	1	NA
isoComp_00076146	geneComp_00010769	ENST00000513814.5	ENSG00000164291.16	sictr	siERa	ARSK	protein_coding	nonsense_mediated_decay	1.36821	1.55382	1.1826	0.0861864	0.0787332	-0.444362	0.0615318	0.0938543	0.187709	0	0.0275873	0	-4.3053	0.000904951	0.0609167	0.121833	0	-0.121833	0.00693221	0.00693221	TRUE	yes	1	TRUE	yes	0	TRUE
isoComp_00076142	geneComp_00010769	ENST00000380009.8	ENSG00000164291.16	sictr	siERa	ARSK	protein_coding	protein_coding	1.36821	1.55382	1.1826	0.0861864	0.0787332	-0.444362	0.0615318	0.841747	0.873977	0.809517	0.0222003	0.0654822	-0.109234	0.875058	0.6296	0.5643	0.6949	0.1306	0.764072	0.00693221	FALSE	yes	1	TRUE	yes	0	TRUE
isoComp_00067859	geneComp_00009465	ENST00000476562.5	ENSG00000156030.13	sictr	siERa	ELMSAN1	protein_coding	retained_intron	44.115	41.3959	46.8342	1.01939	2.04477	0.137137	0.137852	12.6809	10.761	14.6008	0.464468	0.643571	0.439885	8.86e-05	0.285733	0.259733	0.311733	0.052	0.00704065	0.00704065	NA	NA	0.999187	TRUE	NA	1	NA
isoComp_00019166	geneComp_00002404	ENST00000463598.1	ENSG00000101247.17	sictr	siERa	NDUFAF5	protein_coding	protein_coding	16.5774	16.9514	16.2034	0.16574	0.320007	-0.103862	0.510039	3.69825	4.29799	3.09851	0.207165	0.408396	-0.470792	0.277312	0.22205	0.253367	0.190733	-0.0626333	0.511141	0.00714583	FALSE	no	0.999997	TRUE	no	0	TRUE
isoComp_00019172	geneComp_00002404	ENST00000476536.5	ENSG00000101247.17	sictr	siERa	NDUFAF5	protein_coding	processed_transcript	16.5774	16.9514	16.2034	0.16574	0.320007	-0.103862	0.510039	1.65686	1.14067	2.17306	0.12851	0.216119	0.923873	0.135337	0.100467	0.0672333	0.1337	0.0664667	0.00714583	0.00714583	NA	NA	0.0481526	FALSE	NA	0	TRUE
isoComp_00109201	geneComp_00017324	ENST00000294737.11	ENSG00000213047.12	sictr	siERa	DENND1B	protein_coding	nonsense_mediated_decay	8.11375	7.66843	8.55908	0.313759	0.18612	0.117089	0.305796	1.1505	1.41734	0.883668	0.272233	0.242957	-0.675516	0.437955	0.14355	0.1828	0.1043	-0.0785	0.542297	0.0071619	TRUE	yes	1	TRUE	no	0	TRUE
isoComp_00109208	geneComp_00017324	ENST00000620048.5	ENSG00000213047.12	sictr	siERa	DENND1B	protein_coding	protein_coding	8.11375	7.66843	8.55908	0.313759	0.18612	0.117089	0.305796	4.97375	4.15433	5.79318	0.199002	0.277566	0.478758	0.000771892	0.60895	0.5418	0.6761	0.1343	0.0071619	0.0071619	FALSE	yes	1	TRUE	no	0	TRUE
isoComp_00078359	geneComp_00011183	ENST00000299157.4	ENSG00000166130.14	sictr	siERa	IKBIP	protein_coding	protein_coding	8.49558	7.2053	9.78585	0.0781872	0.277873	0.400192	0.000230967	2.96939	2.9834	2.95537	0.0238663	0.171009	-0.0135755	0.946144	0.3578	0.4141	0.3015	-0.1126	0.00717288	0.00717288	FALSE	no	1	TRUE	no	0	TRUE
isoComp_00078360	geneComp_00011183	ENST00000342502.6	ENSG00000166130.14	sictr	siERa	IKBIP	protein_coding	protein_coding	8.49558	7.2053	9.78585	0.0781872	0.277873	0.400192	0.000230967	4.18441	2.92743	5.44138	0.266581	0.267353	0.892067	0.000228579	0.48085	0.406167	0.555533	0.149367	0.0395311	0.00717288	FALSE	no	0.999999	TRUE	no	0	TRUE
isoComp_00059452	geneComp_00008101	ENST00000381661.3	ENSG00000143882.10	sictr	siERa	ATP6V1C2	protein_coding	protein_coding	1.59669	1.51726	1.67611	0.0714188	0.0242345	0.106248	0.678425	1.25637	1.26886	1.24388	0.0149079	0.0230157	-0.0284601	0.945235	0.79165	0.8405	0.7428	-0.0977	0.575633	0.0071901	FALSE	yes	1	TRUE	no	0	TRUE
isoComp_00078774	geneComp_00011247	ENST00000534635.5	ENSG00000166352.15	sictr	siERa	C11orf74	protein_coding	protein_coding	6.11425	5.58619	6.64231	0.251635	0.783542	0.202363	0.479499	0.201318	0.392859	0.00977718	0.129582	0.00977718	-4.34837	0.0322871	0.03715	0.0725667	0.00173333	-0.0708333	0.0071901	0.0071901	FALSE	yes	0.988563	TRUE	no	1	TRUE
isoComp_00059453	geneComp_00008101	ENST00000480289.1	ENSG00000143882.10	sictr	siERa	ATP6V1C2	protein_coding	retained_intron	1.59669	1.51726	1.67611	0.0714188	0.0242345	0.106248	0.678425	0.0830367	0	0.166073	0	0.0369068	4.13811	NA	0.0495333	0	0.0990667	0.0990667	0.0071901	0.0071901	NA	NA	0.0484545	FALSE	NA	0	TRUE
isoComp_00078766	geneComp_00011247	ENST00000347206.8	ENSG00000166352.15	sictr	siERa	C11orf74	protein_coding	protein_coding	6.11425	5.58619	6.64231	0.251635	0.783542	0.202363	0.479499	0.849449	0.303731	1.39517	0.156681	0.30861	2.16314	0.250087	0.129917	0.0534667	0.206367	0.1529	0.408909	0.0071901	FALSE	yes	0.989194	TRUE	no	0	TRUE
isoComp_00080072	geneComp_00011446	ENST00000300619.11	ENSG00000167232.13	sictr	siERa	ZNF91	protein_coding	protein_coding	6.77364	5.2492	8.29808	0.104352	0.387713	0.617548	4.08e-09	2.40164	2.20191	2.60137	0.156423	0.352951	0.239516	0.741086	0.364933	0.418667	0.3112	-0.107467	0.302679	0.00733854	FALSE	no	NA	NA	no	1	NA
isoComp_00041147	geneComp_00005531	ENST00000464139.5	ENSG00000126216.13	sictr	siERa	TUBGCP3	protein_coding	protein_coding	16.8689	17.7706	15.9671	0.262775	0.295129	-0.195073	0.0279581	5.23338	6.02483	4.44194	0.243172	0.12954	-0.43888	0.00325867	0.308767	0.3389	0.278633	-0.0602667	0.200814	0.007396	FALSE	yes	0.999997	TRUE	no	0	TRUE
isoComp_00041144	geneComp_00005531	ENST00000261965.7	ENSG00000126216.13	sictr	siERa	TUBGCP3	protein_coding	protein_coding	16.8689	17.7706	15.9671	0.262775	0.295129	-0.195073	0.0279581	9.4254	8.97245	9.87835	0.10668	0.245919	0.138622	0.475551	0.562117	0.504967	0.619267	0.1143	0.007396	0.007396	FALSE	yes	1	TRUE	no	0	TRUE
isoComp_00038998	geneComp_00005178	ENST00000299906.5	ENSG00000123575.8	sictr	siERa	FAM199X	protein_coding	processed_transcript	48.1073	46.3224	49.8922	1.15121	1.15289	0.0672082	0.495763	24.6375	25.5484	23.7265	1.05881	0.55838	-0.106689	0.481332	0.513433	0.5511	0.475767	-0.0753333	0.00741965	0.00741965	NA	NA	0.706622	TRUE	NA	0	TRUE
isoComp_00038999	geneComp_00005178	ENST00000493442.1	ENSG00000123575.8	sictr	siERa	FAM199X	protein_coding	protein_coding	48.1073	46.3224	49.8922	1.15121	1.15289	0.0672082	0.495763	23.4698	20.774	26.1657	0.296741	0.916871	0.332755	0.000512447	0.486567	0.4489	0.524233	0.0753333	0.00782111	0.00741965	FALSE	yes	0.999998	TRUE	no	0	TRUE
isoComp_00002014	geneComp_00000250	ENST00000472337.5	ENSG00000010318.20	sictr	siERa	PHF7	protein_coding	processed_transcript	2.38832	2.34846	2.42818	0.155864	0.290808	-0.00346881	0.994133	0.112532	0.225064	0	0.111904	0	-4.55498	NA	0.04625	0.0925	0	-0.0925	0.0178282	0.00743345	NA	NA	0.172307	FALSE	NA	0	TRUE
isoComp_00002013	geneComp_00000250	ENST00000465863.1	ENSG00000010318.20	sictr	siERa	PHF7	protein_coding	protein_coding	2.38832	2.34846	2.42818	0.155864	0.290808	-0.00346881	0.994133	0.100401	0.200801	0	0.0512644	0	-4.39781	NA	0.0436833	0.0873667	0	-0.0873667	0.00743345	0.00743345	NA	NA	0.00906746	FALSE	NA	0	TRUE
isoComp_00002016	geneComp_00000250	ENST00000482327.5	ENSG00000010318.20	sictr	siERa	PHF7	protein_coding	processed_transcript	2.38832	2.34846	2.42818	0.155864	0.290808	-0.00346881	0.994133	0.723549	0.629621	0.817478	0.0451361	0.216784	0.371505	0.925766	0.298583	0.269167	0.328	0.0588333	0.898925	0.00743345	NA	NA	0.0791353	FALSE	NA	0	TRUE
isoComp_00002015	geneComp_00000250	ENST00000473145.5	ENSG00000010318.20	sictr	siERa	PHF7	protein_coding	retained_intron	2.38832	2.34846	2.42818	0.155864	0.290808	-0.00346881	0.994133	0.905172	0.747264	1.06308	0.0975697	0.147908	0.502889	0.73682	0.377233	0.3164	0.438067	0.121667	0.618676	0.00743345	NA	NA	0.0548998	FALSE	NA	1	TRUE
isoComp_00108071	geneComp_00016950	ENST00000416907.5	ENSG00000205060.10	sictr	siERa	SLC35B4	protein_coding	nonsense_mediated_decay	11.1944	9.13113	13.2576	0.168446	0.627192	0.494992	7.64e-08	2.61192	2.7892	2.43464	0.0581588	0.136997	-0.195392	0.693662	0.2454	0.305433	0.185367	-0.120067	0.00759261	0.00759261	TRUE	yes	0.988096	TRUE	yes	0	TRUE
isoComp_00108072	geneComp_00016950	ENST00000466599.1	ENSG00000205060.10	sictr	siERa	SLC35B4	protein_coding	processed_transcript	11.1944	9.13113	13.2576	0.168446	0.627192	0.494992	7.64e-08	1.40948	0.8849	1.93406	0.233167	0.441384	1.11927	0.439168	0.119867	0.0960667	0.143667	0.0476	0.762719	0.00759261	NA	NA	0.0103418	FALSE	NA	0	TRUE
isoComp_00108070	geneComp_00016950	ENST00000378509.8	ENSG00000205060.10	sictr	siERa	SLC35B4	protein_coding	protein_coding	11.1944	9.13113	13.2576	0.168446	0.627192	0.494992	7.64e-08	6.01232	4.37025	7.65438	0.112638	0.21098	0.807155	3.24e-22	0.52885	0.4791	0.5786	0.0995	0.0710644	0.00759261	FALSE	yes	0.99237	TRUE	yes	0	TRUE
isoComp_00018062	geneComp_00002264	ENST00000559118.1	ENSG00000100564.8	sictr	siERa	PIGH	protein_coding	retained_intron	15.9834	19.6542	12.3126	0.879031	0.286301	-0.715238	1.66e-10	1.81451	2.6496	0.979422	0.724898	0.491656	-1.42655	0.583537	0.105133	0.132	0.0782667	-0.0537333	0.861817	0.00760528	NA	NA	NA	NA	NA	0	NA
isoComp_00018056	geneComp_00002264	ENST00000216452.8	ENSG00000100564.8	sictr	siERa	PIGH	protein_coding	protein_coding	15.9834	19.6542	12.3126	0.879031	0.286301	-0.715238	1.66e-10	11.9683	14.28	9.65659	0.61343	0.245618	-0.563931	2.33e-05	0.7572	0.729267	0.785133	0.0558667	0.888466	0.00760528	FALSE	no	NA	NA	no	0	NA
isoComp_00106961	geneComp_00016720	ENST00000374741.3	ENSG00000204237.4	sictr	siERa	OXLD1	protein_coding	protein_coding	28.2117	29.1422	27.2811	0.817722	1.71711	-0.13483	0.362908	8.82434	10.508	7.14072	0.370139	0.227068	-0.556695	0.0160273	0.312167	0.361267	0.263067	-0.0982	0.00771665	0.00771665	FALSE	yes	0.695836	TRUE	no	0	NA
isoComp_00004271	geneComp_00000537	ENST00000261657.5	ENSG00000038532.14	sictr	siERa	CLEC16A	protein_coding	protein_coding	16.9381	17.011	16.8653	0.627664	0.605875	-0.0544512	0.662492	1.75247	1.15656	2.34837	0.166578	0.26732	1.01553	0.00211772	0.103	0.0675333	0.138467	0.0709333	0.00777499	0.00777499	NA	NA	0.239138	FALSE	NA	0	NA
isoComp_00070765	geneComp_00009926	ENST00000602132.5	ENSG00000160111.12	sictr	siERa	CPAMD8	protein_coding	processed_transcript	2.82192	3.44684	2.19701	0.351594	0.264685	-0.690272	0.000748631	0.264717	0.449035	0.0803998	0.114954	0.0406691	-2.34421	0.163953	0.08255	0.130067	0.0350333	-0.0950333	0.416788	0.00782111	NA	NA	0.0526423	FALSE	NA	0	TRUE
isoComp_00070757	geneComp_00009926	ENST00000594249.5	ENSG00000160111.12	sictr	siERa	CPAMD8	protein_coding	protein_coding	2.82192	3.44684	2.19701	0.351594	0.264685	-0.690272	0.000748631	0.444431	0.669706	0.219157	0.232759	0.114083	-1.56857	0.486423	0.141033	0.188033	0.0940333	-0.094	0.796501	0.00782111	NA	NA	1	TRUE	NA	1	TRUE
isoComp_00070755	geneComp_00009926	ENST00000443236.5	ENSG00000160111.12	sictr	siERa	CPAMD8	protein_coding	protein_coding	2.82192	3.44684	2.19701	0.351594	0.264685	-0.690272	0.000748631	0.420824	0.593136	0.248511	0.0801794	0.0182436	-1.22226	0.000258446	0.149267	0.181067	0.117467	-0.0636	0.818433	0.00782111	FALSE	yes	1	TRUE	no	0	TRUE
isoComp_00070759	geneComp_00009926	ENST00000597335.5	ENSG00000160111.12	sictr	siERa	CPAMD8	protein_coding	processed_transcript	2.82192	3.44684	2.19701	0.351594	0.264685	-0.690272	0.000748631	0.0678139	0	0.135628	0	0.0218418	3.86421	NA	0.03255	0	0.0651	0.0651	0.00782111	0.00782111	NA	NA	0.0269302	FALSE	NA	0	TRUE
isoComp_00070758	geneComp_00009926	ENST00000596224.5	ENSG00000160111.12	sictr	siERa	CPAMD8	protein_coding	retained_intron	2.82192	3.44684	2.19701	0.351594	0.264685	-0.690272	0.000748631	0.581827	0.615548	0.548105	0.15901	0.096567	-0.164584	0.95029	0.223333	0.186767	0.2599	0.0731333	0.890583	0.00782111	NA	NA	0.0909429	FALSE	NA	2	TRUE
isoComp_00070763	geneComp_00009926	ENST00000600235.5	ENSG00000160111.12	sictr	siERa	CPAMD8	protein_coding	retained_intron	2.82192	3.44684	2.19701	0.351594	0.264685	-0.690272	0.000748631	0.454624	0.324667	0.584581	0.0252978	0.0313314	0.829148	0.0591277	0.18365	0.0967333	0.270567	0.173833	0.00953118	0.00782111	NA	NA	0.169628	FALSE	NA	2	TRUE
isoComp_00101512	geneComp_00015604	ENST00000510859.5	ENSG00000189223.14	sictr	siERa	PAX8-AS1	processed_transcript	antisense_RNA	21.6881	19.8618	23.5145	0.854585	1.31132	0.20201	0.0763822	0.746575	1.29197	0.201175	0.345703	0.072627	-2.62419	0.000681393	0.0363167	0.0641667	0.00846667	-0.0557	0.00783388	0.00783388	NA	NA	0.616055	TRUE	NA	0	FALSE
isoComp_00101504	geneComp_00015604	ENST00000333145.9	ENSG00000189223.14	sictr	siERa	PAX8-AS1	processed_transcript	antisense_RNA	21.6881	19.8618	23.5145	0.854585	1.31132	0.20201	0.0763822	3.55499	2.53779	4.57218	0.240074	0.444792	0.846789	0.00151172	0.160733	0.1279	0.193567	0.0656667	0.0573796	0.00783388	NA	NA	0.526948	TRUE	NA	0	FALSE
isoComp_00077855	geneComp_00011096	ENST00000371691.5	ENSG00000165716.10	sictr	siERa	FAM69B	protein_coding	protein_coding	3.56679	2.8323	4.30127	0.0401906	0.230792	0.559933	0.000395844	2.03847	2.08526	1.99168	0.0892768	0.136674	-0.065921	0.891869	0.602517	0.735967	0.469067	-0.2669	0.00787974	0.00787974	FALSE	yes	0.999999	TRUE	no	0	TRUE
isoComp_00051844	geneComp_00007086	ENST00000379542.9	ENSG00000137210.13	sictr	siERa	TMEM14B	protein_coding	protein_coding	94.5703	96.4786	92.6619	2.7217	8.76806	-0.0984266	0.568284	72.9315	77.4523	68.4108	2.28572	7.0054	-0.17906	0.568668	0.770083	0.802767	0.7374	-0.0653667	0.00787974	0.00787974	FALSE	yes	0.341405	FALSE	no	0	TRUE
isoComp_00051856	geneComp_00007086	ENST00000491103.5	ENSG00000137210.13	sictr	siERa	TMEM14B	protein_coding	processed_transcript	94.5703	96.4786	92.6619	2.7217	8.76806	-0.0984266	0.568284	3.77652	1.34289	6.21016	0.752234	2.82886	2.20091	0.642992	0.0412	0.0139	0.0685	0.0546	0.827523	0.00787974	NA	NA	0.0145756	FALSE	NA	0	TRUE
isoComp_00077856	geneComp_00011096	ENST00000371692.8	ENSG00000165716.10	sictr	siERa	FAM69B	protein_coding	protein_coding	3.56679	2.8323	4.30127	0.0401906	0.230792	0.559933	0.000395844	1.52832	0.747039	2.30959	0.0689337	0.357761	1.61543	0.000145372	0.397483	0.264033	0.530933	0.2669	0.0117686	0.00787974	FALSE	yes	1	TRUE	no	0	TRUE
isoComp_00049986	geneComp_00006795	ENST00000567328.5	ENSG00000135709.12	sictr	siERa	KIAA0513	protein_coding	protein_coding	37.6354	29.6547	45.6161	1.08936	3.26435	0.579765	2.02e-09	5.32677	5.61426	5.03928	0.225158	0.562459	-0.155584	0.731072	0.150667	0.1901	0.111233	-0.0788667	0.0168826	0.0079949	FALSE	no	1	TRUE	no	0	TRUE
isoComp_00049981	geneComp_00006795	ENST00000538274.5	ENSG00000135709.12	sictr	siERa	KIAA0513	protein_coding	protein_coding	37.6354	29.6547	45.6161	1.08936	3.26435	0.579765	2.02e-09	30.3625	22.2938	38.4311	1.42548	3.19579	0.785361	1.31e-08	0.795833	0.750433	0.841233	0.0908	0.0079949	0.0079949	FALSE	no	1	TRUE	no	0	TRUE
isoComp_00088196	geneComp_00012819	ENST00000481923.1	ENSG00000173852.14	sictr	siERa	DPY19L1	protein_coding	processed_transcript	18.1467	16.4322	19.8612	0.510005	0.680912	0.232137	0.0167398	1.71765	2.41889	1.01641	0.4344	0.640073	-1.24269	0.709159	0.098	0.146867	0.0491333	-0.0977333	0.647344	0.00821757	NA	NA	0.0837448	FALSE	NA	0	TRUE
isoComp_00009928	geneComp_00001221	ENST00000528180.5	ENSG00000074266.19	sictr	siERa	EED	protein_coding	protein_coding	27.9365	31.6594	24.2135	0.987213	0.647915	-0.427866	5.15e-06	5.53756	7.08666	3.98846	0.18531	0.0934757	-0.827695	6.37e-10	0.194467	0.2239	0.165033	-0.0588667	0.00821757	0.00821757	FALSE	yes	1	TRUE	no	0	NA
isoComp_00088192	geneComp_00012819	ENST00000310974.8	ENSG00000173852.14	sictr	siERa	DPY19L1	protein_coding	protein_coding	18.1467	16.4322	19.8612	0.510005	0.680912	0.232137	0.0167398	11.7975	9.80374	13.7913	0.110517	0.749812	0.491929	5.84e-05	0.64565	0.597733	0.693567	0.0958333	0.00821757	0.00821757	FALSE	yes	1	TRUE	no	0	TRUE
isoComp_00115576	geneComp_00020851	ENST00000602776.5	ENSG00000230590.9	sictr	siERa	FTX	lincRNA	lincRNA	8.59675	9.85922	7.33428	0.967655	1.55585	-0.465828	0.278991	0.661871	1.19049	0.133249	0.28533	0.133249	-3.06703	0.196987	0.0719	0.121267	0.0225333	-0.0987333	0.228338	0.00825229	NA	NA	0.0197002	FALSE	NA	0	TRUE
isoComp_00115569	geneComp_00020851	ENST00000418855.5	ENSG00000230590.9	sictr	siERa	FTX	lincRNA	lincRNA	8.59675	9.85922	7.33428	0.967655	1.55585	-0.465828	0.278991	1.44623	1.95817	0.934291	0.330232	0.119919	-1.05955	0.186703	0.165283	0.197767	0.1328	-0.0649667	0.484428	0.00825229	NA	NA	0.0156778	FALSE	NA	0	TRUE
isoComp_00115584	geneComp_00020851	ENST00000641360.1	ENSG00000230590.9	sictr	siERa	FTX	lincRNA	lincRNA	8.59675	9.85922	7.33428	0.967655	1.55585	-0.465828	0.278991	0.766659	1.1388	0.394522	0.0731525	0.0179248	-1.50583	1.43e-09	0.0867333	0.116267	0.0572	-0.0590667	0.0746663	0.00825229	NA	NA	0.918756	TRUE	NA	0	TRUE
isoComp_00018504	geneComp_00002314	ENST00000358932.8	ENSG00000100814.17	sictr	siERa	CCNB1IP1	protein_coding	protein_coding	35.9755	40.6946	31.2564	0.77453	1.25384	-0.421976	5.48e-06	30.8289	35.7547	25.903	0.334107	0.621751	-0.464863	1.78e-08	0.854383	0.879033	0.829733	-0.0493	0.00825229	0.00825229	FALSE	no	NA	NA	no	0	NA
isoComp_00115578	geneComp_00020851	ENST00000603037.2	ENSG00000230590.9	sictr	siERa	FTX	lincRNA	lincRNA	8.59675	9.85922	7.33428	0.967655	1.55585	-0.465828	0.278991	3.88275	3.54435	4.22115	0.406984	1.23908	0.251464	0.87098	0.45805	0.3583	0.5578	0.1995	0.00825229	0.00825229	NA	NA	0.961312	TRUE	NA	0	TRUE
isoComp_00080998	geneComp_00011571	ENST00000538426.5	ENSG00000167770.11	sictr	siERa	OTUB1	protein_coding	protein_coding	146.865	145.629	148.102	3.09758	7.4072	-0.0157023	0.915867	127.94	130.839	125.04	4.17202	7.69047	-0.0653967	0.782008	0.870683	0.898067	0.8433	-0.0547667	0.00827385	0.00827385	FALSE	yes	0.999995	TRUE	no	0	TRUE
isoComp_00064036	geneComp_00008831	ENST00000528050.1	ENSG00000149823.8	sictr	siERa	VPS51	protein_coding	retained_intron	105.975	98.8452	113.104	5.77342	2.56895	0.153017	0.196897	15.1588	11.5588	18.7587	2.73526	0.687049	0.698087	0.338972	0.1402	0.114333	0.166067	0.0517333	0.429615	0.00827385	NA	NA	NA	NA	NA	0	NA
isoComp_00080992	geneComp_00011571	ENST00000428192.6	ENSG00000167770.11	sictr	siERa	OTUB1	protein_coding	protein_coding	146.865	145.629	148.102	3.09758	7.4072	-0.0157023	0.915867	6.88822	2.79485	10.9816	1.17805	1.85804	1.97041	0.011545	0.0471667	0.0195333	0.0748	0.0552667	0.0769124	0.00827385	FALSE	yes	1	TRUE	no	0	TRUE
isoComp_00087936	geneComp_00012777	ENST00000393958.6	ENSG00000173599.13	sictr	siERa	PC	protein_coding	protein_coding	23.4063	26.2487	20.564	2.05656	0.498947	-0.394936	0.00104106	15.4847	18.1839	12.7855	1.18233	0.463993	-0.50782	0.000123252	0.658183	0.6949	0.621467	-0.0734333	0.299211	0.00828177	FALSE	yes	1	TRUE	no	0	TRUE
isoComp_00087942	geneComp_00012777	ENST00000530187.1	ENSG00000173599.13	sictr	siERa	PC	protein_coding	processed_transcript	23.4063	26.2487	20.564	2.05656	0.498947	-0.394936	0.00104106	1.82842	1.11094	2.5459	0.323662	0.404833	1.18912	0.251977	0.0822	0.0411	0.1233	0.0822	0.00828177	0.00828177	NA	NA	0.190317	FALSE	NA	0	TRUE
isoComp_00049527	geneComp_00006737	ENST00000553737.5	ENSG00000135424.15	sictr	siERa	ITGA7	protein_coding	retained_intron	1.19586	1.37518	1.01654	0.114376	0.198165	-0.488409	0.186353	0.112145	0.22429	0	0.0570801	0	-4.55022	NA	0.0836667	0.167333	0	-0.167333	0.00829823	0.00829823	NA	NA	0.137949	FALSE	NA	1	TRUE
isoComp_00049530	geneComp_00006737	ENST00000554327.5	ENSG00000135424.15	sictr	siERa	ITGA7	protein_coding	nonsense_mediated_decay	1.19586	1.37518	1.01654	0.114376	0.198165	-0.488409	0.186353	0.183833	0.257798	0.109867	0.0686433	0.0442592	-1.15971	0.520422	0.14885	0.192967	0.104733	-0.0882333	0.851928	0.00829823	NA	NA	1	TRUE	NA	0	TRUE
isoComp_00049531	geneComp_00006737	ENST00000554543.1	ENSG00000135424.15	sictr	siERa	ITGA7	protein_coding	retained_intron	1.19586	1.37518	1.01654	0.114376	0.198165	-0.488409	0.186353	0.0869831	0.140307	0.0336588	0.0401568	0.0336588	-1.78357	NA	0.0648667	0.0983	0.0314333	-0.0668667	0.683501	0.00829823	NA	NA	0.0940332	FALSE	NA	1	TRUE
isoComp_00000973	geneComp_00000123	ENST00000005286.8	ENSG00000006118.14	sictr	siERa	TMEM132A	protein_coding	protein_coding	107.629	102.165	113.093	3.72758	1.62091	0.105858	0.275351	47.8199	48.5717	47.068	0.761121	1.69001	-0.04536	0.705144	0.44605	0.476167	0.415933	-0.0602333	0.0549099	0.00829823	FALSE	no	NA	NA	no	1	NA
isoComp_00049529	geneComp_00006737	ENST00000553893.5	ENSG00000135424.15	sictr	siERa	ITGA7	protein_coding	nonsense_mediated_decay	1.19586	1.37518	1.01654	0.114376	0.198165	-0.488409	0.186353	0.249539	0.237213	0.261865	0.145659	0.0274455	0.137136	NA	0.2153	0.162033	0.268567	0.106533	0.850232	0.00829823	TRUE	no	0.0365704	FALSE	no	0	TRUE
isoComp_00049535	geneComp_00006737	ENST00000556371.1	ENSG00000135424.15	sictr	siERa	ITGA7	protein_coding	retained_intron	1.19586	1.37518	1.01654	0.114376	0.198165	-0.488409	0.186353	0.0805413	0	0.161083	0	0.102695	4.09662	NA	0.06455	0	0.1291	0.1291	0.314391	0.00829823	NA	NA	0.157868	FALSE	NA	1	TRUE
isoComp_00103937	geneComp_00016056	ENST00000553916.5	ENSG00000197535.14	sictr	siERa	MYO5A	protein_coding	protein_coding	35.5245	27.4573	43.5917	0.607918	2.07576	0.625679	5.62e-15	12.8162	10.7151	14.9173	0.0752389	0.438971	0.476972	4.14e-11	0.366667	0.390533	0.3428	-0.0477333	0.11557	0.00831311	FALSE	yes	1	TRUE	no	0	NA
isoComp_00003155	geneComp_00000398	ENST00000348039.9	ENSG00000021762.19	sictr	siERa	OSBPL5	protein_coding	protein_coding	6.58156	6.69099	6.47212	0.534001	0.19734	-0.093084	0.600391	0.6002	0.766482	0.433917	0.167358	0.042153	-0.806663	0.179445	0.0897167	0.112567	0.0668667	-0.0457	0.465109	0.00831311	FALSE	no	NA	NA	no	0	NA
isoComp_00003169	geneComp_00000398	ENST00000534491.5	ENSG00000021762.19	sictr	siERa	OSBPL5	protein_coding	retained_intron	6.58156	6.69099	6.47212	0.534001	0.19734	-0.093084	0.600391	0.426123	0.257752	0.594494	0.0924673	0.052921	1.17483	0.24571	0.0644	0.0370333	0.0917667	0.0547333	0.264819	0.00831311	NA	NA	NA	NA	NA	0	NA
isoComp_00003163	geneComp_00000398	ENST00000525498.5	ENSG00000021762.19	sictr	siERa	OSBPL5	protein_coding	protein_coding	6.58156	6.69099	6.47212	0.534001	0.19734	-0.093084	0.600391	0.832478	0.637137	1.02782	0.18639	0.157317	0.681412	0.545067	0.1296	0.0988	0.1604	0.0616	0.756605	0.00831311	FALSE	no	NA	NA	no	0	NA
isoComp_00103929	geneComp_00016056	ENST00000356338.10	ENSG00000197535.14	sictr	siERa	MYO5A	protein_coding	protein_coding	35.5245	27.4573	43.5917	0.607918	2.07576	0.625679	5.62e-15	5.47779	2.79264	8.16293	0.252361	1.14451	1.54407	1.6e-12	0.143633	0.101667	0.1856	0.0839333	0.00831311	0.00831311	FALSE	yes	1	TRUE	no	0	NA
isoComp_00026369	geneComp_00003399	ENST00000642017.1	ENSG00000108439.10	sictr	siERa	PNPO	protein_coding	protein_coding	59.0829	58.3241	59.8418	1.61193	2.6508	-0.00254568	0.987396	27.586	25.3867	29.7853	0.532629	0.662453	0.230444	0.0791237	0.4671	0.4354	0.4988	0.0634	0.00833313	0.00833313	FALSE	yes	0.997823	TRUE	no	1	NA
isoComp_00006096	geneComp_00000763	ENST00000425809.5	ENSG00000058404.19	sictr	siERa	CAMK2B	protein_coding	protein_coding	6.31034	7.70343	4.91725	0.785719	0.330007	-0.690393	9.55e-06	1.22219	2.13375	0.310636	0.511874	0.109059	-2.74113	0.000556947	0.166083	0.268733	0.0634333	-0.2053	0.00838343	0.00838343	FALSE	yes	0.995252	TRUE	no	0	TRUE
isoComp_00006094	geneComp_00000763	ENST00000395749.6	ENSG00000058404.19	sictr	siERa	CAMK2B	protein_coding	protein_coding	6.31034	7.70343	4.91725	0.785719	0.330007	-0.690393	9.55e-06	0.621193	0.608631	0.633756	0.0931483	0.00208569	0.0574354	0.995399	0.104233	0.0784	0.130067	0.0516667	0.341307	0.00838343	FALSE	yes	1	TRUE	no	1	TRUE
isoComp_00006093	geneComp_00000763	ENST00000358707.7	ENSG00000058404.19	sictr	siERa	CAMK2B	protein_coding	protein_coding	6.31034	7.70343	4.91725	0.785719	0.330007	-0.690393	9.55e-06	0.666213	0.569647	0.762779	0.10309	0.0816596	0.414883	0.759958	0.116367	0.0784667	0.154267	0.0758	0.369214	0.00838343	FALSE	yes	1	TRUE	no	0	TRUE
isoComp_00062696	geneComp_00008640	ENST00000341734.8	ENSG00000148219.16	sictr	siERa	ASTN2	protein_coding	protein_coding	12.6932	9.9559	15.4305	0.218	0.451171	0.591974	1.69e-11	2.15574	2.3791	1.93239	0.182819	0.262911	-0.298633	0.60822	0.18165	0.2384	0.1249	-0.1135	0.00845172	0.00845172	FALSE	yes	1	TRUE	no	0	TRUE
isoComp_00062700	geneComp_00008640	ENST00000373986.7	ENSG00000148219.16	sictr	siERa	ASTN2	protein_coding	protein_coding	12.6932	9.9559	15.4305	0.218	0.451171	0.591974	1.69e-11	4.79189	3.11859	6.46519	0.165566	0.296309	1.04941	1.38e-12	0.366483	0.314267	0.4187	0.104433	0.0550164	0.00845172	FALSE	yes	1	TRUE	no	1	TRUE
isoComp_00084453	geneComp_00012139	ENST00000469971.5	ENSG00000170417.15	sictr	siERa	TMEM182	protein_coding	processed_transcript	4.0371	4.41678	3.65741	0.0552571	0.154442	-0.318826	0.0609191	0.698221	1.05772	0.338726	0.144666	0.167951	-1.61436	0.187678	0.16495	0.239433	0.0904667	-0.148967	0.242439	0.00846518	NA	NA	NA	NA	NA	0	NA
isoComp_00084454	geneComp_00012139	ENST00000484094.1	ENSG00000170417.15	sictr	siERa	TMEM182	protein_coding	retained_intron	4.0371	4.41678	3.65741	0.0552571	0.154442	-0.318826	0.0609191	0.627125	0.782293	0.471958	0.259663	0.0658864	-0.717129	0.536864	0.152833	0.176	0.129667	-0.0463333	0.930943	0.00846518	NA	NA	NA	NA	NA	0	NA
isoComp_00084452	geneComp_00012139	ENST00000454536.5	ENSG00000170417.15	sictr	siERa	TMEM182	protein_coding	protein_coding	4.0371	4.41678	3.65741	0.0552571	0.154442	-0.318826	0.0609191	0.100288	0.200577	0	0.0506949	0	-4.39628	NA	0.02285	0.0457	0	-0.0457	0.00846518	0.00846518	FALSE	no	NA	NA	no	0	NA
isoComp_00084450	geneComp_00012139	ENST00000409528.5	ENSG00000170417.15	sictr	siERa	TMEM182	protein_coding	protein_coding	4.0371	4.41678	3.65741	0.0552571	0.154442	-0.318826	0.0609191	1.00176	0.900562	1.10297	0.0454434	0.112803	0.289579	0.720629	0.25205	0.2041	0.3	0.0959	0.289526	0.00846518	FALSE	no	NA	NA	no	0	NA
isoComp_00084456	geneComp_00012139	ENST00000488134.5	ENSG00000170417.15	sictr	siERa	TMEM182	protein_coding	processed_transcript	4.0371	4.41678	3.65741	0.0552571	0.154442	-0.318826	0.0609191	0.933096	0.785197	1.081	0.220561	0.144538	0.45626	0.888898	0.238683	0.178567	0.2988	0.120233	0.654392	0.00846518	NA	NA	NA	NA	NA	0	NA
isoComp_00087454	geneComp_00012684	ENST00000530342.2	ENSG00000173120.14	sictr	siERa	KDM2A	protein_coding	protein_coding	69.3363	71.6741	66.9985	1.74428	1.41912	-0.13891	0.10364	12.496	14.6945	10.2975	1.01351	0.381291	-0.512572	0.000143959	0.179133	0.204633	0.153633	-0.051	0.00854124	0.00854124	FALSE	yes	1	TRUE	no	0	NA
isoComp_00045271	geneComp_00006128	ENST00000447299.1	ENSG00000131368.7	sictr	siERa	MRPS25	protein_coding	nonsense_mediated_decay	72.9568	81.5409	64.3727	3.03693	0.298043	-0.381303	1.63e-06	20.6178	26.1309	15.1047	2.48165	0.549206	-0.79036	1.44e-05	0.276933	0.319167	0.2347	-0.0844667	0.00871354	0.00871354	TRUE	yes	0.635786	TRUE	no	0	TRUE
isoComp_00045269	geneComp_00006128	ENST00000420267.5	ENSG00000131368.7	sictr	siERa	MRPS25	protein_coding	nonsense_mediated_decay	72.9568	81.5409	64.3727	3.03693	0.298043	-0.381303	1.63e-06	18.7337	18.3257	19.1418	0.0919867	1.43595	0.0628225	0.981321	0.261233	0.225233	0.297233	0.072	0.0690291	0.00871354	TRUE	yes	0.670357	TRUE	no	0	TRUE
isoComp_00079056	geneComp_00011282	ENST00000532275.1	ENSG00000166483.10	sictr	siERa	WEE1	protein_coding	retained_intron	29.7773	28.4698	31.0849	0.709369	0.99318	0.0853068	0.463877	2.26476	3.57109	0.958435	0.341223	0.413654	-1.88667	0.0130752	0.0789333	0.126233	0.0316333	-0.0946	0.00885136	0.00885136	NA	NA	0.244065	FALSE	NA	0	NA
isoComp_00066606	geneComp_00009245	ENST00000581523.5	ENSG00000153944.10	sictr	siERa	MSI2	protein_coding	processed_transcript	72.0294	75.758	68.3007	1.42173	1.36697	-0.190877	0.0122562	14.631	17.7177	11.5443	1.45612	0.44806	-0.617579	0.013248	0.201433	0.233467	0.1694	-0.0640667	0.064791	0.00885136	NA	NA	0.472122	FALSE	NA	0	TRUE
isoComp_00066594	geneComp_00009245	ENST00000284073.6	ENSG00000153944.10	sictr	siERa	MSI2	protein_coding	protein_coding	72.0294	75.758	68.3007	1.42173	1.36697	-0.190877	0.0122562	25.9187	24.3006	27.5368	0.682393	1.41046	0.180297	0.312953	0.361983	0.3213	0.402667	0.0813667	0.00885136	0.00885136	FALSE	yes	0.999807	TRUE	no	0	TRUE
isoComp_00023179	geneComp_00002935	ENST00000590247.6	ENSG00000105185.11	sictr	siERa	PDCD5	protein_coding	protein_coding	89.534	94.9666	84.1014	0.86567	2.10766	-0.21513	0.022283	64.3771	72.3271	56.427	2.55118	2.73804	-0.358092	0.00876036	0.715833	0.7615	0.670167	-0.0913333	0.0503975	0.00885792	FALSE	yes	0.871979	TRUE	no	0	TRUE
isoComp_00023177	geneComp_00002935	ENST00000586316.5	ENSG00000105185.11	sictr	siERa	PDCD5	protein_coding	retained_intron	89.534	94.9666	84.1014	0.86567	2.10766	-0.21513	0.022283	20.1898	16.6995	23.68	2.41221	0.294463	0.503607	0.212593	0.228783	0.175833	0.281733	0.1059	0.00885792	0.00885792	NA	NA	0.66703	TRUE	NA	0	TRUE
isoComp_00043339	geneComp_00005844	ENST00000407004.7	ENSG00000129351.17	sictr	siERa	ILF3	protein_coding	protein_coding	128.212	122.603	133.821	4.33395	2.77709	0.0852256	0.424276	35.4227	36.7202	34.1253	1.05586	2.2325	-0.105704	0.635444	0.277367	0.300167	0.254567	-0.0456	0.292697	0.00889298	FALSE	no	NA	NA	no	1	NA
isoComp_00084664	geneComp_00012180	ENST00000514111.1	ENSG00000170571.11	sictr	siERa	EMB	protein_coding	protein_coding	48.0343	38.0768	57.9918	2.43605	1.6332	0.567841	9.85e-10	4.64046	5.80332	3.47759	0.956232	0.62243	-0.73713	0.13766	0.106783	0.153567	0.06	-0.0935667	0.0108698	0.00900816	FALSE	yes	0.999964	TRUE	no	0	TRUE
isoComp_00084660	geneComp_00012180	ENST00000303221.9	ENSG00000170571.11	sictr	siERa	EMB	protein_coding	protein_coding	48.0343	38.0768	57.9918	2.43605	1.6332	0.567841	9.85e-10	29.6129	21.7597	37.4661	1.34384	1.18157	0.783645	1.43e-11	0.608917	0.5717	0.646133	0.0744333	0.00900816	0.00900816	FALSE	yes	0.999941	TRUE	yes	0	TRUE
isoComp_00121662	geneComp_00024404	ENST00000440816.5	ENSG00000244625.5	sictr	siERa	MIATNB	lincRNA	lincRNA	4.6607	4.33348	4.98792	0.248369	0.147256	0.145242	0.647042	0.297248	0.462202	0.132294	0.0387172	0.0282153	-1.73053	0.41408	0.0663833	0.106333	0.0264333	-0.0799	0.00904887	0.00904887	NA	NA	0.0364664	FALSE	NA	0	NA
isoComp_00065521	geneComp_00009070	ENST00000409232.7	ENSG00000152291.13	sictr	siERa	TGOLN2	protein_coding	protein_coding	77.0038	74.7076	79.3001	0.605964	1.90709	0.0450437	0.623554	2.30184	4.43983	0.163854	1.72699	0.0898795	-4.6778	0.0201883	0.03085	0.0595667	0.00213333	-0.0574333	0.00904887	0.00904887	FALSE	yes	1	TRUE	yes	2	TRUE
isoComp_00121666	geneComp_00024404	ENST00000450963.5	ENSG00000244625.5	sictr	siERa	MIATNB	lincRNA	lincRNA	4.6607	4.33348	4.98792	0.248369	0.147256	0.145242	0.647042	1.2174	1.26926	1.16553	0.241254	0.18951	-0.121998	0.94894	0.26115	0.288833	0.233467	-0.0553667	0.855354	0.00904887	NA	NA	0.128103	FALSE	NA	0	NA
isoComp_00121658	geneComp_00024404	ENST00000417083.1	ENSG00000244625.5	sictr	siERa	MIATNB	lincRNA	lincRNA	4.6607	4.33348	4.98792	0.248369	0.147256	0.145242	0.647042	1.08281	0.901041	1.26458	0.119319	0.244083	0.48444	0.812107	0.229517	0.206167	0.252867	0.0467	0.898771	0.00904887	NA	NA	0.0189319	FALSE	NA	0	NA
isoComp_00065518	geneComp_00009070	ENST00000377386.7	ENSG00000152291.13	sictr	siERa	TGOLN2	protein_coding	protein_coding	77.0038	74.7076	79.3001	0.605964	1.90709	0.0450437	0.623554	53.0999	49.2377	56.9622	1.44098	0.701556	0.210203	0.0230893	0.688983	0.659067	0.7189	0.0598333	0.226644	0.00904887	FALSE	yes	1	TRUE	yes	1	TRUE
isoComp_00098876	geneComp_00014991	ENST00000402655.6	ENSG00000186153.16	sictr	siERa	WWOX	protein_coding	protein_coding	89.8294	89.3635	90.2954	2.17704	3.12152	-0.0249794	0.850832	7.79914	5.52036	10.0779	2.54728	2.06222	0.867184	0.493379	0.0872833	0.0622333	0.112333	0.0501	0.597632	0.00927247	FALSE	no	NA	NA	no	0	NA
isoComp_00072691	geneComp_00010185	ENST00000447532.6	ENSG00000162144.9	sictr	siERa	CYB561A3	protein_coding	protein_coding	49.9867	55.7648	44.2085	1.01849	1.11143	-0.375963	6.21e-06	31.4942	36.7306	26.2578	1.24673	0.789567	-0.484076	1.12e-06	0.62605	0.658267	0.593833	-0.0644333	0.00928469	0.00928469	FALSE	yes	0.99934	TRUE	no	0	NA
isoComp_00072689	geneComp_00010185	ENST00000294072.8	ENSG00000162144.9	sictr	siERa	CYB561A3	protein_coding	protein_coding	49.9867	55.7648	44.2085	1.01849	1.11143	-0.375963	6.21e-06	5.70558	5.21105	6.20011	0.36171	0.369189	0.250278	0.546845	0.116967	0.0934333	0.1405	0.0470667	0.0269362	0.00928469	FALSE	yes	0.927998	TRUE	no	0	NA
isoComp_00095039	geneComp_00014211	ENST00000411744.6	ENSG00000182473.21	sictr	siERa	EXOC7	protein_coding	protein_coding	51.9154	52.1103	51.7206	0.61453	1.90561	-0.0520893	0.620279	14.399	15.8514	12.9467	0.190826	0.794539	-0.291818	0.00827494	0.277117	0.304333	0.2499	-0.0544333	0.00932957	0.00932957	FALSE	yes	1	TRUE	no	0	NA
isoComp_00098396	geneComp_00014891	ENST00000562695.1	ENSG00000185716.11	sictr	siERa	C16orf52	protein_coding	protein_coding	10.7784	11.2901	10.2667	0.0574148	0.368963	-0.179427	0.109572	3.40937	4.24305	2.5757	0.233254	0.218592	-0.717943	0.0812103	0.314317	0.375733	0.2529	-0.122833	0.123424	0.00940136	FALSE	yes	0.357207	FALSE	yes	0	TRUE
isoComp_00079353	geneComp_00011328	ENST00000393512.7	ENSG00000166747.12	sictr	siERa	AP1G1	protein_coding	protein_coding	134.671	127.255	142.086	2.55914	0.427206	0.118383	0.137523	18.7984	20.8585	16.7382	2.35966	1.15504	-0.317318	0.226018	0.1406	0.163433	0.117767	-0.0456667	0.21446	0.00940136	FALSE	yes	1	TRUE	no	0	NA
isoComp_00079352	geneComp_00011328	ENST00000299980.8	ENSG00000166747.12	sictr	siERa	AP1G1	protein_coding	protein_coding	134.671	127.255	142.086	2.55914	0.427206	0.118383	0.137523	63.2973	54.9925	71.6021	0.562529	1.66771	0.380706	1.91e-06	0.4682	0.4325	0.5039	0.0714	0.00940136	0.00940136	FALSE	yes	1	TRUE	no	0	NA
isoComp_00098394	geneComp_00014891	ENST00000542527.6	ENSG00000185716.11	sictr	siERa	C16orf52	protein_coding	protein_coding	10.7784	11.2901	10.2667	0.0574148	0.368963	-0.179427	0.109572	4.90926	4.4772	5.34132	0.173624	0.287709	0.254079	0.303191	0.458183	0.396767	0.5196	0.122833	0.00940136	0.00940136	FALSE	yes	0.627965	TRUE	yes	1	TRUE
isoComp_00070025	geneComp_00009812	ENST00000497313.5	ENSG00000159131.16	sictr	siERa	GART	protein_coding	processed_transcript	43.4113	49.3882	37.4345	0.667182	1.80531	-0.44143	1.49e-07	9.52319	12.0665	6.97987	0.432198	1.66345	-0.788866	0.109799	0.213767	0.244167	0.183367	-0.0608	0.557933	0.00942474	NA	NA	NA	NA	NA	0	NA
isoComp_00053287	geneComp_00007297	ENST00000465841.1	ENSG00000138376.10	sictr	siERa	BARD1	protein_coding	retained_intron	11.3321	14.9476	7.71662	3.03316	0.35588	-0.99378	0.0044742	1.6162	3.2324	0	2.25181	0	-8.34092	NA	0.0867833	0.173567	0	-0.173567	0.00953118	0.00953118	NA	NA	0.0223055	FALSE	NA	0	TRUE
isoComp_00104590	geneComp_00016163	ENST00000435817.6	ENSG00000197948.10	sictr	siERa	FCHSD1	protein_coding	protein_coding	14.4027	15.2061	13.5993	0.262758	1.43486	-0.203564	0.188468	2.03963	2.7417	1.33756	0.12221	0.023055	-1.02997	3.52e-12	0.1405	0.180367	0.100633	-0.0797333	0.00953118	0.00953118	FALSE	yes	1	TRUE	no	0	TRUE
isoComp_00070525	geneComp_00009890	ENST00000515312.5	ENSG00000159733.13	sictr	siERa	ZFYVE28	protein_coding	protein_coding	4.63565	4.135	5.1363	0.168016	0.0498032	0.268621	0.0559696	0.424221	0.505457	0.342984	0.105057	0.0647071	-0.546251	0.610943	0.0937667	0.120667	0.0668667	-0.0538	0.652972	0.00953118	FALSE	yes	1	TRUE	no	0	TRUE
isoComp_00070518	geneComp_00009890	ENST00000504743.1	ENSG00000159733.13	sictr	siERa	ZFYVE28	protein_coding	processed_transcript	4.63565	4.135	5.1363	0.168016	0.0498032	0.268621	0.0559696	0.168927	0.268195	0.0696584	0.0388728	0.00562286	-1.8042	NA	0.03935	0.0651	0.0136	-0.0515	0.070808	0.00953118	NA	NA	0.0536236	FALSE	NA	0	TRUE
isoComp_00053286	geneComp_00007297	ENST00000455743.5	ENSG00000138376.10	sictr	siERa	BARD1	protein_coding	nonsense_mediated_decay	11.3321	14.9476	7.71662	3.03316	0.35588	-0.99378	0.0044742	2.64998	3.17679	2.12318	0.475162	0.193131	-0.579096	0.164102	0.2455	0.217033	0.273967	0.0569333	0.510216	0.00953118	TRUE	yes	0.973061	TRUE	no	0	TRUE
isoComp_00104591	geneComp_00016163	ENST00000518160.1	ENSG00000197948.10	sictr	siERa	FCHSD1	protein_coding	processed_transcript	14.4027	15.2061	13.5993	0.262758	1.43486	-0.203564	0.188468	0.970109	0.590067	1.35015	0.163268	0.105553	1.18057	0.28385	0.0692667	0.0385	0.100033	0.0615333	0.0656285	0.00953118	NA	NA	0.123415	FALSE	NA	0	TRUE
isoComp_00070523	geneComp_00009890	ENST00000514248.1	ENSG00000159733.13	sictr	siERa	ZFYVE28	protein_coding	retained_intron	4.63565	4.135	5.1363	0.168016	0.0498032	0.268621	0.0559696	0.572264	0.277915	0.866613	0.0134491	0.0310298	1.6063	0.166768	0.118217	0.0677	0.168733	0.101033	0.00953118	0.00953118	NA	NA	0.0444438	FALSE	NA	0	TRUE
isoComp_00053283	geneComp_00007297	ENST00000260947.8	ENSG00000138376.10	sictr	siERa	BARD1	protein_coding	protein_coding	11.3321	14.9476	7.71662	3.03316	0.35588	-0.99378	0.0044742	6.10254	7.33694	4.86815	0.346288	0.246714	-0.59081	1.41e-05	0.5774	0.524233	0.630567	0.106333	0.729181	0.00953118	FALSE	yes	1	TRUE	no	0	TRUE
isoComp_00084745	geneComp_00012196	ENST00000394666.7	ENSG00000170634.12	sictr	siERa	ACYP2	protein_coding	protein_coding	14.7925	12.8928	16.6921	0.481593	0.977063	0.335285	0.0208358	12.3606	10.2708	14.4504	0.314299	0.980458	0.492159	0.0421883	0.830917	0.7971	0.864733	0.0676333	0.00963244	0.00963244	FALSE	yes	0.60833	TRUE	no	0	NA
isoComp_00004813	geneComp_00000606	ENST00000564749.5	ENSG00000047578.12	sictr	siERa	KIAA0556	protein_coding	retained_intron	21.0409	18.8135	23.2683	0.103493	0.704835	0.265712	0.00110788	1.02539	1.44007	0.6107	0.0817027	0.166779	-1.22416	0.210051	0.0513	0.0766	0.026	-0.0506	0.00977435	0.00977435	NA	NA	0.0365118	FALSE	NA	0	TRUE
isoComp_00004817	geneComp_00000606	ENST00000568622.1	ENSG00000047578.12	sictr	siERa	KIAA0556	protein_coding	retained_intron	21.0409	18.8135	23.2683	0.103493	0.704835	0.265712	0.00110788	2.11176	1.20154	3.02198	0.16804	0.171036	1.32342	0.0214204	0.0971667	0.0639333	0.1304	0.0664667	0.0149729	0.00977435	NA	NA	0.75398	TRUE	NA	0	TRUE
isoComp_00097292	geneComp_00014686	ENST00000439528.5	ENSG00000184831.13	sictr	siERa	APOO	protein_coding	protein_coding	18.161	19.5385	16.7834	0.330003	0.653098	-0.259392	0.0499425	6.68648	7.89499	5.47796	0.12691	0.273048	-0.526494	0.0370463	0.365183	0.404167	0.3262	-0.0779667	0.009816	0.009816	FALSE	yes	0.563991	TRUE	no	0	TRUE
isoComp_00097291	geneComp_00014686	ENST00000379226.8	ENSG00000184831.13	sictr	siERa	APOO	protein_coding	protein_coding	18.161	19.5385	16.7834	0.330003	0.653098	-0.259392	0.0499425	9.65409	9.75305	9.55512	0.116478	0.267626	-0.0295478	0.907126	0.534833	0.499667	0.57	0.0703333	0.107017	0.009816	FALSE	yes	0.919545	TRUE	no	1	TRUE
isoComp_00101465	geneComp_00015590	ENST00000588512.5	ENSG00000189164.14	sictr	siERa	ZNF527	protein_coding	nonsense_mediated_decay	1.31318	1.298	1.32836	0.132302	0.0630475	-0.00351113	0.992869	0.0869699	0.17394	0	0.046038	0	-4.20116	NA	0.0666667	0.133333	0	-0.133333	0.00999852	0.00999852	TRUE	yes	0.26605	FALSE	no	0	TRUE
isoComp_00101466	geneComp_00015590	ENST00000588911.5	ENSG00000189164.14	sictr	siERa	ZNF527	protein_coding	protein_coding	1.31318	1.298	1.32836	0.132302	0.0630475	-0.00351113	0.992869	0.0499131	0.0998262	0	0.0761067	0	-3.45715	NA	0.03355	0.0671	0	-0.0671	0.616935	0.00999852	FALSE	yes	0.116926	FALSE	no	0	TRUE
isoComp_00101467	geneComp_00015590	ENST00000589615.1	ENSG00000189164.14	sictr	siERa	ZNF527	protein_coding	processed_transcript	1.31318	1.298	1.32836	0.132302	0.0630475	-0.00351113	0.992869	0.0899411	0.0468784	0.133004	0.0468784	0.0382183	1.3301	NA	0.06895	0.0373333	0.100567	0.0632333	0.701537	0.00999852	NA	NA	0.441917	FALSE	NA	0	TRUE
isoComp_00101463	geneComp_00015590	ENST00000483919.5	ENSG00000189164.14	sictr	siERa	ZNF527	protein_coding	protein_coding	1.31318	1.298	1.32836	0.132302	0.0630475	-0.00351113	0.992869	0.186508	0.140482	0.232534	0.0194915	0.020108	0.688597	0.760907	0.141533	0.107733	0.175333	0.0676	0.771188	0.00999852	FALSE	yes	0.631887	TRUE	no	0	TRUE
isoComp_00101462	geneComp_00015590	ENST00000436120.6	ENSG00000189164.14	sictr	siERa	ZNF527	protein_coding	protein_coding	1.31318	1.298	1.32836	0.132302	0.0630475	-0.00351113	0.992869	0.721454	0.652859	0.790049	0.0162427	0.0278554	0.271388	0.761928	0.554117	0.5125	0.595733	0.0832333	0.812539	0.00999852	FALSE	yes	1	TRUE	no	0	TRUE
isoComp_00053324	geneComp_00007301	ENST00000425590.1	ENSG00000138381.9	sictr	siERa	ASNSD1	protein_coding	protein_coding	35.4217	39.0945	31.7489	0.745962	1.35298	-0.342285	0.000202743	4.3998	5.97201	2.82759	0.355975	0.381271	-1.07596	0.00719953	0.12075	0.153133	0.0883667	-0.0647667	0.0101266	0.0101266	FALSE	no	0.0317928	FALSE	no	0	NA
isoComp_00027926	geneComp_00003586	ENST00000227451.3	ENSG00000110042.7	sictr	siERa	DTX4	protein_coding	protein_coding	2.61146	1.55812	3.66481	0.138145	0.190976	1.19766	2.01e-18	2.36557	1.52111	3.21004	0.11807	0.112322	1.0725	1e-11	0.9282	0.9782	0.8782	-0.1	0.0101514	0.0101514	FALSE	yes	1	TRUE	no	0	TRUE
isoComp_00027928	geneComp_00003586	ENST00000531902.1	ENSG00000110042.7	sictr	siERa	DTX4	protein_coding	processed_transcript	2.61146	1.55812	3.66481	0.138145	0.190976	1.19766	2.01e-18	0.125206	0	0.250411	0	0.166406	4.70272	NA	0.0329333	0	0.0658667	0.0658667	0.565466	0.0101514	NA	NA	0.17107	FALSE	NA	0	TRUE
isoComp_00052934	geneComp_00007238	ENST00000406852.7	ENSG00000138036.18	sictr	siERa	DYNC2LI1	protein_coding	protein_coding	13.1366	13.6388	12.6344	0.61941	0.493436	-0.147584	0.312218	2.43573	3.2088	1.66267	0.182957	0.193938	-0.944369	0.00345987	0.18335	0.235767	0.130933	-0.104833	0.0102185	0.0102185	FALSE	yes	0.99843	TRUE	no	0	TRUE
isoComp_00052939	geneComp_00007238	ENST00000605786.5	ENSG00000138036.18	sictr	siERa	DYNC2LI1	protein_coding	protein_coding	13.1366	13.6388	12.6344	0.61941	0.493436	-0.147584	0.312218	4.71005	4.44099	4.97912	0.445838	0.262954	0.164661	0.868981	0.359517	0.324867	0.394167	0.0693	0.305424	0.0102185	FALSE	yes	1	TRUE	no	0	TRUE
isoComp_00107727	geneComp_00016864	ENST00000344175.9	ENSG00000204673.10	sictr	siERa	AKT1S1	protein_coding	protein_coding	59.1939	52.5058	65.8819	0.817508	2.81668	0.287269	0.00186442	26.2179	26.1263	26.3095	0.503241	2.14605	0.0100761	0.978146	0.448217	0.497833	0.3986	-0.0992333	0.0104783	0.0104783	FALSE	yes	0.999954	TRUE	no	0	NA
isoComp_00107730	geneComp_00016864	ENST00000391832.7	ENSG00000204673.10	sictr	siERa	AKT1S1	protein_coding	protein_coding	59.1939	52.5058	65.8819	0.817508	2.81668	0.287269	0.00186442	12.5118	9.63409	15.3894	0.394377	1.33566	0.675162	0.00128482	0.208183	0.183367	0.233	0.0496333	0.13471	0.0104783	FALSE	yes	0.999963	TRUE	no	0	NA
isoComp_00047722	geneComp_00006475	ENST00000378743.7	ENSG00000133858.15	sictr	siERa	ZFC3H1	protein_coding	protein_coding	12.1637	11.935	12.3924	0.373145	1.78155	0.0112215	0.965587	5.95052	6.67463	5.2264	0.337754	0.685413	-0.352272	0.105953	0.4917	0.559733	0.423667	-0.136067	0.0104852	0.0104852	FALSE	yes	1	TRUE	no	0	TRUE
isoComp_00047732	geneComp_00006475	ENST00000552994.5	ENSG00000133858.15	sictr	siERa	ZFC3H1	protein_coding	nonsense_mediated_decay	12.1637	11.935	12.3924	0.373145	1.78155	0.0112215	0.965587	1.76878	1.35045	2.18712	0.177114	0.386481	0.69153	0.108349	0.1452	0.113567	0.176833	0.0632667	0.423293	0.0104852	TRUE	yes	1	TRUE	no	1	TRUE
isoComp_00081384	geneComp_00011627	ENST00000407022.7	ENSG00000168000.14	sictr	siERa	BSCL2	protein_coding	protein_coding	46.763	58.2225	35.3035	1.71166	2.62667	-0.761093	1.27e-11	16.5277	22.8371	10.2184	0.591757	0.839397	-1.15944	2.33e-14	0.341517	0.392933	0.2901	-0.102833	0.0105196	0.0105196	FALSE	yes	1	TRUE	no	1	NA
isoComp_00020194	geneComp_00002590	ENST00000457041.5	ENSG00000102547.18	sictr	siERa	CAB39L	protein_coding	protein_coding	23.1877	30.737	15.6384	0.831783	0.132593	-1.01497	1.85e-39	3.03252	4.71842	1.34663	0.513355	0.0426286	-1.80133	4.96e-07	0.119583	0.153067	0.0861	-0.0669667	0.0105196	0.0105196	FALSE	yes	0.233302	FALSE	no	0	NA
isoComp_00020190	geneComp_00002590	ENST00000409308.5	ENSG00000102547.18	sictr	siERa	CAB39L	protein_coding	protein_coding	23.1877	30.737	15.6384	0.831783	0.132593	-1.01497	1.85e-39	2.82536	3.26077	2.38995	0.438506	0.134779	-0.446629	0.195257	0.129933	0.106967	0.1529	0.0459333	0.455922	0.0105196	FALSE	yes	0.999999	TRUE	no	0	NA
isoComp_00040078	geneComp_00005367	ENST00000569941.5	ENSG00000125124.11	sictr	siERa	BBS2	protein_coding	protein_coding	19.8515	22.8755	16.8274	0.529404	0.579235	-0.483416	9.39e-08	1.5486	2.28181	0.81538	0.275776	0.174172	-1.47336	0.0427931	0.07405	0.0994333	0.0486667	-0.0507667	0.142445	0.0106494	FALSE	no	0.279727	FALSE	no	0	TRUE
isoComp_00040060	geneComp_00005367	ENST00000245157.9	ENSG00000125124.11	sictr	siERa	BBS2	protein_coding	protein_coding	19.8515	22.8755	16.8274	0.529404	0.579235	-0.483416	9.39e-08	8.76998	8.66034	8.87963	0.753131	0.290235	0.0360348	0.999865	0.4529	0.378	0.5278	0.1498	0.0106494	0.0106494	FALSE	yes	1	TRUE	no	0	TRUE
isoComp_00062869	geneComp_00008663	ENST00000610997.1	ENSG00000148358.19	sictr	siERa	GPR107	protein_coding	protein_coding	44.4224	44.4835	44.3614	0.663621	0.532183	-0.0443835	0.627789	5.40996	7.217	3.60293	0.626094	0.55811	-1.00023	0.000747119	0.12175	0.1621	0.0814	-0.0807	0.0106959	0.0106959	FALSE	yes	1	TRUE	yes	0	TRUE
isoComp_00062865	geneComp_00008663	ENST00000372410.7	ENSG00000148358.19	sictr	siERa	GPR107	protein_coding	protein_coding	44.4224	44.4835	44.3614	0.663621	0.532183	-0.0443835	0.627789	24.7995	23.6801	25.9188	0.644319	1.28014	0.130274	0.658883	0.558083	0.5324	0.583767	0.0513667	0.546291	0.0106959	FALSE	yes	1	TRUE	yes	0	TRUE
isoComp_00069144	geneComp_00009662	ENST00000288670.13	ENSG00000157827.19	sictr	siERa	FMNL2	protein_coding	protein_coding	3.43503	2.18399	4.68608	0.167551	0.823401	1.06245	1.87e-08	2.91362	2.00313	3.82411	0.108176	0.631089	0.929454	0.000442615	0.87185	0.9215	0.8222	-0.0993	0.703195	0.0107903	FALSE	yes	1	TRUE	no	0	TRUE
isoComp_00069147	geneComp_00009662	ENST00000497192.1	ENSG00000157827.19	sictr	siERa	FMNL2	protein_coding	processed_transcript	3.43503	2.18399	4.68608	0.167551	0.823401	1.06245	1.87e-08	0.129348	0	0.258695	0	0.0736407	4.7479	NA	0.02865	0	0.0573	0.0573	0.0107903	0.0107903	NA	NA	0.136096	FALSE	NA	0	TRUE
isoComp_00026479	geneComp_00003408	ENST00000381311.9	ENSG00000108509.20	sictr	siERa	CAMTA2	protein_coding	protein_coding	15.9029	19.1031	12.7027	0.250892	0.971355	-0.629814	7.57e-10	6.07408	7.84969	4.29846	0.169692	0.338068	-0.867299	1.12e-13	0.374567	0.410867	0.338267	-0.0726	0.0108698	0.0108698	FALSE	yes	1	TRUE	no	1	NA
isoComp_00034809	geneComp_00004536	ENST00000334047.11	ENSG00000117525.13	sictr	siERa	F3	protein_coding	protein_coding	2.05046	1.45667	2.64425	0.032487	0.213114	0.812012	0.000101029	1.29809	1.07243	1.52375	0.120278	0.0463908	0.50279	0.314277	0.6606	0.7338	0.5874	-0.1464	0.666816	0.0108854	FALSE	yes	0.999949	TRUE	yes	0	TRUE
isoComp_00034810	geneComp_00004536	ENST00000370207.4	ENSG00000117525.13	sictr	siERa	F3	protein_coding	protein_coding	2.05046	1.45667	2.64425	0.032487	0.213114	0.812012	0.000101029	0.282903	0.270568	0.295238	0.0767274	0.048066	0.121582	0.979698	0.15125	0.187867	0.114633	-0.0732333	0.841692	0.0108854	FALSE	yes	0.999554	TRUE	yes	0	TRUE
isoComp_00034811	geneComp_00004536	ENST00000478217.5	ENSG00000117525.13	sictr	siERa	F3	protein_coding	processed_transcript	2.05046	1.45667	2.64425	0.032487	0.213114	0.812012	0.000101029	0.376254	0.00997007	0.742537	0.00997007	0.28544	5.23585	0.0250863	0.136717	0.00713333	0.2663	0.259167	0.0108854	0.0108854	NA	NA	0.0342614	FALSE	NA	0	TRUE
isoComp_00000083	geneComp_00000016	ENST00000265742.7	ENSG00000001629.9	sictr	siERa	ANKIB1	protein_coding	protein_coding	33.7608	28.4184	39.1032	0.570726	0.954186	0.419052	1.05e-08	28.5853	22.9408	34.2298	0.317072	1.17536	0.577128	1.79e-16	0.8413	0.807667	0.874933	0.0672667	0.0109172	0.0109172	FALSE	yes	1	TRUE	no	0	NA
isoComp_00126074	geneComp_00027086	ENST00000568353.6	ENSG00000258130.7	sictr	siERa	AC106782.1	protein_coding	protein_coding	1.0385	1.20177	0.875236	0.0699128	0.0858777	-0.485037	0.198346	0.107397	0.214795	0	0.0697493	0	-4.49054	NA	0.08935	0.1787	0	-0.1787	0.0110301	0.0110301	NA	NA	0.396353	FALSE	NA	0	TRUE
isoComp_00126071	geneComp_00027086	ENST00000550538.5	ENSG00000258130.7	sictr	siERa	AC106782.1	protein_coding	protein_coding	1.0385	1.20177	0.875236	0.0699128	0.0858777	-0.485037	0.198346	0.7695	0.790441	0.748559	0.0348998	0.128141	-0.0775331	0.960419	0.7519	0.661667	0.842133	0.180467	0.407932	0.0110301	FALSE	no	0.999982	TRUE	no	1	TRUE
isoComp_00089626	geneComp_00013079	ENST00000526451.5	ENSG00000175376.8	sictr	siERa	EIF1AD	protein_coding	protein_coding	45.3805	46.3447	44.4163	0.309834	1.94964	-0.101261	0.387151	14.9222	13.9301	15.9143	0.163359	0.399404	0.191994	0.309502	0.32975	0.300567	0.358933	0.0583667	0.0112003	0.0112003	FALSE	yes	0.93404	TRUE	no	0	NA
isoComp_00074805	geneComp_00010572	ENST00000508593.5	ENSG00000163697.16	sictr	siERa	APBB2	protein_coding	protein_coding	86.3951	75.3238	97.4665	4.93219	2.22156	0.329767	0.0015722	21.8794	22.2135	21.5453	0.503803	0.446163	-0.0440425	0.6628	0.2594	0.297333	0.221467	-0.0758667	0.0112435	0.0112435	FALSE	yes	1	TRUE	no	1	TRUE
isoComp_00074817	geneComp_00010572	ENST00000513611.5	ENSG00000163697.16	sictr	siERa	APBB2	protein_coding	protein_coding	86.3951	75.3238	97.4665	4.93219	2.22156	0.329767	0.0015722	10.6603	6.6614	14.6593	1.36169	0.267517	1.13673	0.000255824	0.118767	0.0869667	0.150567	0.0636	0.0221774	0.0112435	NA	NA	1	TRUE	NA	0	TRUE
isoComp_00035780	geneComp_00004685	ENST00000545891.5	ENSG00000119242.8	sictr	siERa	CCDC92	protein_coding	protein_coding	36.1145	40.1767	32.0523	0.473164	0.0387592	-0.367431	1.58e-06	25.1866	28.9126	21.4606	0.811781	0.368292	-0.429839	6.57e-07	0.694517	0.719467	0.669567	-0.0499	0.400627	0.0113419	FALSE	no	NA	NA	no	0	NA
isoComp_00061940	geneComp_00008528	ENST00000373701.7	ENSG00000147162.13	sictr	siERa	OGT	protein_coding	protein_coding	47.3607	50.2564	44.4649	1.29717	4.54882	-0.219528	0.0948878	2.12354	4.04501	0.202062	0.037749	0.202062	-4.25715	0.356931	0.0422	0.0806333	0.00376667	-0.0768667	0.0114525	0.0114525	FALSE	yes	1	TRUE	no	0	TRUE
isoComp_00061941	geneComp_00008528	ENST00000373719.7	ENSG00000147162.13	sictr	siERa	OGT	protein_coding	protein_coding	47.3607	50.2564	44.4649	1.29717	4.54882	-0.219528	0.0948878	24.2963	24.2938	24.2989	0.391724	0.85518	0.000303207	0.871664	0.518867	0.484233	0.5535	0.0692667	0.518034	0.0114525	FALSE	yes	1	TRUE	no	0	TRUE
isoComp_00079433	geneComp_00011338	ENST00000300030.7	ENSG00000166797.10	sictr	siERa	FAM96A	protein_coding	protein_coding	69.7216	72.0426	67.4007	1.44375	3.28196	-0.135784	0.245393	38.3061	41.6627	34.9494	0.686744	1.02278	-0.253422	0.0152284	0.548967	0.5784	0.519533	-0.0588667	0.0114918	0.0114918	FALSE	yes	0.990844	TRUE	yes	0	TRUE
isoComp_00079434	geneComp_00011338	ENST00000380290.7	ENSG00000166797.10	sictr	siERa	FAM96A	protein_coding	protein_coding	69.7216	72.0426	67.4007	1.44375	3.28196	-0.135784	0.245393	25.9677	24.878	27.0574	0.980999	2.19193	0.121104	0.902631	0.372633	0.345033	0.400233	0.0552	0.173727	0.0114918	FALSE	yes	0.494218	FALSE	yes	0	TRUE
isoComp_00091636	geneComp_00013469	ENST00000314957.3	ENSG00000177738.3	sictr	siERa	AC025171.1	sense_overlapping	sense_overlapping	4.95455	5.30356	4.60555	0.326837	0.191662	-0.248463	0.151821	2.42797	2.95876	1.89717	0.256494	0.220387	-0.638424	0.0331147	0.4885	0.566733	0.410267	-0.156467	0.521627	0.0117073	NA	NA	0.0399509	FALSE	NA	0	FALSE
isoComp_00020749	geneComp_00002654	ENST00000561566.1	ENSG00000103047.7	sictr	siERa	TANGO6	protein_coding	retained_intron	3.13233	2.95149	3.31317	0.259998	0.133239	0.13337	0.484183	0.126993	0.213595	0.0403905	0.117903	0.0403905	-2.14966	NA	0.03945	0.0667333	0.0121667	-0.0545667	0.606541	0.0117073	NA	NA	NA	NA	NA	0	NA
isoComp_00020754	geneComp_00002654	ENST00000568361.5	ENSG00000103047.7	sictr	siERa	TANGO6	protein_coding	retained_intron	3.13233	2.95149	3.31317	0.259998	0.133239	0.13337	0.484183	0.0720027	0.144005	0	0.00905708	0	-3.94491	NA	0.025	0.05	0	-0.05	0.0117073	0.0117073	NA	NA	NA	NA	NA	0	NA
isoComp_00020753	geneComp_00002654	ENST00000565852.1	ENSG00000103047.7	sictr	siERa	TANGO6	protein_coding	nonsense_mediated_decay	3.13233	2.95149	3.31317	0.259998	0.133239	0.13337	0.484183	0.447742	0.3017	0.593784	0.156734	0.203987	0.953875	0.87413	0.1373	0.0993	0.1753	0.076	0.859969	0.0117073	NA	NA	NA	NA	NA	0	NA
isoComp_00091638	geneComp_00013469	ENST00000503152.1	ENSG00000177738.3	sictr	siERa	AC025171.1	sense_overlapping	sense_overlapping	4.95455	5.30356	4.60555	0.326837	0.191662	-0.248463	0.151821	1.15176	0.746967	1.55656	0.17243	0.186843	1.04929	0.380326	0.237017	0.138167	0.335867	0.1977	0.0117073	0.0117073	NA	NA	0.0320945	FALSE	NA	0	FALSE
isoComp_00025481	geneComp_00003263	ENST00000336395.5	ENSG00000107140.15	sictr	siERa	TESK1	protein_coding	protein_coding	22.3122	23.326	21.2984	0.929465	0.575102	-0.17358	0.123083	15.6614	17.3217	14.0011	0.545723	0.597899	-0.306841	0.00217455	0.700117	0.743133	0.6571	-0.0860333	0.0117686	0.0117686	FALSE	yes	1	TRUE	no	0	NA
isoComp_00025485	geneComp_00003263	ENST00000498522.5	ENSG00000107140.15	sictr	siERa	TESK1	protein_coding	processed_transcript	22.3122	23.326	21.2984	0.929465	0.575102	-0.17358	0.123083	1.65781	1.21267	2.10294	0.189895	0.631402	0.789225	0.388268	0.0759333	0.0518	0.100067	0.0482667	0.613471	0.0117686	NA	NA	1	TRUE	NA	0	NA
isoComp_00096528	geneComp_00014532	ENST00000570382.1	ENSG00000184009.9	sictr	siERa	ACTG1	protein_coding	protein_coding	3498.9	3072.06	3925.73	127.781	85.8495	0.313041	0.000315514	701.569	713.663	689.475	69.2221	34.2166	-0.0497438	0.873564	0.203467	0.2313	0.175633	-0.0556667	0.0118511	0.0118511	FALSE	yes	0.0800673	FALSE	no	0	NA
isoComp_00096527	geneComp_00014532	ENST00000331925.6	ENSG00000184009.9	sictr	siERa	ACTG1	protein_coding	protein_coding	3498.9	3072.06	3925.73	127.781	85.8495	0.313041	0.000315514	1771.5	1467.84	2075.16	12.543	42.7901	0.499525	4.77e-12	0.504183	0.4797	0.528667	0.0489667	0.404648	0.0118511	FALSE	yes	1	TRUE	no	1	NA
isoComp_00105594	geneComp_00016339	ENST00000360310.5	ENSG00000198604.10	sictr	siERa	BAZ1A	protein_coding	protein_coding	31.3996	31.9328	30.8663	0.521008	2.03514	-0.0905456	0.451716	6.55011	7.86199	5.23824	0.431961	1.33882	-0.584894	0.191344	0.211083	0.246367	0.1758	-0.0705667	0.666848	0.0118972	FALSE	yes	1	TRUE	no	0	FALSE
isoComp_00105593	geneComp_00016339	ENST00000358716.8	ENSG00000198604.10	sictr	siERa	BAZ1A	protein_coding	protein_coding	31.3996	31.9328	30.8663	0.521008	2.03514	-0.0905456	0.451716	3.49687	2.35945	4.63429	0.152159	0.935336	0.970902	0.00283344	0.110717	0.0738333	0.1476	0.0737667	0.0118972	0.0118972	FALSE	yes	1	TRUE	no	0	FALSE
isoComp_00044063	geneComp_00005954	ENST00000252622.14	ENSG00000130332.14	sictr	siERa	LSM7	protein_coding	protein_coding	68.856	74.0407	63.6713	1.23519	2.46609	-0.258215	0.0188287	49.8875	55.6649	44.1101	0.96597	2.33179	-0.335592	0.00858902	0.721933	0.7518	0.692067	-0.0597333	0.0120165	0.0120165	FALSE	yes	0.456952	FALSE	no	0	NA
isoComp_00044065	geneComp_00005954	ENST00000585409.2	ENSG00000130332.14	sictr	siERa	LSM7	protein_coding	protein_coding	68.856	74.0407	63.6713	1.23519	2.46609	-0.258215	0.0188287	10.7224	9.91789	11.527	0.121534	1.00954	0.216707	0.826273	0.15805	0.133967	0.182133	0.0481667	0.260981	0.0120165	TRUE	no	0.0640145	FALSE	no	0	NA
isoComp_00104676	geneComp_00016176	ENST00000483177.5	ENSG00000197980.12	sictr	siERa	LEKR1	protein_coding	protein_coding	1.28438	1.18552	1.38323	0.0414948	0.0257366	0.187741	0.623005	0.195931	0.361847	0.0300156	0.119006	0.0251364	-3.21607	NA	0.160717	0.299867	0.0215667	-0.2783	0.0793558	0.0120994	FALSE	no	0.688587	TRUE	no	0	TRUE
isoComp_00104675	geneComp_00016176	ENST00000477399.5	ENSG00000197980.12	sictr	siERa	LEKR1	protein_coding	protein_coding	1.28438	1.18552	1.38323	0.0414948	0.0257366	0.187741	0.623005	0.0303599	0.0607197	0	0.0607197	0	-2.82211	NA	0.024	0.048	0	-0.048	0.948966	0.0120994	FALSE	no	0.71377	TRUE	no	0	TRUE
isoComp_00104679	geneComp_00016176	ENST00000491763.1	ENSG00000197980.12	sictr	siERa	LEKR1	protein_coding	protein_coding	1.28438	1.18552	1.38323	0.0414948	0.0257366	0.187741	0.623005	0.659754	0.545162	0.774346	0.0856605	0.0824827	0.498582	0.679623	0.5141	0.465767	0.562433	0.0966667	0.903128	0.0120994	FALSE	no	0.904941	TRUE	no	1	TRUE
isoComp_00104680	geneComp_00016176	ENST00000498839.5	ENSG00000197980.12	sictr	siERa	LEKR1	protein_coding	protein_coding	1.28438	1.18552	1.38323	0.0414948	0.0257366	0.187741	0.623005	0.0780169	0	0.156034	0	0.029886	4.0534	NA	0.0566833	0	0.113367	0.113367	0.0120994	0.0120994	FALSE	no	0.516209	TRUE	no	0	TRUE
isoComp_00049654	geneComp_00006753	ENST00000257934.8	ENSG00000135476.11	sictr	siERa	ESPL1	protein_coding	protein_coding	11.3269	15.1922	7.46153	1.17527	0.230358	-1.06824	2.98e-21	5.86082	8.2439	3.47773	0.335866	0.440179	-1.24279	6.64e-10	0.506633	0.5462	0.467067	-0.0791333	0.755791	0.012198	FALSE	yes	1	TRUE	no	0	TRUE
isoComp_00049659	geneComp_00006753	ENST00000552600.1	ENSG00000135476.11	sictr	siERa	ESPL1	protein_coding	retained_intron	11.3269	15.1922	7.46153	1.17527	0.230358	-1.06824	2.98e-21	1.02374	1.61221	0.435269	0.243708	0.231114	-1.86522	0.311758	0.0816167	0.1065	0.0567333	-0.0497667	0.797692	0.012198	NA	NA	0.140529	FALSE	NA	0	TRUE
isoComp_00049655	geneComp_00006753	ENST00000535123.6	ENSG00000135476.11	sictr	siERa	ESPL1	protein_coding	retained_intron	11.3269	15.1922	7.46153	1.17527	0.230358	-1.06824	2.98e-21	0.550992	0.468947	0.633037	0.0238983	0.048069	0.425035	0.771731	0.0582333	0.0315333	0.0849333	0.0534	0.012198	0.012198	NA	NA	0.999991	TRUE	NA	0	TRUE
isoComp_00010609	geneComp_00001303	ENST00000242576.6	ENSG00000076248.10	sictr	siERa	UNG	protein_coding	protein_coding	67.0563	83.481	50.6316	1.84821	1.97899	-0.761894	4.94e-19	40.3723	53.6156	27.129	1.68399	2.2765	-0.982554	1.04e-11	0.587967	0.642033	0.5339	-0.108133	0.0124377	0.0124377	FALSE	yes	0.998651	TRUE	no	0	TRUE
isoComp_00010610	geneComp_00001303	ENST00000336865.6	ENSG00000076248.10	sictr	siERa	UNG	protein_coding	protein_coding	67.0563	83.481	50.6316	1.84821	1.97899	-0.761894	4.94e-19	26.046	29.266	22.826	0.768463	0.491822	-0.358412	6.27e-07	0.401883	0.350767	0.453	0.102233	0.0161006	0.0124377	FALSE	yes	0.998641	TRUE	no	0	TRUE
isoComp_00048966	geneComp_00006653	ENST00000403796.6	ENSG00000134955.11	sictr	siERa	SLC37A2	protein_coding	protein_coding	2.72153	1.10889	4.33417	0.10924	0.498864	1.92201	4.86e-24	0.28584	0.188407	0.383273	0.114194	0.0990751	0.987066	0.67779	0.121083	0.156167	0.086	-0.0701667	0.921361	0.0124636	FALSE	yes	1	TRUE	no	0	TRUE
isoComp_00048965	geneComp_00006653	ENST00000354617.5	ENSG00000134955.11	sictr	siERa	SLC37A2	protein_coding	processed_transcript	2.72153	1.10889	4.33417	0.10924	0.498864	1.92201	4.86e-24	0.96296	0.44221	1.48371	0.0451248	0.180342	1.72384	5.28e-07	0.37055	0.3985	0.3426	-0.0559	0.842219	0.0124636	NA	NA	0.941391	TRUE	NA	0	TRUE
isoComp_00048964	geneComp_00006653	ENST00000308074.4	ENSG00000134955.11	sictr	siERa	SLC37A2	protein_coding	protein_coding	2.72153	1.10889	4.33417	0.10924	0.498864	1.92201	4.86e-24	1.02098	0.347731	1.69424	0.060974	0.0702921	2.25218	3.04e-12	0.359633	0.322033	0.397233	0.0752	0.841315	0.0124636	FALSE	yes	1	TRUE	no	0	TRUE
isoComp_00048969	geneComp_00006653	ENST00000532000.5	ENSG00000134955.11	sictr	siERa	SLC37A2	protein_coding	protein_coding	2.72153	1.10889	4.33417	0.10924	0.498864	1.92201	4.86e-24	0.236102	0.00664671	0.465558	0.00664671	0.129687	4.83631	NA	0.0554833	0.00623333	0.104733	0.0985	0.0124636	0.0124636	FALSE	yes	0.15091	FALSE	no	0	TRUE
isoComp_00071244	geneComp_00009991	ENST00000592423.1	ENSG00000160439.15	sictr	siERa	RDH13	protein_coding	processed_transcript	26.475	24.6196	28.3303	0.853976	2.52611	0.161304	0.254827	3.92356	2.9914	4.85571	0.194514	0.471451	0.697018	0.00208404	0.146333	0.121267	0.1714	0.0501333	0.0126375	0.0126375	NA	NA	0.0678501	FALSE	NA	1	NA
isoComp_00066085	geneComp_00009167	ENST00000640419.1	ENSG00000153094.22	sictr	siERa	BCL2L11	protein_coding	protein_coding	46.0749	37.6888	54.4609	1.98811	4.4456	0.491089	8.41e-05	5.33749	5.58412	5.09086	0.0960683	1.35459	-0.133171	0.969125	0.1202	0.148733	0.0916667	-0.0570667	0.19311	0.0126521	FALSE	yes	0.353663	FALSE	no	0	TRUE
isoComp_00066070	geneComp_00009167	ENST00000393256.7	ENSG00000153094.22	sictr	siERa	BCL2L11	protein_coding	protein_coding	46.0749	37.6888	54.4609	1.98811	4.4456	0.491089	8.41e-05	28.1309	21.167	35.0949	1.67459	2.4791	0.729169	5.34e-05	0.602867	0.560033	0.6457	0.0856667	0.0126521	0.0126521	FALSE	yes	0.757792	TRUE	no	1	TRUE
isoComp_00022407	geneComp_00002842	ENST00000221130.9	ENSG00000104687.12	sictr	siERa	GSR	protein_coding	protein_coding	53.2088	57.5301	48.8874	0.589459	0.559386	-0.275578	0.000122294	47.4227	49.5859	45.2595	1.42153	0.617202	-0.131682	0.118737	0.89435	0.862533	0.926167	0.0636333	0.432094	0.0126696	FALSE	no	NA	NA	no	0	NA
isoComp_00058612	geneComp_00007993	ENST00000336715.10	ENSG00000143373.17	sictr	siERa	ZNF687	protein_coding	protein_coding	45.9049	45.4176	46.3923	1.97962	1.20839	-0.0105009	0.943569	26.76	27.7832	25.7368	0.907076	0.795547	-0.11034	0.395247	0.583517	0.6124	0.554633	-0.0577667	0.0127202	0.0127202	FALSE	yes	1	TRUE	no	1	NA
isoComp_00058611	geneComp_00007993	ENST00000324048.9	ENSG00000143373.17	sictr	siERa	ZNF687	protein_coding	protein_coding	45.9049	45.4176	46.3923	1.97962	1.20839	-0.0105009	0.943569	14.1464	12.9611	15.3317	0.434641	0.127034	0.242158	0.0469871	0.308333	0.2857	0.330967	0.0452667	0.152505	0.0127202	FALSE	yes	1	TRUE	no	1	NA
isoComp_00106434	geneComp_00016552	ENST00000533481.1	ENSG00000203288.3	sictr	siERa	TDRKH-AS1	antisense_RNA	antisense_RNA	12.296	12.0886	12.5035	0.169346	0.491604	0.00566247	0.980286	2.20187	2.63197	1.77177	0.183251	0.0357834	-0.568299	0.429513	0.17995	0.217833	0.142067	-0.0757667	0.0759657	0.0127533	NA	NA	0.0250395	FALSE	NA	0	FALSE
isoComp_00106433	geneComp_00016552	ENST00000389897.3	ENSG00000203288.3	sictr	siERa	TDRKH-AS1	antisense_RNA	antisense_RNA	12.296	12.0886	12.5035	0.169346	0.491604	0.00566247	0.980286	10.0942	9.45664	10.7317	0.257533	0.480326	0.182295	0.711678	0.82005	0.782167	0.857933	0.0757667	0.0127533	0.0127533	NA	NA	0.0250648	FALSE	NA	0	FALSE
isoComp_00039402	geneComp_00005246	ENST00000396105.5	ENSG00000124201.14	sictr	siERa	ZNFX1	protein_coding	protein_coding	40.0535	33.9566	46.1504	0.764859	1.63337	0.401811	4.98e-08	13.4304	12.4619	14.3988	0.354014	0.799733	0.208274	0.216168	0.339283	0.366967	0.3116	-0.0553667	0.0276198	0.0129031	FALSE	yes	1	TRUE	no	0	TRUE
isoComp_00029587	geneComp_00003788	ENST00000229340.9	ENSG00000111737.11	sictr	siERa	RAB35	protein_coding	protein_coding	54.3465	54.2194	54.4737	0.347273	2.20236	-0.0332627	0.800908	42.1443	40.7853	43.5032	0.98354	1.19115	0.0930478	0.851291	0.775967	0.752267	0.799667	0.0474	0.354378	0.0129031	FALSE	no	NA	NA	no	0	NA
isoComp_00039400	geneComp_00005246	ENST00000371752.5	ENSG00000124201.14	sictr	siERa	ZNFX1	protein_coding	protein_coding	40.0535	33.9566	46.1504	0.764859	1.63337	0.401811	4.98e-08	26.0933	21.01	31.1766	0.629633	0.949103	0.56916	8.23e-14	0.647217	0.6186	0.675833	0.0572333	0.0129031	0.0129031	FALSE	yes	1	TRUE	no	0	TRUE
isoComp_00082841	geneComp_00011850	ENST00000566008.1	ENSG00000169018.5	sictr	siERa	FEM1B	protein_coding	protein_coding	28.3575	28.1598	28.5552	0.365558	1.47251	-0.0203891	0.88553	5.24251	6.04032	4.4447	0.174441	0.571517	-0.441683	0.264651	0.184567	0.214667	0.154467	-0.0602	0.0585813	0.0130941	NA	NA	0.999865	TRUE	NA	0	TRUE
isoComp_00070954	geneComp_00009955	ENST00000291572.12	ENSG00000160216.18	sictr	siERa	AGPAT3	protein_coding	protein_coding	59.9401	57.4375	62.4427	1.04519	1.03001	0.0796188	0.401255	30.1706	27.3993	32.9418	0.227635	0.831038	0.265693	0.012624	0.502317	0.477233	0.5274	0.0501667	0.0130941	0.0130941	FALSE	yes	0.999997	TRUE	no	0	NA
isoComp_00082840	geneComp_00011850	ENST00000306917.4	ENSG00000169018.5	sictr	siERa	FEM1B	protein_coding	protein_coding	28.3575	28.1598	28.5552	0.365558	1.47251	-0.0203891	0.88553	23.08	22.0495	24.1105	0.483726	0.902604	0.128858	0.676143	0.8142	0.782867	0.845533	0.0626667	0.0130941	0.0130941	FALSE	yes	1	TRUE	no	1	TRUE
isoComp_00062117	geneComp_00008559	ENST00000276416.10	ENSG00000147439.12	sictr	siERa	BIN3	protein_coding	protein_coding	11.7328	13.3151	10.1506	0.457045	0.230517	-0.434388	0.00095975	2.09285	3.36381	0.821881	0.445375	0.250906	-2.01993	8.13e-06	0.167783	0.2539	0.0816667	-0.172233	0.0133105	0.0133105	FALSE	yes	0.999943	TRUE	no	0	TRUE
isoComp_00031101	geneComp_00004035	ENST00000505285.5	ENSG00000113649.11	sictr	siERa	TCERG1	protein_coding	retained_intron	35.3924	38.3247	32.46	1.65247	2.44638	-0.281802	0.0151799	5.23666	6.9984	3.47492	0.803462	0.749478	-1.00796	0.0798619	0.1435	0.181533	0.105467	-0.0760667	0.116274	0.0133105	NA	NA	NA	NA	NA	0	NA
isoComp_00062123	geneComp_00008559	ENST00000520292.1	ENSG00000147439.12	sictr	siERa	BIN3	protein_coding	protein_coding	11.7328	13.3151	10.1506	0.457045	0.230517	-0.434388	0.00095975	1.58964	1.19231	1.98698	0.525056	0.17425	0.732012	0.709601	0.141567	0.0875333	0.1956	0.108067	0.223173	0.0133105	FALSE	no	0.962529	TRUE	no	0	TRUE
isoComp_00108565	geneComp_00017064	ENST00000428240.1	ENSG00000205726.14	sictr	siERa	ITSN1	protein_coding	processed_transcript	11.1038	11.0766	11.1311	0.715747	0.41194	-0.0329159	0.84743	0.764343	1.46473	0.0639517	0.324838	0.0639517	-4.31773	NA	0.0685167	0.130967	0.00606667	-0.1249	0.0134831	0.0134831	NA	NA	0.0229218	FALSE	NA	0	TRUE
isoComp_00012105	geneComp_00001482	ENST00000470490.1	ENSG00000081154.11	sictr	siERa	PCNP	protein_coding	processed_transcript	126.366	126.761	125.971	3.89945	2.17149	-0.0490772	0.624953	24.774	29.7909	19.7571	0.728391	2.2703	-0.592252	0.00541714	0.1959	0.2351	0.1567	-0.0784	0.0134831	0.0134831	NA	NA	0.0935552	FALSE	NA	0	NA
isoComp_00012101	geneComp_00001482	ENST00000265260.7	ENSG00000081154.11	sictr	siERa	PCNP	protein_coding	protein_coding	126.366	126.761	125.971	3.89945	2.17149	-0.0490772	0.624953	46.9521	43.9681	49.9362	0.905137	2.04894	0.183589	0.159982	0.3716	0.3471	0.3961	0.049	0.0523014	0.0134831	FALSE	yes	0.950913	TRUE	no	0	NA
isoComp_00108560	geneComp_00017064	ENST00000399338.8	ENSG00000205726.14	sictr	siERa	ITSN1	protein_coding	protein_coding	11.1038	11.0766	11.1311	0.715747	0.41194	-0.0329159	0.84743	1.81662	1.46154	2.1717	0.195407	0.438201	0.568125	0.409918	0.16355	0.130833	0.196267	0.0654333	0.666891	0.0134831	FALSE	yes	1	TRUE	no	0	TRUE
isoComp_00108562	geneComp_00017064	ENST00000399352.5	ENSG00000205726.14	sictr	siERa	ITSN1	protein_coding	protein_coding	11.1038	11.0766	11.1311	0.715747	0.41194	-0.0329159	0.84743	4.19082	3.76777	4.61386	0.135095	0.269675	0.291564	0.124905	0.37915	0.344367	0.413933	0.0695667	0.561094	0.0134831	FALSE	yes	1	TRUE	no	0	TRUE
isoComp_00086365	geneComp_00012519	ENST00000298523.9	ENSG00000172243.17	sictr	siERa	CLEC7A	protein_coding	protein_coding	2.73891	4.57188	0.905936	0.397627	0.208631	-2.37774	8.16e-19	0.740885	1.37591	0.105863	0.0700228	0.0222764	-3.58034	2.25e-09	0.2127	0.302867	0.122533	-0.180333	0.0137026	0.0137026	FALSE	no	0.898901	TRUE	no	0	TRUE
isoComp_00086367	geneComp_00012519	ENST00000310002.4	ENSG00000172243.17	sictr	siERa	CLEC7A	protein_coding	protein_coding	2.73891	4.57188	0.905936	0.397627	0.208631	-2.37774	8.16e-19	0.675591	1.17952	0.17166	0.389794	0.17166	-2.71107	0.369497	0.19585	0.247633	0.144067	-0.103567	0.678418	0.0137026	FALSE	no	0.343877	FALSE	no	0	TRUE
isoComp_00086371	geneComp_00012519	ENST00000525605.1	ENSG00000172243.17	sictr	siERa	CLEC7A	protein_coding	protein_coding	2.73891	4.57188	0.905936	0.397627	0.208631	-2.37774	8.16e-19	0.053068	0.0502268	0.0559091	0.0502268	0.029085	0.130073	NA	0.04565	0.0129	0.0784	0.0655	0.764752	0.0137026	FALSE	no	0.740756	TRUE	no	0	TRUE
isoComp_00086368	geneComp_00012519	ENST00000353231.9	ENSG00000172243.17	sictr	siERa	CLEC7A	protein_coding	protein_coding	2.73891	4.57188	0.905936	0.397627	0.208631	-2.37774	8.16e-19	0.998661	1.49075	0.506575	0.18656	0.0852498	-1.53863	8.91e-05	0.460517	0.3271	0.593933	0.266833	0.176356	0.0137026	FALSE	yes	0.996476	TRUE	no	1	TRUE
isoComp_00101952	geneComp_00015695	ENST00000482652.1	ENSG00000196236.12	sictr	siERa	XPNPEP3	protein_coding	processed_transcript	7.86223	7.61761	8.10685	0.351216	0.308068	0.0477468	0.778569	2.03766	2.33344	1.74188	0.0334682	0.102272	-0.419724	0.216454	0.26105	0.307267	0.214833	-0.0924333	0.0397627	0.0141835	NA	NA	0.0404295	FALSE	NA	0	TRUE
isoComp_00101948	geneComp_00015695	ENST00000357137.8	ENSG00000196236.12	sictr	siERa	XPNPEP3	protein_coding	protein_coding	7.86223	7.61761	8.10685	0.351216	0.308068	0.0477468	0.778569	1.87931	1.3364	2.42222	0.0878735	0.0593936	0.853169	3.09e-08	0.238117	0.176967	0.299267	0.1223	0.0141835	0.0141835	FALSE	yes	1	TRUE	no	0	TRUE
isoComp_00034743	geneComp_00004523	ENST00000372006.5	ENSG00000117461.14	sictr	siERa	PIK3R3	protein_coding	protein_coding	146.329	122.859	169.798	1.46511	3.07117	0.426285	1.3e-11	11.0067	5.91412	16.0994	0.426359	2.97725	1.44323	2.15e-09	0.07125	0.0480667	0.0944333	0.0463667	0.0142278	0.0142278	FALSE	no	NA	NA	no	0	NA
isoComp_00056831	geneComp_00007734	ENST00000589050.1	ENSG00000141425.17	sictr	siERa	RPRD1A	protein_coding	non_stop_decay	35.5616	36.8357	34.2876	1.04561	1.47742	-0.144177	0.194982	3.56024	4.65013	2.47034	0.433337	0.284316	-0.909831	0.010264	0.0989667	0.1261	0.0718333	-0.0542667	0.0142332	0.0142332	FALSE	yes	0.608508	TRUE	no	0	TRUE
isoComp_00056827	geneComp_00007734	ENST00000399022.8	ENSG00000141425.17	sictr	siERa	RPRD1A	protein_coding	protein_coding	35.5616	36.8357	34.2876	1.04561	1.47742	-0.144177	0.194982	21.5422	21.1376	21.9469	0.739669	1.30614	0.0541757	0.97934	0.607517	0.575233	0.6398	0.0645667	0.578711	0.0142332	FALSE	yes	0.999981	TRUE	no	0	TRUE
isoComp_00086044	geneComp_00012457	ENST00000248041.12	ENSG00000171903.16	sictr	siERa	CYP4F11	protein_coding	protein_coding	4.37536	4.71734	4.03339	0.0586461	0.0984318	-0.268727	0.0403163	3.36403	3.78014	2.94791	0.112096	0.0747292	-0.35767	0.0270069	0.766433	0.802	0.730867	-0.0711333	0.568069	0.0142377	FALSE	no	NA	NA	no	0	NA
isoComp_00086048	geneComp_00012457	ENST00000620614.4	ENSG00000171903.16	sictr	siERa	CYP4F11	protein_coding	protein_coding	4.37536	4.71734	4.03339	0.0586461	0.0984318	-0.268727	0.0403163	0.109134	0.218269	0	0.0739782	0	-4.51266	6.72e-05	0.0232833	0.0465667	0	-0.0465667	0.0142377	0.0142377	FALSE	no	NA	NA	no	0	NA
isoComp_00086046	geneComp_00012457	ENST00000402119.8	ENSG00000171903.16	sictr	siERa	CYP4F11	protein_coding	protein_coding	4.37536	4.71734	4.03339	0.0586461	0.0984318	-0.268727	0.0403163	0.380403	0.27462	0.486186	0.144101	0.111182	0.801844	0.704862	0.0886833	0.0577333	0.119633	0.0619	0.65051	0.0142377	FALSE	no	NA	NA	no	1	NA
isoComp_00070633	geneComp_00009905	ENST00000342694.6	ENSG00000159899.14	sictr	siERa	NPR2	protein_coding	protein_coding	1.78325	1.76632	1.80017	0.226478	0.360065	-0.0199783	0.968444	0.51659	0.652884	0.380297	0.0203565	0.0920859	-0.764184	0.203634	0.295267	0.383	0.207533	-0.175467	0.284503	0.0142692	FALSE	yes	1	TRUE	yes	1	TRUE
isoComp_00002639	geneComp_00000325	ENST00000432425.5	ENSG00000013441.15	sictr	siERa	CLK1	protein_coding	nonsense_mediated_decay	25.8879	23.4078	28.368	0.503932	1.95143	0.237074	0.0375944	7.59648	8.04039	7.15257	0.6264	1.07308	-0.168581	0.777929	0.297867	0.344967	0.250767	-0.0942	0.399454	0.0142692	TRUE	no	NA	NA	no	0	NA
isoComp_00070636	geneComp_00009905	ENST00000448821.5	ENSG00000159899.14	sictr	siERa	NPR2	protein_coding	nonsense_mediated_decay	1.78325	1.76632	1.80017	0.226478	0.360065	-0.0199783	0.968444	0.341189	0.409304	0.273074	0.134958	0.13976	-0.566815	0.879912	0.176517	0.2189	0.134133	-0.0847667	0.830611	0.0142692	NA	NA	0.118271	FALSE	NA	1	TRUE
isoComp_00070634	geneComp_00009905	ENST00000421267.5	ENSG00000159899.14	sictr	siERa	NPR2	protein_coding	protein_coding	1.78325	1.76632	1.80017	0.226478	0.360065	-0.0199783	0.968444	0.274442	0.323142	0.225741	0.199754	0.169355	-0.498936	0.959176	0.1351	0.160867	0.109333	-0.0515333	0.984425	0.0142692	NA	NA	0.448599	FALSE	NA	0	TRUE
isoComp_00002641	geneComp_00000325	ENST00000461326.1	ENSG00000013441.15	sictr	siERa	CLK1	protein_coding	retained_intron	25.8879	23.4078	28.368	0.503932	1.95143	0.237074	0.0375944	1.57896	0.819676	2.33824	0.094575	0.408556	1.50096	0.0967929	0.0583667	0.0349667	0.0817667	0.0468	0.0142692	0.0142692	NA	NA	NA	NA	NA	0	NA
isoComp_00070637	geneComp_00009905	ENST00000464810.5	ENSG00000159899.14	sictr	siERa	NPR2	protein_coding	retained_intron	1.78325	1.76632	1.80017	0.226478	0.360065	-0.0199783	0.968444	0.185028	0.156774	0.213282	0.0692991	0.0978779	0.420971	0.93592	0.127667	0.102333	0.153	0.0506667	0.969881	0.0142692	NA	NA	1	TRUE	NA	2	TRUE
isoComp_00070635	geneComp_00009905	ENST00000447210.5	ENSG00000159899.14	sictr	siERa	NPR2	protein_coding	protein_coding	1.78325	1.76632	1.80017	0.226478	0.360065	-0.0199783	0.968444	0.256594	0.0132934	0.499895	0.0132934	0.148995	4.45221	NA	0.15405	0.0101	0.298	0.2879	0.0142692	0.0142692	FALSE	yes	0.978515	TRUE	no	0	TRUE
isoComp_00119966	geneComp_00023570	ENST00000441655.2	ENSG00000240370.6	sictr	siERa	RPL13P5	transcribed_processed_pseudogene	transcribed_processed_pseudogene	3.06313	3.3395	2.78675	0.1675	0.346192	-0.298075	0.377683	0.710651	0.85833	0.562972	0.187818	0.290578	-0.599779	0.910805	0.2184	0.2531	0.1837	-0.0694	0.908218	0.0144737	NA	NA	0.946196	TRUE	NA	0	TRUE
isoComp_00119967	geneComp_00023570	ENST00000451612.5	ENSG00000240370.6	sictr	siERa	RPL13P5	transcribed_processed_pseudogene	processed_transcript	3.06313	3.3395	2.78675	0.1675	0.346192	-0.298075	0.377683	0.108744	0	0.217488	0	0.0950348	4.50772	NA	0.0361	0	0.0722	0.0722	0.0144737	0.0144737	NA	NA	0.145204	FALSE	NA	0	TRUE
isoComp_00022370	geneComp_00002836	ENST00000519292.5	ENSG00000104626.14	sictr	siERa	ERI1	protein_coding	protein_coding	6.83243	6.53055	7.13431	0.238465	0.378274	0.0867795	0.551863	1.00027	1.16061	0.839937	0.246205	0.15693	-0.461835	0.634651	0.1472	0.176433	0.117967	-0.0584667	0.767542	0.0146404	TRUE	no	NA	NA	no	0	NA
isoComp_00041502	geneComp_00005582	ENST00000395314.7	ENSG00000126777.17	sictr	siERa	KTN1	protein_coding	protein_coding	63.8875	56.3846	71.3905	1.70777	3.79114	0.298943	0.000836953	18.0917	17.6644	18.5191	0.912544	1.29685	0.0681273	0.963916	0.285983	0.3129	0.259067	-0.0538333	0.0147318	0.0147318	FALSE	no	1	TRUE	no	0	NA
isoComp_00022899	geneComp_00002898	ENST00000354227.9	ENSG00000104936.17	sictr	siERa	DMPK	protein_coding	protein_coding	20.6683	23.8546	17.4819	0.705506	1.15516	-0.490439	3.4e-06	4.46889	6.06169	2.8761	0.62452	0.0956574	-1.07298	2.19e-07	0.209217	0.253133	0.1653	-0.0878333	0.0147814	0.0147814	FALSE	yes	1	TRUE	no	0	TRUE
isoComp_00022898	geneComp_00002898	ENST00000291270.8	ENSG00000104936.17	sictr	siERa	DMPK	protein_coding	protein_coding	20.6683	23.8546	17.4819	0.705506	1.15516	-0.490439	3.4e-06	7.21595	8.90219	5.52971	0.253933	0.181985	-0.68597	3.15e-09	0.346783	0.3733	0.320267	-0.0530333	0.636113	0.0147814	FALSE	yes	1	TRUE	no	0	TRUE
isoComp_00022912	geneComp_00002898	ENST00000600757.5	ENSG00000104936.17	sictr	siERa	DMPK	protein_coding	protein_coding	20.6683	23.8546	17.4819	0.705506	1.15516	-0.490439	3.4e-06	2.30766	2.0576	2.55772	0.21612	0.246949	0.312528	0.593713	0.11625	0.0867667	0.145733	0.0589667	0.064069	0.0147814	FALSE	yes	1	TRUE	no	1	TRUE
isoComp_00042383	geneComp_00005700	ENST00000514888.5	ENSG00000128050.8	sictr	siERa	PAICS	protein_coding	protein_coding	81.9285	101.249	62.6083	1.08414	2.01688	-0.734736	5.34e-25	10.5171	14.7167	6.31747	2.80431	3.58428	-1.21873	0.701076	0.121817	0.145733	0.0979	-0.0478333	0.871583	0.0155616	FALSE	no	NA	NA	no	0	NA
isoComp_00042376	geneComp_00005700	ENST00000264221.6	ENSG00000128050.8	sictr	siERa	PAICS	protein_coding	protein_coding	81.9285	101.249	62.6083	1.08414	2.01688	-0.734736	5.34e-25	30.3689	35.6866	25.0512	3.0437	2.08567	-0.510332	0.00545472	0.3776	0.352033	0.403167	0.0511333	0.83061	0.0155616	FALSE	no	NA	NA	no	0	NA
isoComp_00037651	geneComp_00004973	ENST00000490422.1	ENSG00000121741.16	sictr	siERa	ZMYM2	protein_coding	processed_transcript	89.1667	85.85	92.4834	2.80722	3.10574	0.0667304	0.525578	7.04646	9.54582	4.5471	1.57641	0.822058	-1.06826	0.0877293	0.0801	0.110567	0.0496333	-0.0609333	0.0203433	0.0159097	NA	NA	0.0456881	FALSE	NA	0	TRUE
isoComp_00069982	geneComp_00009808	ENST00000331923.8	ENSG00000159086.14	sictr	siERa	PAXBP1	protein_coding	protein_coding	11.754	11.536	11.9719	0.250085	0.934296	0.0112726	0.951053	4.25852	4.54812	3.96893	0.14709	0.350666	-0.196059	0.4619	0.365183	0.395167	0.3352	-0.0599667	0.75903	0.0159097	FALSE	yes	1	TRUE	no	0	TRUE
isoComp_00069984	geneComp_00009808	ENST00000443785.5	ENSG00000159086.14	sictr	siERa	PAXBP1	protein_coding	nonsense_mediated_decay	11.754	11.536	11.9719	0.250085	0.934296	0.0112726	0.951053	0.956446	1.26119	0.651703	0.128187	0.390169	-0.941923	0.886043	0.0797667	0.108967	0.0505667	-0.0584	0.750833	0.0159097	TRUE	no	1	TRUE	no	0	TRUE
isoComp_00069985	geneComp_00009808	ENST00000464256.1	ENSG00000159086.14	sictr	siERa	PAXBP1	protein_coding	retained_intron	11.754	11.536	11.9719	0.250085	0.934296	0.0112726	0.951053	1.76019	1.42991	2.09047	0.0965156	0.181889	0.544737	0.226177	0.149233	0.124067	0.1744	0.0503333	0.262263	0.0159097	NA	NA	1	TRUE	NA	0	TRUE
isoComp_00037646	geneComp_00004973	ENST00000382871.3	ENSG00000121741.16	sictr	siERa	ZMYM2	protein_coding	protein_coding	89.1667	85.85	92.4834	2.80722	3.10574	0.0667304	0.525578	57.3266	52.049	62.6042	1.49698	2.57381	0.266342	0.00757452	0.641767	0.606933	0.6766	0.0696667	0.0159097	0.0159097	FALSE	yes	1	TRUE	no	1	TRUE
isoComp_00069986	geneComp_00009808	ENST00000466846.5	ENSG00000159086.14	sictr	siERa	PAXBP1	protein_coding	retained_intron	11.754	11.536	11.9719	0.250085	0.934296	0.0112726	0.951053	2.37376	1.88441	2.86311	0.0924097	0.217735	0.600863	0.00425893	0.2012	0.163167	0.239233	0.0760667	0.0159097	0.0159097	NA	NA	0.999999	TRUE	NA	1	TRUE
isoComp_00017696	geneComp_00002220	ENST00000216218.7	ENSG00000100380.13	sictr	siERa	ST13	protein_coding	protein_coding	201.575	185.093	218.057	2.19281	7.0257	0.196479	0.0217911	61.6086	61.7993	61.418	1.18274	1.00174	-0.00892615	0.842203	0.30805	0.3339	0.2822	-0.0517	0.0160161	0.0160161	FALSE	yes	1	TRUE	no	1	NA
isoComp_00109618	geneComp_00017536	ENST00000378312.8	ENSG00000213593.9	sictr	siERa	TMX2	protein_coding	protein_coding	69.3213	62.4042	76.2384	1.1789	1.98326	0.249534	0.00293301	7.8063	8.626	6.98659	0.523808	0.26937	-0.303711	0.133028	0.115233	0.138633	0.0918333	-0.0468	0.0160161	0.0160161	FALSE	yes	0.998533	TRUE	no	0	NA
isoComp_00109617	geneComp_00017536	ENST00000278422.8	ENSG00000213593.9	sictr	siERa	TMX2	protein_coding	protein_coding	69.3213	62.4042	76.2384	1.1789	1.98326	0.249534	0.00293301	54.9775	47.3084	62.6465	1.66004	2.12231	0.405065	0.0011527	0.789533	0.757667	0.8214	0.0637333	0.0185043	0.0160161	FALSE	yes	0.999937	TRUE	no	0	NA
isoComp_00109872	geneComp_00017630	ENST00000521889.5	ENSG00000213865.7	sictr	siERa	C8orf44	protein_coding	protein_coding	1.97679	1.70432	2.24925	0.0441561	0.0744756	0.358927	0.197689	0.628273	0.599509	0.657037	0.0241398	0.0112694	0.13012	0.981947	0.3221	0.3517	0.2925	-0.0592	0.819861	0.0161292	FALSE	no	0.1909	FALSE	no	0	FALSE
isoComp_00109871	geneComp_00017630	ENST00000521113.1	ENSG00000213865.7	sictr	siERa	C8orf44	protein_coding	processed_transcript	1.97679	1.70432	2.24925	0.0441561	0.0744756	0.358927	0.197689	0.0833183	0	0.166637	0	0.0388533	4.14271	NA	0.0374	0	0.0748	0.0748	0.0161292	0.0161292	NA	NA	0.0339748	FALSE	NA	0	FALSE
isoComp_00101432	geneComp_00015585	ENST00000590674.1	ENSG00000189144.13	sictr	siERa	ZNF573	protein_coding	processed_transcript	1.37137	1.31948	1.42326	0.372093	0.138616	0.0639063	0.918702	0.0916182	0.183236	0	0.106497	0	-4.27229	NA	0.05735	0.1147	0	-0.1147	0.342746	0.0166252	NA	NA	0.00887226	FALSE	NA	0	TRUE
isoComp_00101433	geneComp_00015585	ENST00000591516.6	ENSG00000189144.13	sictr	siERa	ZNF573	protein_coding	nonsense_mediated_decay	1.37137	1.31948	1.42326	0.372093	0.138616	0.0639063	0.918702	0.195171	0.214321	0.176021	0.0187831	0.0130932	-0.270102	NA	0.158717	0.19	0.127433	-0.0625667	0.893399	0.0166252	TRUE	yes	0.73392	TRUE	no	0	TRUE
isoComp_00101427	geneComp_00015585	ENST00000586155.5	ENSG00000189144.13	sictr	siERa	ZNF573	protein_coding	nonsense_mediated_decay	1.37137	1.31948	1.42326	0.372093	0.138616	0.0639063	0.918702	0.228434	0.227939	0.228928	0.0301928	0.0415889	0.00598236	0.988431	0.185467	0.2126	0.158333	-0.0542667	0.951481	0.0166252	TRUE	yes	1	TRUE	no	0	TRUE
isoComp_00101424	geneComp_00015585	ENST00000494605.2	ENSG00000189144.13	sictr	siERa	ZNF573	protein_coding	processed_transcript	1.37137	1.31948	1.42326	0.372093	0.138616	0.0639063	0.918702	0.0679442	0.0398803	0.0960082	0.0398803	0.0480284	1.08763	NA	0.0470167	0.0195	0.0745333	0.0550333	0.866268	0.0166252	NA	NA	0.0597294	FALSE	NA	0	TRUE
isoComp_00101422	geneComp_00015585	ENST00000378445.8	ENSG00000189144.13	sictr	siERa	ZNF573	protein_coding	protein_coding	1.37137	1.31948	1.42326	0.372093	0.138616	0.0639063	0.918702	0.215538	0.121116	0.30996	0.0673585	0.156273	1.28704	NA	0.169683	0.135233	0.204133	0.0689	0.978223	0.0166252	FALSE	yes	0.0949943	FALSE	no	0	TRUE
isoComp_00101426	geneComp_00015585	ENST00000585724.5	ENSG00000189144.13	sictr	siERa	ZNF573	protein_coding	protein_coding	1.37137	1.31948	1.42326	0.372093	0.138616	0.0639063	0.918702	0.0950338	0	0.190068	0	0.0670545	4.32242	NA	0.0655333	0	0.131067	0.131067	0.0166252	0.0166252	FALSE	no	0.0566303	FALSE	no	0	TRUE
isoComp_00080426	geneComp_00011491	ENST00000567736.5	ENSG00000167522.14	sictr	siERa	ANKRD11	protein_coding	processed_transcript	57.4482	57.6886	57.2078	1.10762	2.36901	-0.0537774	0.626228	13.8622	15.4398	12.2847	0.59297	0.225302	-0.32955	0.000359035	0.241467	0.267733	0.2152	-0.0525333	0.0166895	0.0166895	NA	NA	0.999171	TRUE	NA	0	TRUE
isoComp_00094538	geneComp_00014124	ENST00000462406.1	ENSG00000182022.17	sictr	siERa	CHST15	protein_coding	protein_coding	32.5729	28.3874	36.7585	0.699595	0.508376	0.330967	1.67e-05	5.61824	5.68936	5.54712	0.678179	0.323483	-0.0364617	0.960492	0.17535	0.199467	0.151233	-0.0482333	0.435025	0.0166895	FALSE	no	0.0778735	FALSE	no	0	NA
isoComp_00080417	geneComp_00011491	ENST00000378330.6	ENSG00000167522.14	sictr	siERa	ANKRD11	protein_coding	protein_coding	57.4482	57.6886	57.2078	1.10762	2.36901	-0.0537774	0.626228	12.0644	10.5966	13.5322	0.791006	2.10606	0.352507	0.367966	0.20925	0.184	0.2345	0.0505	0.571474	0.0166895	FALSE	yes	1	TRUE	no	0	TRUE
isoComp_00094537	geneComp_00014124	ENST00000435907.5	ENSG00000182022.17	sictr	siERa	CHST15	protein_coding	protein_coding	32.5729	28.3874	36.7585	0.699595	0.508376	0.330967	1.67e-05	21.5734	17.5869	25.5598	0.170854	0.69738	0.53912	9.63e-18	0.6576	0.620133	0.695067	0.0749333	0.0166895	0.0166895	FALSE	yes	1	TRUE	no	0	NA
isoComp_00089224	geneComp_00013021	ENST00000374271.8	ENSG00000175087.9	sictr	siERa	PDIK1L	protein_coding	protein_coding	10.7523	10.4735	11.0312	0.393503	0.31223	0.0343839	0.817504	3.64612	4.32717	2.96507	0.345839	0.377012	-0.543832	0.0677202	0.33985	0.412133	0.267567	-0.144567	0.0315445	0.0167389	FALSE	yes	0.999976	TRUE	no	0	FALSE
isoComp_00089225	geneComp_00013021	ENST00000619836.4	ENSG00000175087.9	sictr	siERa	PDIK1L	protein_coding	protein_coding	10.7523	10.4735	11.0312	0.393503	0.31223	0.0343839	0.817504	4.60534	3.58841	5.62228	0.289074	0.157762	0.646361	0.000293204	0.4275	0.3453	0.5097	0.1644	0.0167389	0.0167389	FALSE	yes	0.999992	TRUE	no	0	FALSE
isoComp_00050535	geneComp_00006874	ENST00000495244.6	ENSG00000136104.19	sictr	siERa	RNASEH2B	protein_coding	processed_transcript	23.8993	24.0952	23.7034	0.695218	1.1662	-0.0620664	0.699448	10.592	12.2178	8.96624	0.174485	0.653233	-0.44598	0.0273292	0.4436	0.508367	0.378833	-0.129533	0.016815	0.016815	NA	NA	0.999875	TRUE	NA	0	TRUE
isoComp_00041163	geneComp_00005532	ENST00000421756.5	ENSG00000126217.20	sictr	siERa	MCF2L	protein_coding	protein_coding	22.2217	24.2555	20.1879	0.240125	1.37927	-0.308044	0.00289794	1.63592	2.6858	0.586045	0.743059	0.0934225	-2.17722	5.87e-06	0.0698333	0.110833	0.0288333	-0.082	0.0396852	0.016815	FALSE	yes	1	TRUE	no	0	NA
isoComp_00050536	geneComp_00006874	ENST00000611510.5	ENSG00000136104.19	sictr	siERa	RNASEH2B	protein_coding	protein_coding	23.8993	24.0952	23.7034	0.695218	1.1662	-0.0620664	0.699448	4.33104	3.74508	4.91699	0.599005	0.551604	0.391864	0.639369	0.180683	0.1552	0.206167	0.0509667	0.548324	0.016815	FALSE	yes	0.999984	TRUE	no	0	TRUE
isoComp_00050539	geneComp_00006874	ENST00000621641.1	ENSG00000136104.19	sictr	siERa	RNASEH2B	protein_coding	retained_intron	23.8993	24.0952	23.7034	0.695218	1.1662	-0.0620664	0.699448	3.91767	2.80492	5.03042	0.716464	0.93822	0.840448	0.501532	0.16285	0.114933	0.210767	0.0958333	0.325487	0.016815	NA	NA	0.0369962	FALSE	NA	0	TRUE
isoComp_00073843	geneComp_00010414	ENST00000368902.1	ENSG00000163156.11	sictr	siERa	SCNM1	protein_coding	protein_coding	58.7725	62.2986	55.2465	1.26221	1.0425	-0.214874	0.0263266	29.7295	33.9223	25.5368	1.1316	1.60662	-0.409517	0.0144063	0.50295	0.544267	0.461633	-0.0826333	0.0814581	0.0170233	FALSE	yes	0.961382	TRUE	no	0	TRUE
isoComp_00052241	geneComp_00007146	ENST00000525999.5	ENSG00000137573.13	sictr	siERa	SULF1	protein_coding	protein_coding	9.38664	12.8885	5.8848	0.684318	0.180517	-1.17551	2.1e-27	1.32315	2.0943	0.551997	0.351457	0.115326	-1.90471	0.00609026	0.13035	0.165867	0.0948333	-0.0710333	0.603283	0.0170233	FALSE	no	NA	NA	no	0	NA
isoComp_00052237	geneComp_00007146	ENST00000419716.7	ENSG00000137573.13	sictr	siERa	SULF1	protein_coding	protein_coding	9.38664	12.8885	5.8848	0.684318	0.180517	-1.17551	2.1e-27	2.08879	2.62351	1.55407	0.220057	0.110759	-0.75168	0.000780204	0.233183	0.202933	0.263433	0.0605	0.325406	0.0170233	FALSE	no	NA	NA	no	0	NA
isoComp_00073849	geneComp_00010414	ENST00000602841.5	ENSG00000163156.11	sictr	siERa	SCNM1	protein_coding	protein_coding	58.7725	62.2986	55.2465	1.26221	1.0425	-0.214874	0.0263266	10.7778	9.41424	12.1415	0.277986	0.838971	0.366682	0.236332	0.185733	0.151367	0.2201	0.0687333	0.0170233	0.0170233	FALSE	yes	0.996645	TRUE	no	0	TRUE
isoComp_00049964	geneComp_00006791	ENST00000564996.5	ENSG00000135686.12	sictr	siERa	KLHL36	protein_coding	protein_coding	55.2671	49.8035	60.7307	1.40184	0.41759	0.245036	0.00222698	28.1688	27.1475	29.19	1.06271	0.574699	0.104618	0.844128	0.512733	0.544867	0.4806	-0.0642667	0.0172229	0.0172229	FALSE	yes	1	TRUE	no	0	TRUE
isoComp_00049962	geneComp_00006791	ENST00000325279.4	ENSG00000135686.12	sictr	siERa	KLHL36	protein_coding	retained_intron	55.2671	49.8035	60.7307	1.40184	0.41759	0.245036	0.00222698	22.9688	18.8235	27.114	0.263423	0.636624	0.526268	8.53e-19	0.412633	0.378733	0.446533	0.0678	0.0546574	0.0172229	NA	NA	0.986051	TRUE	NA	0	TRUE
isoComp_00120124	geneComp_00023667	ENST00000371658.3	ENSG00000240849.10	sictr	siERa	TMEM189	protein_coding	nonsense_mediated_decay	108.848	138.207	79.489	5.2133	3.79847	-0.838643	3.74e-23	9.29068	14.0729	4.50852	0.819704	1.57108	-1.64002	0.00562646	0.0785333	0.101667	0.0554	-0.0462667	0.378107	0.0172285	TRUE	no	NA	NA	no	0	NA
isoComp_00013127	geneComp_00001623	ENST00000262675.11	ENSG00000085831.15	sictr	siERa	TTC39A	protein_coding	protein_coding	68.9453	70.614	67.2766	1.49947	1.33475	-0.110467	0.190507	10.3329	12.4285	8.23726	0.555082	0.724973	-0.592821	0.000407862	0.149133	0.176	0.122267	-0.0537333	0.0172898	0.0172898	FALSE	yes	1	TRUE	no	0	NA
isoComp_00075041	geneComp_00010604	ENST00000466067.1	ENSG00000163811.11	sictr	siERa	WDR43	protein_coding	retained_intron	31.323	32.6103	30.0358	1.35399	1.06327	-0.158326	0.12912	5.16809	6.24944	4.08674	1.24526	0.289492	-0.611557	0.343689	0.163167	0.1893	0.137033	-0.0522667	0.666891	0.0175839	NA	NA	0.991768	TRUE	NA	0	TRUE
isoComp_00075037	geneComp_00010604	ENST00000407426.7	ENSG00000163811.11	sictr	siERa	WDR43	protein_coding	protein_coding	31.323	32.6103	30.0358	1.35399	1.06327	-0.158326	0.12912	23.5725	23.0883	24.0567	0.820722	0.283749	0.059249	0.956721	0.755467	0.708567	0.802367	0.0938	0.0175839	0.0175839	FALSE	yes	1	TRUE	no	0	TRUE
isoComp_00060890	geneComp_00008329	ENST00000617412.1	ENSG00000145632.14	sictr	siERa	PLK2	protein_coding	protein_coding	409.307	450.021	368.593	17.1235	6.15995	-0.328857	9.46e-05	24.6581	17.6247	31.6916	4.58141	2.97865	0.846138	0.313661	0.0628667	0.0398667	0.0858667	0.046	0.0827898	0.0179536	FALSE	no	NA	NA	no	1	NA
isoComp_00099211	geneComp_00015072	ENST00000374076.8	ENSG00000186501.14	sictr	siERa	TMEM222	protein_coding	protein_coding	32.9687	31.7551	34.1823	0.818184	1.08315	0.0645923	0.617057	2.06149	2.85792	1.26505	0.31195	0.392998	-1.16945	0.1056	0.0630667	0.0897333	0.0364	-0.0533333	0.324648	0.0179896	FALSE	yes	0.998786	TRUE	no	0	FALSE
isoComp_00021463	geneComp_00002732	ENST00000562711.6	ENSG00000103528.16	sictr	siERa	SYT17	protein_coding	protein_coding	5.71695	6.79209	4.64181	0.579311	0.0678494	-0.59055	8.93e-05	0.448209	0.649908	0.24651	0.0799808	0.24651	-1.36325	0.81746	0.0752333	0.0987667	0.0517	-0.0470667	0.503103	0.0179896	FALSE	no	NA	NA	no	1	NA
isoComp_00044257	geneComp_00005986	ENST00000427978.6	ENSG00000130529.15	sictr	siERa	TRPM4	protein_coding	protein_coding	24.2883	24.1178	24.4588	0.319691	1.12454	-0.0217343	0.873817	3.08811	3.60541	2.57081	0.302134	1.02688	-0.486333	0.604372	0.12585	0.149233	0.102467	-0.0467667	0.686532	0.0179896	FALSE	no	NA	NA	no	0	NA
isoComp_00021460	geneComp_00002732	ENST00000355377.6	ENSG00000103528.16	sictr	siERa	SYT17	protein_coding	protein_coding	5.71695	6.79209	4.64181	0.579311	0.0678494	-0.59055	8.93e-05	2.17379	2.42602	1.92155	0.169523	0.236142	-0.334767	0.359232	0.386683	0.3583	0.415067	0.0567667	0.863644	0.0179896	FALSE	no	NA	NA	no	1	NA
isoComp_00099218	geneComp_00015072	ENST00000608611.5	ENSG00000186501.14	sictr	siERa	TMEM222	protein_coding	protein_coding	32.9687	31.7551	34.1823	0.818184	1.08315	0.0645923	0.617057	25.019	23.1364	26.9016	0.0845832	0.425771	0.21744	0.13563	0.7589	0.729433	0.788367	0.0589333	0.0179896	0.0179896	FALSE	yes	0.994908	TRUE	no	0	FALSE
isoComp_00012560	geneComp_00001542	ENST00000356489.9	ENSG00000083123.14	sictr	siERa	BCKDHB	protein_coding	protein_coding	10.7143	9.82106	11.6076	0.0888598	0.435359	0.200949	0.093038	7.38525	7.31985	7.45064	0.117305	0.436715	0.0255149	0.990633	0.69315	0.745433	0.640867	-0.104567	0.0180371	0.0180371	FALSE	yes	1	TRUE	no	0	TRUE
isoComp_00012559	geneComp_00001542	ENST00000320393.8	ENSG00000083123.14	sictr	siERa	BCKDHB	protein_coding	protein_coding	10.7143	9.82106	11.6076	0.0888598	0.435359	0.200949	0.093038	3.26364	2.4641	4.06317	0.12924	0.11322	0.719248	4.29e-06	0.3011	0.250867	0.351333	0.100467	0.0522903	0.0180371	FALSE	yes	1	TRUE	no	1	TRUE
isoComp_00051559	geneComp_00007043	ENST00000526117.5	ENSG00000136944.17	sictr	siERa	LMX1B	protein_coding	protein_coding	31.4418	35.5709	27.3127	2.36996	0.511383	-0.423023	6.07e-05	7.75013	9.88782	5.61245	0.709541	0.28198	-0.815913	1.02e-05	0.241917	0.277933	0.2059	-0.0720333	0.0180601	0.0180601	FALSE	yes	1	TRUE	no	0	TRUE
isoComp_00051558	geneComp_00007043	ENST00000373474.8	ENSG00000136944.17	sictr	siERa	LMX1B	protein_coding	protein_coding	31.4418	35.5709	27.3127	2.36996	0.511383	-0.423023	6.07e-05	15.8557	17.1941	14.5174	1.40068	0.750248	-0.243971	0.151468	0.507667	0.4824	0.532933	0.0505333	0.747208	0.0180601	FALSE	yes	1	TRUE	no	0	TRUE
isoComp_00069022	geneComp_00009645	ENST00000288439.9	ENSG00000157637.12	sictr	siERa	SLC38A10	protein_coding	protein_coding	39.2375	41.5883	36.8868	1.00822	1.17718	-0.215096	0.0116138	8.03323	9.78068	6.28577	0.440077	0.187128	-0.637026	1.62e-07	0.203117	0.2352	0.171033	-0.0641667	0.0183089	0.0183089	FALSE	yes	1	TRUE	no	0	NA
isoComp_00069023	geneComp_00009645	ENST00000374759.7	ENSG00000157637.12	sictr	siERa	SLC38A10	protein_coding	protein_coding	39.2375	41.5883	36.8868	1.00822	1.17718	-0.215096	0.0116138	22.1763	22.5485	21.8041	0.520102	0.47634	-0.0484097	0.624329	0.56725	0.5424	0.5921	0.0497	0.439328	0.0183089	FALSE	yes	1	TRUE	no	0	NA
isoComp_00028641	geneComp_00003674	ENST00000540411.5	ENSG00000110906.12	sictr	siERa	KCTD10	protein_coding	protein_coding	49.066	50.4288	47.7032	1.47058	0.371561	-0.120999	0.184886	1.41841	2.83682	0	1.43162	0	-8.15321	3.77e-05	0.0275	0.055	0	-0.055	0.0185946	0.0185946	FALSE	yes	0.999996	TRUE	no	0	TRUE
isoComp_00028633	geneComp_00003674	ENST00000228495.10	ENSG00000110906.12	sictr	siERa	KCTD10	protein_coding	protein_coding	49.066	50.4288	47.7032	1.47058	0.371561	-0.120999	0.184886	22.2838	19.9479	24.6196	1.12687	0.59061	0.303435	0.0624458	0.4569	0.3975	0.5163	0.1188	0.0353937	0.0185946	FALSE	yes	0.999863	TRUE	no	1	TRUE
isoComp_00008826	geneComp_00001096	ENST00000493974.1	ENSG00000070759.16	sictr	siERa	TESK2	protein_coding	processed_transcript	4.627	4.63985	4.61416	0.10091	0.141632	-0.0486667	0.794303	0.612148	0.796762	0.427535	0.0781282	0.0560805	-0.882746	0.700869	0.132317	0.172	0.0926333	-0.0793667	0.305641	0.018927	NA	NA	0.0203274	FALSE	NA	0	TRUE
isoComp_00008824	geneComp_00001096	ENST00000372086.3	ENSG00000070759.16	sictr	siERa	TESK2	protein_coding	protein_coding	4.627	4.63985	4.61416	0.10091	0.141632	-0.0486667	0.794303	3.75678	3.464	4.04956	0.198985	0.128785	0.224725	0.569982	0.81155	0.745467	0.877633	0.132167	0.018927	0.018927	FALSE	yes	1	TRUE	no	0	TRUE
isoComp_00093377	geneComp_00013840	ENST00000320159.2	ENSG00000180035.12	sictr	siERa	ZNF48	protein_coding	protein_coding	16.7639	15.819	17.7088	0.732256	0.350868	0.11974	0.338273	3.32296	3.83519	2.81072	0.28148	0.209628	-0.446992	0.0777776	0.20045	0.242467	0.158433	-0.0840333	0.0189538	0.0189538	FALSE	yes	1	TRUE	no	1	TRUE
isoComp_00063263	geneComp_00008733	ENST00000469480.1	ENSG00000149016.15	sictr	siERa	TUT1	protein_coding	retained_intron	18.8431	17.4438	20.2424	0.131578	1.03816	0.174781	0.12873	3.44766	3.83097	3.06434	0.336432	0.210993	-0.321192	0.337579	0.185433	0.219433	0.151433	-0.068	0.129846	0.0189538	NA	NA	0.999999	TRUE	NA	2	TRUE
isoComp_00068963	geneComp_00009638	ENST00000459939.5	ENSG00000157578.13	sictr	siERa	LCA5L	protein_coding	processed_transcript	6.00772	5.59776	6.41768	0.10107	0.220148	0.15734	0.360761	0.584679	0.404506	0.764851	0.111982	0.105384	0.902527	0.61022	0.0957	0.0725	0.1189	0.0464	0.707146	0.0189538	NA	NA	NA	NA	NA	0	NA
isoComp_00093378	geneComp_00013840	ENST00000528032.5	ENSG00000180035.12	sictr	siERa	ZNF48	protein_coding	protein_coding	16.7639	15.819	17.7088	0.732256	0.350868	0.11974	0.338273	2.00159	1.29746	2.70572	0.467477	0.0984394	1.05457	0.399213	0.116733	0.0803333	0.153133	0.0728	0.381936	0.0189538	FALSE	yes	0.107262	FALSE	no	0	TRUE
isoComp_00063261	geneComp_00008733	ENST00000308436.11	ENSG00000149016.15	sictr	siERa	TUT1	protein_coding	protein_coding	18.8431	17.4438	20.2424	0.131578	1.03816	0.174781	0.12873	13.5061	11.6693	15.3429	0.149628	0.865286	0.394551	0.0194322	0.713367	0.668967	0.757767	0.0888	0.0189538	0.0189538	FALSE	yes	1	TRUE	no	0	TRUE
isoComp_00031030	geneComp_00004028	ENST00000505553.5	ENSG00000113597.17	sictr	siERa	TRAPPC13	protein_coding	protein_coding	22.4184	25.0551	19.7817	0.288151	1.46097	-0.379876	0.000687598	4.93036	6.25337	3.60735	0.306085	0.581548	-0.792006	0.0276474	0.218883	0.2498	0.187967	-0.0618333	0.739651	0.0191245	FALSE	yes	1	TRUE	no	0	FALSE
isoComp_00031026	geneComp_00004028	ENST00000438419.6	ENSG00000113597.17	sictr	siERa	TRAPPC13	protein_coding	protein_coding	22.4184	25.0551	19.7817	0.288151	1.46097	-0.379876	0.000687598	8.77938	8.98636	8.57241	0.351535	0.523444	-0.0679592	0.837882	0.396317	0.358433	0.4342	0.0757667	0.0191245	0.0191245	FALSE	yes	1	TRUE	no	0	FALSE
isoComp_00074211	geneComp_00010490	ENST00000368253.6	ENSG00000163467.11	sictr	siERa	TSACC	protein_coding	protein_coding	1.79015	1.96167	1.61864	0.39548	0.171756	-0.289466	0.636405	0.666087	0.883541	0.448633	0.388376	0.0360993	-0.962194	0.686309	0.345467	0.411867	0.279067	-0.1328	0.767651	0.0192383	FALSE	yes	0.915332	TRUE	no	0	TRUE
isoComp_00074212	geneComp_00010490	ENST00000368254.5	ENSG00000163467.11	sictr	siERa	TSACC	protein_coding	protein_coding	1.79015	1.96167	1.61864	0.39548	0.171756	-0.289466	0.636405	0.165201	0.274143	0.0562586	0.0686535	0.0282062	-2.10044	NA	0.0983167	0.162067	0.0345667	-0.1275	0.52589	0.0192383	FALSE	yes	0.725354	TRUE	no	0	TRUE
isoComp_00074215	geneComp_00010490	ENST00000470342.5	ENSG00000163467.11	sictr	siERa	TSACC	protein_coding	protein_coding	1.79015	1.96167	1.61864	0.39548	0.171756	-0.289466	0.636405	0.737101	0.546033	0.928169	0.0927699	0.127043	0.754677	0.659626	0.42855	0.285533	0.571567	0.286033	0.0192383	0.0192383	FALSE	yes	0.573201	TRUE	no	0	TRUE
isoComp_00101443	geneComp_00015588	ENST00000510197.5	ENSG00000189157.13	sictr	siERa	FAM47E	protein_coding	protein_coding	3.28894	2.92774	3.65013	0.482482	0.16677	0.291983	0.341629	0.503643	0.602683	0.404603	0.0150919	0.102897	-0.56341	0.66627	0.1664	0.2211	0.1117	-0.1094	0.566203	0.0194898	FALSE	no	NA	NA	no	0	NA
isoComp_00101441	geneComp_00015588	ENST00000424749.6	ENSG00000189157.13	sictr	siERa	FAM47E	protein_coding	protein_coding	3.28894	2.92774	3.65013	0.482482	0.16677	0.291983	0.341629	0.605643	0.456051	0.755236	0.155286	0.113798	0.715419	0.684905	0.178083	0.146033	0.210133	0.0641	0.83456	0.0194898	FALSE	no	NA	NA	no	0	NA
isoComp_00056034	geneComp_00007654	ENST00000303665.9	ENSG00000140750.16	sictr	siERa	ARHGAP17	protein_coding	protein_coding	29.3079	29.8716	28.7442	0.201309	0.778519	-0.0968731	0.325256	7.40358	9.00767	5.79949	0.360411	0.559157	-0.634344	3e-05	0.25145	0.3017	0.2012	-0.1005	0.0195099	0.0195099	FALSE	yes	1	TRUE	no	0	TRUE
isoComp_00056033	geneComp_00007654	ENST00000289968.10	ENSG00000140750.16	sictr	siERa	ARHGAP17	protein_coding	protein_coding	29.3079	29.8716	28.7442	0.201309	0.778519	-0.0968731	0.325256	6.93703	6.35655	7.51751	0.309844	0.455227	0.241661	0.490978	0.237617	0.2128	0.262433	0.0496333	0.361922	0.0195099	FALSE	yes	1	TRUE	no	0	TRUE
isoComp_00056037	geneComp_00007654	ENST00000570841.5	ENSG00000140750.16	sictr	siERa	ARHGAP17	protein_coding	retained_intron	29.3079	29.8716	28.7442	0.201309	0.778519	-0.0968731	0.325256	2.79145	2.10284	3.48006	0.44467	0.678817	0.72407	0.542542	0.0957333	0.0702	0.121267	0.0510667	0.447301	0.0195099	NA	NA	0.115866	FALSE	NA	0	TRUE
isoComp_00078557	geneComp_00011213	ENST00000549921.5	ENSG00000166225.8	sictr	siERa	FRS2	protein_coding	protein_coding	27.6414	26.8415	28.4413	0.599367	1.03126	0.0432903	0.73249	10.3641	10.7105	10.0178	0.465564	0.42165	-0.0963683	0.719295	0.375517	0.398767	0.352267	-0.0465	0.388769	0.0196596	FALSE	no	NA	NA	no	0	NA
isoComp_00004413	geneComp_00000551	ENST00000522695.5	ENSG00000040341.17	sictr	siERa	STAU2	protein_coding	protein_coding	46.0646	44.8459	47.2833	0.497426	0.946554	0.0359014	0.753095	3.25266	1.80275	4.70256	0.212141	0.947588	1.37833	0.00048146	0.06955	0.0402667	0.0988333	0.0585667	0.0196596	0.0196596	FALSE	yes	1	TRUE	no	0	NA
isoComp_00054000	geneComp_00007382	ENST00000509823.1	ENSG00000138778.11	sictr	siERa	CENPE	protein_coding	retained_intron	3.79584	5.31138	2.28029	0.27046	0.135068	-1.26263	8.06e-30	0.251504	0.459252	0.0437564	0.0628793	0.0437564	-3.12586	NA	0.05465	0.0881667	0.0211333	-0.0670333	0.458409	0.0198035	NA	NA	0.244497	FALSE	NA	0	TRUE
isoComp_00054002	geneComp_00007382	ENST00000515478.1	ENSG00000138778.11	sictr	siERa	CENPE	protein_coding	retained_intron	3.79584	5.31138	2.28029	0.27046	0.135068	-1.26263	8.06e-30	0.17259	0.34518	0	0.113412	0	-5.15048	NA	0.0332333	0.0664667	0	-0.0664667	0.0198035	0.0198035	NA	NA	0.159295	FALSE	NA	0	TRUE
isoComp_00053998	geneComp_00007382	ENST00000380026.7	ENSG00000138778.11	sictr	siERa	CENPE	protein_coding	protein_coding	3.79584	5.31138	2.28029	0.27046	0.135068	-1.26263	8.06e-30	2.41247	3.13281	1.69212	0.15989	0.185879	-0.884719	1.53e-07	0.664167	0.590067	0.738267	0.1482	0.133965	0.0198035	FALSE	yes	1	TRUE	no	0	TRUE
isoComp_00098807	geneComp_00014975	ENST00000257626.11	ENSG00000186088.15	sictr	siERa	GSAP	protein_coding	protein_coding	4.42418	4.23792	4.61044	0.310308	0.633105	0.0813519	0.760904	2.29237	2.38494	2.19981	0.144519	0.202556	-0.116071	0.813265	0.5289	0.563833	0.493967	-0.0698667	0.870074	0.01998	FALSE	no	NA	NA	no	0	NA
isoComp_00098811	geneComp_00014975	ENST00000434084.1	ENSG00000186088.15	sictr	siERa	GSAP	protein_coding	processed_transcript	4.42418	4.23792	4.61044	0.310308	0.633105	0.0813519	0.760904	0.289323	0.406077	0.172569	0.111369	0.0884863	-1.18841	NA	0.0638833	0.0933	0.0344667	-0.0588333	0.666926	0.01998	NA	NA	NA	NA	NA	0	NA
isoComp_00058260	geneComp_00007927	ENST00000540243.5	ENSG00000143033.17	sictr	siERa	MTF2	protein_coding	protein_coding	12.0606	11.7467	12.3744	0.259687	0.518743	0.0325716	0.828171	0.316646	0.00664671	0.626645	0.00664671	0.28355	5.25718	2.33e-05	0.02475	0.0006	0.0489	0.0483	0.0200031	0.0200031	FALSE	no	NA	NA	no	0	NA
isoComp_00045699	geneComp_00006185	ENST00000254066.9	ENSG00000131759.17	sictr	siERa	RARA	protein_coding	protein_coding	41.9888	51.3238	32.6537	1.45717	0.871689	-0.692717	1.46e-18	16.7387	21.3896	12.0878	1.0054	0.426764	-0.822836	5.11e-15	0.393367	0.416667	0.370067	-0.0466	0.325715	0.0200347	FALSE	yes	1	TRUE	no	0	NA
isoComp_00045705	geneComp_00006185	ENST00000475125.1	ENSG00000131759.17	sictr	siERa	RARA	protein_coding	protein_coding	41.9888	51.3238	32.6537	1.45717	0.871689	-0.692717	1.46e-18	4.86708	4.50152	5.23265	0.63103	0.611121	0.216681	0.892167	0.1234	0.0871667	0.159633	0.0724667	0.0200347	0.0200347	FALSE	yes	0.223936	FALSE	no	0	NA
isoComp_00065861	geneComp_00009135	ENST00000282728.9	ENSG00000152804.10	sictr	siERa	HHEX	protein_coding	protein_coding	11.3423	10.5884	12.0963	0.626039	0.614761	0.155543	0.323874	10.0583	9.78667	10.33	0.521848	0.559672	0.077875	0.956704	0.889367	0.925067	0.853667	-0.0714	0.0201355	0.0201355	FALSE	yes	0.999972	TRUE	no	0	NA
isoComp_00078193	geneComp_00011147	ENST00000393115.7	ENSG00000165948.10	sictr	siERa	IFI27L1	protein_coding	protein_coding	4.99603	7.2875	2.70456	0.624784	0.312104	-1.48501	1.57e-08	0.587715	1.01326	0.162174	0.166399	0.0493197	-2.57123	0.0141457	0.0993833	0.138633	0.0601333	-0.0785	0.254516	0.02015	FALSE	yes	0.563219	TRUE	no	0	TRUE
isoComp_00078197	geneComp_00011147	ENST00000554562.1	ENSG00000165948.10	sictr	siERa	IFI27L1	protein_coding	protein_coding	4.99603	7.2875	2.70456	0.624784	0.312104	-1.48501	1.57e-08	0.644847	1.04719	0.242501	0.100141	0.0488656	-2.06588	0.0304548	0.115867	0.143467	0.0882667	-0.0552	0.375321	0.02015	FALSE	yes	0.610379	TRUE	no	0	TRUE
isoComp_00078200	geneComp_00011147	ENST00000555523.5	ENSG00000165948.10	sictr	siERa	IFI27L1	protein_coding	protein_coding	4.99603	7.2875	2.70456	0.624784	0.312104	-1.48501	1.57e-08	2.83267	3.85161	1.81373	0.312353	0.226535	-1.08231	0.0123782	0.599433	0.5291	0.669767	0.140667	0.02015	0.02015	FALSE	yes	0.611764	TRUE	no	0	TRUE
isoComp_00074414	geneComp_00010516	ENST00000357799.8	ENSG00000163535.17	sictr	siERa	SGO2	protein_coding	protein_coding	9.41689	11.848	6.98579	0.606567	0.177633	-0.805917	2.35e-15	8.46029	10.8637	6.05689	0.577916	0.162241	-0.841813	7.73e-15	0.891833	0.916733	0.866933	-0.0498	0.0201695	0.0201695	FALSE	no	NA	NA	no	1	NA
isoComp_00099119	geneComp_00015050	ENST00000612989.1	ENSG00000186417.13	sictr	siERa	GLDN	protein_coding	protein_coding	3.21837	3.30752	3.12922	0.0886471	0.16207	-0.119145	0.479051	0.128288	0.256576	0	0.144092	0	-4.73648	0.0599604	0.0380833	0.0761667	0	-0.0761667	0.415572	0.0203433	TRUE	yes	1	TRUE	no	0	TRUE
isoComp_00045752	geneComp_00006192	ENST00000254101.3	ENSG00000131791.7	sictr	siERa	PRKAB2	protein_coding	protein_coding	20.0924	21.012	19.1728	0.289862	0.359696	-0.173953	0.0359302	16.9341	17.068	16.8002	0.257494	0.386356	-0.0228051	0.732538	0.844383	0.812667	0.8761	0.0634333	0.0203433	0.0203433	FALSE	yes	0.999705	TRUE	no	1	NA
isoComp_00099113	geneComp_00015050	ENST00000396399.6	ENSG00000186417.13	sictr	siERa	GLDN	protein_coding	protein_coding	3.21837	3.30752	3.12922	0.0886471	0.16207	-0.119145	0.479051	1.95908	1.75477	2.1634	0.0384782	0.177037	0.300468	0.354196	0.610383	0.531433	0.689333	0.1579	0.0203433	0.0203433	FALSE	yes	1	TRUE	no	1	TRUE
isoComp_00054506	geneComp_00007461	ENST00000376744.8	ENSG00000139370.11	sictr	siERa	SLC15A4	protein_coding	nonsense_mediated_decay	17.9557	16.3038	19.6077	0.209777	0.378726	0.225429	0.0107817	1.8463	2.24256	1.45005	0.105137	0.188931	-0.625553	0.0483676	0.105617	0.1376	0.0736333	-0.0639667	0.0204395	0.0204395	NA	NA	0.992934	TRUE	NA	0	TRUE
isoComp_00054503	geneComp_00007461	ENST00000266771.9	ENSG00000139370.11	sictr	siERa	SLC15A4	protein_coding	protein_coding	17.9557	16.3038	19.6077	0.209777	0.378726	0.225429	0.0107817	12.7431	10.9475	14.5388	0.24329	0.389711	0.408975	0.000886553	0.706833	0.6715	0.742167	0.0706667	0.239983	0.0204395	FALSE	yes	1	TRUE	no	0	TRUE
isoComp_00096005	geneComp_00014409	ENST00000343276.4	ENSG00000183475.12	sictr	siERa	ASB7	protein_coding	protein_coding	15.1024	13.8838	16.3211	0.224418	0.538039	0.192636	0.0428174	1.89227	2.23882	1.54572	0.3528	0.162721	-0.531581	0.352426	0.127833	0.160867	0.0948	-0.0660667	0.303039	0.0207165	FALSE	yes	0.999945	TRUE	no	0	TRUE
isoComp_00096004	geneComp_00014409	ENST00000332783.11	ENSG00000183475.12	sictr	siERa	ASB7	protein_coding	protein_coding	15.1024	13.8838	16.3211	0.224418	0.538039	0.192636	0.0428174	12.3008	10.6266	13.975	0.18843	0.55283	0.394834	0.00115106	0.811	0.765933	0.856067	0.0901333	0.0207165	0.0207165	FALSE	yes	0.999898	TRUE	no	0	TRUE
isoComp_00011651	geneComp_00001425	ENST00000575354.6	ENSG00000079432.7	sictr	siERa	CIC	protein_coding	protein_coding	32.2053	27.8009	36.6098	0.766483	0.823068	0.355019	4.93e-06	8.28168	7.95626	8.6071	0.777985	0.194647	0.1133	0.90725	0.260183	0.285233	0.235133	-0.0501	0.443163	0.0207948	FALSE	yes	1	TRUE	no	0	TRUE
isoComp_00011648	geneComp_00001425	ENST00000572681.6	ENSG00000079432.7	sictr	siERa	CIC	protein_coding	protein_coding	32.2053	27.8009	36.6098	0.766483	0.823068	0.355019	4.93e-06	13.2639	10.4722	16.0555	0.424451	0.21916	0.616028	3.02e-13	0.407633	0.376567	0.4387	0.0621333	0.0207948	0.0207948	FALSE	yes	1	TRUE	no	0	TRUE
isoComp_00114675	geneComp_00020230	ENST00000453875.5	ENSG00000228630.5	sictr	siERa	HOTAIR	antisense_RNA	antisense_RNA	2.86306	3.36147	2.36465	0.0994781	0.45455	-0.552713	0.0354239	0.120941	0.241882	0	0.102387	0	-4.65467	NA	0.0365667	0.0731333	0	-0.0731333	0.0209488	0.0209488	NA	NA	0.0670933	FALSE	NA	0	FALSE
isoComp_00114672	geneComp_00020230	ENST00000424518.5	ENSG00000228630.5	sictr	siERa	HOTAIR	antisense_RNA	antisense_RNA	2.86306	3.36147	2.36465	0.0994781	0.45455	-0.552713	0.0354239	1.47583	1.66119	1.29047	0.0600599	0.200586	-0.361846	0.441192	0.524467	0.4957	0.553233	0.0575333	0.849554	0.0209488	NA	NA	0.0908926	FALSE	NA	0	FALSE
isoComp_00099044	geneComp_00015030	ENST00000394450.6	ENSG00000186314.11	sictr	siERa	PRELID2	protein_coding	protein_coding	5.21584	5.52017	4.9115	0.13259	0.0372095	-0.206283	0.299146	2.06402	2.5873	1.54074	0.10557	0.193816	-0.744057	0.0695277	0.3913	0.4684	0.3142	-0.1542	0.125356	0.0209829	FALSE	yes	0.829922	TRUE	no	0	TRUE
isoComp_00099046	geneComp_00015030	ENST00000505416.5	ENSG00000186314.11	sictr	siERa	PRELID2	protein_coding	protein_coding	5.21584	5.52017	4.9115	0.13259	0.0372095	-0.206283	0.299146	1.50037	1.26181	1.73892	0.0835275	0.0142742	0.459579	0.683034	0.291133	0.228233	0.354033	0.1258	0.0209829	0.0209829	FALSE	yes	0.992853	TRUE	no	0	TRUE
isoComp_00008659	geneComp_00001077	ENST00000427926.5	ENSG00000070371.15	sictr	siERa	CLTCL1	protein_coding	protein_coding	1.51817	1.34892	1.68741	0.0932415	0.135732	0.284276	0.153051	0.972111	0.944017	1.00021	0.0332426	0.0984626	0.0825624	0.969104	0.651083	0.7074	0.594767	-0.112633	0.810345	0.021185	FALSE	yes	1	TRUE	no	0	FALSE
isoComp_00079809	geneComp_00011401	ENST00000567110.1	ENSG00000167005.13	sictr	siERa	NUDT21	protein_coding	retained_intron	106.579	116.316	96.8426	4.26053	5.56514	-0.304527	0.005028	17.6001	22.0799	13.1203	1.40068	1.4929	-0.750487	0.00383314	0.162367	0.189567	0.135167	-0.0544	0.021185	0.021185	NA	NA	0.479724	FALSE	NA	0	NA
isoComp_00079805	geneComp_00011401	ENST00000300291.9	ENSG00000167005.13	sictr	siERa	NUDT21	protein_coding	protein_coding	106.579	116.316	96.8426	4.26053	5.56514	-0.304527	0.005028	36.0599	36.7934	35.3264	1.25253	0.966679	-0.0586848	0.675198	0.3414	0.316433	0.366367	0.0499333	0.158801	0.021185	FALSE	yes	0.774056	TRUE	no	0	NA
isoComp_00008668	geneComp_00001077	ENST00000621271.4	ENSG00000070371.15	sictr	siERa	CLTCL1	protein_coding	protein_coding	1.51817	1.34892	1.68741	0.0932415	0.135732	0.284276	0.153051	0.0982928	0	0.196586	0	0.0612046	4.36867	4.28e-07	0.0620167	0	0.124033	0.124033	0.021185	0.021185	FALSE	yes	1	TRUE	no	0	FALSE
isoComp_00044583	geneComp_00006035	ENST00000439365.6	ENSG00000130751.9	sictr	siERa	NPAS1	protein_coding	protein_coding	1.22761	1.06548	1.38973	0.0864483	0.250635	0.343843	0.446315	0.471737	0.549382	0.394092	0.0538568	0.0425077	-0.46915	0.683641	0.4045	0.517267	0.291733	-0.225533	0.152562	0.0212328	FALSE	no	0.997733	TRUE	no	0	TRUE
isoComp_00044585	geneComp_00006035	ENST00000594257.1	ENSG00000130751.9	sictr	siERa	NPAS1	protein_coding	nonsense_mediated_decay	1.22761	1.06548	1.38973	0.0864483	0.250635	0.343843	0.446315	0.115012	0.184112	0.0459126	0.0339048	0.0309586	-1.79564	NA	0.101867	0.176033	0.0277	-0.148333	0.254726	0.0212328	TRUE	no	0.0490098	FALSE	no	0	TRUE
isoComp_00044587	geneComp_00006035	ENST00000600352.1	ENSG00000130751.9	sictr	siERa	NPAS1	protein_coding	retained_intron	1.22761	1.06548	1.38973	0.0864483	0.250635	0.343843	0.446315	0.089054	0	0.178108	0	0.0589182	4.23349	NA	0.0646667	0	0.129333	0.129333	0.0212328	0.0212328	NA	NA	0.180004	FALSE	NA	0	TRUE
isoComp_00044586	geneComp_00006035	ENST00000594670.1	ENSG00000130751.9	sictr	siERa	NPAS1	protein_coding	protein_coding	1.22761	1.06548	1.38973	0.0864483	0.250635	0.343843	0.446315	0.122027	0	0.244054	0	0.133422	4.66707	NA	0.07645	0	0.1529	0.1529	0.362073	0.0212328	FALSE	no	0.229834	FALSE	no	0	TRUE
isoComp_00022154	geneComp_00002815	ENST00000454170.6	ENSG00000104413.15	sictr	siERa	ESRP1	protein_coding	protein_coding	80.8282	93.4827	68.1738	0.504154	0.789989	-0.496405	2.66e-14	15.9347	20.392	11.4774	0.592545	0.830446	-0.828663	3.66e-16	0.193333	0.2182	0.168467	-0.0497333	0.126995	0.0213484	FALSE	no	1	TRUE	no	0	NA
isoComp_00022153	geneComp_00002815	ENST00000433389.6	ENSG00000104413.15	sictr	siERa	ESRP1	protein_coding	protein_coding	80.8282	93.4827	68.1738	0.504154	0.789989	-0.496405	2.66e-14	9.34561	8.50874	10.1825	0.605784	1.10634	0.258793	0.624655	0.120133	0.0910333	0.149233	0.0582	0.0213484	0.0213484	FALSE	no	1	TRUE	no	0	NA
isoComp_00059830	geneComp_00008165	ENST00000347703.7	ENSG00000144354.13	sictr	siERa	CDCA7	protein_coding	protein_coding	3.40829	5.0498	1.76677	0.322997	0.0930268	-1.55849	4.56e-24	2.35634	3.67012	1.04255	0.338515	0.0738781	-1.80586	4.74e-15	0.65695	0.7242	0.5897	-0.1345	0.0214917	0.0214917	FALSE	yes	0.99985	TRUE	no	0	TRUE
isoComp_00117508	geneComp_00022101	ENST00000433001.1	ENSG00000234494.7	sictr	siERa	SP2-AS1	antisense_RNA	antisense_RNA	3.17981	3.90323	2.45638	0.109822	0.175559	-0.704842	0.000340338	0.339895	0.555681	0.12411	0.0154054	0.105164	-2.07657	0.392994	0.094	0.1424	0.0456	-0.0968	0.455708	0.0214917	NA	NA	0.0243451	FALSE	NA	0	TRUE
isoComp_00117510	geneComp_00022101	ENST00000585280.5	ENSG00000234494.7	sictr	siERa	SP2-AS1	antisense_RNA	antisense_RNA	3.17981	3.90323	2.45638	0.109822	0.175559	-0.704842	0.000340338	0.103925	0.20785	0	0.0553854	0	-4.44526	NA	0.0267	0.0534	0	-0.0534	0.0214917	0.0214917	NA	NA	0.0607759	FALSE	NA	0	TRUE
isoComp_00059835	geneComp_00008165	ENST00000496441.5	ENSG00000144354.13	sictr	siERa	CDCA7	protein_coding	retained_intron	3.40829	5.0498	1.76677	0.322997	0.0930268	-1.55849	4.56e-24	0.219906	0.263898	0.175914	0.0770522	0.00922508	-0.559001	0.703067	0.0751833	0.0506667	0.0997	0.0490333	0.654178	0.0214917	NA	NA	0.781025	TRUE	NA	1	TRUE
isoComp_00059829	geneComp_00008165	ENST00000306721.7	ENSG00000144354.13	sictr	siERa	CDCA7	protein_coding	protein_coding	3.40829	5.0498	1.76677	0.322997	0.0930268	-1.55849	4.56e-24	0.734666	0.954337	0.514995	0.0140705	0.0363947	-0.877234	0.00719524	0.240933	0.1908	0.291067	0.100267	0.425564	0.0214917	FALSE	yes	0.999999	TRUE	no	0	TRUE
isoComp_00117507	geneComp_00022101	ENST00000411573.6	ENSG00000234494.7	sictr	siERa	SP2-AS1	antisense_RNA	antisense_RNA	3.17981	3.90323	2.45638	0.109822	0.175559	-0.704842	0.000340338	1.53476	1.701	1.36851	0.0628209	0.0980541	-0.311725	0.489422	0.500667	0.437067	0.564267	0.1272	0.585696	0.0214917	NA	NA	0.0762291	FALSE	NA	1	TRUE
isoComp_00064414	geneComp_00008892	ENST00000280346.10	ENSG00000150768.15	sictr	siERa	DLAT	protein_coding	protein_coding	19.5557	20.4881	18.6233	0.75757	0.258476	-0.179394	0.0778489	3.76588	4.53243	2.99934	0.128781	0.075623	-0.594019	1.73e-08	0.1913	0.221367	0.161233	-0.0601333	0.0216726	0.0216726	FALSE	yes	1	TRUE	no	0	TRUE
isoComp_00064415	geneComp_00008892	ENST00000393051.5	ENSG00000150768.15	sictr	siERa	DLAT	protein_coding	protein_coding	19.5557	20.4881	18.6233	0.75757	0.258476	-0.179394	0.0778489	5.00456	4.39554	5.61359	0.196481	0.557537	0.352172	0.322311	0.257817	0.2149	0.300733	0.0858333	0.135914	0.0216726	FALSE	yes	1	TRUE	no	0	TRUE
isoComp_00029941	geneComp_00003851	ENST00000229903.4	ENSG00000112167.9	sictr	siERa	SAYSD1	protein_coding	protein_coding	23.488	22.7975	24.1785	0.690418	0.491928	0.0447473	0.73794	12.6482	13.1088	12.1876	0.451297	0.39746	-0.105046	0.579076	0.539417	0.574933	0.5039	-0.0710333	0.0218139	0.0218139	FALSE	yes	0.980082	TRUE	no	0	NA
isoComp_00029942	geneComp_00003851	ENST00000373249.5	ENSG00000112167.9	sictr	siERa	SAYSD1	protein_coding	protein_coding	23.488	22.7975	24.1785	0.690418	0.491928	0.0447473	0.73794	6.26375	5.49975	7.02776	0.283577	0.0315668	0.353128	0.082788	0.266	0.241067	0.290933	0.0498667	0.160413	0.0218139	FALSE	yes	0.720635	TRUE	no	0	NA
isoComp_00034616	geneComp_00004507	ENST00000357714.5	ENSG00000117335.19	sictr	siERa	CD46	protein_coding	protein_coding	97.4135	87.6149	107.212	2.37268	2.54701	0.251028	0.000973435	28.3541	23.3318	33.3765	1.09248	0.511973	0.516349	3.63e-07	0.288733	0.266033	0.311433	0.0454	0.0219172	0.0219172	FALSE	no	NA	NA	no	0	NA
isoComp_00079979	geneComp_00011431	ENST00000305139.10	ENSG00000167165.18	sictr	siERa	UGT1A6	protein_coding	protein_coding	43.6408	40.2032	47.0784	1.49641	0.915802	0.187843	0.0421686	17.415	14.7955	20.0345	0.571564	0.575428	0.437069	0.000308459	0.396783	0.368033	0.425533	0.0575	0.0221552	0.0221552	FALSE	yes	1	TRUE	yes	1	NA
isoComp_00009743	geneComp_00001196	ENST00000578044.5	ENSG00000073584.18	sictr	siERa	SMARCE1	protein_coding	protein_coding	132.003	133.475	130.531	1.99092	0.946173	-0.0723225	0.411263	39.0195	42.5029	35.536	2.69744	1.16554	-0.258213	0.106108	0.29515	0.318133	0.272167	-0.0459667	0.31062	0.0221774	FALSE	yes	1	TRUE	no	0	NA
isoComp_00009744	geneComp_00001196	ENST00000578112.5	ENSG00000073584.18	sictr	siERa	SMARCE1	protein_coding	nonsense_mediated_decay	132.003	133.475	130.531	1.99092	0.946173	-0.0723225	0.411263	46.1457	42.0919	50.1994	1.08873	2.02329	0.254073	0.118551	0.35	0.315433	0.384567	0.0691333	0.0221774	0.0221774	TRUE	no	1	TRUE	no	0	NA
isoComp_00007504	geneComp_00000932	ENST00000546732.1	ENSG00000066084.12	sictr	siERa	DIP2B	protein_coding	nonsense_mediated_decay	26.9192	27.0753	26.763	0.231324	1.26993	-0.0583554	0.597573	3.11049	3.95654	2.26444	0.40375	0.154731	-0.802371	0.000429315	0.115667	0.146067	0.0852667	-0.0608	0.0540826	0.0222758	NA	NA	1	TRUE	NA	0	TRUE
isoComp_00007502	geneComp_00000932	ENST00000301180.9	ENSG00000066084.12	sictr	siERa	DIP2B	protein_coding	protein_coding	26.9192	27.0753	26.763	0.231324	1.26993	-0.0583554	0.597573	23.2499	22.5532	23.9466	0.379308	1.41731	0.0864534	0.880576	0.86345	0.833067	0.893833	0.0607667	0.0222758	0.0222758	FALSE	yes	1	TRUE	no	0	TRUE
isoComp_00133404	geneComp_00032381	ENST00000614623.4	ENSG00000278259.4	sictr	siERa	MYO19	protein_coding	protein_coding	17.3443	20.8674	13.8212	1.07514	0.163624	-0.636177	3.91e-10	5.36158	7.15064	3.57253	0.188098	0.104324	-0.999108	1.28e-26	0.301033	0.3436	0.258467	-0.0851333	0.0224958	0.0224958	FALSE	yes	1	TRUE	no	0	NA
isoComp_00101087	geneComp_00015492	ENST00000373883.3	ENSG00000188760.10	sictr	siERa	TMEM198	protein_coding	protein_coding	1.91325	2.42015	1.40634	0.0867991	0.0743283	-0.82945	1.44e-05	1.24573	1.77059	0.720867	0.0811106	0.0929774	-1.28468	4.31e-05	0.62115	0.731067	0.511233	-0.219833	0.0224983	0.0224983	FALSE	yes	0.999981	TRUE	no	0	TRUE
isoComp_00101086	geneComp_00015492	ENST00000344458.6	ENSG00000188760.10	sictr	siERa	TMEM198	protein_coding	protein_coding	1.91325	2.42015	1.40634	0.0867991	0.0743283	-0.82945	1.44e-05	0.625444	0.582243	0.668644	0.0437968	0.0847782	0.196466	0.916462	0.357717	0.2399	0.475533	0.235633	0.060612	0.0224983	FALSE	yes	0.999879	TRUE	no	0	TRUE
isoComp_00077139	geneComp_00010942	ENST00000380738.8	ENSG00000164985.14	sictr	siERa	PSIP1	protein_coding	protein_coding	39.4075	39.9567	38.8583	1.78361	1.56588	-0.0804351	0.541285	25.3837	27.038	23.7294	1.12513	0.441197	-0.18824	0.0802055	0.64435	0.6769	0.6118	-0.0651	0.0225056	0.0225056	FALSE	yes	1	TRUE	no	0	NA
isoComp_00061714	geneComp_00008482	ENST00000354241.5	ENSG00000146833.15	sictr	siERa	TRIM4	protein_coding	protein_coding	26.7413	24.0151	29.4674	0.561928	0.164483	0.255238	0.00152707	12.0752	11.9215	12.2289	0.505283	0.30964	0.0367004	0.997462	0.455517	0.495967	0.415067	-0.0809	0.0225296	0.0225296	FALSE	yes	0.999991	TRUE	no	0	TRUE
isoComp_00061716	geneComp_00008482	ENST00000447480.5	ENSG00000146833.15	sictr	siERa	TRIM4	protein_coding	protein_coding	26.7413	24.0151	29.4674	0.561928	0.164483	0.255238	0.00152707	1.53656	0.348239	2.72488	0.348239	0.0796811	2.93248	0.266773	0.0538	0.0151667	0.0924333	0.0772667	0.13512	0.0225296	NA	NA	0.989892	TRUE	NA	0	TRUE
isoComp_00073613	geneComp_00010368	ENST00000428992.2	ENSG00000162980.16	sictr	siERa	ARL5A	protein_coding	protein_coding	23.2387	23.0549	23.4226	0.876832	0.593187	-0.0160378	0.909691	12.2284	13.0763	11.3806	0.546679	0.232031	-0.200205	0.423495	0.52685	0.567667	0.486033	-0.0816333	0.0771433	0.02261	FALSE	yes	0.964565	TRUE	no	0	TRUE
isoComp_00073612	geneComp_00010368	ENST00000295087.12	ENSG00000162980.16	sictr	siERa	ARL5A	protein_coding	protein_coding	23.2387	23.0549	23.4226	0.876832	0.593187	-0.0160378	0.909691	10.0157	8.85322	11.1782	0.586855	0.499228	0.336078	0.100647	0.43025	0.383667	0.476833	0.0931667	0.02261	0.02261	FALSE	yes	0.868872	TRUE	no	0	TRUE
isoComp_00042320	geneComp_00005688	ENST00000533167.5	ENSG00000127957.17	sictr	siERa	PMS2P3	transcribed_unprocessed_pseudogene	processed_transcript	5.01268	5.3385	4.68685	0.62999	0.384738	-0.213485	0.467618	0.399248	0.637895	0.160601	0.260115	0.119338	-1.92514	0.523156	0.0822167	0.132733	0.0317	-0.101033	0.65209	0.0226608	NA	NA	NA	NA	NA	0	NA
isoComp_00042313	geneComp_00005688	ENST00000394921.8	ENSG00000127957.17	sictr	siERa	PMS2P3	transcribed_unprocessed_pseudogene	processed_transcript	5.01268	5.3385	4.68685	0.62999	0.384738	-0.213485	0.467618	0.113596	0.227191	0	0.0741279	0	-4.56798	0.0114875	0.0233	0.0466	0	-0.0466	0.0226608	0.0226608	NA	NA	NA	NA	NA	1	NA
isoComp_00042314	geneComp_00005688	ENST00000418756.5	ENSG00000127957.17	sictr	siERa	PMS2P3	transcribed_unprocessed_pseudogene	processed_transcript	5.01268	5.3385	4.68685	0.62999	0.384738	-0.213485	0.467618	0.892013	0.785943	0.998084	0.111672	0.0480658	0.340878	0.791878	0.18425	0.1539	0.2146	0.0607	0.741743	0.0226608	NA	NA	NA	NA	NA	2	NA
isoComp_00042315	geneComp_00005688	ENST00000422064.1	ENSG00000127957.17	sictr	siERa	PMS2P3	transcribed_unprocessed_pseudogene	processed_transcript	5.01268	5.3385	4.68685	0.62999	0.384738	-0.213485	0.467618	1.45057	1.30631	1.59483	0.605385	0.184827	0.285928	0.944921	0.289467	0.2271	0.351833	0.124733	0.78107	0.0226608	NA	NA	NA	NA	NA	0	NA
isoComp_00100165	geneComp_00015269	ENST00000355327.7	ENSG00000187720.14	sictr	siERa	THSD4	protein_coding	protein_coding	9.35629	9.78507	8.92751	0.579226	0.777393	-0.174279	0.226406	6.80488	7.74918	5.86058	0.666888	0.493767	-0.402402	0.0196689	0.723683	0.790167	0.6572	-0.132967	0.0226975	0.0226975	FALSE	yes	1	TRUE	yes	0	TRUE
isoComp_00100166	geneComp_00015269	ENST00000357769.4	ENSG00000187720.14	sictr	siERa	THSD4	protein_coding	protein_coding	9.35629	9.78507	8.92751	0.579226	0.777393	-0.174279	0.226406	1.4033	1.08128	1.72531	0.189326	0.166553	0.669175	0.200556	0.153883	0.112	0.195767	0.0837667	0.356359	0.0226975	FALSE	yes	1	TRUE	yes	0	TRUE
isoComp_00060459	geneComp_00008255	ENST00000460401.1	ENSG00000144935.14	sictr	siERa	TRPC1	protein_coding	nonsense_mediated_decay	4.38204	3.40607	5.358	0.179948	0.397682	0.616021	6.89e-06	0.444009	0.602956	0.285063	0.0595516	0.0775742	-1.05476	NA	0.11455	0.176167	0.0529333	-0.123233	0.0227193	0.0227193	NA	NA	0.101479	FALSE	NA	0	TRUE
isoComp_00060461	geneComp_00008255	ENST00000480101.1	ENSG00000144935.14	sictr	siERa	TRPC1	protein_coding	retained_intron	4.38204	3.40607	5.358	0.179948	0.397682	0.616021	6.89e-06	0.336298	0.364998	0.307599	0.00946639	0.0648072	-0.239678	0.943714	0.0822	0.107933	0.0564667	-0.0514667	0.459165	0.0227193	NA	NA	0.920963	TRUE	NA	0	TRUE
isoComp_00060462	geneComp_00008255	ENST00000612385.1	ENSG00000144935.14	sictr	siERa	TRPC1	protein_coding	protein_coding	4.38204	3.40607	5.358	0.179948	0.397682	0.616021	6.89e-06	1.32567	0.810456	1.84089	0.0315123	0.0378019	1.17372	5.63e-10	0.292267	0.238333	0.3462	0.107867	0.164407	0.0227193	FALSE	yes	1	TRUE	no	0	TRUE
isoComp_00073576	geneComp_00010361	ENST00000465960.2	ENSG00000162949.16	sictr	siERa	CAPN13	protein_coding	processed_transcript	22.3902	15.7542	29.0262	2.63847	4.21657	0.841678	0.0199581	4.27572	3.57509	4.97636	0.528975	0.61329	0.475978	0.431884	0.207517	0.242533	0.1725	-0.0700333	0.780464	0.0228722	NA	NA	0.622652	TRUE	NA	0	TRUE
isoComp_00073578	geneComp_00010361	ENST00000490786.1	ENSG00000162949.16	sictr	siERa	CAPN13	protein_coding	processed_transcript	22.3902	15.7542	29.0262	2.63847	4.21657	0.841678	0.0199581	4.48323	2.60528	6.36118	0.520401	0.887226	1.2846	0.0193245	0.191667	0.163833	0.2195	0.0556667	0.0228722	0.0228722	NA	NA	0.0249203	FALSE	NA	0	TRUE
isoComp_00014786	geneComp_00001830	ENST00000598555.1	ENSG00000090554.12	sictr	siERa	FLT3LG	protein_coding	protein_coding	1.11798	1.40999	0.825968	0.0932773	0.0127753	-0.799105	0.0556202	0.122615	0.24523	0	0.110175	0	-4.67372	NA	0.0833667	0.166733	0	-0.166733	0.0256653	0.0230537	NA	NA	0.907255	TRUE	NA	0	TRUE
isoComp_00014783	geneComp_00001830	ENST00000597551.5	ENSG00000090554.12	sictr	siERa	FLT3LG	protein_coding	protein_coding	1.11798	1.40999	0.825968	0.0932773	0.0127753	-0.799105	0.0556202	0.22974	0.348858	0.110623	0.110011	0.0590915	-1.5729	0.607525	0.195	0.253833	0.136167	-0.117667	0.860673	0.0230537	FALSE	yes	0.999738	TRUE	yes	0	TRUE
isoComp_00014785	geneComp_00001830	ENST00000598472.1	ENSG00000090554.12	sictr	siERa	FLT3LG	protein_coding	retained_intron	1.11798	1.40999	0.825968	0.0932773	0.0127753	-0.799105	0.0556202	0.0604699	0.12094	0	0.0766946	0	-3.71083	NA	0.0396833	0.0793667	0	-0.0793667	0.742812	0.0230537	NA	NA	0.35829	FALSE	NA	0	TRUE
isoComp_00014789	geneComp_00001830	ENST00000601800.5	ENSG00000090554.12	sictr	siERa	FLT3LG	protein_coding	nonsense_mediated_decay	1.11798	1.40999	0.825968	0.0932773	0.0127753	-0.799105	0.0556202	0.0499382	0.0998764	0	0.0678264	0	-3.45781	NA	0.0364167	0.0728333	0	-0.0728333	0.712543	0.0230537	TRUE	no	0.993396	TRUE	yes	0	TRUE
isoComp_00014787	geneComp_00001830	ENST00000600084.5	ENSG00000090554.12	sictr	siERa	FLT3LG	protein_coding	nonsense_mediated_decay	1.11798	1.40999	0.825968	0.0932773	0.0127753	-0.799105	0.0556202	0.0261619	0.00669691	0.0456268	0.00669691	0.0456268	1.7362	NA	0.0295	0.00536667	0.0536333	0.0482667	0.955898	0.0230537	TRUE	no	0.997827	TRUE	yes	0	TRUE
isoComp_00014782	geneComp_00001830	ENST00000596435.5	ENSG00000090554.12	sictr	siERa	FLT3LG	protein_coding	protein_coding	1.11798	1.40999	0.825968	0.0932773	0.0127753	-0.799105	0.0556202	0.350461	0.391784	0.309137	0.0255561	0.0330887	-0.332244	0.884885	0.326733	0.277967	0.3755	0.0975333	0.77947	0.0230537	FALSE	yes	0.999637	TRUE	yes	0	TRUE
isoComp_00014778	geneComp_00001830	ENST00000204637.6	ENSG00000090554.12	sictr	siERa	FLT3LG	protein_coding	protein_coding	1.11798	1.40999	0.825968	0.0932773	0.0127753	-0.799105	0.0556202	0.152706	0.0466525	0.258759	0.0259646	0.0319184	2.2461	0.277869	0.173967	0.0345667	0.313367	0.2788	0.0230537	0.0230537	FALSE	yes	0.997823	TRUE	no	0	TRUE
[truncated: 277 more rows]

## Sheet: b_GO_BP_switching_genes
GroupID	Category	Term	Description	LogP	Log(q-value)	InTerm_InList	Genes	Symbols
[truncated: 219 more rows]

## Sheet: c_genes_with_consequences
gene_ref	gene_id	gene_name	condition_1	condition_2	isoformUpregulated	isoformDownregulated	iso_ref_up	iso_ref_down	featureCompared	isoformsDifferent	switchConsequence
[truncated: 3,815 more rows]

[truncated: 3 more sheets: d_GO_BP_all_genes_with_conseq, e_GO_BP_specific_conseq, g_AS_enrichment_analysis]
