# Supplementary material for: The Estrogen Receptor α Signaling Pathway Controls Alternative Splicing in the Absence of Ligands in Breast Cancer Cells
Source: Cancers (Basel). 2021 Dec 13;13(24):6261. doi: 10.3390/cancers13246261 (PMC8699117; doi:10.3390/cancers13246261)
Supplement: Supplementary file 1 [file cancers-13-06261-s001.zip › Supplementary_Tables/Supplementary_Table S4_siER_diff_AS_analysis.xls]

## Sheet: SUMMARY
Event Type	NumEvents.JC+readsOnTarget	SigEvents.JC+readsOnTarget	siRNA-ERa	significant (%)
SE	89999	546	0.703452	0.64539
A5SS	5117	45	0.0399956	0.0531915
A3SS	7753	73	0.0605992	0.0862884
MXE	20506	37	0.16028	0.0437352
RI	4564	145	0.0356733	0.171395
Total	127939	846	1	1
SE: Skipped exon
MXE: Mutually exclusive exon
A5SS: Alternative 5' splice site
A3SS: Alternative 3' splice site
RI: Retained intron
NumEvents.JC+readsOnTarget: total number of events detected using both Junction Counts and reads on target
SigEvents.JC+readsOnTarget: number of significant events detected using both Junction Counts and reads on target

## Sheet: a_ES
gene_event_coordinates	ID	GeneID	geneSymbol	chr	strand	exonStart_0base	exonEnd	upstreamES	upstreamEE	downstreamES	downstreamEE	ID	IJC_SAMPLE_1	SJC_SAMPLE_1	IJC_SAMPLE_2	SJC_SAMPLE_2	IncFormLen	SkipFormLen	PValue	FDR	IncLevel1	IncLevel2	IncLevelDifference
APLP2_chr11:130123611-130123779	31830	ENSG00000084234.16	APLP2	chr11	+	130123611	130123779	130122304	130122513	130126699	130126830	31830	2987,3061,5734	1020,852,1674	2389,1983,3026	1601,1274,1757	242	74	0	0	0.472,0.523,0.512	0.313,0.322,0.345	-0.176
LMO7_chr13:75809153-75809183	58129	ENSG00000136153.19	LMO7	chr13	+	75809153	75809183	75804226	75804541	75817160	75817278	58129	102,65,135	116125180	35,26,33	243195204	104	74	0	0	0.385,0.27,0.348	0.093,0.087,0.103	-0.24
MYH14_chr19:50224153-50224177	102729	ENSG00000105357.15	MYH14	chr19	+	50224153	50224177	50223246	50223349	50225584	50225677	102729	303345706	32,31,78	660559813	3,3,10	98	74	0	0	0.877,0.894,0.872	0.994,0.993,0.984	0.109
PGAP2_chr11:3822908-3822993	55314	ENSG00000148985.19	PGAP2	chr11	+	3822908	3822993	3808293	3808315	3823882	3824135	55314	0,0,5	3,2,15	2,3,4	0,0,0	159	74	1.48437e-13	3.33979e-09	0.0,0.0,0.134	1.0,1.0,1.0	0.955
GRINA_chr8:143991877-143991949	65438	ENSG00000178719.16	GRINA	chr8	+	143991877	143991949	143991746	143991804	143992244	143992373	65438	2090,2126,4287	30,38,80	2052,1843,2762	6,8,13	146	74	1.2742e-12	1.91128e-08	0.972,0.966,0.964	0.994,0.992,0.991	0.025
DOCK8_chr9:284374-284567	78939	ENSG00000107099.15	DOCK8	chr9	+	284374	284567	276993	277086	286460	286636	78939	1,0,2	5,2,6	1,2,1	0,0,0	267	74	1.0848e-12	1.91128e-08	0.053,0.0,0.085	1.0,1.0,1.0	0.954
USO1_chr4:75795335-75795356	50580	ENSG00000138768.14	USO1	chr4	+	75795335	75795356	75793689	75793901	75799621	75799732	50580	144155270	41,44,99	91,67,107	75,59,103	95	74	2.87748e-12	3.69957e-08	0.732,0.733,0.68	0.486,0.469,0.447	-0.248
SCUBE2_chr11:9052745-9052832	27894	ENSG00000175356.12	SCUBE2	chr11	-	9052745	9052832	9050605	9050710	9053636	9053759	27894	408365662	131139218	356317428	49,45,66	161	74	1.15742e-11	1.30208e-07	0.589,0.547,0.583	0.77,0.764,0.749	0.188
SCUBE2_chr11:9053098-9053215	27896	ENSG00000175356.12	SCUBE2	chr11	-	9053098	9053215	9050605	9050710	9053636	9053759	27896	540407799	131139218	470358515	49,45,66	191	74	1.65203e-11	1.65202e-07	0.615,0.531,0.587	0.788,0.755,0.751	0.187
APBB2_chr4:40935076-40935139	19616	ENSG00000163697.16	APBB2	chr4	-	40935076	40935139	40934613	40934699	40944864	40945070	19616	522,571,1129	36,48,97	661521792	126,98,136	137	74	7.08263e-11	5.82297e-07	0.887,0.865,0.863	0.739,0.742,0.759	-0.125
PGAP2_chr11:3823612-3823740	55322	ENSG00000148985.19	PGAP2	chr11	+	3823612	3823740	3808293	3808315	3823882	3824135	55322	5,4,10	3,2,15	2,6,4	0,0,0	202	74	7.11704e-11	5.82297e-07	0.379,0.423,0.196	1.0,1.0,1.0	0.667
AL591806.3_chr1:161022749-161022827	97273	ENSG00000270149.5	AL591806.3	chr1	-	161022749	161022827	161021009	161021112	161038879	161038944	97273	0,5,6	3,5,7	51,2,78	2,0,3	152	74	8.47716e-11	6.3578e-07	0.0,0.327,0.294	0.925,1.0,0.927	0.744
VPS39_chr15:42192065-42192098	60828	ENSG00000166887.15	VPS39	chr15	-	42192065	42192098	42191495	42191560	42199895	42199961	60828	63,52,99	102,98,170	30,20,21	144,86,137	107	74	9.82312e-11	6.77508e-07	0.299,0.268,0.287	0.126,0.139,0.096	-0.164
KNSTRN_chr15:40384456-40384519	76226	ENSG00000128944.13	KNSTRN	chr15	+	40384456	40384519	40383227	40383322	40386404	40386494	76226	4,7,10	5,6,7	5,6,8	0,0,0	137	74	1.05391e-10	6.77508e-07	0.302,0.387,0.436	1.0,1.0,1.0	0.625
CELF1_chr11:47471997-47472102	93828	ENSG00000149187.18	CELF1	chr11	-	47471997	47472102	47468813	47468891	47472190	47472357	93828	195209353	126108235	138112172	169152238	179	74	1.28172e-10	7.69022e-07	0.39,0.444,0.383	0.252,0.233,0.23	-0.167
TMEM183A_chr1:203017755-203017919	11985	ENSG00000163444.11	TMEM183A	chr1	+	203017755	203017919	203015839	203016140	203018480	203018561	11985	100,98,200	840,766,1509	122,75,148	388376509	238	74	1.48891e-10	8.37505e-07	0.036,0.038,0.04	0.089,0.058,0.083	0.039
ADGRV1_chr5:90679548-90679629	8977	ENSG00000164199.16	ADGRV1	chr5	+	90679548	90679629	90676079	90676209	90681314	90681454	8977	8,14,34	3,2,9	6,7,7	22,14,25	155	74	1.58901e-10	8.41233e-07	0.56,0.77,0.643	0.115,0.193,0.118	-0.516
DNM2_chr19:10808568-10808580	95011	ENSG00000079805.16	DNM2	chr19	+	10808568	10808580	10805915	10805967	10812263	10812377	95011	697,693,1281	85,62,126	770545855	156113195	86	74	2.26413e-10	1.13205e-06	0.876,0.906,0.897	0.809,0.806,0.79	-0.091
SNRNP70_chr19:49102113-49103587	46179	ENSG00000104852.14	SNRNP70	chr19	+	49102113	49103587	49101389	49101471	49104633	49104735	46179	1179,1245,2432	1104,1122,2047	2522,1213,2111	889,810,1232	1548	74	4.0838e-10	1.93441e-06	0.049,0.05,0.054	0.119,0.067,0.076	0.036
TMPO_chr12:98544950-98545061	28323	ENSG00000120802.13	TMPO	chr12	+	98544950	98545061	98537474	98537572	98546358	98546447	28323	566,734,1249	54,75,132	469411567	83,88,142	185	74	1.23443e-09	5.55487e-06	0.807,0.797,0.791	0.693,0.651,0.615	-0.145
PHACTR4_chr1:28457831-28457859	55558	ENSG00000204138.12	PHACTR4	chr1	+	28457831	28457859	28407409	28407463	28459084	28459239	55558	16,21,27	22,38,56	6,4,7	54,48,61	102	74	1.81812e-09	7.79184e-06	0.345,0.286,0.259	0.075,0.057,0.077	-0.227
LSR_chr19:35262545-35262692	33074	ENSG00000105699.16	LSR	chr19	+	35262545	35262692	35258944	35259064	35266358	35266532	33074	1264,1254,2801	330400906	1567,1522,2296	278254390	221	74	1.95177e-09	7.98441e-06	0.562,0.512,0.509	0.654,0.667,0.663	0.134
EXD3_chr9:137374611-137374763	49858	ENSG00000187609.15	EXD3	chr9	-	137374611	137374763	137373425	137373599	137383312	137383377	49858	5,2,8	43,46,100	28,9,9	34,23,30	226	74	3.50699e-09	1.37228e-05	0.037,0.014,0.026	0.212,0.114,0.089	0.113
RBM3_chrX:48575814-48576083	34702	ENSG00000102317.17	RBM3	chrX	+	48575814	48576083	48575560	48575667	48576313	48576419	34702	250199373	1386,1457,2985	331175290	977,805,1281	343	74	6.01082e-09	2.25403e-05	0.037,0.029,0.026	0.068,0.045,0.047	0.023
MYO1B_chr2:191400748-191400835	31482	ENSG00000128641.18	MYO1B	chr2	+	191400748	191400835	191400381	191400468	191408114	191408189	31482	261182359	800,648,1306	780487707	1372,1052,1422	161	74	6.6013e-09	2.37644e-05	0.13,0.114,0.112	0.207,0.175,0.186	0.071
AL591806.3_chr1:161021387-161021487	97270	ENSG00000270149.5	AL591806.3	chr1	-	161021387	161021487	161021009	161021112	161022749	161022827	97270	16,17,14	0,0,0	8,7,11	50,0,72	174	74	6.88172e-09	2.38211e-05	1.0,1.0,1.0	0.064,1.0,0.061	-0.625
PHACTR4_chr1:28457831-28457855	55556	ENSG00000204138.12	PHACTR4	chr1	+	28457831	28457855	28407409	28407463	28459084	28459258	55556	15,17,29	22,38,56	3,5,9	54,48,61	98	74	7.25695e-09	2.41896e-05	0.34,0.253,0.281	0.04,0.073,0.1	-0.22
AL392172.1_chr1:222836995-222837066	44107	ENSG00000228106.5	AL392172.1	chr1	+	222836995	222837066	222835118	222835215	222837218	222837229	44107	36,33,61	8,6,19	24,34,41	2,0,0	145	74	1.1849e-08	3.80858e-05	0.697,0.737,0.621	0.86,1.0,1.0	0.268
MYOF_chr10:93392916-93392955	101819	ENSG00000138119.16	MYOF	chr10	-	93392916	93392955	93389029	93389154	93396141	93396224	101819	578366615	456376672	531211299	222125165	113	74	1.47834e-08	4.58791e-05	0.454,0.389,0.375	0.61,0.525,0.543	0.153
PLEC_chr8:143922503-143925884	45287	ENSG00000178209.14	PLEC	chr8	-	143922503	143925884	143915146	143922395	143926783	143926882	45287	11765,13584,26170	61,43,111	12769,10598,14646	95,86,133	3455	74	1.78415e-08	5.35238e-05	0.805,0.871,0.835	0.742,0.725,0.702	-0.114
ADGRV1_chr5:90679551-90679629	8978	ENSG00000164199.16	ADGRV1	chr5	+	90679551	90679629	90676079	90676209	90681314	90681454	8978	8,15,28	3,2,9	8,9,7	22,14,25	152	74	2.37606e-08	6.68375e-05	0.565,0.785,0.602	0.15,0.238,0.12	-0.481
FLT3LG_chr19:49480297-49480476	23504	ENSG00000090554.12	FLT3LG	chr19	+	49480297	49480476	49478908	49479047	49480551	49480620	23504	16,15,42	4,4,4	11,13,18	0,0,0	253	74	2.37647e-08	6.68375e-05	0.539,0.523,0.754	1.0,1.0,1.0	0.395
SPINT1-AS1_chr15:40838542-40838686	102341	ENSG00000261183.5	SPINT1-AS1	chr15	-	40838542	40838686	40835992	40836282	40844178	40844284	102341	379378780	50,53,94	209161233	48,54,77	218	74	3.95884e-08	0.000107967	0.72,0.708,0.738	0.596,0.503,0.507	-0.187
ABI1_chr10:26755654-26755741	6122	ENSG00000136754.17	ABI1	chr10	-	26755654	26755741	26751597	26751783	26765217	26765318	6122	71,65,105	100108192	129,69,152	81,52,134	161	74	4.48372e-08	0.000118685	0.246,0.217,0.201	0.423,0.379,0.343	0.16
PPDPF_chr20:63521283-63521363	76540	ENSG00000125534.9	PPDPF	chr20	+	63521283	63521363	63520723	63520894	63521511	63521589	76540	16222,15846,33842	177192309	15843,15508,24469	80,93,161	154	74	5.2718e-08	0.000135559	0.978,0.975,0.981	0.99,0.988,0.986	0.01
PTPRF_chr1:43602070-43602097	90608	ENSG00000142949.16	PTPRF	chr1	+	43602070	43602097	43598719	43598913	43603415	43603533	90608	265359714	347271648	220189277	472349533	101	74	5.85729e-08	0.000146431	0.359,0.493,0.447	0.255,0.284,0.276	-0.161
MLPH_chr2:237534563-237534647	88695	ENSG00000115648.13	MLPH	chr2	+	237534563	237534647	237527376	237527516	237540347	237540446	88695	499336808	1266,1012,1804	787428659	1181,666,1051	158	74	6.21108e-08	0.000151079	0.156,0.135,0.173	0.238,0.231,0.227	0.077
RAP1GAP_chr1:21665210-21665317	43483	ENSG00000076864.19	RAP1GAP	chr1	-	21665210	21665317	21649760	21649796	21669253	21669301	43483	10,5,6	0,0,0	15,18,24	6,2,5	181	74	6.78344e-08	0.00016009	1.0,1.0,1.0	0.505,0.786,0.662	-0.349
FAM221A_chr7:23692182-23694913	85009	ENSG00000188732.10	FAM221A	chr7	+	23692182	23694913	23691389	23691596	23698191	23698299	85009	76,89,181	18,21,46	216,95,131	11,6,12	2805	74	6.93733e-08	0.00016009	0.1,0.101,0.094	0.341,0.295,0.224	0.188
MRPS10_chr6:42214119-42214192	55346	ENSG00000048544.5	MRPS10	chr6	-	42214119	42214192	42211780	42211917	42214279	42214344	55346	490552834	23,21,56	438392563	48,45,74	147	74	7.40288e-08	0.000166563	0.915,0.93,0.882	0.821,0.814,0.793	-0.1
ABCB8_chr7:151032843-151033061	24545	ENSG00000197150.12	ABCB8	chr7	+	151032843	151033061	151028449	151028610	151034504	151034599	24545	7,6,10	1,1,5	18,8,23	0,0,0	292	74	7.87727e-08	0.000172914	0.64,0.603,0.336	1.0,1.0,1.0	0.474
MRPL55_chr1:228108436-228109021	44515	ENSG00000162910.18	MRPL55	chr1	-	228108436	228109021	228108113	228108318	228109260	228109290	44515	273240541	14,22,48	385307441	11,6,6	659	74	1.15511e-07	0.00024752	0.686,0.551,0.559	0.797,0.852,0.892	0.248
SRSF3_chr6:36599820-36600276	44230	ENSG00000112081.16	SRSF3	chr6	+	36599820	36600276	36598848	36598983	36601151	36601190	44230	896,1034,1731	2015,2139,4242	1354,970,1548	1728,1501,2263	530	74	1.29118e-07	0.000270245	0.058,0.063,0.054	0.099,0.083,0.087	0.031
SLC25A10_chr17:81713261-81713506	41166	ENSG00000183048.11	SLC25A10	chr17	+	81713261	81713506	81712263	81712519	81714952	81715072	41166	195210390	180182376	249217331	99118185	319	74	1.84917e-07	0.00037427	0.201,0.211,0.194	0.368,0.299,0.293	0.118
PLEKHB2_chr2:131144407-131144449	84954	ENSG00000115762.16	PLEKHB2	chr2	+	131144407	131144449	131140166	131140275	131146636	131149851	84954	100,57,156	489375797	77,60,83	773611881	116	74	1.87137e-07	0.00037427	0.115,0.088,0.111	0.06,0.059,0.057	-0.046
NBEA_chr13:35168986-35168995	18860	ENSG00000172915.18	NBEA	chr13	+	35168986	35168995	35164355	35164509	35171271	35171452	18860	24,21,51	77,97,168	27,8,19	208152173	83	74	2.11929e-07	0.000396941	0.217,0.162,0.213	0.104,0.045,0.089	-0.118
PCBP1-AS1_chr2:70077300-70077381	29270	ENSG00000179818.13	PCBP1-AS1	chr2	-	70077300	70077381	70055616	70055910	70083537	70083687	29270	1,0,0	1,1,2	1,2,2	0,1,0	155	74	2.10861e-07	0.000396941	0.323,0.0,0.0	1.0,0.488,1.0	0.722
SPECC1_chr17:20017986-20018102	53890	ENSG00000128487.16	SPECC1	chr17	+	20017986	20018102	20009365	20009424	20096630	20096715	53890	5,3,6	2,1,2	0,1,0	6,2,2	190	74	2.17719e-07	0.000396941	0.493,0.539,0.539	0.0,0.163,0.0	-0.469
TPRA1_chr3:127575939-127576050	57687	ENSG00000163870.14	TPRA1	chr3	-	127575939	127576050	127573068	127573788	127576616	127576696	57687	393319616	8,12,22	401320474	1,1,5	185	74	2.08481e-07	0.000396941	0.952,0.914,0.918	0.994,0.992,0.974	0.059
UBA1_chrX:47198166-47198355	78336	ENSG00000130985.16	UBA1	chrX	+	47198166	47198355	47193836	47194024	47198802	47198919	78336	56,62,129	1190,1307,2778	107,65,103	969,849,1256	263	74	2.20525e-07	0.000396941	0.013,0.013,0.013	0.03,0.021,0.023	0.012
LINC02447_chr4:7097322-7097379	25879	ENSG00000245468.3	LINC02447	chr4	-	7097322	7097379	7094570	7094743	7103267	7103329	25879	2,1,3	2,1,3	3,1,4	0,0,0	131	74	2.69318e-07	0.00047218	0.361,0.361,0.361	1.0,1.0,1.0	0.639
C12orf29_chr12:88040147-88040265	60919	ENSG00000133641.17	C12orf29	chr12	+	88040147	88040265	88035445	88035738	88042824	88042920	60919	135131275	48,39,70	160133181	15,19,21	192	74	2.72818e-07	0.00047218	0.52,0.564,0.602	0.804,0.73,0.769	0.206
DDX39A_chr19:14416268-14416405	1945	ENSG00000123136.14	DDX39A	chr19	-	14416268	14416405	14413012	14413224	14418928	14419073	1945	4,5,13	2,1,4	8,2,7	0,0,0	211	74	3.28894e-07	0.00054815	0.412,0.637,0.533	1.0,1.0,1.0	0.473
CDH24_chr14:23051969-23052083	44843	ENSG00000139880.19	CDH24	chr14	-	23051969	23052083	23049821	23049943	23052472	23052609	44843	52,70,123	50,48,108	101,57,77	26,18,31	188	74	3.22849e-07	0.00054815	0.29,0.365,0.31	0.605,0.555,0.494	0.23
MRPL55_chr1:228107976-228108137	44500	ENSG00000162910.18	MRPL55	chr1	-	228107976	228108137	228107667	228107869	228108234	228108318	44500	8,12,23	177201436	25,26,31	161144238	235	74	3.54733e-07	0.000576914	0.014,0.018,0.016	0.047,0.054,0.039	0.031
TPRA1_chr3:127575184-127575265	57677	ENSG00000163870.14	TPRA1	chr3	-	127575184	127575265	127573068	127573788	127576616	127576696	57677	280239454	8,12,22	276216357	1,1,5	155	74	3.58973e-07	0.000576914	0.944,0.905,0.908	0.992,0.99,0.972	0.066
AL162258.1_chr1:153628120-153628237	9543	ENSG00000271853.5	AL162258.1	chr1	-	153628120	153628237	153626331	153626533	153633957	153634111	9543	5,13,24	1,6,9	13,9,16	0,1,0	191	74	3.69359e-07	0.000583193	0.66,0.456,0.508	1.0,0.777,1.0	0.384
IFI27L1_chr14:94094749-94094899	30550	ENSG00000165948.10	IFI27L1	chr14	+	94094749	94094899	94088247	94088303	94096886	94096965	30550	2,2,7	0,3,7	1,1,6	0,0,0	224	74	3.88352e-07	0.000602608	1.0,0.18,0.248	1.0,1.0,1.0	0.524
MRPL9_chr1:151761961-151762025	83990	ENSG00000143436.10	MRPL9	chr1	-	151761961	151762025	151760873	151760899	151762112	151762155	83990	5,4,5	5,7,7	6,2,3	1,0,0	138	74	3.9855e-07	0.000607951	0.349,0.235,0.277	0.763,1.0,1.0	0.634
PIEZO1_chr16:88725008-88725080	19127	ENSG00000103335.21	PIEZO1	chr16	-	88725008	88725080	88723870	88723971	88725415	88725519	19127	1094,1187,2373	7,30,47	1345,981,1426	6,10,5	146	74	4.60071e-07	0.000690099	0.988,0.953,0.962	0.991,0.98,0.993	0.02
FAM221A_chr7:23692182-23694913	85010	ENSG00000188732.10	FAM221A	chr7	+	23692182	23694913	23691389	23691596	23700785	23700868	85010	76,86,179	12,24,43	214,94,130	13,6,12	2805	74	4.92791e-07	0.000727061	0.143,0.086,0.099	0.303,0.292,0.222	0.163
SLC35A1_chr6:87477361-87477539	76047	ENSG00000164414.17	SLC35A1	chr6	+	87477361	87477539	87472924	87473019	87500507	87500667	76047	711,849,1586	14,20,24	890,791,1187	7,7,0	252	74	5.32407e-07	0.000772841	0.937,0.926,0.951	0.974,0.971,1.0	0.044
TIMMDC1_chr3:119503953-119504021	76082	ENSG00000113845.9	TIMMDC1	chr3	+	119503953	119504021	119498580	119498927	119517204	119517315	76082	6,3,14	4,6,17	1,0,1	11,7,10	142	74	5.81579e-07	0.000830818	0.439,0.207,0.3	0.045,0.0,0.05	-0.284
CARM1_chr19:10908549-10908747	103590	ENSG00000142453.11	CARM1	chr19	+	10908549	10908747	10908038	10908145	10909102	10909207	103590	14,18,31	440463972	44,14,35	365283397	272	74	5.94538e-07	0.00083606	0.009,0.01,0.009	0.032,0.013,0.023	0.013
RIF1_chr2:151503033-151503185	30752	ENSG00000080345.17	RIF1	chr2	+	151503033	151503185	151483198	151483335	151506209	151506375	30752	2,1,4	1,1,3	11,4,5	0,0,0	226	74	6.07391e-07	0.000840993	0.396,0.247,0.304	1.0,1.0,1.0	0.684
TRIM14_chr9:98110068-98110234	28795	ENSG00000106785.14	TRIM14	chr9	-	98110068	98110234	98109888	98109984	98118981	98119136	28795	4,2,4	42,38,76	20,8,11	31,30,54	240	74	6.79328e-07	0.000900006	0.029,0.016,0.016	0.166,0.076,0.059	0.08
MYO1B_chr2:191402631-191402718	31483	ENSG00000128641.18	MYO1B	chr2	+	191402631	191402718	191400381	191400468	191408114	191408189	31483	588455821	800,648,1306	1596,1047,1509	1372,1052,1422	161	74	6.62682e-07	0.000900006	0.253,0.244,0.224	0.348,0.314,0.328	0.09
PRMT2_chr21:46663382-46663554	78487	ENSG00000160310.17	PRMT2	chr21	+	46663382	46663554	46649574	46649739	46664294	46664951	78487	492,447,1006	42,43,77	709464755	21,18,34	246	74	6.80012e-07	0.000900006	0.779,0.758,0.797	0.91,0.886,0.87	0.111
CSNK1D_chr17:82249697-82250179	102301	ENSG00000141551.14	CSNK1D	chr17	-	82249697	82250179	82249430	82249602	82251378	82251414	102301	209190367	658,548,1248	432207379	592532794	556	74	7.17859e-07	0.000936327	0.041,0.044,0.038	0.089,0.049,0.06	0.025
ZC3H11A_chr1:203801574-203801628	26289	ENSG00000058673.16	ZC3H11A	chr1	+	203801574	203801628	203795653	203795775	203816925	203817124	26289	6,7,10	1,1,7	7,6,9	0,0,0	128	74	7.33684e-07	0.000943298	0.776,0.802,0.452	1.0,1.0,1.0	0.323
CDKN2B-AS1_chr9:22061952-22062026	24386	ENSG00000240498.6	CDKN2B-AS1	chr9	+	22061952	22062026	22056251	22056387	22063943	22064018	24386	0,0,3	1,3,2	3,1,2	1,0,0	148	74	7.78791e-07	0.000978203	0.0,0.0,0.429	0.6,1.0,1.0	0.724
EXOG_chr3:38500089-38500164	26447	ENSG00000157036.12	EXOG	chr3	+	38500089	38500164	38499680	38499747	38501354	38501494	26447	20,21,36	3,6,10	19,12,15	1,0,0	149	74	7.82571e-07	0.000978203	0.768,0.635,0.641	0.904,1.0,1.0	0.287
COL6A3_chr2:237378635-237379235	74585	ENSG00000163359.15	COL6A3	chr2	-	237378635	237379235	237376771	237377344	237380914	237381499	74585	2,4,2	1,1,1	16,8,13	1,0,0	674	74	8.68104e-07	0.00107025	0.18,0.305,0.18	0.637,1.0,1.0	0.657
TASP1_chr20:13616856-13617123	58338	ENSG00000089123.15	TASP1	chr20	-	13616856	13617123	13600542	13600617	13623445	13623514	58338	18,19,31	7,4,0	22,18,28	0,0,0	341	74	9.50097e-07	0.00115551	0.358,0.508,1.0	1.0,1.0,1.0	0.378
GK5_chr3:142184710-142185793	90274	ENSG00000175066.15	GK5	chr3	-	142184710	142185793	142182922	142183049	142185928	142185989	90274	29,39,90	42,56,99	98,44,82	46,36,36	1157	74	9.75553e-07	0.00117065	0.042,0.043,0.055	0.12,0.073,0.127	0.06
AC009779.3_chr12:55716932-55717005	12400	ENSG00000258311.5	AC009779.3	chr12	+	55716932	55717005	55716589	55716717	55719090	55719223	12400	1030,1086,2213	42,31,84	873,807,1164	18,7,18	147	74	1.00319e-06	0.00117537	0.925,0.946,0.93	0.961,0.983,0.97	0.038
PRMT2_chr21:46661799-46661936	78484	ENSG00000160310.17	PRMT2	chr21	+	46661799	46661936	46649574	46649739	46664294	46664951	78484	142131294	42,43,77	210143225	21,18,34	211	74	1.00561e-06	0.00117537	0.542,0.517,0.572	0.778,0.736,0.699	0.194
UPK1A_chr19:35666808-35666896	19782	ENSG00000105668.7	UPK1A	chr19	+	35666808	35666896	35666515	35666538	35668453	35668654	19782	46,48,95	0,9,11	44,30,30	0,0,0	162	74	1.02756e-06	0.00118563	1.0,0.709,0.798	1.0,1.0,1.0	0.164
SNRNP70_chr19:49102113-49102185	46178	ENSG00000104852.14	SNRNP70	chr19	+	49102113	49102185	49101389	49101471	49104633	49104735	46178	72,59,126	1104,1122,2047	144,60,113	889,810,1232	146	74	1.48167e-06	0.00168194	0.032,0.026,0.03	0.076,0.036,0.044	0.023
PARPBP_chr12:102178591-102178770	56746	ENSG00000185480.11	PARPBP	chr12	+	102178591	102178770	102153868	102153976	102195950	102196429	56746	34,57,100	2,4,12	40,33,46	1,0,0	253	74	1.49507e-06	0.00168194	0.833,0.807,0.709	0.921,1.0,1.0	0.191
ARHGEF11_chr1:156938417-156938513	31344	ENSG00000132694.18	ARHGEF11	chr1	-	156938417	156938513	156937248	156937496	156939547	156939910	31344	10,9,27	113,90,245	29,26,25	110,69,105	170	74	1.57424e-06	0.00174913	0.037,0.042,0.046	0.103,0.141,0.094	0.071
LINC00963_chr9:129490843-129491128	44470	ENSG00000204054.13	LINC00963	chr9	+	129490843	129491128	129488911	129489299	129493415	129493595	44470	96,65,154	37,39,73	304190293	44,44,69	359	74	1.64551e-06	0.00180603	0.348,0.256,0.303	0.587,0.471,0.467	0.206
GMDS-AS1_chr6:2329282-2329404	92212	ENSG00000250903.8	GMDS-AS1	chr6	+	2329282	2329404	2269697	2269799	2397220	2397626	92212	2,4,1	0,0,1	1,1,1	4,1,3	196	74	1.7263e-06	0.00187187	1.0,1.0,0.274	0.086,0.274,0.112	-0.601
CAMK2B_chr7:44232821-44232866	5510	ENSG00000058404.19	CAMK2B	chr7	-	44232821	44232866	44231005	44231054	44234638	44234676	5510	0,1,1	3,0,2	3,1,1	1,0,0	119	74	1.78467e-06	0.00191212	0.0,1.0,0.237	0.651,1.0,1.0	0.471
PGAP2_chr11:3811249-3811424	55302	ENSG00000148985.19	PGAP2	chr11	+	3811249	3811424	3808289	3808315	3823882	3824135	55302	114100230	3,2,15	75,50,82	0,0,0	249	74	1.81612e-06	0.00192293	0.919,0.937,0.82	1.0,1.0,1.0	0.108
CDKN2B-AS1_chr9:22063943-22064018	24387	ENSG00000240498.6	CDKN2B-AS1	chr9	+	22063943	22064018	22056251	22056387	22077678	22077890	24387	1,3,2	0,1,0	2,1,0	1,2,1	149	74	1.8476e-06	0.00192996	1.0,0.598,1.0	0.498,0.199,0.0	-0.634
DLEU2_chr13:50071515-50071629	70688	ENSG00000231607.10	DLEU2	chr13	-	50071515	50071629	50070581	50070641	50075558	50075653	70688	1,2,0	1,2,2	2,4,1	1,0,0	188	74	1.86565e-06	0.00192996	0.282,0.282,0.0	0.44,1.0,1.0	0.625
STRBP_chr9:123212584-123212708	25447	ENSG00000165209.18	STRBP	chr9	-	123212584	123212708	123184131	123184298	123213588	123213908	25447	0,2,2	1,1,3	6,1,3	0,0,1	198	74	1.93868e-06	0.00196044	0.0,0.428,0.199	1.0,1.0,0.529	0.634
ELP2_chr18:36146249-36146381	92059	ENSG00000134759.13	ELP2	chr18	+	36146249	36146381	36145947	36146048	36154849	36154999	92059	2905,3139,5424	59,62,124	1923,1953,2747	21,20,27	206	74	1.91752e-06	0.00196044	0.946,0.948,0.94	0.97,0.972,0.973	0.027
GMDS-AS1_chr6:2271815-2273417	92208	ENSG00000250903.8	GMDS-AS1	chr6	+	2271815	2273417	2269697	2269799	2397220	2397626	92208	96,91,141	0,0,1	72,42,93	4,1,3	1676	74	1.99153e-06	0.0019915	1.0,1.0,0.862	0.443,0.65,0.578	-0.397
TXNL4A_chr18:79985796-79985866	22731	ENSG00000141759.14	TXNL4A	chr18	-	79985796	79985866	79973565	79973856	79986601	79986750	22731	4,5,8	1,3,5	0,0,1	2,3,2	144	74	2.10303e-06	0.0020799	0.673,0.461,0.451	0.0,0.0,0.204	-0.46
PRMT2_chr21:46660832-46660962	78478	ENSG00000160310.17	PRMT2	chr21	+	46660832	46660962	46649574	46649739	46664294	46664951	78478	222198398	42,43,77	268209322	21,18,34	204	74	2.44661e-06	0.0023934	0.657,0.626,0.652	0.822,0.808,0.775	0.157
FAM45A_chr10:119104763-119105022	42922	ENSG00000119979.16	FAM45A	chr10	+	119104763	119105022	119104091	119104197	119107947	119108096	42922	210252448	61,77,114	252247303	34,40,39	333	74	2.60412e-06	0.00250473	0.433,0.421,0.466	0.622,0.578,0.633	0.171
HIVEP3_chr1:41869546-41869630	92463	ENSG00000127124.14	HIVEP3	chr1	-	41869546	41869630	41865547	41865615	41918412	41918707	92463	3,5,9	0,0,1	1,2,1	4,0,5	158	74	2.61608e-06	0.00250473	1.0,1.0,0.808	0.105,1.0,0.086	-0.539
ASAH1_chr8:18076176-18076413	27706	ENSG00000104763.18	ASAH1	chr8	-	18076176	18076413	18075540	18075587	18084286	18084851	27706	2,1,2	2,2,5	6,2,3	0,1,0	311	74	2.6724e-06	0.00250535	0.192,0.106,0.087	1.0,0.322,1.0	0.646
LINC01607_chr8:79800560-79800690	27730	ENSG00000272138.1	LINC01607	chr8	+	79800560	79800690	79783728	79783766	79802486	79802799	27730	7,4,16	0,0,1	6,2,13	3,1,3	204	74	2.66055e-06	0.00250535	1.0,1.0,0.853	0.42,0.42,0.611	-0.467
GGCT_chr7:30500535-30500681	14431	ENSG00000006625.17	GGCT	chr7	-	30500535	30500681	30498802	30498938	30504568	30504799	14431	1923,2002,3906	281286494	1215,999,1359	94,73,136	220	74	2.77826e-06	0.00255144	0.697,0.702,0.727	0.813,0.822,0.771	0.093
RALGPS1_chr9:127050042-127050132	83922	ENSG00000136828.18	RALGPS1	chr9	+	127050042	127050132	127034430	127034514	127052846	127052939	83922	114164275	10,9,14	149147184	25,23,32	164	74	2.76842e-06	0.00255144	0.837,0.892,0.899	0.729,0.743,0.722	-0.145
AC092718.3_chr16:81066192-81066281	66165	ENSG00000260643.2	AC092718.3	chr16	-	81066192	81066281	81063745	81063993	81084462	81084594	66165	8,11,25	1,0,0	12,10,7	3,6,1	163	74	2.9878e-06	0.00271615	0.784,1.0,1.0	0.645,0.431,0.761	-0.316
COL6A3_chr2:237387581-237388184	74586	ENSG00000163359.15	COL6A3	chr2	-	237387581	237388184	237380914	237381499	237396726	237396817	74586	13,9,10	0,0,0	9,4,2	3,2,0	677	74	3.02481e-06	0.0027223	1.0,1.0,1.0	0.247,0.179,1.0	-0.525
DNAJC24_chr11:31396282-31396394	7179	ENSG00000170946.14	DNAJC24	chr11	+	31396282	31396394	31370715	31370859	31408109	31408330	7179	3,2,3	0,1,2	0,0,0	1,1,2	186	74	3.11457e-06	0.00277533	1.0,0.443,0.374	0.0,0.0,0.0	-0.606
PLA2G2A_chr1:19979579-19979659	104881	ENSG00000188257.10	PLA2G2A	chr1	-	19979579	19979659	19978733	19978879	19980361	19980407	104881	0,0,1	2,1,0	1,5,1	0,1,0	154	74	3.16568e-06	0.00279321	0.0,0.0,1.0	1.0,0.706,1.0	0.569
EXOG_chr3:38499680-38499747	26438	ENSG00000157036.12	EXOG	chr3	+	38499680	38499747	38497628	38497778	38501354	38501494	26438	3,7,11	30,22,37	1,0,0	19,14,28	141	74	3.43499e-06	0.00299219	0.05,0.143,0.135	0.027,0.0,0.0	-0.1
LUC7L_chr16:208600-208664	103094	ENSG00000007392.16	LUC7L	chr16	-	208600	208664	208077	208188	220648	220747	103094	25,19,39	296219423	59,27,46	237186258	138	74	3.45768e-06	0.00299219	0.043,0.044,0.047	0.118,0.072,0.087	0.048
DHX40_chr17:59579696-59579879	84631	ENSG00000108406.9	DHX40	chr17	+	59579696	59579879	59579471	59579558	59586152	59586233	84631	739,896,1547	0,0,7	1025,983,1328	13,13,12	257	74	3.63916e-06	0.00311925	1.0,1.0,0.985	0.958,0.956,0.97	-0.034
ABI1_chr10:26755654-26755741	6121	ENSG00000136754.17	ABI1	chr10	-	26755654	26755741	26751597	26751783	26759061	26759235	6121	110,86,155	153174379	184110224	185151203	161	74	3.8352e-06	0.00325144	0.248,0.185,0.158	0.314,0.251,0.337	0.104
ZMYND8_chr20:47212641-47212725	86229	ENSG00000101040.19	ZMYND8	chr20	-	47212641	47212725	47209213	47210897	47220257	47220324	86229	1107,873,1760	287235489	1149644991	434297425	158	74	3.86565e-06	0.00325144	0.644,0.635,0.628	0.554,0.504,0.522	-0.109
SRRT_chr7:100882457-100883090	73834	ENSG00000087087.19	SRRT	chr7	+	100882457	100883090	100882052	100882241	100884069	100884239	73834	245316687	248298560	410289439	179175286	707	74	4.04753e-06	0.0033729	0.094,0.1,0.114	0.193,0.147,0.138	0.057
AFDN_chr6:167913402-167913423	79725	ENSG00000130396.20	AFDN	chr6	+	167913402	167913423	167911283	167911489	167914167	167914313	79725	58,83,153	56,45,83	50,34,55	77,67,77	95	74	4.11908e-06	0.00340104	0.447,0.59,0.589	0.336,0.283,0.357	-0.217
RBM3_chrX:48575921-48576083	34703	ENSG00000102317.17	RBM3	chrX	+	48575921	48576083	48575560	48575667	48576313	48576419	34703	153136238	1386,1457,2985	199,97,174	977,805,1281	236	74	4.2167e-06	0.00341891	0.033,0.028,0.024	0.06,0.036,0.041	0.017
ARFIP1_chr4:152809672-152809733	57384	ENSG00000164144.15	ARFIP1	chr4	+	152809672	152809733	152779992	152780091	152829624	152829726	57384	4,7,10	35,40,73	0,1,0	29,37,67	135	74	4.19516e-06	0.00341891	0.059,0.088,0.07	0.0,0.015,0.0	-0.067
LINC00963_chr9:129490843-129491128	44471	ENSG00000204054.13	LINC00963	chr9	+	129490843	129491128	129488911	129489299	129503322	129503430	44471	93,63,150	23,18,39	293191288	28,22,35	359	74	4.52895e-06	0.00355331	0.455,0.419,0.442	0.683,0.642,0.629	0.213
TM2D3_chr15:101651207-101651391	92411	ENSG00000184277.12	TM2D3	chr15	-	101651207	101651391	101650069	101650161	101651695	101651998	92411	6,9,15	80,71,162	19,24,22	74,52,101	258	74	4.43464e-06	0.00355331	0.021,0.035,0.026	0.069,0.117,0.059	0.054
NFASC_chr1:204950556-204950574	95489	ENSG00000163531.15	NFASC	chr1	+	204950556	204950574	204944225	204944406	204952010	204952116	95489	2,2,7	0,2,4	1,0,0	3,3,1	92	74	4.46243e-06	0.00355331	1.0,0.446,0.585	0.211,0.0,0.0	-0.607
WHAMMP3_chr15:22674420-22674586	100866	ENSG00000276141.4	WHAMMP3	chr15	+	22674420	22674586	22672689	22672859	22676804	22676934	100866	6,4,6	3,2,3	13,3,8	0,1,0	240	74	4.54039e-06	0.00355331	0.381,0.381,0.381	1.0,0.481,1.0	0.446
TINF2_chr14:24241889-24241921	28404	ENSG00000092330.15	TINF2	chr14	-	24241889	24241921	24241729	24241776	24242140	24242635	28404	132122247	4,8,21	144118194	1,3,2	106	74	4.88167e-06	0.00375509	0.958,0.914,0.891	0.99,0.965,0.985	0.059
PIGB_chr15:55350698-55350912	82733	ENSG00000069943.9	PIGB	chr15	+	55350698	55350912	55341737	55341802	55354797	55354978	82733	264261484	8,8,21	228187261	1,2,2	288	74	4.85653e-06	0.00375509	0.895,0.893,0.856	0.983,0.96,0.971	0.09
SPNS1_chr16:28981900-28982056	23755	ENSG00000169682.17	SPNS1	chr16	+	28981900	28982056	28981454	28981615	28982355	28982545	23755	599,607,1246	68,84,197	1023,805,1245	66,77,103	230	74	5.0089e-06	0.00382031	0.739,0.699,0.671	0.833,0.771,0.795	0.097
PRELID2_chr5:145825997-145826200	96384	ENSG00000186314.11	PRELID2	chr5	-	145825997	145826200	145823076	145823134	145835176	145835336	96384	38,55,88	18,22,39	33,23,14	31,25,29	277	74	5.23067e-06	0.00395592	0.361,0.4,0.376	0.221,0.197,0.114	-0.202
ZNF702P_chr19:52990092-52990210	67205	ENSG00000242779.6	ZNF702P	chr19	-	52990092	52990210	52986451	52986846	52993479	52993526	67205	3,0,1	1,1,3	1,9,2	1,0,0	192	74	5.3684e-06	0.00402625	0.536,0.0,0.114	0.278,1.0,1.0	0.543
POMT2_chr14:77311948-77312033	7023	ENSG00000009830.11	POMT2	chr14	-	77311948	77312033	77306245	77306441	77320433	77320704	7023	167166326	11,7,14	231221306	1,4,3	159	74	5.47553e-06	0.00405216	0.876,0.917,0.916	0.991,0.963,0.979	0.075
ABCA5_chr17:69317704-69317823	25297	ENSG00000154265.15	ABCA5	chr17	-	69317704	69317823	69314313	69314430	69327051	69327111	25297	12,8,19	15,10,24	31,19,18	7,7,5	193	74	5.49299e-06	0.00405216	0.235,0.235,0.233	0.629,0.51,0.58	0.339
C11orf80_chr11:66748378-66748517	100933	ENSG00000173715.15	C11orf80	chr11	+	66748378	66748517	66744735	66744919	66759042	66759084	100933	49,46,128	80,81,163	70,53,88	51,35,65	213	74	6.02727e-06	0.00441015	0.175,0.165,0.214	0.323,0.345,0.32	0.145
SPDYA_chr2:28788657-28788809	36982	ENSG00000163806.15	SPDYA	chr2	+	28788657	28788809	28783906	28783978	28799198	28799299	36982	2075,2169,4104	17,29,43	2727,2368,3349	10,13,13	226	74	6.10255e-06	0.00442922	0.976,0.961,0.969	0.989,0.984,0.988	0.018
FAM151B_chr5:80495052-80495283	23352	ENSG00000152380.9	FAM151B	chr5	+	80495052	80495283	80487985	80488148	80513603	80513661	23352	1,5,7	2,2,1	10,1,13	0,0,0	305	74	6.34737e-06	0.00457006	0.108,0.378,0.629	1.0,1.0,1.0	0.628
KLHL24_chr3:183636220-183636311	36212	ENSG00000114796.15	KLHL24	chr3	+	183636220	183636311	183635622	183635747	183650295	183650575	36212	6,1,11	0,0,1	3,7,3	3,2,2	165	74	6.50054e-06	0.00461613	1.0,1.0,0.831	0.31,0.611,0.402	-0.503
SPDYA_chr2:28793862-28793997	36983	ENSG00000163806.15	SPDYA	chr2	+	28793862	28793997	28783906	28783978	28799198	28799299	36983	1910,2128,3894	17,29,43	2564,2186,3260	10,13,13	209	74	6.53402e-06	0.00461613	0.975,0.963,0.97	0.989,0.983,0.989	0.018
RANBP3_chr19:5974349-5974431	85808	ENSG00000031823.14	RANBP3	chr19	-	5974349	5974431	5951392	5951596	5978060	5978088	85808	0,0,3	1,1,4	6,2,2	1,0,1	156	74	6.56523e-06	0.00461613	0.0,0.0,0.262	0.74,1.0,0.487	0.655
VPS29_chr12:110498819-110498859	71012	ENSG00000111237.18	VPS29	chr12	-	110498819	110498859	110496822	110497002	110502048	110502078	71012	1,1,3	1,0,0	2,0,0	0,2,2	114	74	6.81505e-06	0.00474551	0.394,1.0,1.0	1.0,0.0,0.0	-0.465
CACNB3_chr12:48816928-48817260	97203	ENSG00000167535.7	CACNB3	chr12	+	48816928	48817260	48814892	48815728	48823343	48823466	97203	43,42,74	41,50,121	60,41,61	30,25,36	406	74	6.8547e-06	0.00474551	0.16,0.133,0.1	0.267,0.23,0.236	0.113
AL732372.2_chr1:502464-502661	21390	ENSG00000237094.12	AL732372.2	chr1	-	502464	502661	501603	501620	504979	505103	21390	9,15,14	0,6,2	21,6,7	0,0,0	271	74	6.98042e-06	0.00476373	1.0,0.406,0.657	1.0,1.0,1.0	0.312
BBS1_chr11:66523171-66523365	52337	ENSG00000174483.19	BBS1	chr11	+	66523171	66523365	66521269	66521376	66523455	66523531	52337	3,1,8	51,39,88	12,10,12	40,33,42	268	74	6.98688e-06	0.00476373	0.016,0.007,0.024	0.076,0.077,0.073	0.06
SH3BP2_chr4:2829492-2830147	64233	ENSG00000087266.15	SH3BP2	chr4	+	2829492	2830147	2827605	2827674	2831570	2831679	64233	1090,985,2291	5,8,17	1318,907,1555	2,0,3	729	74	7.09635e-06	0.00480199	0.957,0.926,0.932	0.985,1.0,0.981	0.05
MTRF1_chr13:41261690-41261825	55824	ENSG00000120662.15	MTRF1	chr13	-	41261690	41261825	41260492	41260915	41262214	41262331	55824	23,30,67	8,3,15	21,22,25	2,0,0	209	74	7.21187e-06	0.00484374	0.504,0.78,0.613	0.788,1.0,1.0	0.297
OGFRP1_chr22:42274655-42274821	49612	ENSG00000182057.4	OGFRP1	chr22	+	42274655	42274821	42269767	42270025	42274987	42275033	49612	4,3,2	3,4,4	3,11,7	0,0,2	240	74	7.3184e-06	0.00487888	0.291,0.188,0.134	1.0,1.0,0.519	0.635
RPS6KB1_chr17:59930799-59931052	75779	ENSG00000108443.13	RPS6KB1	chr17	+	59930799	59931052	59930116	59930174	59931621	59931722	75779	188192333	1801,1931,3434	257137218	1385,1047,1385	327	74	7.47008e-06	0.00490729	0.023,0.022,0.021	0.04,0.029,0.034	0.012
BCAT2_chr19:48807755-48808236	85067	ENSG00000105552.14	BCAT2	chr19	-	48807755	48808236	48806999	48807074	48810983	48811027	85067	49,45,92	171245400	53,42,48	96,80,134	555	74	7.46076e-06	0.00490729	0.037,0.024,0.03	0.069,0.065,0.046	0.03
CERS5_chr12:50144768-50145061	16436	ENSG00000139624.12	CERS5	chr12	-	50144768	50145061	50144348	50144364	50167100	50167369	16436	16,19,28	0,0,1	24,9,21	5,3,1	367	74	7.54956e-06	0.00492357	1.0,1.0,0.85	0.492,0.377,0.809	-0.391
TFDP2_chr3:142054114-142054149	26567	ENSG00000114126.17	TFDP2	chr3	-	142054114	142054149	141995019	141995141	142093060	142093127	26567	6,10,27	2,5,11	13,7,14	0,1,1	109	74	7.65409e-06	0.00495583	0.671,0.576,0.625	1.0,0.826,0.905	0.286
POC5_chr5:75707736-75707875	5194	ENSG00000152359.14	POC5	chr5	-	75707736	75707875	75705238	75705787	75712853	75712951	5194	141141258	19,13,27	133119199	6,2,7	213	74	7.85342e-06	0.00504857	0.721,0.79,0.769	0.885,0.954,0.908	0.156
DEGS2_chr14:100148967-100149710	6890	ENSG00000168350.7	DEGS2	chr14	-	100148967	100149710	100143956	100146907	100159505	100160163	6890	2809,3434,7522	22,27,55	2549,2893,4336	8,6,16	817	74	7.93849e-06	0.00506706	0.92,0.92,0.925	0.967,0.978,0.961	0.047
LINC00511_chr17:72431127-72431224	14518	ENSG00000227036.6	LINC00511	chr17	-	72431127	72431224	72428235	72428298	72592202	72592804	14518	26,23,45	0,0,1	31,36,27	3,2,7	171	74	8.18867e-06	0.00518994	1.0,1.0,0.951	0.817,0.886,0.625	-0.208
CTTN_chr11:70421469-70421580	80040	ENSG00000085733.15	CTTN	chr11	+	70421469	70421580	70420399	70420510	70422939	70422995	80040	4063,4087,7923	433432786	4573,3158,5102	318237319	185	74	8.99476e-06	0.00566098	0.79,0.791,0.801	0.852,0.842,0.865	0.059
MRPL55_chr1:228107976-228108084	44499	ENSG00000162910.18	MRPL55	chr1	-	228107976	228108084	228107667	228107869	228108234	228108318	44499	5,12,10	177201436	15,17,22	161144238	182	74	9.17337e-06	0.00573329	0.011,0.024,0.009	0.036,0.046,0.036	0.025
NASP_chr1:45607320-45608337	65038	ENSG00000132780.16	NASP	chr1	+	45607320	45608337	45606481	45606591	45613168	45613248	65038	3758,4354,7865	306404708	2189,1722,2484	273233351	1091	74	9.38067e-06	0.00582242	0.454,0.422,0.43	0.352,0.334,0.324	-0.099
AC007388.1_chr2:39557981-39558046	48236	ENSG00000231312.6	AC007388.1	chr2	+	39557981	39558046	39518582	39518710	39588448	39588567	48236	3,7,14	0,0,0	10,6,11	2,3,2	139	74	9.64656e-06	0.00594645	1.0,1.0,1.0	0.727,0.516,0.745	-0.337
PPP1R12A_chr12:79806165-79806297	79358	ENSG00000058272.16	PPP1R12A	chr12	-	79806165	79806297	79805591	79805768	79807225	79807330	79358	118130238	117161253	170114138	269229284	206	74	9.92468e-06	0.00607627	0.266,0.225,0.253	0.185,0.152,0.149	-0.086
ZNF266_chr19:9433667-9433786	23325	ENSG00000174652.17	ZNF266	chr19	-	9433667	9433786	9420064	9420218	9434074	9434235	23325	10,16,36	0,1,0	20,10,20	1,3,6	193	74	1.05291e-05	0.00640275	1.0,0.86,1.0	0.885,0.561,0.561	-0.284
SLC17A7_chr19:49431337-49431448	18507	ENSG00000104888.9	SLC17A7	chr19	-	49431337	49431448	49431014	49431142	49432518	49432651	18507	2,2,14	1,2,3	8,9,21	0,0,0	185	74	1.07452e-05	0.00649032	0.444,0.286,0.651	1.0,1.0,1.0	0.54
RHBG_chr1:156382067-156382201	7472	ENSG00000132677.12	RHBG	chr1	+	156382067	156382201	156369211	156369436	156382747	156382869	7472	14,8,33	4,1,6	19,6,14	1,0,0	208	74	1.10289e-05	0.00661728	0.555,0.74,0.662	0.871,1.0,1.0	0.305
PARPBP_chr12:102182548-102182627	56752	ENSG00000185480.11	PARPBP	chr12	+	102182548	102182627	102153868	102153976	102195950	102197361	56752	40,41,73	2,4,12	24,21,28	1,0,0	153	74	1.12824e-05	0.00672451	0.906,0.832,0.746	0.921,1.0,1.0	0.146
SYTL2_chr11:85716280-85716428	11086	ENSG00000137501.17	SYTL2	chr11	-	85716280	85716428	85714478	85714507	85718789	85719168	11086	70,63,131	603,610,1178	192,61,114	700501696	222	74	1.15012e-05	0.00676531	0.037,0.033,0.036	0.084,0.039,0.052	0.023
IMMP1L_chr11:31456259-31456386	22822	ENSG00000148950.9	IMMP1L	chr11	-	31456259	31456386	31433459	31433570	31460625	31460714	22822	67,63,152	2,7,7	67,44,84	0,1,0	201	74	1.14778e-05	0.00676531	0.925,0.768,0.889	1.0,0.942,1.0	0.12
C1orf174_chr1:3895294-3896183	26786	ENSG00000198912.10	C1orf174	chr1	-	3895294	3896183	3892882	3892996	3900171	3900247	26786	22,26,28	61,90,183	52,20,35	60,51,84	963	74	1.16761e-05	0.00677958	0.027,0.022,0.012	0.062,0.029,0.031	0.02
MB_chr22:35617162-35617265	58288	ENSG00000198125.12	MB	chr22	-	35617162	35617265	35610883	35611106	35623190	35623354	58288	388413747	21,17,18	175152236	2,0,3	177	74	1.16588e-05	0.00677958	0.885,0.91,0.946	0.973,1.0,0.97	0.067
EFCAB6_chr22:43755765-43755832	93625	ENSG00000186976.14	EFCAB6	chr22	-	43755765	43755832	43735856	43735993	43782179	43782325	93625	2,6,4	3,2,1	3,4,3	0,1,0	141	74	1.19922e-05	0.00691852	0.259,0.612,0.677	1.0,0.677,1.0	0.376
WDR17_chr4:176145994-176146159	11427	ENSG00000150627.15	WDR17	chr4	+	176145994	176146159	176141982	176142069	176148132	176148335	11427	18,14,37	5,3,6	8,3,18	0,0,1	239	74	1.23325e-05	0.0070695	0.527,0.591,0.656	1.0,1.0,0.848	0.358
CCDC138_chr2:108839184-108839301	12340	ENSG00000163006.11	CCDC138	chr2	+	108839184	108839301	108815940	108816105	108846737	108846780	12340	37,45,72	2,9,4	25,29,43	1,0,0	191	74	1.38156e-05	0.00769953	0.878,0.66,0.875	0.906,1.0,1.0	0.164
EPB41L1_chr20:36209487-36209898	51324	ENSG00000088367.21	EPB41L1	chr20	+	36209487	36209898	36197858	36198041	36212271	36212376	51324	621,429,1007	134,76,164	540338487	149106156	485	74	1.36989e-05	0.00769953	0.414,0.463,0.484	0.356,0.327,0.323	-0.118
PPP2R5C_chr14:101824013-101824169	71604	ENSG00000078304.19	PPP2R5C	chr14	+	101824013	101824169	101809836	101810036	101836168	101836701	71604	14,17,25	17,23,45	20,11,26	9,4,10	230	74	1.3762e-05	0.00769953	0.209,0.192,0.152	0.417,0.469,0.455	0.263
PRMT2_chr21:46658744-46658920	78475	ENSG00000160310.17	PRMT2	chr21	+	46658744	46658920	46649574	46649739	46664294	46665117	78475	768,702,1582	42,43,77	914,704,1098	21,18,34	250	74	1.38593e-05	0.00769953	0.844,0.829,0.859	0.928,0.92,0.905	0.074
ANKRD36_chr2:97164396-97164469	95046	ENSG00000135976.17	ANKRD36	chr2	+	97164396	97164469	97164282	97164311	97167576	97167605	95046	3,4,6	1,0,0	2,0,5	4,1,1	147	74	1.38166e-05	0.00769953	0.602,1.0,1.0	0.201,0.0,0.716	-0.562
AC016727.1_chr2:61480324-61480583	28968	ENSG00000270820.5	AC016727.1	chr2	+	61480324	61480583	61471748	61471808	61482626	61482720	28968	37,25,66	2,3,5	32,26,58	0,0,1	333	74	1.41632e-05	0.00782011	0.804,0.649,0.746	1.0,1.0,0.928	0.243
RFX2_chr19:6026162-6026237	67289	ENSG00000087903.12	RFX2	chr19	-	6026162	6026237	6016089	6016271	6039979	6040241	67289	9,9,21	1,3,6	14,8,14	0,0,1	149	74	1.47019e-05	0.00806802	0.817,0.598,0.635	1.0,1.0,0.874	0.275
ATP6V0B_chr1:43975799-43975848	16024	ENSG00000117410.13	ATP6V0B	chr1	+	43975799	43975848	43974647	43975107	43976089	43976173	16024	1355,1425,2854	54,41,140	1528,1316,1902	35,24,45	123	74	1.49841e-05	0.00817308	0.938,0.954,0.925	0.963,0.971,0.962	0.026
ITPR1_chr3:4777263-4777374	70804	ENSG00000150995.18	ITPR1	chr3	+	4777263	4777374	4775241	4775442	4779549	4779645	70804	17,52,74	1,0,0	65,54,68	5,4,5	185	74	1.59223e-05	0.0086325	0.872,1.0,1.0	0.839,0.844,0.845	-0.115
TBC1D32_chr6:121307975-121308101	4041	ENSG00000146350.13	TBC1D32	chr6	-	121307975	121308101	121304754	121304833	121310778	121310847	4041	18,20,35	2,1,5	21,8,15	0,0,0	200	74	1.63079e-05	0.00870099	0.769,0.881,0.721	1.0,1.0,1.0	0.21
CCNK_chr14:99491945-99492320	79878	ENSG00000090061.17	CCNK	chr14	+	99491945	99492320	99481411	99481614	99492625	99492874	79878	36,59,82	44,40,99	31,28,38	71,55,91	449	74	1.63387e-05	0.00870099	0.119,0.196,0.12	0.067,0.077,0.064	-0.076
PIGB_chr15:55350698-55350803	82731	ENSG00000069943.9	PIGB	chr15	+	55350698	55350803	55341737	55341802	55354797	55354978	82731	89107200	8,8,21	77,68,101	1,2,2	179	74	1.62724e-05	0.00870099	0.821,0.847,0.797	0.97,0.934,0.954	0.131
CRIP2_chr14:105478265-105478360	59452	ENSG00000182809.10	CRIP2	chr14	+	105478265	105478360	105474149	105474905	105478449	105478507	59452	5634,5071,10804	58,69,120	5101,3905,6342	35,25,36	169	74	1.68032e-05	0.00889573	0.977,0.97,0.975	0.985,0.986,0.987	0.012
PLAA_chr9:26917096-26917165	49785	ENSG00000137055.14	PLAA	chr9	-	26917096	26917165	26913878	26913947	26919309	26919461	49785	259235435	17,16,28	251240313	6,2,10	143	74	1.74382e-05	0.0091779	0.887,0.884,0.889	0.956,0.984,0.942	0.074
AC010616.1_chr19:41912852-41912932	39899	ENSG00000268041.2	AC010616.1	chr19	-	41912852	41912932	41909862	41910097	41928039	41928516	39899	3,1,11	1,1,4	2,1,4	0,0,0	154	74	1.75905e-05	0.00920423	0.59,0.325,0.569	1.0,1.0,1.0	0.505
MRPL55_chr1:228108436-228108474	44508	ENSG00000162910.18	MRPL55	chr1	-	228108436	228108474	228108234	228108318	228109260	228109299	44508	23,20,59	14,22,48	36,24,37	11,6,6	112	74	1.82118e-05	0.00947426	0.52,0.375,0.448	0.684,0.725,0.803	0.29
IKZF4_chr12:56019320-56019415	100779	ENSG00000123411.14	IKZF4	chr12	+	56019320	56019415	56018125	56018177	56021430	56021523	100779	0,4,15	3,0,5	2,6,13	0,0,0	169	74	1.95622e-05	0.0101182	0.0,1.0,0.568	1.0,1.0,1.0	0.477
IKZF4_chr12:56019317-56019415	100776	ENSG00000123411.14	IKZF4	chr12	+	56019317	56019415	56018125	56018177	56021430	56021580	100776	4,8,21	3,0,5	2,10,16	0,0,0	172	74	1.97432e-05	0.0101535	0.365,1.0,0.644	1.0,1.0,1.0	0.33
NBEAL1_chr2:203115984-203116070	59768	ENSG00000144426.18	NBEAL1	chr2	+	203115984	203116070	203113014	203113318	203122253	203122343	59768	49,50,84	0,0,1	67,36,57	5,2,5	160	74	1.99961e-05	0.0101806	1.0,1.0,0.975	0.861,0.893,0.841	-0.127
DUS4L_chr7:107573703-107573821	103066	ENSG00000105865.10	DUS4L	chr7	+	107573703	107573821	107571144	107571266	107575187	107575282	103066	127132269	20,26,38	155163225	13,10,12	192	74	2.01352e-05	0.0101806	0.71,0.662,0.732	0.821,0.863,0.878	0.153
PLA2G2A_chr1:19979579-19979690	104882	ENSG00000188257.10	PLA2G2A	chr1	-	19979579	19979690	19978733	19978879	19980361	19980416	104882	0,0,2	2,1,0	2,4,1	0,1,0	185	74	2.01162e-05	0.0101806	0.0,0.0,1.0	1.0,0.615,1.0	0.538
ATP6V0B_chr1:43975664-43975848	16022	ENSG00000117410.13	ATP6V0B	chr1	+	43975664	43975848	43974959	43975107	43976089	43976173	16022	694,738,1411	54,41,140	824683963	35,24,45	258	74	2.06417e-05	0.0103207	0.787,0.838,0.743	0.871,0.891,0.86	0.085
MATK_chr19:3782817-3782937	72481	ENSG00000007264.14	MATK	chr19	-	3782817	3782937	3781606	3781672	3783125	3783297	72481	21,21,29	27,22,50	7,5,10	35,23,38	194	74	2.05933e-05	0.0103207	0.229,0.267,0.181	0.071,0.077,0.091	-0.146
PIGX_chr3:196717808-196717954	70938	ENSG00000163964.14	PIGX	chr3	+	196717808	196717954	196716857	196716921	196721176	196721356	70938	11,9,21	4,2,1	14,2,13	0,0,1	220	74	2.09266e-05	0.0104054	0.481,0.602,0.876	1.0,1.0,0.814	0.285
SNRNP70_chr19:49102113-49102173	46177	ENSG00000104852.14	SNRNP70	chr19	+	49102113	49102173	49101389	49101471	49104633	49104735	46177	80,56,132	1104,1122,2047	137,57,114	889,810,1232	134	74	2.24842e-05	0.0110979	0.038,0.027,0.034	0.078,0.037,0.049	0.022
DUS4L_chr7:107573703-107573883	103067	ENSG00000105865.10	DUS4L	chr7	+	107573703	107573883	107571144	107571266	107575187	107575310	103067	98115210	20,26,38	130130178	13,10,12	254	74	2.2566e-05	0.0110979	0.588,0.563,0.617	0.744,0.791,0.812	0.193
NUP62_chr19:49912898-49913159	11861	ENSG00000213024.11	NUP62	chr19	-	49912898	49913159	49911060	49911366	49927693	49927815	11861	2,6,14	0,2,7	11,6,10	0,0,1	335	74	2.30591e-05	0.0112178	1.0,0.399,0.306	1.0,1.0,0.688	0.328
KANSL3_chr2:96628571-96628648	16813	ENSG00000114982.17	KANSL3	chr2	-	96628571	96628648	96619358	96619544	96631311	96631484	16813	3,3,7	6,7,17	0,1,0	9,9,9	151	74	2.29394e-05	0.0112178	0.197,0.174,0.168	0.0,0.052,0.0	-0.162
NEK5_chr13:52119318-52119415	11374	ENSG00000197168.11	NEK5	chr13	-	52119318	52119415	52112267	52112365	52127365	52127482	11374	1,1,6	1,1,3	7,3,5	0,0,0	171	74	2.36053e-05	0.0114218	0.302,0.302,0.464	1.0,1.0,1.0	0.644
CNIH3_chr1:224684795-224684843	5563	ENSG00000143786.7	CNIH3	chr1	+	224684795	224684843	224680957	224681026	224730461	224730574	5563	6,2,8	3,1,3	6,9,6	0,1,0	122	74	2.42748e-05	0.0116208	0.548,0.548,0.618	1.0,0.845,1.0	0.377
PARPBP_chr12:102165728-102165883	56737	ENSG00000185480.11	PARPBP	chr12	+	102165728	102165883	102153868	102153976	102195950	102196368	56737	110170288	2,4,12	109,93,134	1,0,0	229	74	2.41858e-05	0.0116208	0.947,0.932,0.886	0.972,1.0,1.0	0.069
CLUHP3_chr16:31705671-31705792	4734	ENSG00000131797.12	CLUHP3	chr16	+	31705671	31705792	31705348	31705472	31705889	31706034	4734	67110160	2,1,10	103,74,121	0,0,0	195	74	2.47749e-05	0.0116739	0.927,0.977,0.859	1.0,1.0,1.0	0.079
POLR1D_chr13:27650041-27650241	5204	ENSG00000186184.16	POLR1D	chr13	+	27650041	27650241	27648378	27648453	27665685	27667410	5204	153135287	334348679	143,99,146	203148206	274	74	2.4565e-05	0.0116739	0.11,0.095,0.102	0.16,0.153,0.161	0.056
SCAF8_chr6:154741955-154742018	38392	ENSG00000213079.9	SCAF8	chr6	+	154741955	154742018	154733846	154733930	154792822	154792858	38392	7,4,16	0,0,1	4,6,9	1,3,3	137	74	2.46588e-05	0.0116739	1.0,1.0,0.896	0.684,0.519,0.618	-0.358
SPTY2D1-AS1_chr11:18601091-18601180	39467	ENSG00000247595.4	SPTY2D1-AS1	chr11	+	18601091	18601180	18588780	18588995	18603157	18603195	39467	9,12,19	40,34,105	0,3,2	30,23,45	163	74	2.50885e-05	0.0117601	0.093,0.138,0.076	0.0,0.056,0.02	-0.077
NCALD_chr8:101779923-101779979	94790	ENSG00000104490.17	NCALD	chr8	-	101779923	101779979	101719385	101719648	101790861	101790947	94790	1,0,0	3,1,4	2,4,2	4,1,1	130	74	2.53026e-05	0.011799	0.159,0.0,0.0	0.222,0.695,0.532	0.43
EIPR1_chr2:3274338-3274419	23669	ENSG00000032389.12	EIPR1	chr2	-	3274338	3274419	3261714	3261827	3338016	3338149	23669	4,5,15	1,5,4	3,4,7	0,0,1	155	74	2.59227e-05	0.0119642	0.656,0.323,0.642	1.0,1.0,0.77	0.383
CLDND1_chr3:98521652-98521703	33398	ENSG00000080822.16	CLDND1	chr3	-	98521652	98521703	98521132	98521442	98522848	98522875	33398	2,8,8	94108203	11,15,17	76,94,128	125	74	2.58885e-05	0.0119642	0.012,0.042,0.023	0.079,0.086,0.073	0.054
TIMM23B_chr10:49970041-49970458	81551	ENSG00000204152.10	TIMM23B	chr10	+	49970041	49970458	49958369	49958480	49973011	49973181	81551	5,4,15	34,29,76	11,11,23	27,23,26	491	74	2.62466e-05	0.0120519	0.022,0.02,0.029	0.058,0.067,0.118	0.057
PLCB2_chr15:40290024-40290082	59684	ENSG00000137841.11	PLCB2	chr15	-	40290024	40290082	40289065	40289358	40290576	40290672	59684	3,0,2	0,1,0	0,1,0	3,0,1	132	74	2.64681e-05	0.0120545	1.0,0.0,1.0	0.0,1.0,0.0	-0.333
DHX40P1_chr17:59995631-59995814	78194	ENSG00000266992.1	DHX40P1	chr17	-	59995631	59995814	59989263	59989344	59995952	59996039	78194	32,31,61	2,7,0	46,43,47	0,0,0	257	74	2.66336e-05	0.0120545	0.822,0.56,1.0	1.0,1.0,1.0	0.206
SFXN2_chr10:102716613-102716711	93472	ENSG00000156398.12	SFXN2	chr10	+	102716613	102716711	102714537	102714681	102724935	102724996	93472	18,18,43	6,1,2	5,3,9	0,0,0	172	74	2.66542e-05	0.0120545	0.563,0.886,0.902	1.0,1.0,1.0	0.216
CTNND1_chr11:57791384-57791673	65200	ENSG00000198561.13	CTNND1	chr11	+	57791384	57791673	57761796	57762046	57794009	57794081	65200	82,98,221	328382686	192,87,209	371278398	363	74	2.68855e-05	0.0120983	0.048,0.05,0.062	0.095,0.06,0.097	0.031
CLK1_chr2:200857717-200857884	2055	ENSG00000013441.15	CLK1	chr2	-	200857717	200857884	200856890	200856985	200857972	200858089	2055	401471750	7,1,19	555371601	1,0,4	241	74	2.73191e-05	0.0122323	0.946,0.993,0.924	0.994,1.0,0.979	0.037
TBC1D7_chr6:13294795-13294898	61202	ENSG00000145979.17	TBC1D7	chr6	-	13294795	13294898	13281428	13281553	13316570	13316708	61202	1,1,1	1,1,2	1,3,1	1,0,0	177	74	2.78294e-05	0.0123991	0.295,0.295,0.173	0.295,1.0,1.0	0.511
CHD9_chr16:53321162-53321217	95270	ENSG00000177200.16	CHD9	chr16	+	53321162	53321217	53319812	53319951	53321525	53321630	95270	5,4,6	0,0,2	0,1,2	3,0,3	129	74	2.84821e-05	0.0126274	1.0,1.0,0.632	0.0,1.0,0.277	-0.452
PPP2R5C_chr14:101824013-101824169	71605	ENSG00000078304.19	PPP2R5C	chr14	+	101824013	101824169	101809836	101810036	101856685	101856757	71605	15,21,40	373392738	27,15,33	187205268	230	74	2.89849e-05	0.0127873	0.013,0.017,0.017	0.044,0.023,0.038	0.019
AC138393.1_chr1:224002521-224002622	9471	ENSG00000185495.10	AC138393.1	chr1	+	224002521	224002622	223992742	223993047	224003519	224003654	9471	2,4,8	0,0,1	5,3,3	3,0,4	175	74	2.97493e-05	0.0128408	1.0,1.0,0.772	0.413,1.0,0.241	-0.373
PRRC2C_chr1:171591151-171591200	16118	ENSG00000117523.15	PRRC2C	chr1	+	171591151	171591200	171588378	171588505	171591586	171592223	16118	229149382	167157328	309195238	162,86,141	123	74	2.95922e-05	0.0128408	0.452,0.363,0.412	0.534,0.577,0.504	0.129
TANK_chr2:161161812-161161907	55776	ENSG00000136560.13	TANK	chr2	+	161161812	161161907	161161284	161161412	161163113	161163518	55776	2,3,3	1,3,5	1,2,5	1,0,0	169	74	2.9602e-05	0.0128408	0.467,0.305,0.208	0.305,1.0,1.0	0.442
STC2_chr5:173323218-173323430	65057	ENSG00000113739.10	STC2	chr5	-	173323218	173323430	173314712	173318249	173325867	173326010	65057	2307,1286,2501	138,68,101	722506765	23,10,19	286	74	2.96252e-05	0.0128408	0.812,0.83,0.865	0.89,0.929,0.912	0.075
MTAP_chr9:21808806-21809000	72170	ENSG00000099810.18	MTAP	chr9	+	21808806	21809000	21802661	21802781	21815432	21815519	72170	4,8,18	37,32,72	26,9,14	20,14,31	268	74	2.98194e-05	0.0128408	0.029,0.065,0.065	0.264,0.151,0.111	0.122
AL732372.2_chr1:502861-502955	21391	ENSG00000237094.12	AL732372.2	chr1	-	502861	502955	501587	501620	504979	505103	21391	6,8,15	0,6,2	6,4,4	0,0,0	168	74	3.05519e-05	0.0130935	1.0,0.37,0.768	1.0,1.0,1.0	0.287
SH3YL1_chr2:256206-256690	40781	ENSG00000035115.21	SH3YL1	chr2	-	256206	256690	253004	253115	263983	264065	40781	58,31,76	187182322	81,59,51	164107161	558	74	3.08001e-05	0.0131373	0.04,0.022,0.03	0.061,0.068,0.04	0.026
CAB39L_chr13:49401132-49401270	64822	ENSG00000102547.18	CAB39L	chr13	-	49401132	49401270	49382506	49382941	49433317	49433393	64822	289268521	8,8,22	127130190	13,19,13	212	74	3.09846e-05	0.0131537	0.927,0.921,0.892	0.773,0.705,0.836	-0.142
SLC5A6_chr2:27212019-27212146	5392	ENSG00000138074.14	SLC5A6	chr2	-	27212019	27212146	27211466	27211533	27212628	27212777	5392	195199352	1,7,10	196172288	0,1,0	201	74	3.14251e-05	0.013216	0.986,0.913,0.928	1.0,0.984,1.0	0.052
CLSTN1_chr1:9737497-9737554	60151	ENSG00000171603.16	CLSTN1	chr1	-	9737497	9737554	9735884	9736042	9741093	9741256	60151	88112218	548,665,1191	111,78,128	1000,807,1155	131	74	3.12827e-05	0.013216	0.083,0.087,0.094	0.059,0.052,0.059	-0.031
PSMD12_chr17:67361094-67361261	86546	ENSG00000197170.9	PSMD12	chr17	-	67361094	67361261	67357518	67357578	67362775	67362892	86546	10,5,18	3,0,4	18,7,12	0,1,0	241	74	3.19852e-05	0.013389	0.506,1.0,0.58	1.0,0.682,1.0	0.199
ZNF692_chr1:248856372-248856422	54837	ENSG00000171163.15	ZNF692	chr1	-	248856372	248856422	248855557	248855946	248856513	248856562	54837	53,36,85	5,4,3	59,30,44	0,0,0	124	74	3.22471e-05	0.0134361	0.863,0.843,0.944	1.0,1.0,1.0	0.117
RPN1_chr3:128644534-128644650	13664	ENSG00000163902.11	RPN1	chr3	-	128644534	128644650	128641045	128641134	128644918	128644983	13664	6,4,12	3,2,3	8,3,5	0,0,1	190	74	3.28624e-05	0.0135669	0.438,0.438,0.609	1.0,1.0,0.661	0.392
TMPO_chr12:98544441-98544537	28321	ENSG00000120802.13	TMPO	chr12	+	98544441	98544537	98537474	98537572	98546358	98546447	28321	125,99,226	54,75,132	92,76,95	83,88,142	170	74	3.28156e-05	0.0135669	0.502,0.365,0.427	0.325,0.273,0.226	-0.157
ZBTB38_chr3:141387440-141387887	33331	ENSG00000177311.11	ZBTB38	chr3	+	141387440	141387887	141386878	141386937	141403926	141404016	33331	19,16,27	11,16,30	11,9,7	32,22,27	521	74	3.32024e-05	0.0136253	0.197,0.124,0.113	0.047,0.055,0.036	-0.099
TBC1D13_chr9:128790734-128790775	65462	ENSG00000107021.15	TBC1D13	chr9	+	128790734	128790775	128788333	128788407	128791379	128791441	65462	89134229	119137222	156113189	88,76,123	115	74	3.33597e-05	0.0136253	0.325,0.386,0.399	0.533,0.489,0.497	0.136
NCOA1_chr2:24554388-24554573	81794	ENSG00000084676.15	NCOA1	chr2	+	24554388	24554573	24492022	24492188	24564294	24564430	81794	11,17,28	1,0,0	13,13,11	3,1,3	259	74	3.34948e-05	0.0136253	0.759,1.0,1.0	0.553,0.788,0.512	-0.302
PCYT2_chr17:81907203-81907257	90804	ENSG00000185813.10	PCYT2	chr17	-	81907203	81907257	81906759	81906898	81907553	81907598	90804	64,92,190	211219462	58,57,62	262209335	128	74	3.36095e-05	0.0136253	0.149,0.195,0.192	0.113,0.136,0.097	-0.063
MARCH1_chr4:163854020-163854169	87251	ENSG00000145416.13	MARCH1	chr4	-	163854020	163854169	163700812	163700863	163988500	163988709	87251	8,9,28	2,0,11	19,15,18	1,0,0	223	74	3.46514e-05	0.0139847	0.57,1.0,0.458	0.863,1.0,1.0	0.278
SLC2A8_chr9:127397375-127397538	44996	ENSG00000136856.17	SLC2A8	chr9	+	127397375	127397538	127397141	127397286	127399906	127400006	44996	10,6,5	49,49,109	4,11,34	43,39,45	237	74	3.59871e-05	0.0144589	0.06,0.037,0.014	0.028,0.081,0.191	0.063
KRBOX4_chrX:46471141-46471185	32539	ENSG00000147121.15	KRBOX4	chrX	+	46471141	46471185	46463197	46463293	46472749	46474639	32539	3,7,10	3,11,19	1,0,2	8,8,16	118	74	3.63297e-05	0.0145317	0.385,0.285,0.248	0.073,0.0,0.073	-0.257
ANAPC11_chr17:81893103-81893187	24751	ENSG00000141552.17	ANAPC11	chr17	+	81893103	81893187	81892062	81892106	81894466	81894586	24751	0,1,2	14,8,19	5,4,6	4,9,13	158	74	3.72488e-05	0.0148334	0.0,0.055,0.047	0.369,0.172,0.178	0.206
RPL17_chr18:49491735-49491833	39109	ENSG00000265681.7	RPL17	chr18	-	49491735	49491833	49491531	49491584	49492257	49492409	39109	441426895	130153281	457435579	83,90,123	172	74	3.85027e-05	0.0151983	0.593,0.545,0.578	0.703,0.675,0.669	0.11
MYL6_chr12:56160625-56160670	65989	ENSG00000092841.18	MYL6	chr12	+	56160625	56160670	56160242	56160320	56161386	56161550	65989	6647,6528,12951	7370,7893,16932	7025,5675,8640	10551,10036,15845	119	74	3.84942e-05	0.0151983	0.359,0.34,0.322	0.293,0.26,0.253	-0.072
SGMS1_chr10:50341299-50341434	93498	ENSG00000198964.13	SGMS1	chr10	-	50341299	50341434	50340386	50340464	50343491	50344246	93498	2,9,16	2,3,1	7,3,9	0,0,0	209	74	4.05948e-05	0.0159541	0.261,0.515,0.85	1.0,1.0,1.0	0.458
KANK1_chr9:549106-549721	17469	ENSG00000107104.18	KANK1	chr9	+	549106	549721	540507	540667	676889	677009	17469	17,18,40	1,1,2	14,16,9	8,4,4	689	74	4.16428e-05	0.0162948	0.646,0.659,0.682	0.158,0.301,0.195	-0.444
HEXDC_chr17:82428029-82428127	18796	ENSG00000169660.15	HEXDC	chr17	+	82428029	82428127	82419748	82419883	82428557	82428645	18796	3,1,5	2,1,3	11,4,13	0,0,2	172	74	4.19597e-05	0.0163478	0.392,0.301,0.418	1.0,1.0,0.737	0.542
TEX14_chr17:58602399-58602590	4442	ENSG00000121101.15	TEX14	chr17	-	58602399	58602590	58601805	58601956	58604977	58605129	4442	5,20,33	3,6,7	7,3,4	1,0,0	265	74	4.41728e-05	0.0167743	0.318,0.482,0.568	0.662,1.0,1.0	0.431
SRSF10_chr1:23971572-23971623	9855	ENSG00000188529.14	SRSF10	chr1	-	23971572	23971623	23966444	23967723	23971849	23972012	9855	307316580	32,44,67	295213326	66,46,68	125	74	4.40139e-05	0.0167743	0.85,0.81,0.837	0.726,0.733,0.739	-0.1
SRSF10_chr1:23971572-23971626	9857	ENSG00000188529.14	SRSF10	chr1	-	23971572	23971626	23964803	23967723	23971849	23972012	9857	639,754,1384	32,44,67	684484780	66,46,68	128	74	4.3491e-05	0.0167743	0.92,0.908,0.923	0.857,0.859,0.869	-0.055
CR381653.1_chr21:9325630-9325823	42620	ENSG00000278932.3	CR381653.1	chr21	+	9325630	9325823	9325012	9325100	9327239	9327298	42620	0,0,1	1,1,0	1,1,2	0,0,0	267	74	4.40132e-05	0.0167743	0.0,0.0,1.0	1.0,1.0,1.0	0.667
POLR2J4_chr7:43986600-43986677	61033	ENSG00000214783.9	POLR2J4	chr7	-	43986600	43986677	43973209	43973323	44013592	44013679	61033	3,10,7	2,2,2	1,7,6	0,0,0	151	74	4.38592e-05	0.0167743	0.424,0.71,0.632	1.0,1.0,1.0	0.411
PRDM15_chr21:41810752-41810836	81222	ENSG00000141956.13	PRDM15	chr21	-	41810752	41810836	41804533	41804614	41815704	41815836	81222	33,43,56	3,2,6	40,40,50	0,1,0	158	74	4.329e-05	0.0167743	0.837,0.91,0.814	1.0,0.949,1.0	0.129
FAM86C2P_chr11:67799373-67799475	8491	ENSG00000160172.10	FAM86C2P	chr11	-	67799373	67799475	67798007	67798141	67803001	67803064	8491	12,12,25	0,0,2	17,11,28	4,4,5	176	74	4.44234e-05	0.0167986	1.0,1.0,0.84	0.641,0.536,0.702	-0.32
C12orf73_chr12:103953413-103953534	23776	ENSG00000204954.9	C12orf73	chr12	-	103953413	103953534	103950201	103951630	103956630	103956748	23776	136134268	74,71,156	61,42,85	62,58,73	195	74	4.47146e-05	0.0168379	0.411,0.417,0.395	0.272,0.216,0.306	-0.143
CAMTA1_chr1:6886239-6886346	45388	ENSG00000171735.18	CAMTA1	chr1	+	6886239	6886346	6874055	6874423	6887653	6887842	45388	8,11,19	2,2,5	6,11,8	1,0,0	181	74	4.50758e-05	0.0169032	0.621,0.692,0.608	0.71,1.0,1.0	0.263
MRPL55_chr1:228108954-228109021	44526	ENSG00000162910.18	MRPL55	chr1	-	228108954	228109021	228108234	228108318	228109260	228109295	44526	102,89,207	14,22,48	105,72,128	11,6,6	141	74	4.76164e-05	0.0176087	0.793,0.68,0.694	0.834,0.863,0.918	0.149
SHARPIN_chr8:144099080-144099205	65640	ENSG00000179526.16	SHARPIN	chr8	-	144099080	144099205	144098632	144098994	144099276	144099322	65640	415356742	54,53,149	471427629	45,38,56	199	74	4.77275e-05	0.0176087	0.741,0.714,0.649	0.796,0.807,0.807	0.102
SCRIB_chr8:143807551-143807614	85098	ENSG00000180900.18	SCRIB	chr8	-	143807551	143807614	143806923	143807013	143808608	143809025	85098	167165311	241264537	308207328	293223352	137	74	4.7686e-05	0.0176087	0.272,0.252,0.238	0.362,0.334,0.335	0.09
RBPJ_chr4:26320699-26320815	100835	ENSG00000168214.20	RBPJ	chr4	+	26320699	26320815	26319685	26319888	26386352	26386391	100835	5,9,18	0,2,5	12,12,15	0,1,0	190	74	4.77396e-05	0.0176087	1.0,0.637,0.584	1.0,0.824,1.0	0.201
SLC25A14_chrX:130349823-130349867	13800	ENSG00000102078.15	SLC25A14	chrX	+	130349823	130349867	130349250	130349345	130350645	130350731	13800	33,48,65	20,27,43	26,24,33	33,35,51	118	74	4.83063e-05	0.0176951	0.509,0.527,0.487	0.331,0.301,0.289	-0.201
COA1_chr7:43665657-43665722	103371	ENSG00000106603.18	COA1	chr7	-	43665657	43665722	43648599	43648652	43729428	43729505	103371	41,59,87	121121262	20,22,26	123103136	139	74	4.83672e-05	0.0176951	0.153,0.206,0.15	0.08,0.102,0.092	-0.078
KNTC1_chr12:122601535-122601625	7067	ENSG00000184445.11	KNTC1	chr12	+	122601535	122601625	122594275	122594385	122603026	122603243	7067	9,15,31	0,1,7	5,4,11	0,0,0	164	74	4.95523e-05	0.0180553	1.0,0.871,0.666	1.0,1.0,1.0	0.154
SLC10A7_chr4:146442782-146442821	10263	ENSG00000120519.14	SLC10A7	chr4	-	146442782	146442821	146325960	146325996	146503848	146503924	10263	19,23,41	5,1,4	9,8,12	0,0,0	113	74	5.00827e-05	0.0180739	0.713,0.938,0.87	1.0,1.0,1.0	0.16
NUBP2_chr16:1786756-1786955	14437	ENSG00000095906.16	NUBP2	chr16	+	1786756	1786955	1786536	1786655	1787676	1787777	14437	1595,1571,3391	64,70,153	1624,1479,2063	40,33,59	273	74	5.03384e-05	0.0180739	0.871,0.859,0.857	0.917,0.924,0.905	0.053
ZNHIT1_chr7:101218318-101218485	23268	ENSG00000106400.11	ZNHIT1	chr7	+	101218318	101218485	101218165	101218217	101222603	101222774	23268	195195348	775,837,1409	236239371	765599932	241	74	5.0375e-05	0.0180739	0.072,0.067,0.07	0.087,0.109,0.109	0.032
FAM151B_chr5:80505942-80506076	23358	ENSG00000152380.9	FAM151B	chr5	+	80505942	80506076	80487968	80488148	80513603	80513769	23358	8,9,5	2,2,1	10,9,4	0,0,0	208	74	5.05513e-05	0.0180739	0.587,0.616,0.64	1.0,1.0,1.0	0.386
FRMD4A_chr10:13663452-13663509	37782	ENSG00000151474.21	FRMD4A	chr10	-	13663452	13663509	13660315	13660553	13666096	13666325	37782	30,58,87	4,3,8	29,20,38	1,0,0	131	74	5.06075e-05	0.0180739	0.809,0.916,0.86	0.942,1.0,1.0	0.119
ZNF383_chr19:37219598-37219749	23106	ENSG00000188283.11	ZNF383	chr19	+	37219598	37219749	37217925	37218274	37230408	37230462	23106	5,4,7	2,0,7	7,3,2	1,0,0	225	74	5.17891e-05	0.0183503	0.451,1.0,0.247	0.697,1.0,1.0	0.333
EML3_chr11:62605854-62605980	95875	ENSG00000149499.11	EML3	chr11	-	62605854	62605980	62605595	62605773	62606062	62606212	95875	266323605	5,8,27	321228402	3,0,6	200	74	5.17602e-05	0.0183503	0.952,0.937,0.892	0.975,1.0,0.961	0.052
MYO6_chr6:75911671-75911698	29660	ENSG00000196586.13	MYO6	chr6	+	75911671	75911698	75908495	75908627	75914062	75914281	29660	180174347	575,572,1019	117111134	569465734	101	74	5.26102e-05	0.0184949	0.187,0.182,0.2	0.131,0.149,0.118	-0.057
SH3YL1_chr2:263210-263368	40795	ENSG00000035115.21	SH3YL1	chr2	-	263210	263368	262630	262786	263983	264065	40795	31,26,43	8,3,2	42,26,33	2,0,0	232	74	5.24211e-05	0.0184949	0.553,0.734,0.873	0.87,1.0,1.0	0.237
ARPC4_chr3:9799878-9800067	64606	ENSG00000241553.12	ARPC4	chr3	+	9799878	9800067	9793081	9793124	9800184	9800296	64606	100108172	4,3,5	155121164	0,0,1	263	74	5.28864e-05	0.0184949	0.876,0.91,0.906	1.0,1.0,0.979	0.096
DENND5A_chr11:9170626-9170777	86949	ENSG00000184014.7	DENND5A	chr11	-	9170626	9170777	9169855	9169949	9178131	9178366	86949	292288552	3,0,7	233171247	8,7,9	225	74	5.30194e-05	0.0184949	0.97,1.0,0.963	0.905,0.889,0.9	-0.08
TUG1_chr22:30972047-30972172	53872	ENSG00000253352.8	TUG1	chr22	+	30972047	30972172	30971366	30971779	30972854	30973356	53872	226281533	304411768	336246386	306241356	199	74	5.34402e-05	0.0185002	0.217,0.203,0.205	0.29,0.275,0.287	0.076
TBXAS1_chr7:139782487-139782564	75392	ENSG00000059377.16	TBXAS1	chr7	+	139782487	139782564	139780739	139780824	139782665	139782729	75392	2,2,5	2,1,5	0,0,1	1,2,4	151	74	5.34458e-05	0.0185002	0.329,0.495,0.329	0.0,0.0,0.109	-0.348
NUBP2_chr16:1786737-1786955	14436	ENSG00000095906.16	NUBP2	chr16	+	1786737	1786955	1786536	1786655	1787676	1787740	14436	1260,1225,2654	64,70,153	1271,1168,1608	40,33,59	292	74	5.36928e-05	0.0185146	0.833,0.816,0.815	0.89,0.9,0.874	0.067
PFKM_chr12:48108071-48108194	13918	ENSG00000152556.15	PFKM	chr12	+	48108071	48108194	48105138	48105419	48122766	48122859	13918	21,20,50	3,5,4	27,23,40	1,0,1	197	74	5.46355e-05	0.0187677	0.724,0.6,0.824	0.91,1.0,0.938	0.233
ST7L_chr1:112583971-112584126	3617	ENSG00000007341.18	ST7L	chr1	-	112583971	112584126	112582374	112582472	112597970	112598086	3617	39,44,69	3,2,5	50,43,65	0,1,0	229	74	5.81161e-05	0.0198874	0.808,0.877,0.817	1.0,0.933,1.0	0.144
IFI27_chr14:94111658-94111773	9206	ENSG00000165949.12	IFI27	chr14	+	94111658	94111773	94110677	94110797	94114850	94114880	9206	1176,1078,1917	140135221	2575,2404,3659	227178275	189	74	6.19182e-05	0.0205249	0.767,0.758,0.773	0.816,0.841,0.839	0.066
C1orf228_chr1:44698062-44698229	16452	ENSG00000198520.10	C1orf228	chr1	+	44698062	44698229	44689675	44689874	44700922	44701109	16452	6,1,9	3,1,2	6,3,1	1,0,0	241	74	6.24877e-05	0.0205249	0.38,0.235,0.58	0.648,1.0,1.0	0.484
PHACTR2_chr6:143760400-143760640	23578	ENSG00000112419.14	PHACTR2	chr6	+	143760400	143760640	143753753	143753912	143765260	143765798	23578	30,13,41	88108153	49,22,44	80,55,92	314	74	6.08561e-05	0.0205249	0.074,0.028,0.059	0.126,0.086,0.101	0.051
EPHX1_chr1:225810411-225810615	28326	ENSG00000143819.12	EPHX1	chr1	+	225810411	225810615	225810094	225810169	225828724	225828912	28326	113101201	319244532	102,84,124	429353533	278	74	6.21023e-05	0.0205249	0.086,0.099,0.091	0.06,0.06,0.058	-0.033
RPL17_chr18:49491745-49491833	39112	ENSG00000265681.7	RPL17	chr18	-	49491745	49491833	49491531	49491584	49492274	49492428	39112	261252516	318313624	282248339	212202282	162	74	6.04482e-05	0.0205249	0.273,0.269,0.274	0.378,0.359,0.354	0.092
ARFIP1_chr4:152807203-152807248	57381	ENSG00000164144.15	ARFIP1	chr4	+	152807203	152807248	152779992	152780091	152829624	152829726	57381	5,6,7	35,40,73	0,1,1	29,37,67	119	74	6.07125e-05	0.0205249	0.082,0.085,0.056	0.0,0.017,0.009	-0.066
PDE9A_chr21:42697414-42697490	59709	ENSG00000160191.17	PDE9A	chr21	+	42697414	42697490	42687916	42687994	42698912	42699011	59709	2,2,4	0,0,3	0,1,1	2,1,1	150	74	6.19813e-05	0.0205249	1.0,1.0,0.397	0.0,0.33,0.33	-0.579
SLC35B3_chr6:8417401-8417494	70277	ENSG00000124786.9	SLC35B3	chr6	-	8417401	8417494	8416883	8416995	8419579	8419677	70277	198196361	33,31,51	223158250	15,12,18	167	74	6.22703e-05	0.0205249	0.727,0.737,0.758	0.868,0.854,0.86	0.12
EXOC6B_chr2:72559452-72559521	75281	ENSG00000144036.15	EXOC6B	chr2	-	72559452	72559521	72515042	72515126	72575491	72575668	75281	170173310	2,0,6	277213264	9,10,15	143	74	6.12344e-05	0.0205249	0.978,1.0,0.964	0.941,0.917,0.901	-0.061
AC243829.1_chr17:36187813-36188027	75401	ENSG00000274767.1	AC243829.1	chr17	+	36187813	36188027	36183234	36183619	36188422	36188882	75401	11,8,16	0,2,5	8,6,13	1,0,0	288	74	6.20517e-05	0.0205249	1.0,0.507,0.451	0.673,1.0,1.0	0.238
ZFAND6_chr15:80098415-80098578	96730	ENSG00000086666.18	ZFAND6	chr15	+	80098415	80098578	80072563	80072647	80120327	80120405	96730	199176352	24,28,48	242175257	13,12,17	237	74	6.2487e-05	0.0205249	0.721,0.662,0.696	0.853,0.82,0.825	0.14
METTL25_chr12:82438717-82438791	66969	ENSG00000127720.7	METTL25	chr12	+	82438717	82438791	82434694	82434724	82456726	82456820	66969	100,96,209	9,6,4	82,74,102	0,0,2	148	74	6.29687e-05	0.0206077	0.847,0.889,0.963	1.0,1.0,0.962	0.088
ZNF267_chr16:31890206-31890250	27728	ENSG00000185947.14	ZNF267	chr16	+	31890206	31890250	31885160	31885256	31914475	31914558	27728	23,29,53	81120200	10,4,14	81,65,109	118	74	6.40582e-05	0.0208883	0.151,0.132,0.143	0.072,0.037,0.075	-0.081
H2AFY_chr5:135350822-135350913	29542	ENSG00000113648.16	H2AFY	chr5	-	135350822	135350913	135345967	135346057	135352945	135362901	29542	228176388	1691,1703,3218	261212319	1377,1272,1818	165	74	6.48736e-05	0.0210778	0.057,0.044,0.051	0.078,0.07,0.073	0.023
ST7L_chr1:112591524-112591603	3622	ENSG00000007341.18	ST7L	chr1	-	112591524	112591603	112582374	112582472	112597970	112598086	3622	26,23,44	3,2,5	27,22,34	0,1,0	153	74	6.51784e-05	0.0211007	0.807,0.848,0.81	1.0,0.914,1.0	0.15
DBF4_chr7:87904291-87904416	22496	ENSG00000006634.7	DBF4	chr7	+	87904291	87904416	87900763	87900878	87907187	87907219	22496	257355662	0,45,73	198177305	12,0,0	199	74	6.5693e-05	0.0211154	1.0,0.746,0.771	0.86,1.0,1.0	0.114
C6orf52_chr6:10687479-10687561	82441	ENSG00000137434.11	C6orf52	chr6	-	10687479	10687561	10686965	10687164	10694493	10694533	82441	2,3,4	11,16,31	7,10,12	11,10,19	156	74	6.55497e-05	0.0211154	0.079,0.082,0.058	0.232,0.322,0.231	0.189
TMEM53_chr1:44654939-44655209	39910	ENSG00000126106.13	TMEM53	chr1	-	44654939	44655209	44645359	44645464	44660173	44660295	39910	151119261	23,14,41	176138213	11,7,14	344	74	6.6431e-05	0.0212011	0.585,0.646,0.578	0.775,0.809,0.766	0.18
ADAM15_chr1:155061903-155062117	56542	ENSG00000143537.13	ADAM15	chr1	+	155061903	155062117	155061113	155061193	155062244	155062369	56542	12,17,30	1,2,3	31,21,15	0,0,0	288	74	6.62322e-05	0.0212011	0.755,0.686,0.72	1.0,1.0,1.0	0.28
BAGE2_chr21:10500806-10501019	3396	ENSG00000187172.15	BAGE2	chr21	+	10500806	10501019	10499474	10499540	10514121	10514250	3396	25,16,48	3,2,3	60,21,24	0,1,0	287	74	6.76082e-05	0.0212751	0.682,0.673,0.805	1.0,0.844,1.0	0.228
AGAP6_chr10:49988120-49988215	4430	ENSG00000204149.10	AGAP6	chr10	+	49988120	49988215	49987164	49987234	49988750	49988938	4430	4,8,10	0,2,6	10,4,9	0,0,1	169	74	6.74366e-05	0.0212751	1.0,0.637,0.422	1.0,1.0,0.798	0.246
RAB35_chr12:120098810-120098935	55074	ENSG00000111737.11	RAB35	chr12	-	120098810	120098935	120095094	120097373	120099029	120099106	55074	1324,1525,3033	30,30,45	1497,1367,1979	16,13,12	199	74	6.70775e-05	0.0212751	0.943,0.95,0.962	0.972,0.975,0.984	0.025
CASP8_chr2:201272897-201272942	104035	ENSG00000064012.21	CASP8	chr2	+	201272897	201272942	201272637	201272776	201274888	201274953	104035	78,75,128	56,68,100	44,35,71	69,65,90	119	74	6.74184e-05	0.0212751	0.464,0.407,0.443	0.284,0.251,0.329	-0.15
LINC00639_chr14:38760181-38760248	4599	ENSG00000259070.5	LINC00639	chr14	-	38760181	38760248	38749357	38749654	38762101	38762174	4599	2,2,1	1,1,0	0,1,1	1,2,0	141	74	6.81776e-05	0.0213053	0.512,0.512,1.0	0.0,0.208,1.0	-0.272
OSTM1_chr6:108049531-108049583	55609	ENSG00000081087.14	OSTM1	chr6	-	108049531	108049583	108049252	108049418	108051030	108051066	55609	13,18,30	174148329	10,12,13	316251356	126	74	6.81067e-05	0.0213053	0.042,0.067,0.051	0.018,0.027,0.021	-0.031
STRAP_chr12:15883540-15883676	2785	ENSG00000023734.10	STRAP	chr12	+	15883540	15883676	15882394	15882819	15889927	15890009	2785	2024,1988,3975	67,65,118	2285,2044,3005	41,38,57	210	74	6.87418e-05	0.0213878	0.914,0.915,0.922	0.952,0.95,0.949	0.033
KXD1_chr19:18560099-18560550	14263	ENSG00000105700.10	KXD1	chr19	+	18560099	18560550	18557897	18557914	18562035	18562157	14263	129123249	232239501	181139199	222170237	525	74	6.91247e-05	0.0213878	0.073,0.068,0.065	0.103,0.103,0.106	0.035
NSMCE2_chr8:125102050-125102146	20765	ENSG00000156831.7	NSMCE2	chr8	+	125102050	125102146	125091843	125091958	125102316	125102464	20765	534,546,1067	41,42,102	563427626	66,66,101	170	74	6.91547e-05	0.0213878	0.85,0.85,0.82	0.788,0.738,0.73	-0.088
MEF2D_chr1:156476493-156476514	48703	ENSG00000116604.17	MEF2D	chr1	-	156476493	156476514	156475107	156475237	156477011	156477202	48703	5,10,12	93,68,127	2,2,2	101,66,106	95	74	7.00966e-05	0.0216049	0.04,0.103,0.069	0.015,0.023,0.014	-0.053
CHCHD7_chr8:56212761-56212909	104366	ENSG00000170791.17	CHCHD7	chr8	+	56212761	56212909	56211755	56211837	56214597	56214667	104366	254296468	94120209	263219358	59,59,91	222	74	7.05941e-05	0.0216839	0.474,0.451,0.427	0.598,0.553,0.567	0.122
FAM91A1_chr8:123786003-123786151	68829	ENSG00000176853.15	FAM91A1	chr8	+	123786003	123786151	123785628	123785741	123787260	123787355	68829	2,3,14	0,4,8	7,2,8	0,1,0	222	74	7.2385e-05	0.0221584	1.0,0.2,0.368	1.0,0.4,1.0	0.277
MARK2_chr11:63906087-63906114	45264	ENSG00000072518.20	MARK2	chr11	+	63906087	63906114	63904785	63905043	63908259	63908304	45264	124104243	277214427	91,60,72	239185303	101	74	7.31822e-05	0.0222788	0.247,0.263,0.294	0.218,0.192,0.148	-0.082
KIF23_chr15:69425281-69425323	45395	ENSG00000137807.13	KIF23	chr15	+	69425281	69425323	69423158	69423329	69426069	69426182	45395	139161352	69,85,216	60,46,87	51,54,87	116	74	7.3683e-05	0.0222788	0.562,0.547,0.51	0.429,0.352,0.389	-0.15
MAPKBP1_chr15:41815258-41815405	56585	ENSG00000137802.13	MAPKBP1	chr15	+	41815258	41815405	41814549	41814739	41815623	41815799	56585	22,47,78	0,3,7	43,39,67	0,0,1	221	74	7.37683e-05	0.0222788	1.0,0.84,0.789	1.0,1.0,0.957	0.109
ZNF326_chr1:90022249-90022345	88406	ENSG00000162664.16	ZNF326	chr1	+	90022249	90022345	90020791	90020922	90027353	90028226	88406	380432691	13,4,34	377326458	4,2,7	170	74	7.35359e-05	0.0222788	0.927,0.979,0.898	0.976,0.986,0.966	0.041
SYTL2_chr11:85717482-85717726	11095	ENSG00000137501.17	SYTL2	chr11	-	85717482	85717726	85714412	85714507	85718789	85718843	11095	827,812,1502	603,610,1178	1637,888,1150	700501696	318	74	7.47428e-05	0.0223512	0.242,0.237,0.229	0.352,0.292,0.278	0.071
WHAMMP2_chr15:28745596-28745755	53486	ENSG00000248334.6	WHAMMP2	chr15	+	28745596	28745755	28744748	28744899	28745979	28746149	53486	1,1,3	0,0,1	2,2,3	3,0,2	233	74	7.42609e-05	0.0223512	1.0,1.0,0.488	0.175,1.0,0.323	-0.33
EXOC7_chr17:76091142-76091235	99346	ENSG00000182473.21	EXOC7	chr17	-	76091142	76091235	76090328	76090397	76094413	76094581	99346	127145242	139134274	163160215	127,91,128	167	74	7.47533e-05	0.0223512	0.288,0.324,0.281	0.363,0.438,0.427	0.112
EXOG_chr3:38519261-38519377	26451	ENSG00000157036.12	EXOG	chr3	+	38519261	38519377	38506853	38506968	38523172	38523216	26451	1,1,1	3,1,1	1,2,1	1,0,0	190	74	7.54222e-05	0.0224766	0.115,0.28,0.28	0.28,1.0,1.0	0.535
DNAH7_chr2:196012786-196012906	19798	ENSG00000118997.13	DNAH7	chr2	-	196012786	196012906	196001674	196001858	196019169	196019295	19798	5,5,7	1,3,3	16,9,8	2,0,0	194	74	7.78476e-05	0.0230467	0.656,0.389,0.471	0.753,1.0,1.0	0.412
RSRC2_chr12:122526169-122526293	101540	ENSG00000111011.17	RSRC2	chr12	-	122526169	122526293	122522798	122522906	122526847	122526940	101540	7,13,20	1,2,6	11,5,6	0,0,1	198	74	7.76928e-05	0.0230467	0.723,0.708,0.555	1.0,1.0,0.692	0.235
NCALD_chr8:101852571-101852670	94799	ENSG00000104490.17	NCALD	chr8	-	101852571	101852670	101719294	101719648	101915808	101915858	94799	0,0,0	2,5,4	0,4,5	7,5,3	173	74	7.85325e-05	0.0231733	0.0,0.0,0.0	0.0,0.255,0.416	0.224
NUDT7_chr16:77735393-77735507	90625	ENSG00000140876.11	NUDT7	chr16	+	77735393	77735507	77722491	77722617	77741581	77742260	90625	1,3,2	5,0,2	3,1,4	0,1,0	188	74	7.88374e-05	0.0231872	0.073,1.0,0.282	1.0,0.282,1.0	0.309
DPAGT1_chr11:119101017-119101047	15623	ENSG00000172269.18	DPAGT1	chr11	-	119101017	119101047	119100628	119100843	119101494	119101832	15623	141124261	10,7,21	137118175	1,2,6	104	74	7.96959e-05	0.0232266	0.909,0.926,0.898	0.99,0.977,0.954	0.063
SUN1_chr7:851383-851482	54527	ENSG00000164828.17	SUN1	chr7	+	851383	851482	849519	849603	851949	852043	54527	291322545	7,9,13	471346539	3,2,4	173	74	7.9352e-05	0.0232266	0.947,0.939,0.947	0.985,0.987,0.983	0.041
RCC2_chr1:17438229-17438522	93283	ENSG00000179051.13	RCC2	chr1	-	17438229	17438522	17429105	17429199	17439544	17439724	93283	469459945	7,9,9	464459697	1,3,1	367	74	7.97455e-05	0.0232266	0.931,0.911,0.955	0.989,0.969,0.993	0.051
TMEM18_chr2:675757-676238	82443	ENSG00000151353.14	TMEM18	chr2	-	675757	676238	675509	675630	676573	676642	82443	200252464	5,3,5	264174310	0,0,1	555	74	8.05914e-05	0.0233972	0.842,0.918,0.925	1.0,1.0,0.976	0.097
PPIG_chr2:169604025-169604102	15744	ENSG00000138398.15	PPIG	chr2	+	169604025	169604102	169584567	169584899	169606038	169606079	15744	16,13,18	1,2,4	24,21,19	0,0,0	151	74	8.10117e-05	0.0234436	0.887,0.761,0.688	1.0,1.0,1.0	0.221
BAZ1A_chr14:34786125-34786221	51915	ENSG00000198604.10	BAZ1A	chr14	-	34786125	34786221	34785776	34786001	34792774	34792921	51915	292295606	15,13,31	280170317	39,18,25	170	74	8.17364e-05	0.0235776	0.894,0.908,0.895	0.758,0.804,0.847	-0.096
RGS12_chr4:3428557-3428711	76161	ENSG00000159788.18	RGS12	chr4	+	3428557	3428711	3428089	3428169	3430406	3430955	76161	67,97,172	9,13,23	176140188	7,7,10	228	74	8.20174e-05	0.023583	0.707,0.708,0.708	0.891,0.867,0.859	0.165
PCSK6_chr15:101364998-101365044	94459	ENSG00000140479.16	PCSK6	chr15	-	101364998	101365044	101331851	101332031	101366195	101366332	94459	32,43,88	179232440	61,63,100	199203268	120	74	8.25347e-05	0.0236562	0.099,0.103,0.11	0.159,0.161,0.187	0.065
FAIM_chr3:138610603-138611037	75062	ENSG00000158234.12	FAIM	chr3	+	138610603	138611037	138608605	138608937	138621406	138621539	75062	31,30,65	96,78,180	54,55,83	92,87,106	508	74	8.31819e-05	0.023766	0.045,0.053,0.05	0.079,0.084,0.102	0.039
RPL17_chr18:49491735-49491833	39110	ENSG00000265681.7	RPL17	chr18	-	49491735	49491833	49491531	49491584	49492274	49492399	39110	464431926	318313624	466442583	212202282	172	74	8.3811e-05	0.0237947	0.386,0.372,0.39	0.486,0.485,0.471	0.098
PGAP2_chr11:3822908-3822993	55317	ENSG00000148985.19	PGAP2	chr11	+	3822908	3822993	3808598	3808651	3823882	3824135	55317	0,0,6	1,5,4	2,3,4	1,1,0	159	74	8.35562e-05	0.0237947	0.0,0.0,0.411	0.482,0.583,1.0	0.551
ST3GAL2_chr16:70400695-70401094	95408	ENSG00000157350.12	ST3GAL2	chr16	-	70400695	70401094	70399449	70399533	70438948	70439022	95408	2,8,4	0,1,0	6,5,5	1,1,2	473	74	8.5614e-05	0.0242301	1.0,0.556,1.0	0.484,0.439,0.281	-0.451
KIAA0586_chr14:58441220-58441343	95442	ENSG00000100578.14	KIAA0586	chr14	+	58441220	58441343	58440069	58440160	58442705	58442880	95442	4,2,4	3,2,1	3,7,1	0,0,1	197	74	8.90549e-05	0.0251249	0.334,0.273,0.6	1.0,1.0,0.273	0.355
DDIAS_chr11:82930156-82930274	72424	ENSG00000165490.12	DDIAS	chr11	+	82930156	82930274	82928776	82928938	82931731	82931832	72424	89139229	20,20,33	41,29,28	1,2,1	192	74	8.94961e-05	0.0251705	0.632,0.728,0.728	0.94,0.848,0.915	0.205
SLC24A1_chr15:65618879-65618980	43497	ENSG00000074621.13	SLC24A1	chr15	+	65618879	65618980	65611365	65612613	65623954	65624018	43497	88,77,181	3,6,5	74,72,105	1,0,0	175	74	8.99203e-05	0.025211	0.925,0.844,0.939	0.969,1.0,1.0	0.087
BNIPL_chr1:151037314-151037662	87517	ENSG00000163141.18	BNIPL	chr1	+	151037314	151037662	151036614	151036766	151038503	151038568	87517	119156258	3,4,6	28,15,33	0,0,0	422	74	9.13165e-05	0.025523	0.874,0.872,0.883	1.0,1.0,1.0	0.124
IFI27_chr14:94111624-94111773	9203	ENSG00000165949.12	IFI27	chr14	+	94111624	94111773	94110748	94110797	94114850	94114880	9203	1220,1147,2019	140135221	2709,2478,3801	227178275	223	74	9.23282e-05	0.0255386	0.743,0.738,0.752	0.798,0.822,0.821	0.069
DTYMK_chr2:241681918-241682333	20204	ENSG00000168393.12	DTYMK	chr2	-	241681918	241682333	241678451	241678649	241685768	241685877	20204	57,69,140	36,49,113	56,55,69	19,23,20	489	74	9.25076e-05	0.0255386	0.193,0.176,0.158	0.308,0.266,0.343	0.13
NF2_chr22:29683019-29683079	34745	ENSG00000186575.17	NF2	chr22	+	29683019	29683079	29681438	29681601	29694751	29694811	34745	81,61,135	14,11,18	72,49,72	28,18,26	134	74	9.23476e-05	0.0255386	0.762,0.754,0.806	0.587,0.601,0.605	-0.176
MIATNB_chr22:26738061-26738240	63742	ENSG00000244625.5	MIATNB	chr22	+	26738061	26738240	26726643	26726794	26774155	26774217	63742	2,2,4	2,2,2	1,6,2	1,0,0	253	74	9.22161e-05	0.0255386	0.226,0.226,0.369	0.226,1.0,1.0	0.468
MLKL_chr16:74676300-74676425	55746	ENSG00000168404.12	MLKL	chr16	-	74676300	74676425	74675617	74675764	74678898	74678980	55746	0,1,1	15,19,33	3,2,6	7,11,13	199	74	9.36872e-05	0.0257852	0.0,0.019,0.011	0.137,0.063,0.146	0.105
APLP2_chr11:130137255-130137291	31833	ENSG00000084234.16	APLP2	chr11	+	130137255	130137291	130135562	130135715	130140397	130140483	31833	125101233	1485,1289,2354	87,82,96	1688,1214,1839	110	74	9.46084e-05	0.0259593	0.054,0.05,0.062	0.034,0.043,0.034	-0.018
DERL1_chr8:123021446-123021499	95139	ENSG00000136986.9	DERL1	chr8	-	123021446	123021499	123013163	123015585	123041969	123042302	95139	4,3,13	0,0,0	8,3,7	1,1,4	127	74	9.50704e-05	0.0260068	1.0,1.0,1.0	0.823,0.636,0.505	-0.345
FAM86DP_chr3:75427774-75427908	100456	ENSG00000244026.6	FAM86DP	chr3	-	75427774	75427908	75426449	75426599	75432807	75432870	100456	4,6,10	0,0,0	11,7,7	3,0,3	208	74	9.63658e-05	0.0262813	1.0,1.0,1.0	0.566,1.0,0.454	-0.327
AP2B1_chr17:35670856-35670898	28103	ENSG00000006125.17	AP2B1	chr17	+	35670856	35670898	35657598	35657791	35671753	35671900	28103	185192367	166214381	143128183	242193286	116	74	9.6693e-05	0.0262909	0.416,0.364,0.381	0.274,0.297,0.29	-0.1
PPP1R12A_chr12:79806165-79806333	79360	ENSG00000058272.16	PPP1R12A	chr12	-	79806165	79806333	79805591	79805768	79807225	79807330	79360	177197363	117161253	283195222	269229284	242	74	9.85541e-05	0.0267162	0.316,0.272,0.305	0.243,0.207,0.193	-0.083
ADRM1_chr20:62308367-62308470	3013	ENSG00000130706.12	ADRM1	chr20	+	62308367	62308470	62308020	62308178	62308654	62308860	3013	3594,3441,7617	34,34,57	3874,3461,5293	13,20,22	177	74	0.00010028	0.0268605	0.978,0.977,0.982	0.992,0.986,0.99	0.01
RFWD2_chr1:176136487-176136547	50933	ENSG00000143207.19	RFWD2	chr1	-	176136487	176136547	176135009	176135086	176149005	176149074	50933	402431798	88,99,171	379286375	109112142	134	74	9.99882e-05	0.0268605	0.716,0.706,0.72	0.658,0.585,0.593	-0.102
ZNF317_chr19:9157979-9158075	70795	ENSG00000130803.14	ZNF317	chr19	+	9157979	9158075	9156611	9157394	9158825	9158908	70795	145147216	15,7,25	149124144	3,6,3	170	74	0.000100096	0.0268605	0.808,0.901,0.79	0.956,0.9,0.954	0.104
MTIF3_chr13:27449851-27449918	101892	ENSG00000122033.14	MTIF3	chr13	-	27449851	27449918	27445087	27445137	27450508	27450564	101892	4,3,2	3,6,11	1,0,0	12,6,6	141	74	9.94016e-05	0.0268605	0.412,0.208,0.087	0.042,0.0,0.0	-0.222
PHACTR2_chr6:143760400-143760640	23577	ENSG00000112419.14	PHACTR2	chr6	+	143760400	143760640	143748984	143749065	143765260	143765798	23577	26,9,33	3,3,8	37,16,40	1,1,1	314	74	0.000100825	0.0269263	0.671,0.414,0.493	0.897,0.79,0.904	0.338
MELK_chr9:36657240-36657363	93060	ENSG00000165304.7	MELK	chr9	+	36657240	36657363	36651745	36651877	36665349	36665581	93060	337394790	87,98,210	216200268	25,32,45	197	74	0.000101143	0.0269313	0.593,0.602,0.586	0.764,0.701,0.691	0.125
IFITM10_chr11:1749014-1749126	6456	ENSG00000244242.1	IFITM10	chr11	-	1749014	1749126	1747666	1748119	1750358	1750580	6456	22,18,12	4,2,4	2,6,11	0,0,1	186	74	0.000101642	0.0269843	0.686,0.782,0.544	1.0,1.0,0.814	0.267
MRPS6_chr21:34103496-34103519	59632	ENSG00000243927.5	MRPS6	chr21	+	34103496	34103519	34102834	34102908	34125340	34125480	59632	5,6,11	0,2,5	9,5,16	0,0,0	97	74	0.000103205	0.0273187	1.0,0.696,0.627	1.0,1.0,1.0	0.226
STRADA_chr17:63723297-63723326	56468	ENSG00000266173.6	STRADA	chr17	-	63723297	63723326	63714005	63714108	63726637	63726695	56468	13,18,33	135168292	4,5,5	123,96,144	103	74	0.000105241	0.0276299	0.065,0.071,0.075	0.023,0.036,0.024	-0.043
HPS4_chr22:26482745-26482873	93118	ENSG00000100099.20	HPS4	chr22	-	26482745	26482873	26481834	26482240	26483673	26483836	93118	12,7,20	24,34,34	1,3,4	23,23,27	202	74	0.000105302	0.0276299	0.155,0.07,0.177	0.016,0.046,0.051	-0.096
FAXC_chr6:99333350-99333547	102608	ENSG00000146267.11	FAXC	chr6	-	99333350	99333547	99291703	99291820	99342897	99343033	102608	43,36,94	0,0,1	70,46,62	3,7,0	271	74	0.000104732	0.0276299	1.0,1.0,0.963	0.864,0.642,1.0	-0.152
CCDC122_chr13:43868693-43868803	3840	ENSG00000151773.12	CCDC122	chr13	-	43868693	43868803	43836351	43837429	43874841	43874927	3840	4,6,13	1,0,0	15,12,12	4,4,1	184	74	0.000106568	0.0276862	0.617,1.0,1.0	0.601,0.547,0.828	-0.214
AC010522.1_chr19:57839022-57839149	17821	ENSG00000268750.6	AC010522.1	chr19	+	57839022	57839149	57820493	57820549	57856103	57856233	17821	19,20,39	7,1,2	22,8,23	0,0,1	201	74	0.000106356	0.0276862	0.5,0.88,0.878	1.0,1.0,0.894	0.212
CLTA_chr9:36210624-36210660	89612	ENSG00000122705.16	CLTA	chr9	+	36210624	36210660	36209266	36209320	36211602	36211784	89612	12,6,19	1,0,0	3,3,8	2,3,1	110	74	0.000106747	0.0276862	0.89,1.0,1.0	0.502,0.402,0.843	-0.381
ACTR3B_chr7:152811696-152811733	104432	ENSG00000133627.17	ACTR3B	chr7	+	152811696	152811733	152801620	152801731	152814549	152814645	104432	28,16,37	39,46,98	11,9,12	62,55,71	111	74	0.000105919	0.0276862	0.324,0.188,0.201	0.106,0.098,0.101	-0.136
SPTAN1_chr9:128592982-128593042	4741	ENSG00000197694.15	SPTAN1	chr9	+	128592982	128593042	128591476	128591625	128594174	128594373	4741	808,965,1697	20,14,28	1279,903,1239	51,32,37	134	74	0.000109371	0.0279499	0.957,0.974,0.971	0.933,0.94,0.949	-0.027
RHBG_chr1:156374606-156374729	7466	ENSG00000132677.12	RHBG	chr1	+	156374606	156374729	156369211	156369436	156382747	156382869	7466	17,19,26	4,1,6	5,6,15	1,0,0	197	74	0.000108443	0.0279499	0.615,0.877,0.619	0.653,1.0,1.0	0.181
PPA2_chr4:105449349-105449403	15148	ENSG00000138777.19	PPA2	chr4	-	105449349	105449403	105424195	105424322	105456680	105456745	15148	1,4,4	2,4,6	1,0,0	2,3,5	128	74	0.000109627	0.0279499	0.224,0.366,0.278	0.224,0.0,0.0	-0.215
VEZT_chr12:95256549-95256622	36590	ENSG00000028203.17	VEZT	chr12	+	95256549	95256622	95251939	95252071	95266356	95266633	36590	93111211	3,7,11	128,99,143	1,3,0	147	74	0.000108817	0.0279499	0.94,0.889,0.906	0.985,0.943,1.0	0.064
SPTY2D1-AS1_chr11:18595616-18595709	39465	ENSG00000247595.4	SPTY2D1-AS1	chr11	+	18595616	18595709	18588780	18588995	18601091	18601180	39465	3,5,0	2,8,9	1,2,1	0,0,1	167	74	0.000109359	0.0279499	0.399,0.217,0.0	1.0,1.0,0.307	0.564
TMEM50A_chr1:25342960-25343073	39888	ENSG00000183726.10	TMEM50A	chr1	+	25342960	25343073	25340473	25340579	25351625	25351693	39888	2594,2649,4673	25,46,85	2758,2391,3446	20,28,23	187	74	0.000108558	0.0279499	0.976,0.958,0.956	0.982,0.971,0.983	0.015
GMIP_chr19:19634506-19634703	49260	ENSG00000089639.10	GMIP	chr19	-	19634506	19634703	19633802	19634190	19634791	19634929	49260	276267565	21,17,19	393395559	9,2,17	271	74	0.000110383	0.0280631	0.782,0.811,0.89	0.923,0.982,0.9	0.107
PPP1R35_chr7:100435630-100435767	70713	ENSG00000160813.6	PPP1R35	chr7	-	100435630	100435767	100435281	100435533	100435847	100436064	70713	359357832	18,30,41	409311514	11,9,12	211	74	0.000110821	0.0280952	0.875,0.807,0.877	0.929,0.924,0.938	0.077
TINF2_chr14:24241889-24241994	28406	ENSG00000092330.15	TINF2	chr14	-	24241889	24241994	24241674	24241776	24242140	24242288	28406	649,630,1204	4,8,21	698583865	1,3,2	179	74	0.000111531	0.0281481	0.985,0.97,0.96	0.997,0.988,0.994	0.021
SEMA4B_chr15:90201457-90201735	74360	ENSG00000185033.14	SEMA4B	chr15	+	90201457	90201735	90184962	90185081	90217438	90217554	74360	198162282	3,1,8	202267346	1,0,0	352	74	0.000111655	0.0281481	0.933,0.971,0.881	0.977,1.0,1.0	0.064
AC105285.1_chr4:173166123-173166299	20881	ENSG00000245213.6	AC105285.1	chr4	-	173166123	173166299	173144235	173145511	173167961	173168113	20881	16,24,31	0,2,5	22,10,18	0,0,0	250	74	0.000113065	0.0284239	1.0,0.78,0.647	1.0,1.0,1.0	0.191
PIGQ_chr16:581198-581341	90314	ENSG00000007541.16	PIGQ	chr16	+	581198	581341	580857	580972	582247	582309	90314	56,51,83	81,88,151	114,90,114	100,70,135	217	74	0.000113447	0.0284404	0.191,0.165,0.158	0.28,0.305,0.224	0.098
SULF2_chr20:47659398-47659452	9816	ENSG00000196562.14	SULF2	chr20	-	47659398	47659452	47656911	47658392	47659696	47659721	9816	3447,3004,5660	2786,2623,4671	5984,4271,6528	3425,2674,4019	128	74	0.000114962	0.0287402	0.417,0.398,0.412	0.503,0.48,0.484	0.08
DPAGT1_chr11:119101017-119101138	15625	ENSG00000172269.18	DPAGT1	chr11	-	119101017	119101138	119100629	119100843	119101494	119101777	15625	682,640,1285	10,7,21	687548838	1,2,6	195	74	0.000115636	0.0288287	0.963,0.972,0.959	0.996,0.99,0.981	0.024
CIC_chr19:42292299-42292466	43463	ENSG00000079432.7	CIC	chr19	+	42292299	42292466	42292085	42292207	42292565	42292859	43463	335309698	4,4,11	437409574	1,0,1	241	74	0.000116078	0.0288589	0.963,0.96,0.951	0.993,1.0,0.994	0.038
KIAA1257_chr3:128975778-128975903	103410	ENSG00000114656.10	KIAA1257	chr3	-	128975778	128975903	128966588	128971433	128976978	128977066	103410	146116279	6,4,7	164142226	2,1,0	199	74	0.000117052	0.0290208	0.9,0.915,0.937	0.968,0.981,1.0	0.066
CCNE1_chr19:29812531-29812578	12253	ENSG00000105173.13	CCNE1	chr19	+	29812531	29812578	29811897	29812152	29812688	29812776	12253	35,37,87	2,4,9	17,22,24	1,0,0	121	74	0.0001182	0.0290868	0.915,0.85,0.855	0.912,1.0,1.0	0.097
FAM45A_chr10:119104763-119105022	42923	ENSG00000119979.16	FAM45A	chr10	+	119104763	119105022	119104091	119104197	119107967	119108164	42923	207248452	48,62,112	249247303	41,33,35	333	74	0.000118288	0.0290868	0.489,0.471,0.473	0.574,0.625,0.658	0.141
EPS8L1_chr19:55083766-55084642	71323	ENSG00000131037.14	EPS8L1	chr19	+	55083766	55084642	55083615	55083644	55085840	55085892	71323	367260483	148149255	498254400	90,92,139	950	74	0.000118028	0.0290868	0.162,0.12,0.129	0.301,0.177,0.183	0.083
PHYKPL_chr5:178215275-178215430	84672	ENSG00000175309.14	PHYKPL	chr5	-	178215275	178215430	178214795	178214885	178222354	178222476	84672	297262503	4,5,11	439354515	2,0,3	229	74	0.000118859	0.0291476	0.96,0.944,0.937	0.986,1.0,0.982	0.042
USP13_chr3:179690240-179690301	95173	ENSG00000058056.8	USP13	chr3	+	179690240	179690301	179652754	179653393	179701007	179701129	95173	69,86,156	1,1,4	50,60,79	5,8,5	135	74	0.000119268	0.0291684	0.974,0.979,0.955	0.846,0.804,0.896	-0.121
CKMT2-AS1_chr5:81246889-81246972	70518	ENSG00000247572.7	CKMT2-AS1	chr5	-	81246889	81246972	81244857	81245409	81301286	81301560	70518	7,10,12	1,2,3	4,7,12	0,0,0	157	74	0.000120521	0.0293949	0.767,0.702,0.653	1.0,1.0,1.0	0.293
TIAL1_chr10:119580470-119580846	58479	ENSG00000151923.17	TIAL1	chr10	-	119580470	119580846	119579934	119580010	119581921	119582009	58479	54,65,85	375453862	112,58,74	398318465	450	74	0.000121963	0.0296663	0.023,0.023,0.016	0.044,0.029,0.026	0.012
SCOC_chr4:140376674-140376778	5973	ENSG00000153130.17	SCOC	chr4	+	140376674	140376778	140343600	140343708	140379120	140379192	5973	2,2,0	0,4,1	4,2,1	0,0,0	178	74	0.000123019	0.0297622	1.0,0.172,0.0	1.0,1.0,1.0	0.609
ARSH_chrX:3029246-3029368	28229	ENSG00000205667.2	ARSH	chrX	+	3029246	3029368	3027312	3027475	3033017	3033571	28229	6,9,8	2,0,4	2,3,3	0,0,0	196	74	0.00012274	0.0297622	0.531,1.0,0.43	1.0,1.0,1.0	0.346
MCRIP2_chr16:642119-642249	81570	ENSG00000172366.19	MCRIP2	chr16	+	642119	642249	641812	642043	647416	647544	81570	98,89,216	1,5,9	56,67,85	0,0,1	204	74	0.000123605	0.029824	0.973,0.866,0.897	1.0,1.0,0.969	0.078
ADAM17_chr2:9535833-9535922	91759	ENSG00000151694.12	ADAM17	chr2	-	9535833	9535922	9527500	9527954	9555508	9555774	91759	117123230	0,1,1	159136200	7,4,5	163	74	0.000127011	0.0305637	1.0,0.982,0.991	0.912,0.939,0.948	-0.058
FSIP2_chr2:185815370-185815471	39903	ENSG00000188738.14	FSIP2	chr2	+	185815370	185815471	185813544	185814042	185824433	185824480	39903	10,4,13	0,5,3	9,2,12	1,0,0	175	74	0.000127913	0.0306987	1.0,0.253,0.647	0.792,1.0,1.0	0.297
LTBP1_chr2:33342837-33342963	10923	ENSG00000049323.15	LTBP1	chr2	+	33342837	33342963	33315143	33315269	33347366	33347409	10923	262275569	9,21,32	466375524	16,4,12	200	74	0.000129043	0.0308057	0.915,0.829,0.868	0.915,0.972,0.942	0.072
VWA5A_chr11:124116565-124116680	57233	ENSG00000110002.15	VWA5A	chr11	+	124116565	124116680	124115361	124115482	124117496	124117554	57233	6,3,4	8,4,10	1,0,0	4,2,3	189	74	0.000128925	0.0308057	0.227,0.227,0.135	0.089,0.0,0.0	-0.167
RAB25_chr1:156065910-156066106	47575	ENSG00000132698.14	RAB25	chr1	+	156065910	156066106	156061159	156061443	156068269	156068463	47575	3141,2873,5797	157158333	2836,2458,3775	118,85,123	270	74	0.000129521	0.0308379	0.846,0.833,0.827	0.868,0.888,0.894	0.048
DTYMK_chr2:241681918-241682333	20205	ENSG00000168393.12	DTYMK	chr2	-	241681918	241682333	241680228	241680319	241685768	241685877	20205	56,68,144	380480952	56,56,69	202211314	489	74	0.00013158	0.0312455	0.022,0.021,0.022	0.04,0.039,0.032	0.015
SEPT2_chr2:241316421-241316575	102493	ENSG00000168385.17	SEPT2	chr2	+	241316421	241316575	241315958	241315982	241324408	241325244	102493	31,20,61	2,2,5	31,19,39	0,0,1	228	74	0.000132006	0.0312641	0.834,0.764,0.798	1.0,1.0,0.927	0.177
PPP3CB-AS1_chr10:73498732-73498867	8849	ENSG00000221817.9	PPP3CB-AS1	chr10	+	73498732	73498867	73496286	73496483	73499594	73499663	8849	24,25,64	1,4,4	39,16,33	0,0,1	209	74	0.000133091	0.0314386	0.895,0.689,0.85	1.0,1.0,0.921	0.162
PASK_chr2:241115021-241115177	23003	ENSG00000115687.13	PASK	chr2	-	241115021	241115177	241112239	241112439	241122731	241122899	23003	41,56,80	0,4,7	42,28,40	1,0,0	230	74	0.000134171	0.0314459	1.0,0.818,0.786	0.931,1.0,1.0	0.109
GAS5_chr1:173865470-173865547	72565	ENSG00000234741.7	GAS5	chr1	-	173865470	173865547	173864256	173864304	173866176	173866206	72565	47,44,63	0,0,11	60,40,46	0,0,0	151	74	0.000133514	0.0314459	1.0,1.0,0.737	1.0,1.0,1.0	0.088
CMC2_chr16:80997313-80997429	75321	ENSG00000103121.8	CMC2	chr16	-	80997313	80997429	80980769	80980879	81006733	81006854	75321	956,999,2244	6,8,11	515428665	4,10,16	190	74	0.000134141	0.0314459	0.984,0.98,0.988	0.98,0.943,0.942	-0.029
PLA2G4B_chr15:41847336-41847523	87895	ENSG00000243708.10	PLA2G4B	chr15	+	41847336	41847523	41846668	41846835	41847648	41848140	87895	48,38,104	1,1,8	63,32,74	0,1,0	261	74	0.000135404	0.0316525	0.932,0.915,0.787	1.0,0.901,1.0	0.089
LRRC42_chr1:53947861-53947981	101149	ENSG00000116212.14	LRRC42	chr1	+	53947861	53947981	53946357	53946549	53951985	53952472	101149	34,36,81	43,44,84	42,52,69	27,20,38	194	74	0.000137136	0.0319744	0.232,0.238,0.269	0.372,0.498,0.409	0.18
NDUFS1_chr2:206152418-206152510	45477	ENSG00000023228.13	NDUFS1	chr2	-	206152418	206152510	206149779	206149925	206153617	206153682	45477	616,792,1519	30,33,57	813,698,1005	18,12,23	166	74	0.000138	0.0320927	0.902,0.915,0.922	0.953,0.963,0.951	0.043
TJP1_chr15:29820526-29820674	102965	ENSG00000104067.16	TJP1	chr15	-	29820526	29820674	29800645	29800702	29821415	29821548	102965	2,1,7	2,0,3	5,3,7	0,0,0	222	74	0.000139078	0.0322601	0.25,1.0,0.437	1.0,1.0,1.0	0.438
NEK6_chr9:124292848-124293013	58004	ENSG00000119408.16	NEK6	chr9	+	124292848	124293013	124286439	124286490	124301935	124302054	58004	12,11,15	0,0,0	13,16,22	1,0,6	239	74	0.000139922	0.0323724	1.0,1.0,1.0	0.801,1.0,0.532	-0.222
TUG1_chr22:30972047-30972172	53873	ENSG00000253352.8	TUG1	chr22	+	30972047	30972172	30971366	30971779	30972923	30973601	53873	174231403	90,97,219	265206305	86,71,80	199	74	0.000140447	0.0324104	0.418,0.47,0.406	0.534,0.519,0.586	0.115
CBR3-AS1_chr21:36137093-36137308	734	ENSG00000236830.6	CBR3-AS1	chr21	-	36137093	36137308	36132799	36133074	36146255	36146355	734	23,13,36	12,10,20	67,25,53	14,6,8	289	74	0.00014282	0.0326508	0.329,0.25,0.315	0.551,0.516,0.629	0.267
ZNHIT1_chr7:101218318-101221796	23270	ENSG00000106400.11	ZNHIT1	chr7	+	101218318	101221796	101218180	101218217	101222603	101222774	23270	641,728,1426	775,837,1409	956,768,1223	765599932	3552	74	0.000143075	0.0326508	0.017,0.018,0.021	0.025,0.026,0.027	0.007
SREK1_chr5:66156064-66158932	86804	ENSG00000153914.15	SREK1	chr5	+	66156064	66158932	66153462	66153596	66159218	66159334	86804	736,760,1287	211175343	1368,654,1006	175141203	2942	74	0.000143665	0.0326508	0.081,0.098,0.086	0.164,0.104,0.111	0.038
TMPRSS2_chr21:41498118-41498189	100027	ENSG00000184012.11	TMPRSS2	chr21	-	41498118	41498189	41489506	41489593	41508080	41508092	100027	29,18,37	0,1,0	33,16,35	5,3,1	145	74	0.000142703	0.0326508	1.0,0.902,1.0	0.771,0.731,0.947	-0.151
CARM1_chr19:10921374-10921443	103597	ENSG00000142453.11	CARM1	chr19	+	10921374	10921443	10921049	10921127	10921614	10921900	103597	91100200	415440898	113,92,139	306263414	143	74	0.00014214	0.0326508	0.102,0.105,0.103	0.16,0.153,0.148	0.05
TMEM230_chr20:5111499-5111605	105363	ENSG00000089063.14	TMEM230	chr20	-	5111499	5111605	5111056	5111174	5112729	5113042	105363	3,5,9	0,0,0	2,2,1	1,2,1	180	74	0.000143496	0.0326508	1.0,1.0,1.0	0.451,0.291,0.291	-0.656
USP13_chr3:179681877-179682003	95171	ENSG00000058056.8	USP13	chr3	+	179681877	179682003	179652754	179653393	179701007	179701129	95171	137144264	1,1,4	109100135	5,8,5	200	74	0.000144246	0.0327003	0.981,0.982,0.961	0.89,0.822,0.909	-0.101
CMC2_chr16:81001247-81001334	75334	ENSG00000103121.8	CMC2	chr16	-	81001247	81001334	80997313	80997429	81006733	81006858	75334	48,28,88	442,515,1163	13,6,10	239218326	161	74	0.000144907	0.0327677	0.048,0.024,0.034	0.024,0.012,0.014	-0.019
WASH2P_chr2:113595692-113595829	21004	ENSG00000146556.14	WASH2P	chr2	+	113595692	113595829	113595368	113595515	113596380	113596582	21004	15,10,17	2,2,2	14,3,11	0,0,0	211	74	0.00014682	0.0330488	0.725,0.637,0.749	1.0,1.0,1.0	0.296
CTTN_chr11:70422508-70422631	80041	ENSG00000085733.15	CTTN	chr11	+	70422508	70422631	70420385	70420510	70422939	70422995	80041	28,37,70	433432786	57,33,39	318237319	197	74	0.000147252	0.0330488	0.024,0.031,0.032	0.063,0.05,0.044	0.023
EMC3-AS1_chr3:9988371-9988477	92783	ENSG00000180385.8	EMC3-AS1	chr3	+	9988371	9988477	9987903	9988007	9988711	9988748	92783	1,2,4	4,2,9	3,2,4	1,1,0	180	74	0.000147074	0.0330488	0.093,0.291,0.154	0.552,0.451,1.0	0.488
EARS2_chr16:23553043-23553123	81603	ENSG00000103356.15	EARS2	chr16	-	23553043	23553123	23552148	23552304	23556889	23557177	81603	2,6,9	2,5,2	7,5,10	0,0,2	154	74	0.000148067	0.033149	0.325,0.366,0.684	1.0,1.0,0.706	0.444
GIPC1_chr19:14483488-14483579	66189	ENSG00000123159.15	GIPC1	chr19	-	14483488	14483579	14480592	14480778	14491655	14491743	66189	6,12,14	107108214	25,15,22	109101131	165	74	0.000148454	0.0331532	0.025,0.047,0.029	0.093,0.062,0.07	0.041
TONSL_chr8:144440965-144441111	18268	ENSG00000160949.16	TONSL	chr8	-	144440965	144441111	144440717	144440870	144442036	144442151	18268	212249491	5,6,11	154132176	0,0,2	220	74	0.000149999	0.0334152	0.934,0.933,0.938	1.0,1.0,0.967	0.054
FIRRE_chrX:131795808-131796331	95759	ENSG00000213468.5	FIRRE	chrX	-	131795808	131796331	131794323	131794466	131825221	131825365	95759	11,21,43	2,0,6	15,10,12	0,0,1	597	74	0.000151018	0.0335592	0.405,1.0,0.47	1.0,1.0,0.598	0.241
NAT10_chr11:34107052-34107319	50566	ENSG00000135372.8	NAT10	chr11	+	34107052	34107319	34105616	34105792	34108210	34108323	50566	6,2,13	147125265	13,15,10	102100103	341	74	0.00015213	0.033723	0.009,0.003,0.011	0.027,0.032,0.021	0.019
IQSEC2_chrX:53235782-53235832	530	ENSG00000124313.13	IQSEC2	chrX	-	53235782	53235832	53228822	53231870	53236321	53236495	530	0,0,1	3,2,2	1,1,1	0,0,1	124	74	0.000152833	0.0337956	0.0,0.0,0.23	1.0,1.0,0.374	0.715
KPNA5_chr6:116692054-116692156	11894	ENSG00000196911.10	KPNA5	chr6	+	116692054	116692156	116689319	116689453	116698703	116698798	11894	27,31,57	2,3,4	38,49,34	0,1,0	176	74	0.000154233	0.0340216	0.85,0.813,0.857	1.0,0.954,1.0	0.145
ZNF778_chr16:89223156-89223283	44592	ENSG00000170100.13	ZNF778	chr16	+	89223156	89223283	89222091	89222183	89224718	89224802	44592	140152267	23,26,37	189138201	16,9,12	201	74	0.000154815	0.034054	0.691,0.683,0.727	0.813,0.85,0.86	0.141
MYEF2_chr15:48151099-48151171	46408	ENSG00000104177.17	MYEF2	chr15	-	48151099	48151171	48149162	48149371	48151472	48151571	46408	235235471	288259590	396232361	284205301	146	74	0.000155136	0.034054	0.293,0.315,0.288	0.414,0.365,0.378	0.087
SERINC5_chr5:80114513-80114651	5285	ENSG00000164300.16	SERINC5	chr5	-	80114513	80114651	80113571	80113625	80146089	80146234	5285	4,8,16	0,1,1	6,3,8	2,2,3	212	74	0.000156222	0.0341094	1.0,0.736,0.848	0.512,0.344,0.482	-0.415
CSGALNACT1_chr8:19732455-19732566	19870	ENSG00000147408.14	CSGALNACT1	chr8	-	19732455	19732566	19601770	19601865	19757185	19757217	19870	0,1,0	4,4,6	3,5,3	4,5,12	185	74	0.000156526	0.0341094	0.0,0.091,0.0	0.231,0.286,0.091	0.172
TPRA1_chr3:127595451-127595690	57701	ENSG00000163870.14	TPRA1	chr3	-	127595451	127595690	127594799	127594933	127598006	127598204	57701	7,5,10	1,3,5	2,3,4	1,0,0	313	74	0.000156211	0.0341094	0.623,0.283,0.321	0.321,1.0,1.0	0.365
TMEM254-AS1_chr10:80055915-80056126	84185	ENSG00000230091.6	TMEM254-AS1	chr10	-	80055915	80056126	80053395	80053586	80060815	80060933	84185	42,35,81	5,2,13	19,39,61	0,1,2	285	74	0.000157918	0.0343296	0.686,0.82,0.618	1.0,0.91,0.888	0.225
AC093157.1_chr1:101080388-101080613	12206	ENSG00000233184.6	AC093157.1	chr1	+	101080388	101080613	101075394	101075716	101083460	101083483	12206	10,7,22	1,1,3	10,12,7	0,0,0	299	74	0.000160762	0.0346131	0.712,0.634,0.645	1.0,1.0,1.0	0.336
DDR1_chr6:30885624-30885680	14999	ENSG00000204580.13	DDR1	chr6	+	30885624	30885680	30882954	30882983	30888687	30888814	14999	148135290	258305556	49,40,74	165149202	130	74	0.000160073	0.0346131	0.246,0.201,0.229	0.145,0.133,0.173	-0.075
PSORS1C1_chr6:31138655-31138779	21731	ENSG00000204540.10	PSORS1C1	chr6	+	31138655	31138779	31114830	31114891	31139640	31140037	21731	5,3,4	6,2,2	2,2,1	0,0,1	198	74	0.000162299	0.0346131	0.237,0.359,0.428	1.0,1.0,0.272	0.416
AASDH_chr4:56343561-56343684	23418	ENSG00000157426.13	AASDH	chr4	-	56343561	56343684	56342834	56342966	56349262	56350058	23418	32,37,64	0,2,8	34,35,36	0,0,1	197	74	0.00016208	0.0346131	1.0,0.874,0.75	1.0,1.0,0.931	0.102
SNHG21_chr15:82756729-82756785	56967	ENSG00000250988.7	SNHG21	chr15	+	82756729	82756785	82754628	82754784	82756903	82756939	56967	15,32,63	6,10,17	15,11,10	10,17,11	130	74	0.000160687	0.0346131	0.587,0.646,0.678	0.461,0.269,0.341	-0.28
DSCR3_chr21:37231492-37231975	64300	ENSG00000157538.13	DSCR3	chr21	-	37231492	37231975	37228222	37228373	37232376	37232645	64300	4,27,26	157171332	26,12,40	141104169	557	74	0.000160413	0.0346131	0.003,0.021,0.01	0.024,0.015,0.03	0.012
AGBL3_chr7:134993492-134993678	72386	ENSG00000146856.14	AGBL3	chr7	+	134993492	134993678	134987874	134987996	135010041	135012511	72386	6,8,22	1,1,3	16,2,3	0,0,0	260	74	0.000161733	0.0346131	0.631,0.695,0.676	1.0,1.0,1.0	0.333
GAS5_chr1:173864674-173864704	72538	ENSG00000234741.7	GAS5	chr1	-	173864674	173864704	173863900	173864304	173866176	173866206	72538	29,30,58	0,0,11	21,24,40	0,0,0	104	74	0.000161616	0.0346131	1.0,1.0,0.79	1.0,1.0,1.0	0.07
LAMP2_chrX:120439075-120439293	2118	ENSG00000005893.15	LAMP2	chrX	-	120439075	120439293	120431247	120431462	120441729	120441894	2118	1398,1576,3118	1523,1459,2756	1159,931,1334	1502,1287,1767	292	74	0.00016473	0.0350485	0.189,0.215,0.223	0.164,0.155,0.161	-0.049
AASDH_chr4:56345126-56345290	23419	ENSG00000157426.13	AASDH	chr4	-	56345126	56345290	56342834	56342966	56349262	56350058	23419	42,45,54	0,2,8	28,31,47	0,0,1	238	74	0.000165613	0.0351533	1.0,0.875,0.677	1.0,1.0,0.936	0.128
OARD1_chr6:41068840-41068953	85158	ENSG00000124596.16	OARD1	chr6	-	41068840	41068953	41064777	41067437	41070075	41070134	85158	477466929	50,55,102	371355462	18,27,28	187	74	0.000166004	0.0351534	0.791,0.77,0.783	0.891,0.839,0.867	0.084
CCDC7_chr10:32694878-32694992	9457	ENSG00000216937.13	CCDC7	chr10	+	32694878	32694992	32685969	32686080	32711619	32711730	9457	1,0,0	0,3,2	3,2,1	0,0,2	188	74	0.000168593	0.0353811	1.0,0.0,0.0	1.0,1.0,0.164	0.388
ZBED3-AS1_chr5:77089345-77089403	19281	ENSG00000250802.6	ZBED3-AS1	chr5	+	77089345	77089403	77087486	77087619	77105655	77105689	19281	8,7,4	0,0,0	3,3,3	2,1,2	132	74	0.000167951	0.0353811	1.0,1.0,1.0	0.457,0.627,0.457	-0.486
LAMA5_chr20:62322657-62322758	47333	ENSG00000130702.15	LAMA5	chr20	-	62322657	62322758	62322268	62322449	62323455	62323670	47333	320313640	8,15,28	515308487	9,4,7	175	74	0.000168652	0.0353811	0.944,0.898,0.906	0.96,0.97,0.967	0.05
PUS1_chr12:131929734-131929796	81334	ENSG00000177192.13	PUS1	chr12	+	131929734	131929796	131929281	131929380	131929906	131930135	81334	5,4,9	7,2,7	2,4,7	1,0,1	136	74	0.000168239	0.0353811	0.28,0.521,0.412	0.521,1.0,0.792	0.367
METTL26_chr16:635280-635340	38546	ENSG00000130731.15	METTL26	chr16	-	635280	635340	634888	634956	635611	635774	38546	597,516,1033	12,11,16	612526892	1,4,7	134	74	0.000170026	0.0355038	0.965,0.963,0.973	0.997,0.986,0.986	0.023
ADAM17_chr2:9543152-9543285	91761	ENSG00000151694.12	ADAM17	chr2	-	9543152	9543285	9527500	9527954	9555508	9555774	91761	214218372	0,1,1	247217301	7,4,5	207	74	0.000169859	0.0355038	1.0,0.987,0.993	0.927,0.951,0.956	-0.049
VEZT_chr12:95257149-95257239	36592	ENSG00000028203.17	VEZT	chr12	+	95257149	95257239	95251939	95252071	95266356	95266384	36592	167144298	3,7,11	190145179	1,3,0	164	74	0.000170632	0.0355478	0.962,0.903,0.924	0.988,0.956,1.0	0.052
HOOK3_chr8:42997549-42997637	30100	ENSG00000168172.8	HOOK3	chr8	+	42997549	42997637	42986654	42986795	43007846	43007929	30100	37,43,77	2,2,5	68,43,65	0,0,0	162	74	0.000171377	0.0355945	0.894,0.908,0.876	1.0,1.0,1.0	0.107
CLEC7A_chr12:10123244-10123363	37433	ENSG00000172243.17	CLEC7A	chr12	-	10123244	10123363	10116776	10118590	10125086	10125173	37433	18,21,36	4,4,5	10,3,8	0,1,0	193	74	0.000171647	0.0355945	0.633,0.668,0.734	1.0,0.535,1.0	0.167
NUP62_chr19:49918507-49918621	11867	ENSG00000213024.11	NUP62	chr19	-	49918507	49918621	49911235	49911366	49927693	49927815	11867	16,13,37	0,2,7	15,11,13	0,0,1	188	74	0.000173211	0.0358364	1.0,0.719,0.675	1.0,1.0,0.837	0.148
EHMT1_chr9:137752330-137752408	87811	ENSG00000181090.20	EHMT1	chr9	+	137752330	137752408	137743901	137744090	137754170	137754221	87811	507,565,1011	50,43,106	651409701	88,71,109	152	74	0.0001745	0.0360203	0.832,0.865,0.823	0.783,0.737,0.758	-0.081
KIAA1468_chr18:62279773-62279856	25132	ENSG00000134444.13	KIAA1468	chr18	+	62279773	62279856	62275373	62275473	62280359	62280442	25132	10,10,35	23,38,39	28,26,30	22,16,19	157	74	0.000175225	0.0360872	0.17,0.11,0.297	0.375,0.434,0.427	0.22
PUS1_chr12:131932721-131932833	81337	ENSG00000177192.13	PUS1	chr12	+	131932721	131932833	131932174	131932312	131943538	131945896	81337	64,62,100	10,10,17	91,51,77	4,2,5	186	74	0.00017595	0.0361536	0.718,0.712,0.701	0.901,0.91,0.86	0.18
SNX5_chr20:17961139-17961326	26685	ENSG00000089006.16	SNX5	chr20	-	17961139	17961326	17956932	17957037	17968374	17968794	26685	53,58,112	501490877	27,21,39	412375496	261	74	0.000176387	0.036161	0.029,0.032,0.035	0.018,0.016,0.022	-0.013
MGAT5B_chr17:76932644-76932775	1025	ENSG00000167889.12	MGAT5B	chr17	+	76932644	76932775	76926596	76926730	76937987	76938143	1025	12,31,45	1,0,2	27,32,30	5,4,6	205	74	0.0001786	0.0363586	0.812,1.0,0.89	0.661,0.743,0.643	-0.218
TPCN2_chr11:69086522-69086604	8466	ENSG00000162341.16	TPCN2	chr11	+	69086522	69086604	69085847	69085930	69087111	69087206	8466	115104221	1,5,7	176120195	0,0,0	156	74	0.000179371	0.0363586	0.982,0.908,0.937	1.0,1.0,1.0	0.058
GDPD5_chr11:75448491-75448649	37704	ENSG00000158555.14	GDPD5	chr11	-	75448491	75448649	75444412	75444495	75448976	75449122	37704	1,0,0	9,10,31	3,4,4	10,9,14	232	74	0.000177882	0.0363586	0.034,0.0,0.0	0.087,0.124,0.084	0.087
FAM126B_chr2:201052172-201052269	45991	ENSG00000155744.9	FAM126B	chr2	-	201052172	201052269	201023958	201024039	201071609	201071653	45991	0,4,5	1,1,2	1,0,0	1,2,2	171	74	0.000179021	0.0363586	0.0,0.634,0.52	0.302,0.0,0.0	-0.284
PXYLP1_chr3:141234885-141234956	54325	ENSG00000155893.12	PXYLP1	chr3	+	141234885	141234956	141234215	141234318	141260122	141260254	54325	9,5,14	0,0,1	7,7,6	2,0,5	145	74	0.000179275	0.0363586	1.0,1.0,0.877	0.641,1.0,0.38	-0.285
SLC17A5_chr6:73638411-73638499	61841	ENSG00000119899.12	SLC17A5	chr6	-	73638411	73638499	73636620	73636707	73641690	73641924	61841	125119237	4,4,11	147,90,116	3,0,0	162	74	0.000180509	0.0365071	0.935,0.931,0.908	0.957,1.0,1.0	0.061
NSMCE2_chr8:125102013-125102146	20762	ENSG00000156831.7	NSMCE2	chr8	+	125102013	125102146	125091843	125091958	125102316	125102487	20762	483494955	41,42,102	520407572	66,66,101	207	74	0.000184738	0.0372785	0.808,0.808,0.77	0.738,0.688,0.669	-0.097
GPR137_chr11:64288064-64288214	56073	ENSG00000173264.14	GPR137	chr11	+	64288064	64288214	64286964	64287014	64288339	64288468	56073	518495966	14,15,44	567413737	9,9,9	224	74	0.000186127	0.0374747	0.924,0.916,0.879	0.954,0.938,0.964	0.046
KPNA5_chr6:116692292-116692392	11896	ENSG00000196911.10	KPNA5	chr6	+	116692292	116692392	116689319	116689453	116698703	116698798	11896	26,37,53	2,3,4	33,40,40	0,1,0	174	74	0.000187579	0.037599	0.847,0.84,0.849	1.0,0.944,1.0	0.136
ERBIN_chr5:66068876-66069020	26515	ENSG00000112851.14	ERBIN	chr5	+	66068876	66069020	66053405	66054951	66075023	66075230	26515	4,9,24	120145272	27,20,33	195128208	218	74	0.000187302	0.037599	0.011,0.021,0.029	0.045,0.05,0.051	0.028
GAK_chr4:868538-868685	45548	ENSG00000178950.16	GAK	chr4	-	868538	868685	866955	867432	870710	870904	45548	688,732,1465	5,7,16	903,732,1089	2,0,0	221	74	0.000189019	0.0378033	0.979,0.972,0.968	0.993,1.0,1.0	0.025
ITGB2_chr21:44920820-44921050	60807	ENSG00000160255.17	ITGB2	chr21	-	44920820	44921050	44910724	44910785	44928653	44928873	60807	1,4,1	1,0,0	2,2,0	0,3,2	304	74	0.000190226	0.0379575	0.196,1.0,1.0	1.0,0.14,0.0	-0.352
POLQ_chr3:121541348-121541479	71348	ENSG00000051341.13	POLQ	chr3	-	121541348	121541479	121539432	121539589	121544726	121544906	71348	60,93,159	2,5,11	55,25,61	2,0,0	205	74	0.000190633	0.0379575	0.915,0.87,0.839	0.908,1.0,1.0	0.095
PGAP2_chr11:3822908-3822993	55315	ENSG00000148985.19	PGAP2	chr11	+	3822908	3822993	3808293	3808315	3824269	3824343	55315	1,0,1	4,2,6	1,1,1	0,0,1	159	74	0.000192583	0.0382611	0.104,0.0,0.072	1.0,1.0,0.318	0.714
AC016727.1_chr2:61471748-61471808	28966	ENSG00000270820.5	AC016727.1	chr2	+	61471748	61471808	61471355	61471379	61482626	61482736	28966	3,3,5	2,2,5	1,0,1	2,3,4	134	74	0.000193225	0.038304	0.453,0.453,0.356	0.216,0.0,0.121	-0.308
NSD2_chr4:1893729-1893909	21849	ENSG00000109685.17	NSD2	chr4	+	1893729	1893909	1871433	1871542	1899220	1899395	21849	13,22,47	4,2,5	32,15,23	1,1,0	254	74	0.000193943	0.0383448	0.486,0.762,0.733	0.903,0.814,1.0	0.245
PLSCR1_chr3:146537995-146538044	83474	ENSG00000188313.12	PLSCR1	chr3	-	146537995	146538044	146536539	146536565	146541133	146541180	83474	4,4,4	0,0,0	1,1,3	0,3,2	123	74	0.000194282	0.0383448	1.0,1.0,1.0	1.0,0.167,0.474	-0.453
BCAS4_chr20:50840536-50840930	1460	ENSG00000124243.17	BCAS4	chr20	+	50840536	50840930	50830278	50830380	50841765	50841900	1460	82114197	246257512	162127214	272230336	468	74	0.000197152	0.0388173	0.05,0.066,0.057	0.086,0.08,0.091	0.028
WARS_chr14:100374135-100374265	38116	ENSG00000140105.17	WARS	chr14	-	100374135	100374265	100369086	100369258	100376259	100376285	38116	101,68,155	178183366	135137230	198205308	204	74	0.00019786	0.0388173	0.171,0.119,0.133	0.198,0.195,0.213	0.061
HERC2P2_chr15:22534067-22534243	85735	ENSG00000276550.4	HERC2P2	chr15	+	22534067	22534243	22516875	22516990	22537437	22537608	85735	36,19,59	0,6,3	67,19,35	0,1,0	250	74	0.00019797	0.0388173	1.0,0.484,0.853	1.0,0.849,1.0	0.171
ZNF287_chr17:16568042-16568117	88643	ENSG00000141040.14	ZNF287	chr17	-	16568042	16568117	16567559	16567929	16568951	16569198	88643	4,6,19	15,20,40	2,4,1	18,19,36	149	74	0.00019886	0.0389069	0.117,0.13,0.191	0.052,0.095,0.014	-0.092
SLC25A15_chr13:40807293-40807463	18781	ENSG00000102743.14	SLC25A15	chr13	+	40807293	40807463	40805117	40805255	40808437	40808470	18781	491518993	7,10,16	432414601	2,3,2	244	74	0.000199617	0.0389704	0.955,0.94,0.95	0.985,0.977,0.989	0.035
PGS1_chr17:78382663-78382785	42200	ENSG00000087157.18	PGS1	chr17	+	78382663	78382785	78378648	78378808	78392475	78392665	42200	10,5,17	40,31,63	5,1,2	33,34,54	196	74	0.000201419	0.0391523	0.086,0.057,0.092	0.054,0.011,0.014	-0.052
EIF4A2_chr3:186784961-186785101	77892	ENSG00000156976.16	EIF4A2	chr3	+	186784961	186785101	186784563	186784696	186785882	186785913	77892	3852,3323,6152	294291563	4624,3446,4842	260222287	214	74	0.000201219	0.0391523	0.819,0.798,0.791	0.86,0.843,0.854	0.05
SRSF6_chr20:43459152-43459420	104608	ENSG00000124193.14	SRSF6	chr20	+	43459152	43459420	43458360	43458509	43459770	43459895	104608	494536936	602,583,1176	766407724	522399646	342	74	0.000204557	0.0396765	0.151,0.166,0.147	0.241,0.181,0.195	0.051
NAXD_chr13:110624233-110624279	68561	ENSG00000213995.11	NAXD	chr13	+	110624233	110624279	110615590	110615647	110634544	110634595	68561	2,2,5	5,8,12	0,0,1	10,5,8	120	74	0.000206792	0.0400238	0.198,0.134,0.204	0.0,0.0,0.072	-0.155
FIRRE_chrX:131795808-131796331	95758	ENSG00000213468.5	FIRRE	chrX	-	131795808	131796331	131794323	131794466	131804971	131805037	95758	11,25,53	0,3,3	20,9,13	1,0,0	597	74	0.000207762	0.0401253	1.0,0.508,0.687	0.713,1.0,1.0	0.173
PRRC2C_chr1:171587647-171587751	16116	ENSG00000117523.15	PRRC2C	chr1	+	171587647	171587751	171587002	171587221	171588378	171588505	16116	963,824,1598	33,36,56	1208,699,1047	28,11,19	178	74	0.000212087	0.0406986	0.924,0.905,0.922	0.947,0.964,0.958	0.039
GTDC1_chr2:144128245-144128322	24734	ENSG00000121964.14	GTDC1	chr2	-	144128245	144128322	144007333	144007535	144141881	144142055	24734	1,0,5	38,53,72	8,8,4	35,37,49	151	74	0.000212077	0.0406986	0.013,0.0,0.033	0.101,0.096,0.038	0.063
NF2_chr22:29683019-29683064	34744	ENSG00000186575.17	NF2	chr22	+	29683019	29683064	29681438	29681601	29694751	29694806	34744	144128262	14,11,18	141,96,167	28,18,26	119	74	0.000212058	0.0406986	0.865,0.879,0.901	0.758,0.768,0.8	-0.106
DMKN_chr19:35500377-35500419	27999	ENSG00000161249.20	DMKN	chr19	-	35500377	35500419	35499928	35500029	35500532	35500580	27999	31,25,87	60,63,139	48,34,41	43,25,45	116	74	0.000213812	0.0408842	0.248,0.202,0.285	0.416,0.465,0.368	0.171
SPATS2_chr12:49406472-49406565	57884	ENSG00000123352.17	SPATS2	chr12	+	49406472	49406565	49371227	49371290	49460769	49461037	57884	16,20,55	71,84,143	12,7,15	70,88,96	167	74	0.000213963	0.0408842	0.091,0.095,0.146	0.071,0.034,0.065	-0.054
TM7SF2_chr11:65112810-65112865	84643	ENSG00000149809.14	TM7SF2	chr11	+	65112810	65112865	65111853	65112067	65113490	65113533	84643	8,16,26	2,2,4	13,12,18	1,0,0	129	74	0.000214839	0.0409646	0.696,0.821,0.789	0.882,1.0,1.0	0.192
CTDSPL2_chr15:44518653-44518864	8091	ENSG00000137770.13	CTDSPL2	chr15	+	44518653	44518864	44514764	44514844	44519168	44519295	8091	8,9,17	70,95,138	4,2,4	113115116	285	74	0.000217276	0.0413416	0.029,0.024,0.031	0.009,0.004,0.009	-0.021
ARHGAP17_chr16:24939363-24939597	22642	ENSG00000140750.16	ARHGAP17	chr16	-	24939363	24939597	24935469	24935639	24941986	24942143	22642	180188402	60,66,104	224201312	48,33,38	308	74	0.000218058	0.0414029	0.419,0.406,0.482	0.529,0.594,0.664	0.16
OPHN1_chrX:68063853-68064177	21174	ENSG00000079482.12	OPHN1	chrX	-	68063853	68064177	68053644	68053810	68073151	68073299	21174	86,70,154	0,6,4	55,50,104	0,0,1	398	74	0.000221851	0.0420344	1.0,0.684,0.877	1.0,1.0,0.951	0.13
ELOC_chr8:73970578-73970634	12473	ENSG00000154582.16	ELOC	chr8	-	73970578	73970634	73964486	73964625	73971869	73971908	12473	11,12,13	4,2,7	3,1,2	0,0,1	130	74	0.00022236	0.0420424	0.61,0.774,0.514	1.0,1.0,0.532	0.211
MIR9-3HG_chr15:89388503-89388746	54710	ENSG00000255571.8	MIR9-3HG	chr15	+	89388503	89388746	89387816	89387881	89389344	89389482	54710	19,15,40	2,5,4	5,3,6	1,0,0	317	74	0.000223535	0.042176	0.689,0.412,0.7	0.539,1.0,1.0	0.246
PKP4_chr2:158533437-158533534	54948	ENSG00000144283.21	PKP4	chr2	+	158533437	158533534	158533179	158533316	158577270	158577383	54948	18,19,48	225256496	4,10,23	319232365	171	74	0.000224083	0.0421908	0.033,0.031,0.04	0.005,0.018,0.027	-0.018
TPD52L1_chr6:125257097-125257158	12322	ENSG00000111907.20	TPD52L1	chr6	+	125257097	125257158	125248281	125248383	125262833	125263044	12322	487377723	717,564,1131	247205266	285186276	135	74	0.000226008	0.0424645	0.271,0.268,0.259	0.322,0.377,0.346	0.082
RBM33_chr7:155684932-155685052	44133	ENSG00000184863.10	RBM33	chr7	+	155684932	155685052	155680589	155680908	155700772	155701490	44133	20,18,35	134140295	9,2,16	175119187	194	74	0.000228197	0.0427865	0.054,0.047,0.043	0.019,0.006,0.032	-0.029
VDR_chr12:47899836-47899958	61198	ENSG00000111424.10	VDR	chr12	-	47899836	47899958	47878967	47879115	47904563	47905003	61198	3,5,5	1,1,3	2,4,8	1,0,0	196	74	0.00022984	0.0430049	0.531,0.654,0.386	0.43,1.0,1.0	0.286
PPP6R3_chr11:68551120-68551186	24074	ENSG00000110075.14	PPP6R3	chr11	+	68551120	68551186	68544837	68545024	68558565	68558679	24074	9,3,14	0,0,2	0,7,6	3,1,2	140	74	0.000231438	0.043177	1.0,1.0,0.787	0.0,0.787,0.613	-0.462
METTL1_chr12:57769771-57769956	40734	ENSG00000037897.16	METTL1	chr12	-	57769771	57769956	57769564	57769678	57771093	57771257	40734	462425807	17,24,45	390318553	14,3,12	259	74	0.000231719	0.043177	0.886,0.835,0.837	0.888,0.968,0.929	0.076
PACRGL_chr4:20716106-20716248	67136	ENSG00000163138.18	PACRGL	chr4	+	20716106	20716248	20704659	20704814	20727284	20727589	67136	1,3,8	0,3,3	1,0,0	2,1,2	216	74	0.000234685	0.0434597	1.0,0.255,0.477	0.146,0.0,0.0	-0.529
CCDC148_chr2:158366013-158366076	76275	ENSG00000153237.17	CCDC148	chr2	-	158366013	158366076	158358448	158358570	158456414	158456726	76275	0,1,0	8,5,14	2,4,2	4,5,8	137	74	0.000233849	0.0434597	0.0,0.097,0.0	0.213,0.302,0.119	0.179
CD47_chr3:108049618-108049651	103212	ENSG00000196776.14	CD47	chr3	-	108049618	108049651	108047078	108047292	108057476	108057569	103212	247232444	394314650	216214288	527410608	107	74	0.000234577	0.0434597	0.302,0.338,0.321	0.221,0.265,0.247	-0.076
SYNGR3_chr16:1990498-1990672	87840	ENSG00000127561.14	SYNGR3	chr16	+	1990498	1990672	1990156	1990201	1992635	1992711	87840	4,2,5	0,0,1	13,9,11	3,3,0	248	74	0.000236571	0.043719	1.0,1.0,0.599	0.564,0.472,1.0	-0.188
TXNL4A_chr18:79985796-79985866	22732	ENSG00000141759.14	TXNL4A	chr18	-	79985796	79985866	79977597	79977701	79986601	79986750	22732	8,4,12	52,53,93	1,2,1	46,38,54	144	74	0.000238476	0.0439807	0.073,0.037,0.062	0.011,0.026,0.009	-0.042
PPA2_chr4:105456247-105456291	15161	ENSG00000138777.19	PPA2	chr4	-	105456247	105456291	105453597	105453642	105456680	105456745	15161	28,19,35	665,619,1143	6,7,12	502536678	118	74	0.000241226	0.044216	0.026,0.019,0.019	0.007,0.008,0.011	-0.013
AFMID_chr17:78205945-78206050	52872	ENSG00000183077.15	AFMID	chr17	+	78205945	78206050	78190969	78191060	78206910	78207052	52872	139136258	0,2,1	97113155	4,5,4	179	74	0.00024077	0.044216	1.0,0.966,0.991	0.909,0.903,0.941	-0.068
CCDC88C_chr14:91285394-91285836	82701	ENSG00000015133.18	CCDC88C	chr14	-	91285394	91285836	91283328	91283517	91289104	91289331	82701	50,61,95	36,25,74	104,62,72	24,10,28	516	74	0.000240518	0.044216	0.166,0.259,0.155	0.383,0.471,0.269	0.181
ZSCAN32_chr16:3390422-3390517	10221	ENSG00000140987.19	ZSCAN32	chr16	-	3390422	3390517	3383700	3384941	3393648	3393814	10221	54,51,122	1,7,3	56,54,73	1,0,0	169	74	0.000242055	0.0442779	0.959,0.761,0.947	0.961,1.0,1.0	0.098
XRRA1_chr11:74851087-74851203	66424	ENSG00000166435.15	XRRA1	chr11	-	74851087	74851203	74848114	74848462	74906238	74906456	66424	14,22,41	1,1,5	23,14,40	0,0,0	190	74	0.00024393	0.0445303	0.845,0.895,0.762	1.0,1.0,1.0	0.166
STRBP_chr9:123115763-123115883	25427	ENSG00000165209.18	STRBP	chr9	-	123115763	123115883	123109513	123109753	123122192	123122326	25427	2,4,5	1,2,4	9,1,6	1,0,1	194	74	0.000244478	0.04454	0.433,0.433,0.323	0.774,1.0,0.696	0.427
NADK_chr1:1755373-1755476	36301	ENSG00000008130.15	NADK	chr1	-	1755373	1755476	1754543	1754698	1756257	1756327	36301	833,694,1611	16,5,25	1042,798,1253	5,1,11	177	74	0.000245756	0.0446533	0.956,0.983,0.964	0.989,0.997,0.979	0.021
FAM86DP_chr3:75429135-75429237	100459	ENSG00000244026.6	FAM86DP	chr3	-	75429135	75429237	75426449	75426599	75432807	75432870	100459	1,1,7	0,0,0	3,4,16	3,0,3	176	74	0.000246092	0.0446533	1.0,1.0,1.0	0.296,1.0,0.692	-0.337
ZSCAN32_chr16:3390009-3390183	10218	ENSG00000140987.19	ZSCAN32	chr16	-	3390009	3390183	3384083	3384941	3393648	3393814	10218	95,94,152	1,7,3	103,61,106	1,0,0	248	74	0.000247912	0.0448588	0.966,0.8,0.938	0.968,1.0,1.0	0.088
PLEKHA3_chr2:178488967-178489014	11817	ENSG00000116095.10	PLEKHA3	chr2	+	178488967	178489014	178485640	178485757	178490658	178490814	11817	33,24,38	143118295	12,9,20	155144192	121	74	0.000248222	0.0448588	0.124,0.111,0.073	0.045,0.037,0.06	-0.055
MTMR2_chr11:95882373-95882496	17186	ENSG00000087053.18	MTMR2	chr11	-	95882373	95882496	95866402	95866486	95888155	95888261	17186	16,13,32	0,1,6	18,7,17	0,0,0	197	74	0.000249233	0.0449514	1.0,0.83,0.667	1.0,1.0,1.0	0.168
CBR3-AS1_chr21:36137093-36137229	733	ENSG00000236830.6	CBR3-AS1	chr21	-	36137093	36137229	36132772	36133074	36146255	36146355	733	13,10,19	12,10,20	40,15,33	14,6,8	210	74	0.000250808	0.0451449	0.276,0.261,0.251	0.502,0.468,0.592	0.258
SLC4A10_chr2:161947565-161947727	5994	ENSG00000144290.16	SLC4A10	chr2	+	161947565	161947727	161942791	161942897	161949147	161949261	5994	49,73,106	0,1,9	29,12,11	0,0,0	236	74	0.000256201	0.0457296	1.0,0.958,0.787	1.0,1.0,1.0	0.085
PASK_chr2:241115042-241115177	23005	ENSG00000115687.13	PASK	chr2	-	241115042	241115177	241112239	241112439	241122731	241122899	23005	54,58,110	0,4,7	47,34,51	1,0,0	209	74	0.000257105	0.0457296	1.0,0.837,0.848	0.943,1.0,1.0	0.086
ZMAT1_chrX:101892704-101892754	35580	ENSG00000166432.14	ZMAT1	chrX	-	101892704	101892754	101886631	101886731	101894453	101894904	35580	4,3,1	0,0,1	2,2,3	1,3,1	124	74	0.000254654	0.0457296	1.0,1.0,0.374	0.544,0.285,0.642	-0.301
HUNK_chr21:31990128-31990176	47787	ENSG00000142149.8	HUNK	chr21	+	31990128	31990176	31983525	31983609	31995767	31995927	47787	27,41,56	0,1,0	41,29,56	5,1,4	122	74	0.00025595	0.0457296	1.0,0.961,1.0	0.833,0.946,0.895	-0.096
PLOD2_chr3:146077861-146077924	76820	ENSG00000152952.11	PLOD2	chr3	-	146077861	146077924	146076781	146076895	146079115	146079257	76820	138126265	106143219	89,81,98	130117147	137	74	0.00025669	0.0457296	0.413,0.322,0.395	0.27,0.272,0.265	-0.108
CYTOR_chr2:87583257-87583346	86205	ENSG00000222041.10	CYTOR	chr2	+	87583257	87583346	87455428	87455645	87606592	87606805	86205	43,48,90	0,0,1	60,46,80	0,5,5	163	74	0.000255263	0.0457296	1.0,1.0,0.976	1.0,0.807,0.879	-0.097
PPP4R3B_chr2:55573618-55573777	53972	ENSG00000275052.4	PPP4R3B	chr2	-	55573618	55573777	55568193	55568363	55577314	55577356	53972	734,839,1512	33,48,80	948,769,1078	24,26,32	233	74	0.000259072	0.0459885	0.876,0.847,0.857	0.926,0.904,0.915	0.055
FASTK_chr7:151076912-151077027	23678	ENSG00000164896.19	FASTK	chr7	-	151076912	151077027	151076623	151076832	151077100	151077236	23678	934,863,1883	6,10,29	1038,799,1194	8,2,3	189	74	0.000260156	0.0460902	0.984,0.971,0.962	0.981,0.994,0.994	0.017
ABI2_chr2:203351554-203351678	13759	ENSG00000138443.15	ABI2	chr2	+	203351554	203351678	203328281	203328631	203366876	203367044	13759	13,17,34	207229497	4,6,7	175176280	198	74	0.000268447	0.0463985	0.023,0.027,0.025	0.008,0.013,0.009	-0.015
DDR1_chr6:30885624-30885680	15004	ENSG00000204580.13	DDR1	chr6	+	30885624	30885680	30884352	30884710	30888687	30888814	15004	206187407	136142292	59,62,109	91,76,104	130	74	0.000268599	0.0463985	0.463,0.428,0.442	0.27,0.317,0.374	-0.124
AL080250.1_chr6:75290253-75290338	19522	ENSG00000225793.2	AL080250.1	chr6	+	75290253	75290338	75285032	75285309	75290948	75291501	19522	7,6,9	0,0,2	7,4,7	1,3,5	159	74	0.000266021	0.0463985	1.0,1.0,0.677	0.765,0.383,0.395	-0.378
CSGALNACT1_chr8:19732455-19732566	19871	ENSG00000147408.14	CSGALNACT1	chr8	-	19732455	19732566	19601770	19601865	19757849	19758029	19871	0,1,0	1,3,1	3,4,3	1,3,8	185	74	0.000264237	0.0463985	0.0,0.118,0.0	0.545,0.348,0.13	0.302
TIMM17B_chrX:48895351-48895454	22547	ENSG00000126768.12	TIMM17B	chrX	-	48895351	48895454	48895037	48895101	48896758	48896858	22547	109110204	748,721,1543	132137170	593608869	177	74	0.000267645	0.0463985	0.057,0.06,0.052	0.085,0.086,0.076	0.026
AC068547.1_chr2:151870841-151870861	22652	ENSG00000283228.1	AC068547.1	chr2	-	151870841	151870861	151870530	151870611	151872416	151872493	22652	5,1,7	1,0,0	3,0,3	0,3,3	94	74	0.000268273	0.0463985	0.797,1.0,1.0	1.0,0.0,0.44	-0.452
NEDD8-MDP1_chr14:24231651-24231867	23488	ENSG00000255526.6	NEDD8-MDP1	chr14	-	24231651	24231867	24218132	24218215	24232249	24232285	23488	60,51,120	4,3,8	82,62,76	2,1,0	290	74	0.000266526	0.0463985	0.793,0.813,0.793	0.913,0.941,1.0	0.152
C9orf3_chr9:95019449-95020233	33057	ENSG00000148120.16	C9orf3	chr9	+	95019449	95020233	95005541	95005616	95060693	95060987	33057	792,684,1317	154158284	726401736	226154195	858	74	0.000265116	0.0463985	0.307,0.272,0.286	0.217,0.183,0.246	-0.073
MBD1_chr18:50274976-50275045	51961	ENSG00000141644.17	MBD1	chr18	-	50274976	50275045	50273563	50273863	50275128	50275155	51961	69,69,155	7,5,6	75,45,87	2,0,1	143	74	0.000268539	0.0463985	0.836,0.877,0.93	0.951,1.0,0.978	0.095
SUN1_chr7:849922-850033	54524	ENSG00000164828.17	SUN1	chr7	+	849922	850033	849519	849603	851949	852043	54524	268357679	7,9,13	499370492	3,2,4	185	74	0.000265817	0.0463985	0.939,0.941,0.954	0.985,0.987,0.98	0.039
RTTN_chr18:70114444-70114599	88487	ENSG00000176225.13	RTTN	chr18	-	70114444	70114599	70109497	70109717	70121555	70121700	88487	33,44,73	3,1,4	15,16,28	0,0,0	229	74	0.000265385	0.0463985	0.78,0.934,0.855	1.0,1.0,1.0	0.144
FOXK2_chr17:82595781-82596191	89701	ENSG00000141568.20	FOXK2	chr17	+	82595781	82596191	82593421	82593954	82601302	82602392	89701	74,52,99	1,0,9	67,39,70	1,0,0	484	74	0.000266465	0.0463985	0.919,1.0,0.627	0.911,1.0,1.0	0.122
MDM2_chr12:68824362-68824430	91585	ENSG00000135679.22	MDM2	chr12	+	68824362	68824430	68813553	68813628	68828770	68828931	91585	0,0,0	2,1,1	1,1,1	0,0,1	142	74	0.000268529	0.0463985	0.0,0.0,0.0	1.0,1.0,0.343	0.781
AC004233.2_chr16:2995283-2995316	32655	ENSG00000270168.2	AC004233.2	chr16	+	2995283	2995316	2994805	2994838	2995738	2995771	32655	1,1,5	3,4,3	3,2,3	0,2,0	107	74	0.000270088	0.0465664	0.187,0.147,0.535	1.0,0.409,1.0	0.513
SH3BP2_chr4:2809778-2809829	64224	ENSG00000087266.15	SH3BP2	chr4	+	2809778	2809829	2799068	2799305	2820613	2820753	64224	2,8,15	1,3,2	3,7,8	0,0,0	125	74	0.000274389	0.0472133	0.542,0.612,0.816	1.0,1.0,1.0	0.343
AZIN1-AS1_chr8:102941920-102942053	78202	ENSG00000253320.5	AZIN1-AS1	chr8	+	102941920	102942053	102937623	102937757	102967596	102967673	78202	20,18,39	0,4,3	19,18,30	0,0,0	207	74	0.00027489	0.0472133	1.0,0.617,0.823	1.0,1.0,1.0	0.187
RALGPS2_chr1:178892229-178892307	55265	ENSG00000116191.17	RALGPS2	chr1	+	178892229	178892307	178889641	178889696	178893918	178894024	55265	246200410	20,25,40	191163242	28,30,55	152	74	0.000279288	0.0478775	0.857,0.796,0.833	0.769,0.726,0.682	-0.103
RALGPS2_chr1:178833423-178833550	55258	ENSG00000116191.17	RALGPS2	chr1	+	178833423	178833550	178821611	178821704	178877497	178877635	55258	251294484	7,16,17	302216312	0,5,6	201	74	0.00028077	0.0480399	0.93,0.871,0.913	1.0,0.941,0.95	0.059
CDC25C_chr5:138326020-138326054	19841	ENSG00000158402.18	CDC25C	chr5	-	138326020	138326054	138319218	138319374	138328483	138328529	19841	26,36,59	15,16,45	15,22,30	4,4,5	108	74	0.000281314	0.0480417	0.543,0.607,0.473	0.72,0.79,0.804	0.23
MPV17_chr2:27316158-27316186	25193	ENSG00000115204.14	MPV17	chr2	-	27316158	27316186	27312993	27313109	27317077	27317173	25193	4,2,6	1,0,4	1,1,1	2,3,5	102	74	0.000284834	0.0485507	0.744,1.0,0.521	0.266,0.195,0.127	-0.559
SNX14_chr6:85538837-85538864	65661	ENSG00000135317.12	SNX14	chr6	-	85538837	85538864	85536791	85536924	85541984	85542043	65661	203164304	280317560	157121168	333325486	101	74	0.000285555	0.0485816	0.347,0.275,0.285	0.257,0.214,0.202	-0.078
ZDHHC16_chr10:97448189-97448350	21710	ENSG00000171307.18	ZDHHC16	chr10	+	97448189	97448350	97446203	97446353	97451670	97451918	21710	4,3,7	84,79,183	9,9,9	46,72,79	235	74	0.00028639	0.0486089	0.015,0.012,0.012	0.058,0.038,0.035	0.031
ST7_chr7:117134123-117134192	66729	ENSG00000004866.20	ST7	chr7	+	117134123	117134192	117131884	117131960	117136080	117136235	66729	17,36,61	75,67,143	8,11,18	75,51,82	143	74	0.000286796	0.0486089	0.105,0.218,0.181	0.052,0.1,0.102	-0.083
MEAF6_chr1:37496546-37496604	60567	ENSG00000163875.15	MEAF6	chr1	-	37496546	37496604	37495873	37495918	37501803	37501996	60567	103,76,155	630,601,1188	148,94,104	561436626	132	74	0.000291363	0.0491977	0.084,0.066,0.068	0.129,0.108,0.085	0.035
PREPL_chr2:44360618-44360676	68511	ENSG00000138078.15	PREPL	chr2	-	44360618	44360676	44359496	44359750	44361416	44361561	68511	1,1,4	0,1,2	0,0,0	2,4,1	132	74	0.000291327	0.0491977	1.0,0.359,0.529	0.0,0.0,0.0	-0.629
OCIAD2_chr4:48892771-48892889	9634	ENSG00000145247.11	OCIAD2	chr4	-	48892771	48892889	48885018	48885565	48894005	48894053	9634	2284,1661,3357	132112208	2611,2470,3434	110,99,147	192	74	0.00029214	0.0492365	0.87,0.851,0.862	0.901,0.906,0.9	0.041
REV1_chr2:99451344-99451501	46102	ENSG00000135945.9	REV1	chr2	-	99451344	99451501	99449335	99449504	99462495	99462622	46102	32,30,59	44,49,80	16,12,30	52,42,78	231	74	0.000293337	0.0493459	0.189,0.164,0.191	0.09,0.084,0.11	-0.087
MARCH7_chr2:159714556-159714598	28230	ENSG00000136536.14	MARCH7	chr2	+	159714556	159714598	159712488	159712606	159715680	159715766	28230	5,12,31	0,2,6	3,5,3	0,1,0	116	74	0.000295051	0.0495416	1.0,0.793,0.767	1.0,0.761,1.0	0.067
SYCP2_chr20:59891989-59892426	39387	ENSG00000196074.12	SYCP2	chr20	-	59891989	59892426	59886706	59886834	59892567	59892701	39387	453557841	3,7,6	675357567	1,1,0	511	74	0.00029579	0.0495733	0.956,0.92,0.953	0.99,0.981,1.0	0.047
ZSCAN25_chr7:99618134-99618209	31242	ENSG00000197037.10	ZSCAN25	chr7	+	99618134	99618209	99616965	99617016	99618524	99618651	31242	1,2,2	20,20,54	6,5,4	16,12,23	149	74	0.00029667	0.0496282	0.024,0.047,0.018	0.157,0.171,0.08	0.106
PPP2R5C_chr14:101831700-101831804	71607	ENSG00000078304.19	PPP2R5C	chr14	+	101831700	101831804	101786017	101786183	101856685	101856885	71607	10,10,22	144138317	5,13,10	320292421	178	74	0.000298107	0.049684	0.028,0.029,0.028	0.006,0.018,0.01	-0.017
ZC3H14_chr14:88596733-88596808	97066	ENSG00000100722.18	ZC3H14	chr14	+	88596733	88596808	88575839	88575940	88607242	88607363	97066	122134236	2,0,2	110,91,123	3,4,7	149	74	0.000297716	0.049684	0.968,1.0,0.983	0.948,0.919,0.897	-0.062
PTP4A2_chr1:31935588-31935659	14364	ENSG00000184007.18	PTP4A2	chr1	-	31935588	31935659	31919568	31919658	31937777	31937818	14364	0,1,3	6,6,9	6,3,6	6,3,2	145	74	0.000300526	0.0497188	0.0,0.078,0.145	0.338,0.338,0.605	0.353
ZNF283_chr19:43827775-43827940	40892	ENSG00000167637.16	ZNF283	chr19	+	43827775	43827940	43827373	43827444	43828201	43828281	40892	47,30,90	5,1,3	45,30,35	6,11,9	239	74	0.000300525	0.0497188	0.744,0.903,0.903	0.699,0.458,0.546	-0.282
SSBP4_chr19:18425908-18426083	66704	ENSG00000130511.15	SSBP4	chr19	+	18425908	18426083	18419623	18419707	18427350	18427423	66704	17,9,16	130168317	27,19,19	144132147	249	74	0.000299454	0.0497188	0.037,0.016,0.015	0.053,0.041,0.037	0.021
INTS11_chr1:1323180-1323287	98560	ENSG00000127054.20	INTS11	chr1	-	1323180	1323287	1315519	1315618	1324580	1324625	98560	7,8,14	0,2,4	19,6,12	0,0,0	181	74	0.000298982	0.0497188	1.0,0.621,0.589	1.0,1.0,1.0	0.263
PHPT1_chr9:136850505-136850560	20807	ENSG00000054148.17	PHPT1	chr9	+	136850505	136850560	136850012	136850137	136850754	136851022	20807	103114252	1779,1471,3308	179146219	1763,1399,2084	129	74	0.000302309	0.0498306	0.032,0.043,0.042	0.055,0.056,0.057	0.017
SS18_chr18:26082362-26082528	36518	ENSG00000141380.13	SS18	chr18	-	26082362	26082528	26078075	26078160	26084051	26084175	36518	20,35,63	1,1,1	22,24,12	3,2,5	240	74	0.000302149	0.0498306	0.86,0.915,0.951	0.693,0.787,0.425	-0.274

## Sheet: b_RI
gene_event_coordinates	ID	GeneID	geneSymbol	chr	strand	riExonStart_0base	riExonEnd	upstreamES	upstreamEE	downstreamES	downstreamEE	ID	IJC_SAMPLE_1	SJC_SAMPLE_1	IJC_SAMPLE_2	SJC_SAMPLE_2	IncFormLen	SkipFormLen	PValue	FDR	IncLevel1	IncLevel2	IncLevelDifference
SPEF2_chr5:35697689-35700752	32	ENSG00000152582.13	SPEF2	chr5	+	35697689	35700752	35697689	35697793	35700495	35700752	32	8,6,6	0,0,0	9,3,0	1,0,1	2776	74	0.000233932	0.0125607	1.0,1.0,1.0	0.193,1.0,0.0	-0.602
DDX39A_chr19:14409741-14410334	106	ENSG00000123136.14	DDX39A	chr19	-	14409741	14410334	14409741	14409873	14410215	14410334	106	204228405	521,635,1304	272140261	399381533	416	74	0.000371675	0.0173326	0.065,0.06,0.052	0.108,0.061,0.08	0.024
NUMA1_chr11:72007188-72008845	152	ENSG00000137497.17	NUMA1	chr11	-	72007188	72008845	72007188	72007435	72008687	72008845	152	913,1158,2038	609,592,1103	1568,881,1328	541393639	1326	74	0.000943096	0.0331099	0.077,0.098,0.093	0.139,0.111,0.104	0.029
FBXO9_chr6:53092733-53093561	194	ENSG00000112146.16	FBXO9	chr6	+	53092733	53093561	53092733	53092824	53093465	53093561	194	174187331	297299543	318193233	231196264	715	74	2.50731e-07	9.53614e-05	0.057,0.061,0.059	0.125,0.092,0.084	0.041
TRIM41_chr5:181233412-181233763	223	ENSG00000146063.19	TRIM41	chr5	+	181233412	181233763	181233412	181233435	181233635	181233763	223	65,93,191	98136211	103,65,126	52,53,78	274	74	1.61542e-06	0.000294911	0.152,0.156,0.196	0.349,0.249,0.304	0.133
DCXR_chr17:82036858-82037547	281	ENSG00000169738.7	DCXR	chr17	-	82036858	82037547	82036858	82037013	82037449	82037547	281	165168352	523,588,1150	190164256	372375569	510	74	5.59386e-05	0.00472785	0.044,0.04,0.043	0.069,0.06,0.061	0.021
MCM7_chr7:100099022-100099403	370	ENSG00000166508.17	MCM7	chr7	-	100099022	100099403	100099022	100099203	100099278	100099403	370	150192352	1264,1625,3393	149,91,161	724,684,1037	149	74	0.000548878	0.0217833	0.056,0.055,0.049	0.093,0.062,0.072	0.022
MCM7_chr7:100099022-100099753	371	ENSG00000166508.17	MCM7	chr7	-	100099022	100099753	100099022	100099403	100099588	100099753	371	163219393	1215,1413,3104	171105189	655632932	259	74	8.4869e-05	0.00634987	0.037,0.042,0.035	0.069,0.045,0.055	0.018
IL32_chr16:3067376-3067613	392	ENSG00000008517.16	IL32	chr16	+	3067376	3067613	3067376	3067415	3067553	3067613	392	0,0,1	5,6,10	3,4,8	5,6,12	212	74	7.14882e-06	0.00116526	0.0,0.0,0.034	0.173,0.189,0.189	0.172
ST3GAL1_chr8:133475718-133476600	398	ENSG00000008513.14	ST3GAL1	chr8	-	133475718	133476600	133475718	133476074	133476277	133476600	398	228234499	156172371	427311429	199130204	277	74	2.38362e-05	0.00241752	0.281,0.267,0.264	0.364,0.39,0.36	0.101
AP1G2_chr14:23561511-23562415	416	ENSG00000213983.11	AP1G2	chr14	-	23561511	23562415	23561511	23561635	23561961	23562415	416	158197351	229216477	294135241	199142236	400	74	0.00046037	0.019822	0.113,0.144,0.12	0.215,0.15,0.159	0.049
AP1G2_chr14:23562503-23563638	418	ENSG00000213983.11	AP1G2	chr14	-	23562503	23563638	23562503	23562593	23563379	23563638	418	268326696	189229460	471276452	177136210	860	74	3.49746e-05	0.0033255	0.109,0.109,0.115	0.186,0.149,0.156	0.053
PHKG2_chr16:30751105-30751603	427	ENSG00000156873.15	PHKG2	chr16	+	30751105	30751603	30751105	30751217	30751548	30751603	427	513,485,1203	12,12,33	697432754	6,4,6	405	74	1.96577e-05	0.00221025	0.887,0.881,0.869	0.955,0.952,0.958	0.076
SGK1_chr6:134174510-134174861	472	ENSG00000118515.11	SGK1	chr6	-	134174510	134174861	134174510	134174586	134174731	134174861	472	1,1,1	3,9,12	1,3,10	5,5,10	219	74	0.00061668	0.0240558	0.101,0.036,0.027	0.063,0.169,0.253	0.107
MAP4K2_chr11:64792171-64792422	489	ENSG00000168067.11	MAP4K2	chr11	-	64792171	64792422	64792171	64792275	64792363	64792422	489	2,6,10	27,29,55	2,2,0	42,22,46	162	74	0.000446515	0.0195951	0.033,0.086,0.077	0.021,0.04,0.0	-0.045
PCED1B-AS1_chr12:47216164-47216434	573	ENSG00000247774.6	PCED1B-AS1	chr12	-	47216164	47216434	47216164	47216264	47216383	47216434	573	1,3,4	6,0,2	7,3,2	0,0,1	193	74	6.43105e-05	0.00531603	0.06,1.0,0.434	1.0,1.0,0.434	0.313
METTL17_chr14:20994793-20995233	600	ENSG00000165792.17	METTL17	chr14	+	20994793	20995233	20994793	20994901	20995164	20995233	600	102108207	296279501	198112171	242182287	337	74	1.57815e-06	0.000294911	0.07,0.078,0.083	0.152,0.119,0.116	0.052
SNHG12_chr1:28579532-28579981	615	ENSG00000197989.13	SNHG12	chr1	-	28579532	28579981	28579532	28579587	28579911	28579981	615	168118323	17,14,34	206,83,152	39,23,30	398	74	0.000528199	0.0211465	0.648,0.61,0.639	0.495,0.402,0.485	-0.172
NUBP2_chr16:1786536-1786955	820	ENSG00000095906.16	NUBP2	chr16	+	1786536	1786955	1786536	1786655	1786737	1786955	820	44,39,79	2,3,4	44,28,39	9,8,8	156	74	0.000132418	0.00910036	0.913,0.86,0.904	0.699,0.624,0.698	-0.219
NUBP2_chr16:1786536-1787831	822	ENSG00000095906.16	NUBP2	chr16	+	1786536	1787831	1786536	1786655	1787676	1787831	822	1065,990,2170	64,70,153	1120,955,1356	40,33,59	1095	74	2.35368e-05	0.00241752	0.529,0.489,0.489	0.654,0.662,0.608	0.139
ESPL1_chr12:53288537-53289303	829	ENSG00000135476.11	ESPL1	chr12	+	53288537	53289303	53288537	53288699	53289089	53289303	829	15,19,37	75106190	25,10,26	29,41,64	464	74	0.000156068	0.0100323	0.031,0.028,0.03	0.121,0.037,0.061	0.043
S100A13_chr1:153626319-153627598	866	ENSG00000189171.14	S100A13	chr1	-	153626319	153627598	153626319	153626533	153627482	153627598	866	369371643	1953,1844,3432	506246375	1190,1065,1650	1023	74	3.73476e-05	0.00347866	0.013,0.014,0.013	0.03,0.016,0.016	0.007
CTC1_chr17:8229890-8230468	938	ENSG00000178971.13	CTC1	chr17	-	8229890	8230468	8229890	8229968	8230293	8230468	938	18,12,34	41,39,65	47,27,30	43,20,43	399	74	0.00020478	0.0118306	0.075,0.054,0.088	0.169,0.2,0.115	0.089
LARP4B_chr10:806913-813213	941	ENSG00000107929.14	LARP4B	chr10	-	806913	813213	806913	808272	812920	813213	941	10293,9969,19196	1,0,9	11306,9094,13132	5,11,9	4722	74	0.00133606	0.044187	0.994,1.0,0.971	0.973,0.928,0.958	-0.035
ZDHHC13_chr11:19166301-19170568	951	ENSG00000177054.13	ZDHHC13	chr11	+	19166301	19170568	19166301	19166385	19170410	19170568	951	85153215	88,86,182	232138198	91,66,114	4099	74	0.000179802	0.0105546	0.017,0.031,0.021	0.044,0.036,0.03	0.014
KANK1_chr9:732377-734835	983	ENSG00000107104.18	KANK1	chr9	+	732377	734835	732377	732617	734747	734835	983	23,10,20	16,25,30	22,12,23	6,12,9	2204	74	0.00103191	0.035679	0.046,0.013,0.022	0.11,0.032,0.079	0.047
PCSK7_chr11:117223207-117224216	1051	ENSG00000160613.12	PCSK7	chr11	-	117223207	117224216	117223207	117223308	117224077	117224216	1051	21,20,43	93,75,128	41,23,49	84,54,81	843	74	0.00145203	0.0470004	0.019,0.023,0.029	0.041,0.036,0.05	0.019
TUBGCP4_chr15:43401715-43403799	1062	ENSG00000137822.12	TUBGCP4	chr15	+	43401715	43403799	43401715	43401850	43403682	43403799	1062	132,85,235	52,60,126	237149226	56,60,66	1906	74	7.84014e-05	0.00596373	0.09,0.052,0.068	0.141,0.088,0.117	0.045
TMEM52_chr1:1918892-1919088	1085	ENSG00000178821.12	TMEM52	chr1	-	1918892	1919088	1918892	1918934	1919044	1919088	1085	2,5,3	1,3,2	0,3,0	4,3,8	184	74	0.000438027	0.0194093	0.446,0.401,0.376	0.0,0.287,0.0	-0.312
TTC23_chr15:99218587-99219048	1146	ENSG00000103852.12	TTC23	chr15	-	99218587	99219048	99218587	99218713	99218897	99219048	1146	2,3,2	54,56,99	9,14,1	46,34,46	258	74	1.83988e-05	0.00220979	0.011,0.015,0.006	0.053,0.106,0.006	0.044
DPM2_chr9:127936552-127937523	1180	ENSG00000136908.17	DPM2	chr9	-	127936552	127937523	127936552	127936655	127937433	127937523	1180	1031,1016,1977	445455917	937719894	297190363	852	74	0.00112512	0.0386093	0.168,0.162,0.158	0.215,0.247,0.176	0.05
ADAMTS1_chr21:26838438-26839762	1232	ENSG00000154734.14	ADAMTS1	chr21	-	26838438	26839762	26838438	26838614	26839586	26839762	1232	2,2,2	0,0,0	3,3,2	4,4,2	1046	74	2.21934e-13	2.53226e-10	1.0,1.0,1.0	0.05,0.05,0.066	-0.945
SLC16A3_chr17:82235982-82236231	1272	ENSG00000141526.16	SLC16A3	chr17	+	82235982	82236231	82235982	82236050	82236128	82236231	1272	152154344	5,3,11	145133216	1,2,0	152	74	0.000377625	0.0173326	0.937,0.962,0.938	0.986,0.97,1.0	0.04
C1orf174_chr1:3890568-3892996	1456	ENSG00000198912.10	C1orf174	chr1	-	3890568	3892996	3890568	3891057	3892882	3892996	1456	113138218	149148300	191134184	111,98,129	1899	74	3.70299e-07	0.00011267	0.029,0.035,0.028	0.063,0.051,0.053	0.025
PSMD13_chr11:244040-244469	1475	ENSG00000185627.17	PSMD13	chr11	+	244040	244469	244040	244216	244425	244469	1475	32,34,63	646,663,1174	60,33,52	478463653	283	74	0.000213897	0.0119336	0.013,0.013,0.014	0.032,0.018,0.02	0.01
COPS5_chr8:67043081-67045960	1476	ENSG00000121022.13	COPS5	chr8	-	67043081	67045960	67043081	67043317	67045811	67045960	1476	288279464	543,530,1007	431241337	440365602	2568	74	0.000508034	0.0210788	0.015,0.015,0.013	0.027,0.019,0.016	0.006
MAP3K12_chr12:53484256-53485214	1477	ENSG00000139625.12	MAP3K12	chr12	-	53484256	53485214	53484256	53484365	53485055	53485214	1477	58,70,133	26,21,58	139,79,148	26,24,25	764	74	0.00143144	0.0466649	0.178,0.244,0.182	0.341,0.242,0.364	0.114
LIN37_chr19:35752433-35752999	1555	ENSG00000267796.7	LIN37	chr19	+	35752433	35752999	35752433	35752484	35752913	35752999	1555	30,25,56	0,2,4	42,25,42	2,0,0	503	74	0.000883899	0.0315165	1.0,0.648,0.673	0.755,1.0,1.0	0.145
TINF2_chr14:24239642-24240155	1559	ENSG00000092330.15	TINF2	chr14	-	24239642	24240155	24239642	24239931	24240063	24240155	1559	824,963,1730	22,21,68	1007,841,1393	18,15,20	206	74	0.000479267	0.0202388	0.931,0.943,0.901	0.953,0.953,0.962	0.031
HMGN1_chr21:39345829-39347292	1721	ENSG00000205581.10	HMGN1	chr21	-	39345829	39347292	39345829	39345958	39347246	39347292	1721	1891,2180,3655	19,13,37	2605,1457,1936	8,7,5	1362	74	3.90845e-05	0.00356763	0.844,0.901,0.843	0.947,0.919,0.955	0.078
CREBZF_chr11:85663523-85665102	1737	ENSG00000137504.13	CREBZF	chr11	-	85663523	85665102	85663523	85663601	85663814	85665102	1737	641,757,1467	61,44,128	1107,838,1223	58,35,58	287	74	0.000176293	0.0105546	0.73,0.816,0.747	0.831,0.861,0.845	0.081
PPM1F_chr22:21924875-21925662	1787	ENSG00000100034.13	PPM1F	chr22	-	21924875	21925662	21924875	21925028	21925568	21925662	1787	19,27,62	3,2,7	35,10,34	0,0,0	614	74	7.41761e-10	5.2389e-07	0.433,0.619,0.516	1.0,1.0,1.0	0.477
PPFIBP2_chr11:7653023-7653756	1843	ENSG00000166387.11	PPFIBP2	chr11	+	7653023	7653756	7653023	7653200	7653501	7653756	1843	99,92,200	0,0,1	110,75,117	5,0,3	375	74	0.000863579	0.0310696	1.0,1.0,0.975	0.813,1.0,0.885	-0.092
GTF2H2_chr5:71048761-71049158	1893	ENSG00000145736.14	GTF2H2	chr5	-	71048761	71049158	71048761	71048849	71049067	71049158	1893	1,2,7	23,21,44	10,5,7	20,13,14	292	74	0.000400937	0.0181176	0.011,0.024,0.039	0.112,0.089,0.112	0.08
DDX51_chr12:132140830-132141420	1899	ENSG00000185163.9	DDX51	chr12	-	132140830	132141420	132140830	132141020	132141274	132141420	1899	44,26,72	45,53,122	75,42,67	52,47,61	328	74	0.00130717	0.0435468	0.181,0.1,0.118	0.246,0.168,0.199	0.071
CARS2_chr13:110645966-110647239	1940	ENSG00000134905.16	CARS2	chr13	-	110645966	110647239	110645966	110646090	110647100	110647239	1940	62,77,131	47,64,97	146,86,96	35,38,56	1084	74	0.000166043	0.0103811	0.083,0.076,0.084	0.222,0.134,0.105	0.073
DKC1_chrX:154774601-154775273	1947	ENSG00000130826.17	DKC1	chrX	+	154774601	154775273	154774601	154774705	154775194	154775273	1947	80,70,154	441495888	82,51,61	232194298	563	74	0.000372021	0.0173326	0.023,0.018,0.022	0.044,0.033,0.026	0.013
FCHSD1_chr5:141646086-141646722	1992	ENSG00000197948.10	FCHSD1	chr5	-	141646086	141646722	141646086	141646191	141646602	141646722	1992	50,78,125	85,68,155	141,58,94	70,52,83	485	74	0.000758739	0.0290975	0.082,0.149,0.11	0.235,0.145,0.147	0.062
GBAP1_chr1:155217239-155218049	2131	ENSG00000160766.14	GBAP1	chr1	-	155217239	155218049	155217239	155217373	155217963	155218049	2131	43,43,78	42,53,81	70,40,60	27,19,47	664	74	0.000471256	0.0201011	0.102,0.083,0.097	0.224,0.19,0.125	0.086
TSNAXIP1_chr16:67825666-67826076	2189	ENSG00000102904.14	TSNAXIP1	chr16	+	67825666	67826076	67825666	67825836	67825916	67826076	2189	3,1,3	0,0,0	4,0,2	1,2,3	154	74	1.07232e-07	4.89405e-05	1.0,1.0,1.0	0.658,0.0,0.243	-0.7
CCDC183_chr9:136806077-136806672	2222	ENSG00000213213.13	CCDC183	chr9	+	136806077	136806672	136806077	136806238	136806503	136806672	2222	46,60,158	1,7,7	60,35,59	1,0,1	339	74	0.000172957	0.0105546	0.909,0.652,0.831	0.929,1.0,0.928	0.155
USP21_chr1:161164533-161164942	2226	ENSG00000143258.15	USP21	chr1	+	161164533	161164942	161164533	161164612	161164834	161164942	2226	76,86,168	125124229	119112169	136,91,139	296	74	0.000366463	0.0173326	0.132,0.148,0.155	0.179,0.235,0.233	0.071
ZFAND1_chr8:81713917-81714895	2301	ENSG00000104231.10	ZFAND1	chr8	-	81713917	81714895	81713917	81714039	81714803	81714895	2301	80101185	312293518	162,86,143	224181255	838	74	7.39337e-07	0.000164643	0.022,0.03,0.031	0.06,0.04,0.047	0.021
YIF1B_chr19:38309223-38309643	2316	ENSG00000167645.16	YIF1B	chr19	-	38309223	38309643	38309223	38309328	38309404	38309643	2316	5,9,20	130142294	2,0,3	91,69,117	150	74	0.00156194	0.0491636	0.019,0.03,0.032	0.011,0.0,0.012	-0.019
RAB3IP_chr12:69812777-69813033	2359	ENSG00000127328.21	RAB3IP	chr12	+	69812777	69813033	69812777	69812877	69812963	69813033	2359	23,18,40	190234450	35,15,21	138105144	160	74	0.000728358	0.0281714	0.053,0.034,0.039	0.105,0.062,0.063	0.035
SMPD4_chr2:130154276-130155259	2371	ENSG00000136699.19	SMPD4	chr2	-	130154276	130155259	130154276	130154482	130155095	130155259	2371	27,35,90	157215406	75,36,70	131129175	687	74	4.43929e-07	0.000119182	0.018,0.017,0.023	0.058,0.029,0.041	0.023
RANBP1_chr22:20126302-20127181	2387	ENSG00000099901.16	RANBP1	chr22	+	20126302	20127181	20126302	20126368	20126951	20127181	2387	100,96,220	911,848,1653	151,97,168	609560822	657	74	1.12848e-06	0.000223929	0.012,0.013,0.015	0.027,0.019,0.023	0.01
CDK10_chr16:89693273-89694232	2429	ENSG00000185324.21	CDK10	chr16	+	89693273	89694232	89693273	89693467	89694172	89694232	2429	569524929	257212468	1184604984	230183291	779	74	4.00438e-07	0.000114225	0.174,0.19,0.159	0.328,0.239,0.243	0.096
GAK_chr4:850935-851974	2468	ENSG00000178950.16	GAK	chr4	-	850935	851974	850935	851084	851749	851974	2468	71,75,139	226226450	204,53,152	269212283	739	74	0.000114038	0.00839468	0.03,0.032,0.03	0.071,0.024,0.051	0.018
CDK18_chr1:205529520-205530349	2495	ENSG00000117266.15	CDK18	chr1	+	205529520	205530349	205529520	205529563	205530258	205530349	2495	18,19,33	55,63,122	50,13,33	41,29,60	769	74	1.2212e-05	0.00159244	0.031,0.028,0.025	0.105,0.041,0.05	0.037
ALKBH6_chr19:36013020-36013422	2538	ENSG00000239382.10	ALKBH6	chr19	-	36013020	36013422	36013020	36013089	36013309	36013422	2538	26,28,35	2,2,5	17,8,26	0,0,1	294	74	7.12934e-05	0.00561005	0.766,0.779,0.638	1.0,1.0,0.867	0.228
ECHDC2_chr1:52897436-52899224	2545	ENSG00000121310.16	ECHDC2	chr1	-	52897436	52899224	52897436	52897484	52899173	52899224	2545	134123258	57,49,110	253,83,176	54,32,43	1763	74	0.00155812	0.0491636	0.09,0.095,0.09	0.164,0.098,0.147	0.045
NARF_chr17:82483715-82484950	2608	ENSG00000141562.17	NARF	chr17	+	82483715	82484950	82483715	82483779	82484812	82484950	2608	156153272	227210393	351165249	217173278	1107	74	2.38054e-05	0.00241752	0.044,0.046,0.044	0.098,0.06,0.056	0.027
ALG10_chr12:34022472-34024159	2654	ENSG00000139133.6	ALG10	chr12	+	34022472	34024159	34022472	34022744	34023961	34024159	2654	62,61,157	1,3,6	56,47,66	0,1,0	1291	74	3.05123e-05	0.00296294	0.78,0.538,0.6	1.0,0.729,1.0	0.27
RHBDF2_chr17:76487711-76488132	2820	ENSG00000129667.12	RHBDF2	chr17	-	76487711	76488132	76487711	76487851	76487973	76488132	2820	41,61,87	0,1,1	64,45,72	4,4,6	196	74	2.30838e-05	0.00241752	1.0,0.958,0.97	0.858,0.809,0.819	-0.147
SIRT7_chr17:81911938-81913880	2853	ENSG00000187531.13	SIRT7	chr17	-	81911938	81913880	81911938	81912614	81913773	81913880	2853	90,70,157	179145344	157,85,156	164147231	1233	74	0.000813076	0.0301457	0.029,0.028,0.027	0.054,0.034,0.039	0.014
COG4_chr16:70508405-70509388	2887	ENSG00000103051.18	COG4	chr16	-	70508405	70509388	70508405	70508464	70509230	70509388	2887	146165369	335384746	323156206	319257415	840	74	0.000214407	0.0119336	0.037,0.036,0.042	0.082,0.051,0.042	0.02
NSMCE1_chr16:27241352-27241889	2943	ENSG00000169189.16	NSMCE1	chr16	-	27241352	27241889	27241352	27241484	27241798	27241889	2943	16,23,34	4,3,4	22,12,22	1,1,0	388	74	0.000252841	0.0131133	0.433,0.594,0.618	0.808,0.696,1.0	0.286
BRD2_chr6:32976561-32977570	2950	ENSG00000204256.12	BRD2	chr6	+	32976561	32977570	32976561	32976936	32977259	32977570	2950	233252419	9,6,17	253166320	19,19,32	397	74	1.10518e-05	0.00148354	0.828,0.887,0.821	0.713,0.62,0.651	-0.184
RUNDC3A_chr17:44313417-44314824	2982	ENSG00000108309.13	RUNDC3A	chr17	+	44313417	44314824	44313417	44313503	44314734	44314824	2982	4,9,16	0,0,0	15,7,10	1,0,3	1305	74	0.000293117	0.0147009	1.0,1.0,1.0	0.46,1.0,0.159	-0.46
CEP95_chr17:64534584-64536748	3054	ENSG00000258890.6	CEP95	chr17	+	64534584	64536748	64534584	64534737	64536601	64536748	3054	93123235	123106209	270151218	127,97,151	1938	74	4.27612e-05	0.0036823	0.028,0.042,0.041	0.075,0.056,0.052	0.024
ADGRD1_chr12:130966462-130971580	3087	ENSG00000111452.12	ADGRD1	chr12	+	130966462	130971580	130966462	130966546	130971457	130971580	3087	2,1,0	1,0,1	5,2,1	0,0,0	4985	74	1.40198e-07	5.81693e-05	0.029,1.0,0.0	1.0,1.0,1.0	0.657
STAT2_chr12:56354777-56355351	3099	ENSG00000170581.13	STAT2	chr12	-	56354777	56355351	56354777	56354863	56355275	56355351	3099	84104205	82,92,146	155,92,137	70,40,74	486	74	0.000133594	0.00910036	0.135,0.147,0.176	0.252,0.259,0.22	0.091
SCART1_chr10:133459486-133460170	3174	ENSG00000214279.13	SCART1	chr10	+	133459486	133460170	133459486	133459804	133459877	133460170	3174	1,2,2	0,1,1	0,1,0	2,1,1	147	74	4.27294e-05	0.0036823	1.0,0.502,0.502	0.0,0.335,0.0	-0.556
PNISR_chr6:99403828-99404702	3184	ENSG00000132424.14	PNISR	chr6	-	99403828	99404702	99403828	99403882	99404602	99404702	3184	327389559	110103179	669315548	88,69,94	794	74	1.27329e-05	0.00161425	0.217,0.26,0.225	0.415,0.298,0.352	0.121
AL512590.3_chr9:97362195-97362441	3206	ENSG00000255036.6	AL512590.3	chr9	+	97362195	97362441	97362195	97362251	97362362	97362441	3206	3,2,3	2,3,1	5,1,5	2,0,0	185	74	0.000795669	0.0297659	0.375,0.211,0.545	0.5,1.0,1.0	0.456
ABL2_chr1:179107717-179109441	3210	ENSG00000143322.19	ABL2	chr1	-	179107717	179109441	179107717	179108898	179109207	179109441	3210	99107194	15,12,27	211105178	9,6,8	383	74	2.67497e-05	0.00265404	0.56,0.633,0.581	0.819,0.772,0.811	0.209
PLCB2_chr15:40290576-40290837	3273	ENSG00000137841.11	PLCB2	chr15	-	40290576	40290837	40290576	40290672	40290760	40290837	3273	0,2,0	1,0,1	2,3,0	0,0,1	162	74	0.000159943	0.0101386	0.0,1.0,0.0	1.0,1.0,0.0	0.333
PSD4_chr2:113185364-113186255	3351	ENSG00000125637.15	PSD4	chr2	+	113185364	113186255	113185364	113185440	113185876	113186255	3351	103118206	142151288	167109127	129105102	510	74	0.000179748	0.0105546	0.095,0.102,0.094	0.158,0.131,0.153	0.05
C6orf136_chr6:30652647-30653109	3389	ENSG00000204564.11	C6orf136	chr6	+	30652647	30653109	30652647	30652717	30652801	30653109	3389	25,14,33	125132254	34,11,20	81,53,89	158	74	0.000864557	0.0310696	0.086,0.047,0.057	0.164,0.089,0.095	0.053
MPDU1_chr17:7586691-7587271	3431	ENSG00000129255.15	MPDU1	chr17	+	7586691	7587271	7586691	7586838	7587160	7587271	3431	312330588	139138279	404345491	132,95,143	396	74	0.000328765	0.0163096	0.295,0.309,0.283	0.364,0.404,0.391	0.091
ZSWIM8_chr10:73794146-73794639	3434	ENSG00000214655.10	ZSWIM8	chr10	+	73794146	73794639	73794146	73794330	73794540	73794639	3434	38,36,70	105,73,191	91,54,54	102,80,122	284	74	0.00150171	0.0479287	0.086,0.114,0.087	0.189,0.15,0.103	0.052
SSFA2_chr2:181915215-181918675	3487	ENSG00000138434.16	SSFA2	chr2	+	181915215	181918675	181915215	181916427	181918597	181918675	3487	469535942	269268509	352228310	80,68,102	2244	74	2.90913e-08	1.47525e-05	0.054,0.062,0.058	0.127,0.1,0.091	0.048
RNH1_chr11:499014-499999	3537	ENSG00000023191.16	RNH1	chr11	-	499014	499999	499014	499185	499828	499999	3537	80,95,248	534,491,1087	196117153	509451641	717	74	0.000356945	0.0173308	0.015,0.02,0.023	0.038,0.026,0.024	0.01
DSCR3_chr21:37223419-37227806	3561	ENSG00000157538.13	DSCR3	chr21	-	37223419	37227806	37223419	37225626	37227653	37227806	3561	41,82,128	153160278	122,40,79	120,86,134	2101	74	0.000420983	0.0188369	0.009,0.018,0.016	0.035,0.016,0.02	0.009
PPP4R1L_chr20:58245782-58247506	3567	ENSG00000124224.16	PPP4R1L	chr20	-	58245782	58247506	58245782	58246252	58247321	58247506	3567	88,98,186	37,23,53	170129199	25,13,24	1143	74	2.68011e-06	0.000470462	0.133,0.216,0.185	0.306,0.391,0.349	0.171
CSRP1_chr1:201485282-201488984	3590	ENSG00000159176.13	CSRP1	chr1	-	201485282	201488984	201485282	201485376	201488854	201488984	3590	739,981,1922	1397,1319,2780	1569,889,1195	976,740,1115	3552	74	3.9635e-14	9.0447e-11	0.011,0.015,0.014	0.032,0.024,0.022	0.013
C21orf33_chr21:44144820-44145723	3614	ENSG00000160221.16	C21orf33	chr21	+	44144820	44145723	44144820	44144916	44145570	44145723	3614	7,1,6	0,0,0	3,3,4	0,6,4	728	74	3.95487e-09	2.25625e-06	1.0,1.0,1.0	1.0,0.048,0.092	-0.62
GRINA_chr8:143991691-143992373	3633	ENSG00000178719.16	GRINA	chr8	+	143991691	143992373	143991691	143991804	143992244	143992373	3633	4861,5041,10176	30,38,80	5113,4063,6669	6,8,13	514	74	1.49325e-13	2.27173e-10	0.959,0.95,0.948	0.992,0.987,0.987	0.036
MYL6_chr12:56159586-56160148	3686	ENSG00000092841.18	MYL6	chr12	+	56159586	56160148	56159586	56159622	56160024	56160148	3686	47949,51994,95623	522,48,82	61495,53157,85782	636,47,906	476	74	1.44329e-15	6.58718e-12	0.935,0.994,0.995	0.938,0.994,0.936	-0.019
SMARCC2_chr12:56164302-56164731	3700	ENSG00000139613.11	SMARCC2	chr12	-	56164302	56164731	56164302	56164368	56164647	56164731	3700	984,1141,2530	5,6,14	936,635,1135	15,10,12	353	74	0.000524887	0.0211465	0.976,0.976,0.974	0.929,0.93,0.952	-0.038
SMARCC2_chr12:56180976-56181597	3702	ENSG00000139613.11	SMARCC2	chr12	-	56180976	56181597	56180976	56181101	56181481	56181597	3702	143150302	469492990	232139221	475337463	454	74	0.0001299	0.00910036	0.047,0.047,0.047	0.074,0.063,0.072	0.023
SLC44A2_chr19:10634755-10635073	3782	ENSG00000129353.14	SLC44A2	chr19	+	10634755	10635073	10634755	10634887	10634973	10635073	3782	132130317	1148,1162,2393	113,63,117	486400545	160	74	8.01226e-06	0.00124017	0.05,0.049,0.058	0.097,0.068,0.09	0.033
SLC44A2_chr19:10635162-10635515	3783	ENSG00000129353.14	SLC44A2	chr19	+	10635162	10635515	10635162	10635255	10635430	10635515	3783	133140273	995,953,2099	127,83,125	438306473	249	74	8.03512e-10	5.2389e-07	0.038,0.042,0.037	0.079,0.075,0.073	0.037
FANCI_chr15:89281764-89283250	3790	ENSG00000140525.17	FANCI	chr15	+	89281764	89283250	89281764	89281835	89283135	89283250	3790	464,501,1012	243363673	405270349	107,80,138	1374	74	2.69624e-10	2.46113e-07	0.093,0.069,0.075	0.169,0.154,0.12	0.069
HDAC3_chr5:141628113-141628639	3810	ENSG00000171720.9	HDAC3	chr5	-	141628113	141628639	141628113	141628187	141628558	141628639	3810	41,35,77	375375715	62,29,37	203130213	445	74	3.61615e-07	0.00011267	0.018,0.015,0.018	0.048,0.036,0.028	0.02
HDAC3_chr5:141629859-141630125	3811	ENSG00000171720.9	HDAC3	chr5	-	141629859	141630125	141629859	141629916	141630043	141630125	3811	35,27,48	276278565	40,25,20	133,98,161	201	74	1.98555e-05	0.00221025	0.045,0.035,0.03	0.1,0.086,0.044	0.04
NOL11_chr17:67738121-67739010	3813	ENSG00000130935.9	NOL11	chr17	+	67738121	67739010	67738121	67738355	67738931	67739010	3813	101119186	681,710,1463	152130182	545523767	650	74	5.86094e-07	0.000140786	0.017,0.019,0.014	0.031,0.028,0.026	0.012
MTG1_chr10:133401528-133402245	3950	ENSG00000148824.18	MTG1	chr10	+	133401528	133402245	133401528	133401590	133402148	133402245	3950	112163259	168176371	250146205	158142239	632	74	0.000790691	0.0297659	0.072,0.098,0.076	0.156,0.107,0.091	0.036
ERCC3_chr2:127289336-127289824	4042	ENSG00000163161.12	ERCC3	chr2	-	127289336	127289824	127289336	127289519	127289688	127289824	4042	56,40,105	6,4,10	88,42,72	3,2,0	243	74	0.000483354	0.0202388	0.74,0.753,0.762	0.899,0.865,1.0	0.17
SHPRH_chr6:145954689-145955354	4108	ENSG00000146414.15	SHPRH	chr6	-	145954689	145955354	145954689	145954853	145955186	145955354	4108	87,81,192	4,4,4	142113170	0,2,0	407	74	6.52273e-05	0.00531603	0.798,0.786,0.897	1.0,0.911,1.0	0.143
NOL3_chr16:67174161-67174944	4118	ENSG00000140939.14	NOL3	chr16	+	67174161	67174944	67174161	67174464	67174620	67174944	4118	16,13,40	134,97,230	24,27,42	89,96,130	230	74	0.000378665	0.0173326	0.037,0.041,0.053	0.08,0.083,0.094	0.042
CLMN_chr14:95193848-95194596	4267	ENSG00000165959.11	CLMN	chr14	-	95193848	95194596	95193848	95193919	95194535	95194596	4267	77,58,119	163115206	175,52,118	130111149	690	74	0.000290018	0.0147009	0.048,0.051,0.058	0.126,0.048,0.078	0.032
NIT2_chr3:100345584-100346255	4349	ENSG00000114021.11	NIT2	chr3	+	100345584	100346255	100345584	100345678	100346180	100346255	4349	277242451	562550998	344215294	437394494	576	74	0.00135041	0.0443399	0.06,0.054,0.055	0.092,0.066,0.071	0.02
DUS3L_chr19:5786748-5787171	4360	ENSG00000141994.15	DUS3L	chr19	-	5786748	5787171	5786748	5786919	5787060	5787171	4360	16,10,31	0,2,1	11,3,11	2,1,6	215	74	0.000586455	0.023074	1.0,0.632,0.914	0.654,0.508,0.387	-0.332
EIF4A2_chr3:186784563-186786051	4395	ENSG00000156976.16	EIF4A2	chr3	+	186784563	186786051	186784563	186784696	186785882	186786051	4395	2035,1785,3435	294291563	2594,1694,2410	260222287	1260	74	0.0014714	0.0472919	0.289,0.265,0.264	0.369,0.309,0.33	0.063
AC008429.1_chr5:172957153-172958257	4418	ENSG00000204758.7	AC008429.1	chr5	-	172957153	172958257	172957153	172957302	172958138	172958257	4418	5,5,8	3,6,3	23,9,15	3,1,2	910	74	0.00123991	0.0422251	0.119,0.063,0.178	0.384,0.423,0.379	0.275
FUK_chr16:70466881-70467966	4605	ENSG00000157353.16	FUK	chr16	+	70466881	70467966	70466881	70467471	70467885	70467966	4605	22,26,70	33,39,64	55,34,49	28,18,38	488	74	0.0012857	0.0431466	0.092,0.092,0.142	0.23,0.223,0.164	0.097
MCRIP2_chr16:647416-647884	4644	ENSG00000172366.19	MCRIP2	chr16	+	647416	647884	647416	647544	647782	647884	4644	32,27,94	251268495	61,35,46	156138230	312	74	6.77895e-05	0.00542792	0.029,0.023,0.043	0.085,0.057,0.045	0.031
WDR73_chr15:84645470-84646348	4722	ENSG00000177082.12	WDR73	chr15	-	84645470	84646348	84645470	84645836	84646183	84646348	4722	139110227	172163374	236116195	169147221	421	74	0.00124899	0.0422251	0.124,0.106,0.096	0.197,0.122,0.134	0.042
WDR73_chr15:84647889-84648625	4724	ENSG00000177082.12	WDR73	chr15	-	84647889	84648625	84647889	84647954	84648536	84648625	4724	146158383	237217463	372199301	224235316	656	74	0.000122508	0.00873637	0.065,0.076,0.085	0.158,0.087,0.097	0.039
KDM5C_chrX:53198489-53198888	4770	ENSG00000126012.11	KDM5C	chrX	-	53198489	53198888	53198489	53198637	53198763	53198888	4770	55,49,109	320302567	112,50,92	343212339	200	74	0.000522329	0.0211465	0.06,0.057,0.066	0.108,0.08,0.091	0.032
BEST1_chr11:61958145-61959578	4780	ENSG00000167995.15	BEST1	chr11	+	61958145	61959578	61958145	61958501	61959497	61959578	4780	4,4,9	0,0,0	5,8,9	0,1,4	1070	74	1.93938e-05	0.00221025	1.0,1.0,1.0	1.0,0.356,0.135	-0.503
ACAD9_chr3:128909343-128910149	4856	ENSG00000177646.18	ACAD9	chr3	+	128909343	128910149	128909343	128909421	128910020	128910149	4856	97,73,150	211260506	113,85,106	190152244	673	74	0.000456975	0.019822	0.048,0.03,0.032	0.061,0.058,0.046	0.018
ANAPC5_chr12:121327095-121328497	5013	ENSG00000089053.12	ANAPC5	chr12	-	121327095	121328497	121327095	121327231	121328315	121328497	5013	190171343	567,651,1235	412168253	514443691	1158	74	2.74953e-07	9.65296e-05	0.021,0.017,0.017	0.049,0.024,0.023	0.014
CALCOCO1_chr12:53713700-53714241	5055	ENSG00000012822.15	CALCOCO1	chr12	-	53713700	53714241	53713700	53713900	53714132	53714241	5055	35,38,82	93,84,176	126,66,100	118,75,126	306	74	7.57562e-07	0.000164643	0.083,0.099,0.101	0.205,0.175,0.161	0.086
CALCOCO1_chr12:53721466-53722183	5056	ENSG00000012822.15	CALCOCO1	chr12	-	53721466	53722183	53721466	53721615	53722024	53722183	5056	22,36,52	119133233	71,43,57	150101155	483	74	0.000116067	0.00840844	0.028,0.04,0.033	0.068,0.061,0.053	0.027
MOV10_chr1:112698286-112699810	5076	ENSG00000155363.18	MOV10	chr1	+	112698286	112699810	112698286	112698789	112699684	112699810	5076	188222381	379358765	364184318	387276455	969	74	0.000515733	0.0211465	0.036,0.045,0.037	0.067,0.048,0.051	0.016
NME4_chr16:398207-399123	5258	ENSG00000103202.12	NME4	chr16	+	398207	399123	398207	398385	398989	399123	5258	165156340	52,34,62	389247371	40,38,45	678	74	0.000379768	0.0173326	0.257,0.334,0.374	0.515,0.415,0.474	0.146
NME4_chr16:398207-399123	5259	ENSG00000103202.12	NME4	chr16	+	398207	399123	398207	398394	398989	399123	5259	152146304	79,63,116	371231355	91,63,98	669	74	0.0001507	0.00982561	0.175,0.204,0.225	0.311,0.289,0.286	0.094
TPM1_chr15:63061197-63062277	5285	ENSG00000140416.19	TPM1	chr15	+	63061197	63062277	63061197	63061273	63062214	63062277	5285	147167267	820,882,1624	372201278	980,754,1114	1015	74	4.95377e-07	0.000125606	0.013,0.014,0.012	0.027,0.019,0.018	0.008
NPEPL1_chr20:58713419-58714093	5312	ENSG00000215440.11	NPEPL1	chr20	+	58713419	58714093	58713419	58713543	58713916	58714093	5312	354320607	531,465,1078	634321535	504461652	447	74	0.000221153	0.0121608	0.099,0.102,0.085	0.172,0.103,0.12	0.036
GGA2_chr16:23493359-23494378	5432	ENSG00000103365.15	GGA2	chr16	-	23493359	23494378	23493359	23493458	23494302	23494378	5432	309316716	250217485	444286461	170163234	918	74	0.00014015	0.00928281	0.091,0.105,0.106	0.174,0.124,0.137	0.044
RNF123_chr3:49712478-49713587	5492	ENSG00000164068.15	RNF123	chr3	+	49712478	49713587	49712478	49712656	49713512	49713587	5492	76,58,95	75,80,160	121,57,113	63,49,88	930	74	8.89284e-06	0.00129037	0.075,0.055,0.045	0.133,0.085,0.093	0.045
SF1_chr11:64764605-64766155	5537	ENSG00000168066.20	SF1	chr11	-	64764605	64766155	64764605	64765518	64765950	64766155	5537	1613,1760,3734	23,13,37	1889,1506,2086	5,6,9	506	74	1.02496e-05	0.00141755	0.911,0.952,0.937	0.982,0.973,0.971	0.042
PACS2_chr14:105383358-105384463	5584	ENSG00000179364.13	PACS2	chr14	+	105383358	105384463	105383358	105383513	105384352	105384463	5584	88,56,122	278241497	230111151	372325429	913	74	4.23912e-05	0.0036823	0.025,0.018,0.02	0.048,0.027,0.028	0.013
NDUFA10_chr2:240011616-240014860	5604	ENSG00000130414.11	NDUFA10	chr2	-	240011616	240014860	240011616	240011696	240014738	240014860	5604	564,672,1272	687,648,1375	1051,734,1034	619532782	3116	74	8.11927e-07	0.000168438	0.019,0.024,0.021	0.039,0.032,0.03	0.012
CDC42SE1_chr1:151055015-151055993	5725	ENSG00000197622.12	CDC42SE1	chr1	-	151055015	151055993	151055015	151055126	151055676	151055993	5725	745,820,1677	1629,1778,3451	868529928	1124,965,1474	624	74	0.000341745	0.0167712	0.051,0.052,0.054	0.084,0.061,0.069	0.019
HSD11B1L_chr19:5684818-5685119	5741	ENSG00000167733.13	HSD11B1L	chr19	+	5684818	5685119	5684818	5684905	5684992	5685119	5741	9,4,18	0,0,1	4,5,9	1,1,5	161	74	9.04732e-06	0.00129037	1.0,1.0,0.892	0.648,0.697,0.453	-0.365
ABCC10_chr6:43437933-43438795	5763	ENSG00000124574.14	ABCC10	chr6	+	43437933	43438795	43437933	43438013	43438623	43438795	5763	45,20,52	98,73,148	96,31,62	79,78,121	684	74	0.000244885	0.0128466	0.047,0.029,0.037	0.116,0.041,0.053	0.032
ZFC3H1_chr12:71611057-71611887	5791	ENSG00000133858.15	ZFC3H1	chr12	-	71611057	71611887	71611057	71611097	71611785	71611887	5791	88,63,179	69,64,114	211,75,142	75,34,57	762	74	8.15186e-06	0.00124017	0.11,0.087,0.132	0.215,0.176,0.195	0.086
CLN3_chr16:28491713-28492042	5814	ENSG00000188603.18	CLN3	chr16	-	28491713	28492042	28491713	28491835	28492019	28492042	5814	218273502	180254414	181153181	256160278	258	74	7.3072e-05	0.00565255	0.258,0.236,0.258	0.169,0.215,0.157	-0.07
CLPTM1L_chr5:1324762-1325816	5829	ENSG00000049656.13	CLPTM1L	chr5	-	1324762	1325816	1324762	1324813	1325750	1325816	5829	150155305	750,787,1490	239127236	699563805	1011	74	0.000819033	0.0301457	0.014,0.014,0.015	0.024,0.016,0.021	0.006
RPRD1A_chr18:36025598-36027075	5864	ENSG00000141425.17	RPRD1A	chr18	-	36025598	36027075	36025598	36025678	36026899	36027075	5864	208234419	1,5,4	210145186	0,0,1	1295	74	0.00014034	0.00928281	0.922,0.728,0.857	1.0,1.0,0.914	0.136
RSRC2_chr12:122518838-122521428	5870	ENSG00000111011.17	RSRC2	chr12	-	122518838	122521428	122518838	122519029	122521384	122521428	5870	432468737	338345659	786477663	342292441	2429	74	0.000226721	0.0123185	0.037,0.04,0.033	0.065,0.047,0.044	0.015
RPAIN_chr17:5425970-5428211	5877	ENSG00000129197.14	RPAIN	chr17	+	5425970	5428211	5425970	5426299	5428070	5428211	5877	172162325	126115240	271164252	108,91,132	1845	74	0.000923422	0.0326705	0.052,0.053,0.052	0.091,0.067,0.071	0.024
SUN2_chr22:38740266-38741050	5898	ENSG00000100242.15	SUN2	chr22	-	38740266	38741050	38740266	38740432	38740888	38741050	5898	63,77,95	0,3,6	72,57,85	1,0,1	530	74	0.00100238	0.0349227	1.0,0.782,0.689	0.91,1.0,0.922	0.12
CSNK1D_chr17:82245975-82249014	5911	ENSG00000141551.14	CSNK1D	chr17	-	82245975	82249014	82245975	82246039	82248874	82249014	5911	674,693,1450	652,580,1269	1202,829,1221	630470813	2909	74	4.42117e-06	0.000747341	0.026,0.029,0.028	0.046,0.043,0.037	0.014
EWSR1_chr22:29288605-29291599	5939	ENSG00000182944.17	EWSR1	chr22	+	29288605	29291599	29288605	29288786	29291561	29291599	5939	2102,2581,4646	298414656	3620,2368,3684	306270432	2849	74	0.0002104	0.0119336	0.155,0.139,0.155	0.235,0.186,0.181	0.051
EWSR1_chr22:29288605-29291599	5940	ENSG00000182944.17	EWSR1	chr22	+	29288605	29291599	29288605	29288786	29291564	29291599	5940	2121,2604,4706	293447691	3638,2391,3707	299261425	2852	74	1.34704e-05	0.0016616	0.158,0.131,0.15	0.24,0.192,0.185	0.059
DNAJC11_chr1:6637446-6638364	5966	ENSG00000007923.15	DNAJC11	chr1	-	6637446	6638364	6637446	6637504	6638082	6638364	5966	21,14,33	0,0,1	44,18,25	3,1,1	652	74	0.000765053	0.0290975	1.0,1.0,0.789	0.625,0.671,0.739	-0.251
DNAJC11_chr1:6637446-6638364	5967	ENSG00000007923.15	DNAJC11	chr1	-	6637446	6638364	6637446	6637504	6638294	6638364	5967	30,22,50	168211390	73,23,46	181159239	864	74	0.00027081	0.0138874	0.015,0.009,0.011	0.033,0.012,0.016	0.009
RBM6_chr3:50061461-50062108	5970	ENSG00000004534.14	RBM6	chr3	+	50061461	50062108	50061461	50061547	50061961	50062108	5970	366351517	85,85,175	749343521	66,66,77	488	74	0.000180381	0.0105546	0.395,0.385,0.309	0.632,0.441,0.506	0.163
CACNB4_chr2:151870530-151872493	6003	ENSG00000182389.19	CACNB4	chr2	-	151870530	151872493	151870530	151870611	151872416	151872493	6003	7,6,10	1,0,0	24,7,11	0,3,3	1879	74	0.000856792	0.0310696	0.216,1.0,1.0	1.0,0.084,0.126	-0.335
CHCHD7_chr8:56211788-56214667	6039	ENSG00000170791.17	CHCHD7	chr8	+	56211788	56214667	56211788	56211837	56214597	56214667	6039	149172275	94120209	159128201	59,59,91	2834	74	0.000240418	0.0127589	0.04,0.036,0.033	0.066,0.054,0.055	0.022

## Sheet: c_A5SS
gene_event_coordinates	ID	GeneID	geneSymbol	chr	strand	longExonStart_0base	longExonEnd	shortES	shortEE	flankingES	flankingEE	ID	IJC_SAMPLE_1	SJC_SAMPLE_1	IJC_SAMPLE_2	SJC_SAMPLE_2	IncFormLen	SkipFormLen	PValue	FDR	IncLevel1	IncLevel2	IncLevelDifference
HSPD1_chr2:197499166-197499438;chr2:197499258-197499438	201	ENSG00000144381.16	HSPD1	chr2	-	197499166	197499438	197499258	197499438	197498674	197498850	201	6,6,12	3,2,3	3,2,11	1,0,0	166	74	7.80393e-05	0.0190156	0.471,0.572,0.641	0.572,1.0,1.0	0.296
PHKG2_chr16:30751105-30751281;chr16:30751105-30751217	462	ENSG00000156873.15	PHKG2	chr16	+	30751105	30751281	30751105	30751217	30751548	30751603	462	552,517,1135	12,12,33	553399690	6,4,6	138	74	0.000172311	0.0325948	0.961,0.959,0.949	0.98,0.982,0.984	0.026
NGLY1_chr3:25736308-25737455;chr3:25737333-25737455	553	ENSG00000151092.16	NGLY1	chr3	-	25736308	25737455	25737333	25737455	25733871	25733982	553	58,71,106	3,2,3	151,86,80	0,0,2	1099	74	0.00033213	0.0448894	0.566,0.705,0.704	1.0,1.0,0.729	0.251
NGLY1_chr3:25736308-25737455;chr3:25737333-25737455	554	ENSG00000151092.16	NGLY1	chr3	-	25736308	25737455	25737333	25737455	25736003	25736149	554	50,61,85	63,55,104	141,78,69	55,41,65	1099	74	2.18393e-05	0.00745011	0.051,0.069,0.052	0.147,0.114,0.067	0.052
CARD19_chr9:93107673-93107827;chr9:93107673-93107816	585	ENSG00000165233.17	CARD19	chr9	+	93107673	93107827	93107673	93107816	93111878	93111938	585	34,31,55	1,4,7	31,38,50	2,0,0	85	74	0.00037069	0.0448894	0.967,0.871,0.872	0.931,1.0,1.0	0.074
TMBIM6_chr12:49741956-49742280;chr12:49741956-49742115	714	ENSG00000139644.12	TMBIM6	chr12	+	49741956	49742280	49741956	49742115	49742437	49742607	714	7,10,32	3,0,4	8,9,10	0,0,1	239	74	0.000178357	0.0325948	0.419,1.0,0.712	1.0,1.0,0.756	0.208
NUBP2_chr16:1786536-1786955;chr16:1786536-1786655	877	ENSG00000095906.16	NUBP2	chr16	+	1786536	1786955	1786536	1786655	1787676	1787831	877	1302,1261,2729	64,70,153	1307,1188,1639	40,33,59	374	74	6.98542e-05	0.0181679	0.801,0.781,0.779	0.866,0.877,0.846	0.076
DNAJC27_chr2:24971415-24971616;chr2:24971555-24971616	892	ENSG00000115137.11	DNAJC27	chr2	-	24971415	24971616	24971555	24971616	24967210	24967293	892	6,6,13	2,2,2	3,6,6	0,0,1	214	74	0.000185201	0.0326784	0.509,0.509,0.692	1.0,1.0,0.675	0.322
HAGHL_chr16:727105-727175;chr16:727105-727140	980	ENSG00000103253.17	HAGHL	chr16	+	727105	727175	727105	727140	727484	727549	980	1,0,1	1,5,7	3,2,4	3,3,4	109	74	0.000427344	0.0485937	0.404,0.0,0.088	0.404,0.312,0.404	0.209
ROGDI_chr16:4801049-4801321;chr16:4801266-4801321	987	ENSG00000067836.12	ROGDI	chr16	-	4801049	4801321	4801266	4801321	4800497	4800578	987	71,66,117	302257596	142,71,139	340241393	291	74	0.000159559	0.0314025	0.056,0.061,0.048	0.096,0.07,0.083	0.028
KAT2A_chr17:42119053-42119436;chr17:42119244-42119436	1057	ENSG00000108773.10	KAT2A	chr17	-	42119053	42119436	42119244	42119436	42118296	42118403	1057	35,28,84	86,87,142	83,38,50	58,42,73	265	74	4.34549e-05	0.0130799	0.102,0.082,0.142	0.286,0.202,0.161	0.108
CBWD5_chr9:65704330-65704547;chr9:65704330-65704414	1069	ENSG00000147996.16	CBWD5	chr9	+	65704330	65704547	65704330	65704414	65708901	65708958	1069	1,3,2	0,1,0	1,1,1	1,1,2	207	74	6.82861e-06	0.00317655	1.0,0.517,1.0	0.263,0.263,0.152	-0.613
HEXDC_chr17:82439630-82440334;chr17:82439630-82439713	1151	ENSG00000169660.15	HEXDC	chr17	+	82439630	82440334	82439630	82439713	82440996	82441075	1151	96,75,150	33,42,59	201105144	27,19,38	695	74	7.10101e-05	0.0181679	0.236,0.16,0.213	0.442,0.37,0.287	0.163
DIS3L2_chr2:232130618-232130943;chr2:232130618-232130719	1453	ENSG00000144535.19	DIS3L2	chr2	+	232130618	232130943	232130618	232130719	232163458	232163632	1453	13,19,33	1,0,1	20,16,30	3,6,2	298	74	0.00012816	0.0273247	0.763,1.0,0.891	0.623,0.398,0.788	-0.282
FASTK_chr7:151076912-151077236;chr7:151077100-151077236	1461	ENSG00000164896.19	FASTK	chr7	-	151076912	151077236	151077100	151077236	151076625	151076832	1461	599,493,1206	6,10,29	650484747	8,2,3	262	74	0.000236634	0.0389684	0.966,0.933,0.922	0.958,0.986,0.986	0.036
KIF21A_chr12:39321347-39322882;chr12:39322667-39322882	1793	ENSG00000139116.18	KIF21A	chr12	-	39321347	39322882	39322667	39322882	39319905	39320013	1793	26,34,61	153124240	78,33,40	138,92,119	1394	74	0.000243695	0.0389684	0.009,0.014,0.013	0.029,0.019,0.018	0.01
PSME1_chr14:24138344-24138403;chr14:24138344-24138399	1807	ENSG00000092010.14	PSME1	chr14	+	24138344	24138403	24138344	24138399	24138735	24138959	1807	19,32,42	3,3,10	18,27,34	1,0,2	78	74	0.000385104	0.0448894	0.857,0.91,0.799	0.945,1.0,0.942	0.107
PCBP1-AS1_chr2:70055655-70055910;chr2:70055713-70055910	1823	ENSG00000179818.13	PCBP1-AS1	chr2	-	70055655	70055910	70055713	70055910	70051202	70051305	1823	2,7,4	0,0,3	2,1,1	3,3,1	132	74	0.000328976	0.0448894	1.0,1.0,0.428	0.272,0.157,0.359	-0.547
MYO6_chr6:75892529-75892693;chr6:75892529-75892690	1855	ENSG00000196586.13	MYO6	chr6	+	75892529	75892693	75892529	75892690	75894813	75894840	1855	24,22,56	10,9,27	20,18,10	27,24,36	77	74	3.67642e-06	0.00242355	0.698,0.701,0.666	0.416,0.419,0.211	-0.34
ALDH3B1_chr11:68015296-68018637;chr11:68015296-68015459	1919	ENSG00000006534.15	ALDH3B1	chr11	+	68015296	68018637	68015296	68015459	68018772	68018893	1919	55,36,80	3,1,3	42,11,34	0,1,0	3252	74	0.000385994	0.0448894	0.294,0.45,0.378	1.0,0.2,1.0	0.359
RBM3_chrX:48575560-48576083;chrX:48575560-48575667	2155	ENSG00000102317.17	RBM3	chrX	+	48575560	48576083	48575560	48575667	48576313	48576419	2155	375309581	1386,1457,2985	576286459	977,805,1281	490	74	6.39078e-12	1.63508e-08	0.039,0.031,0.029	0.082,0.051,0.051	0.028
RALGDS_chr9:133100495-133101762;chr9:133101519-133101762	2397	ENSG00000160271.14	RALGDS	chr9	-	133100495	133101762	133101519	133101762	133100267	133100382	2397	127104288	237206392	329138293	284201300	1098	74	6.38885e-05	0.0181621	0.035,0.033,0.047	0.072,0.044,0.062	0.021
ZFAND1_chr8:81714598-81714895;chr8:81714803-81714895	2615	ENSG00000104231.10	ZFAND1	chr8	-	81714598	81714895	81714803	81714895	81713950	81714039	2615	20,19,50	312293518	41,23,34	224181255	279	74	0.000326299	0.0448894	0.017,0.017,0.025	0.046,0.033,0.034	0.018
MGAT4B_chr5:179799505-179800068;chr5:179799953-179800068	3228	ENSG00000161013.16	MGAT4B	chr5	-	179799505	179800068	179799953	179800068	179799202	179799250	3228	884,734,1460	3,5,14	1450,1041,1616	3,1,2	522	74	8.18843e-05	0.0190456	0.977,0.954,0.937	0.986,0.993,0.991	0.034
MPI_chr15:74890041-74890201;chr15:74890041-74890089	3276	ENSG00000178802.17	MPI	chr15	+	74890041	74890201	74890041	74890089	74890526	74890654	3276	29,21,69	94105159	12,5,18	71,71,92	186	74	0.000156572	0.0314025	0.109,0.074,0.147	0.063,0.027,0.072	-0.056
MTRF1_chr13:41262047-41262331;chr13:41262214-41262331	3492	ENSG00000120662.15	MTRF1	chr13	-	41262047	41262331	41262214	41262331	41260492	41260915	3492	8,4,14	8,3,15	8,3,8	2,0,0	241	74	1.92291e-05	0.00702822	0.235,0.29,0.223	0.551,1.0,1.0	0.601
PARPBP_chr12:102153868-102153989;chr12:102153868-102153976	3554	ENSG00000185480.11	PARPBP	chr12	+	102153868	102153989	102153868	102153976	102195950	102197361	3554	1,1,8	2,4,12	1,2,3	1,0,0	87	74	6.53511e-06	0.00317655	0.298,0.175,0.362	0.46,1.0,1.0	0.542
SSFA2_chr2:181915215-181917005;chr2:181915215-181916427	3946	ENSG00000138434.16	SSFA2	chr2	+	181915215	181917005	181915215	181916427	181918597	181918675	3946	221224377	269268509	156,95,113	80,68,102	652	74	2.19527e-06	0.00224664	0.085,0.087,0.078	0.181,0.137,0.112	0.06
SERHL2_chr22:42571120-42571901;chr22:42571120-42571203	4101	ENSG00000183569.17	SERHL2	chr22	+	42571120	42571901	42571120	42571203	42572435	42572529	4101	62,46,106	127127288	77,31,53	43,36,58	772	74	1.46895e-10	2.50555e-07	0.045,0.034,0.034	0.147,0.076,0.081	0.064
C3orf67_chr3:58913697-58913864;chr3:58913707-58913864	4512	ENSG00000163689.19	C3orf67	chr3	-	58913697	58913864	58913707	58913864	58884544	58884709	4512	2,3,5	5,6,13	0,1,0	3,2,4	84	74	0.000242084	0.0389684	0.261,0.306,0.253	0.0,0.306,0.0	-0.171
DDIAS_chr11:82913956-82914170;chr11:82913956-82914031	4564	ENSG00000165490.12	DDIAS	chr11	+	82913956	82914170	82913956	82914031	82914722	82914851	4564	20,12,33	3,3,2	7,5,6	0,0,0	213	74	3.78901e-06	0.00242355	0.698,0.582,0.851	1.0,1.0,1.0	0.29
CLMN_chr14:95194214-95194596;chr14:95194535-95194596	4800	ENSG00000165959.11	CLMN	chr14	-	95194214	95194596	95194535	95194596	95193848	95193919	4800	52,33,86	163115206	111,39,85	130111149	395	74	0.000325283	0.0448894	0.056,0.051,0.073	0.138,0.062,0.097	0.039
PYROXD2_chr10:98410612-98410958;chr10:98410938-98410958	4888	ENSG00000119943.12	PYROXD2	chr10	-	98410612	98410958	98410938	98410958	98407903	98407997	4888	19,24,48	93,82,130	39,18,38	52,36,70	400	74	0.000345213	0.0448894	0.036,0.051,0.064	0.122,0.085,0.091	0.049
SCN8A_chr12:51688757-51690019;chr12:51688757-51688849	4916	ENSG00000196876.15	SCN8A	chr12	+	51688757	51690019	51688757	51688849	51699569	51699791	4916	2,0,2	3,2,4	14,1,11	0,1,0	1244	74	1.31484e-05	0.00560671	0.038,0.0,0.029	1.0,0.056,1.0	0.663
TMEM254-AS1_chr10:80060789-80060933;chr10:80060815-80060933	5337	ENSG00000230091.6	TMEM254-AS1	chr10	-	80060789	80060933	80060815	80060933	80056318	80056405	5337	4,5,13	2,4,5	4,10,9	0,0,1	100	74	3.30088e-06	0.00242355	0.597,0.481,0.658	1.0,1.0,0.869	0.378
AC068831.1_chr15:91023312-91023971;chr15:91023312-91023594	5455	ENSG00000214432.9	AC068831.1	chr15	+	91023312	91023971	91023312	91023594	91029880	91030241	5455	0,0,1	3,1,1	6,3,1	0,0,0	451	74	9.99201e-15	5.11291e-11	0.0,0.0,0.141	1.0,1.0,1.0	0.953
ZNF527_chr19:37379119-37379246;chr19:37379119-37379236	5509	ENSG00000189164.14	ZNF527	chr19	+	37379119	37379246	37379119	37379236	37380276	37380372	5509	8,7,9	1,4,2	13,9,12	0,0,0	84	74	8.59558e-05	0.0191233	0.876,0.607,0.799	1.0,1.0,1.0	0.239
ZXDC_chr3:126461269-126462220;chr3:126461534-126462220	5511	ENSG00000070476.14	ZXDC	chr3	-	126461269	126462220	126461534	126462220	126459652	126459737	5511	161197354	52,62,108	325287420	71,54,73	339	74	0.000371308	0.0448894	0.403,0.41,0.417	0.5,0.537,0.557	0.121
RABGGTB_chr1:75786699-75786865;chr1:75786699-75786797	6018	ENSG00000137955.15	RABGGTB	chr1	+	75786699	75786865	75786699	75786797	75787496	75787604	6018	5,5,7	2,0,7	8,2,11	0,0,0	142	74	6.47289e-06	0.00317655	0.566,1.0,0.343	1.0,1.0,1.0	0.364
RNF123_chr3:49712478-49712892;chr3:49712478-49712656	6075	ENSG00000164068.15	RNF123	chr3	+	49712478	49712892	49712478	49712656	49713512	49713587	6075	32,23,36	75,80,160	38,28,48	63,49,88	310	74	0.00034635	0.0448894	0.092,0.064,0.051	0.126,0.12,0.115	0.051
SF1_chr11:64767566-64767844;chr11:64767570-64767844	6110	ENSG00000168066.20	SF1	chr11	-	64767566	64767844	64767570	64767844	64766899	64767079	6110	9,7,20	0,4,5	9,5,10	0,0,0	78	74	2.94912e-05	0.00943165	1.0,0.624,0.791	1.0,1.0,1.0	0.195
NEPRO_chr3:113013948-113014032;chr3:113013952-113014032	6235	ENSG00000163608.14	NEPRO	chr3	-	113013948	113014032	113013952	113014032	113008170	113008430	6235	5,5,7	3,1,4	5,3,11	1,0,0	78	74	1.57018e-05	0.00618047	0.613,0.826,0.624	0.826,1.0,1.0	0.254
NEPRO_chr3:113013948-113014032;chr3:113013952-113014032	6236	ENSG00000163608.14	NEPRO	chr3	-	113013948	113014032	113013952	113014032	113011044	113011165	6236	4,4,6	4,3,1	5,4,10	1,0,1	78	74	0.000371016	0.0448894	0.487,0.558,0.851	0.826,1.0,0.905	0.278
HTR7_chr10:90748833-90749594;chr10:90748838-90749594	6428	ENSG00000148680.15	HTR7	chr10	-	90748833	90749594	90748838	90749594	90740822	90742528	6428	0,0,1	2,1,0	1,2,0	0,0,1	79	74	2.03317e-06	0.00224664	0.0,0.0,1.0	1.0,1.0,0.0	0.333
DNAJC11_chr1:6638082-6638364;chr1:6638294-6638364	6614	ENSG00000007923.15	DNAJC11	chr1	-	6638082	6638364	6638294	6638364	6637446	6637504	6614	9,8,18	168211390	32,6,22	181159239	286	74	0.000366256	0.0448894	0.014,0.01,0.012	0.044,0.01,0.023	0.014

## Sheet: d_A3SS
gene_event_coordinates	ID	GeneID	geneSymbol	chr	strand	longExonStart_0base	longExonEnd	shortES	shortEE	flankingES	flankingEE	ID	IJC_SAMPLE_1	SJC_SAMPLE_1	IJC_SAMPLE_2	SJC_SAMPLE_2	IncFormLen	SkipFormLen	PValue	FDR	IncLevel1	IncLevel2	IncLevelDifference
CEP192_chr18:13057584-13059312;chr18:13059081-13059312	133	ENSG00000101639.18	CEP192	chr18	+	13057584	13059312	13059081	13059312	13055779	13056698	133	128141231	1,1,6	183,78,158	0,0,0	1571	74	5.72623e-06	0.00269081	0.858,0.869,0.645	1.0,1.0,1.0	0.209
SCYL1_chr11:65538441-65538704;chr11:65538446-65538704	165	ENSG00000142186.16	SCYL1	chr11	+	65538441	65538704	65538446	65538704	65537966	65538182	165	46,53,108	4,0,11	55,48,71	0,0,0	79	74	3.55743e-05	0.00919359	0.915,1.0,0.902	1.0,1.0,1.0	0.061
CLK1_chr2:200856890-200857884;chr2:200856890-200856985	199	ENSG00000013441.15	CLK1	chr2	-	200856890	200857884	200856890	200856985	200857972	200858089	199	389450695	7,1,19	583407580	1,0,4	973	74	6.38145e-05	0.0138358	0.809,0.972,0.736	0.978,1.0,0.917	0.126
CDC45_chr22:19494473-19494602;chr22:19494506-19494602	377	ENSG00000093009.9	CDC45	chr22	+	19494473	19494602	19494506	19494602	19494326	19494382	377	1,0,1	1,1,1	1,1,1	0,1,0	107	74	8.29141e-05	0.0160708	0.409,0.0,0.409	1.0,0.409,1.0	0.53
DCXR_chr17:82036190-82036448;chr17:82036190-82036308	448	ENSG00000169738.7	DCXR	chr17	-	82036190	82036448	82036190	82036308	82036720	82036763	448	39,29,76	6,2,0	31,22,50	0,0,0	214	74	0.000255627	0.0361646	0.692,0.834,1.0	1.0,1.0,1.0	0.158
ST6GALNAC6_chr9:127894511-127894691;chr9:127894511-127894629	501	ENSG00000160408.14	ST6GALNAC6	chr9	-	127894511	127894691	127894511	127894629	127896241	127896332	501	252295660	6,5,17	295291470	4,1,2	136	74	0.000385829	0.0453232	0.958,0.97,0.955	0.976,0.994,0.992	0.026
AFG3L1P_chr16:89979301-89980336;chr16:89980241-89980336	638	ENSG00000223959.8	AFG3L1P	chr16	+	89979301	89980336	89980241	89980336	89978809	89978878	638	68,93,198	82,81,146	199105141	83,63,77	1014	74	7.93985e-05	0.0160708	0.057,0.077,0.09	0.149,0.108,0.118	0.05
MYRF_chr11:61780956-61781045;chr11:61780959-61781045	655	ENSG00000124920.13	MYRF	chr11	+	61780956	61781045	61780959	61781045	61780221	61780290	655	0,1,0	2,0,1	4,2,1	2,0,2	77	74	0.000295873	0.03955	0.0,1.0,0.0	0.658,1.0,0.325	0.328
CDH18_chr5:19483300-19483446;chr5:19483300-19483443	677	ENSG00000145526.11	CDH18	chr5	-	19483300	19483446	19483300	19483443	19502991	19503109	677	2,10,15	5,1,10	1,4,3	0,0,1	77	74	9.03216e-05	0.0168904	0.278,0.906,0.59	1.0,1.0,0.742	0.323
CDH18_chr5:19483300-19483552;chr5:19483300-19483443	678	ENSG00000145526.11	CDH18	chr5	-	19483300	19483552	19483300	19483443	19502991	19503109	678	106106298	5,1,10	43,49,85	0,0,1	183	74	0.00046863	0.049771	0.896,0.977,0.923	1.0,1.0,0.972	0.059
RAB34_chr17:28717212-28717425;chr17:28717212-28717291	1017	ENSG00000109113.19	RAB34	chr17	-	28717212	28717425	28717212	28717291	28718369	28718429	1017	1,1,0	0,1,2	1,2,4	0,0,0	208	74	3.13281e-05	0.00837541	1.0,0.262,0.0	1.0,1.0,1.0	0.579
TRPV3_chr17:3524197-3524363;chr17:3524197-3524304	1210	ENSG00000167723.14	TRPV3	chr17	-	3524197	3524363	3524197	3524304	3526853	3526927	1210	3,6,10	0,0,0	2,1,1	1,1,2	133	74	0.00040922	0.0469625	1.0,1.0,1.0	0.527,0.357,0.218	-0.633
STIL_chr1:47312947-47313156;chr1:47312947-47313021	1216	ENSG00000123473.15	STIL	chr1	-	47312947	47313156	47312947	47313021	47314035	47314147	1216	18,34,69	2,1,8	14,23,17	0,0,0	209	74	6.17018e-06	0.00269081	0.761,0.923,0.753	1.0,1.0,1.0	0.188
C16orf62_chr16:19569243-19569591;chr16:19569423-19569591	1498	ENSG00000103544.14	C16orf62	chr16	+	19569243	19569591	19569423	19569591	19564850	19564950	1498	16,15,22	85105239	25,24,27	79,79,116	254	74	0.000159632	0.0257839	0.052,0.04,0.026	0.084,0.081,0.064	0.037
ZDHHC13_chr11:19166301-19170568;chr11:19170410-19170568	1548	ENSG00000177054.13	ZDHHC13	chr11	+	19166301	19170568	19170410	19170568	19165051	19165145	1548	164252411	0,3,4	315215331	0,0,0	4183	74	1.76127e-05	0.00583829	1.0,0.598,0.645	1.0,1.0,1.0	0.252
HTD2_chr3:58315700-58315819;chr3:58315721-58315819	1575	ENSG00000255154.7	HTD2	chr3	+	58315700	58315819	58315721	58315819	58310506	58310591	1575	2,1,2	1,1,3	2,3,6	0,0,1	95	74	9.74692e-05	0.0175489	0.609,0.438,0.342	1.0,1.0,0.824	0.478
ZCCHC11_chr1:52436754-52436975;chr1:52436754-52436963	1807	ENSG00000134744.13	ZCCHC11	chr1	-	52436754	52436975	52436754	52436963	52438219	52438335	1807	3,1,1	0,0,5	0,0,2	5,2,3	86	74	0.000353901	0.0435522	1.0,1.0,0.147	0.0,0.0,0.365	-0.594
APBB2_chr4:40830462-40830583;chr4:40830462-40830577	1877	ENSG00000163697.16	APBB2	chr4	-	40830462	40830583	40830462	40830577	40856984	40857155	1877	18,28,34	0,3,9	33,17,28	0,0,1	80	74	6.42446e-05	0.0138358	1.0,0.896,0.778	1.0,1.0,0.963	0.096
NSD2_chr4:1952751-1953524;chr4:1953323-1953524	2088	ENSG00000109685.17	NSD2	chr4	+	1952751	1953524	1953323	1953524	1952104	1952231	2088	49,97,193	138161329	111,82,137	121,99,121	646	74	6.24721e-06	0.00269081	0.039,0.065,0.063	0.095,0.087,0.115	0.043
FLT3LG_chr19:49478908-49479047;chr19:49478962-49479047	2242	ENSG00000090554.12	FLT3LG	chr19	+	49478908	49479047	49478962	49479047	49476422	49476566	2242	5,4,14	1,2,4	5,5,2	0,0,0	128	74	9.02412e-06	0.0034982	0.743,0.536,0.669	1.0,1.0,1.0	0.351
PPP6R3_chr11:68587797-68588024;chr11:68587926-68588024	2298	ENSG00000110075.14	PPP6R3	chr11	+	68587797	68588024	68587926	68588024	68575957	68576043	2298	21,17,28	134160277	69,28,40	122,84,114	203	74	7.08766e-13	1.83169e-09	0.054,0.037,0.036	0.171,0.108,0.113	0.088
PPP6R3_chr11:68587797-68588024;chr11:68587926-68588024	2304	ENSG00000110075.14	PPP6R3	chr11	+	68587797	68588024	68587926	68588024	68583042	68583129	2304	20,20,31	261333597	71,32,45	325286369	203	74	4.54141e-08	3.91217e-05	0.027,0.021,0.019	0.074,0.039,0.043	0.03
POLR2J3_chr7:102543524-102543702;chr7:102543524-102543661	2503	ENSG00000168255.19	POLR2J3	chr7	-	102543524	102543702	102543524	102543661	102544705	102544776	2503	1,1,0	3,2,3	3,2,4	2,2,3	115	74	0.000318005	0.0410915	0.177,0.243,0.0	0.491,0.392,0.462	0.308
POLR2J3_chr7:102566996-102568184;chr7:102566996-102567083	2505	ENSG00000168255.19	POLR2J3	chr7	-	102566996	102568184	102566996	102567083	102569834	102569924	2505	67,51,121	39,47,76	56,42,40	43,31,117	1175	74	9.95937e-05	0.0175489	0.098,0.064,0.091	0.076,0.079,0.021	-0.026
RFX3_chr9:3488775-3488895;chr9:3488775-3488892	2839	ENSG00000080298.15	RFX3	chr9	-	3488775	3488895	3488775	3488892	3490278	3490345	2839	1,1,0	3,0,3	2,1,0	0,0,1	77	74	3.08354e-05	0.00837541	0.243,1.0,0.0	1.0,1.0,0.0	0.252
RHEBL1_chr12:49069034-49069174;chr12:49069034-49069106	3094	ENSG00000167550.10	RHEBL1	chr12	-	49069034	49069174	49069034	49069106	49069733	49070025	3094	3,0,5	5,5,4	0,0,1	1,1,3	142	74	0.000413677	0.0469625	0.238,0.0,0.394	0.0,0.0,0.148	-0.161
ASXL2_chr2:25806228-25806340;chr2:25806228-25806337	3528	ENSG00000143970.16	ASXL2	chr2	-	25806228	25806340	25806228	25806337	25845480	25845563	3528	4,3,10	4,3,2	10,5,5	0,0,2	77	74	0.000367532	0.0438613	0.49,0.49,0.828	1.0,1.0,0.706	0.299
TFIP11_chr22:26511118-26511195;chr22:26511118-26511153	3639	ENSG00000100109.16	TFIP11	chr22	-	26511118	26511195	26511118	26511153	26512098	26512175	3639	14,19,54	4,2,4	28,34,38	0,0,1	116	74	5.42386e-05	0.012368	0.691,0.858,0.896	1.0,1.0,0.96	0.172
TFIP11_chr22:26511118-26511317;chr22:26511118-26511153	3640	ENSG00000100109.16	TFIP11	chr22	-	26511118	26511317	26511118	26511153	26512098	26512175	3640	16,22,36	4,2,4	32,31,34	0,0,1	238	74	4.53001e-06	0.00234141	0.554,0.774,0.737	1.0,1.0,0.914	0.283
AL392172.1_chr1:222836922-222837384;chr1:222837218-222837384	4235	ENSG00000228106.5	AL392172.1	chr1	+	222836922	222837384	222837218	222837384	222835118	222835215	4235	113109210	8,6,19	76112124	2,0,0	370	74	8.12035e-09	8.49096e-06	0.739,0.784,0.689	0.884,1.0,1.0	0.224
AL392172.1_chr1:222836995-222837384;chr1:222837218-222837384	4236	ENSG00000228106.5	AL392172.1	chr1	+	222836995	222837384	222837218	222837384	222835118	222835215	4236	146138252	8,6,19	98134152	2,0,0	297	74	8.76147e-09	8.49096e-06	0.82,0.851,0.768	0.924,1.0,1.0	0.162
TMBIM4_chr12:66138723-66138769;chr12:66138723-66138734	4451	ENSG00000155957.17	TMBIM4	chr12	-	66138723	66138769	66138723	66138734	66145840	66145958	4451	1365,1275,2539	34,23,52	1102,839,1260	6,1,7	109	74	1.67567e-09	2.16525e-06	0.965,0.974,0.971	0.992,0.998,0.992	0.024
COL5A1_chr9:134829975-134830176;chr9:134830107-134830176	4524	ENSG00000130635.15	COL5A1	chr9	+	134829975	134830176	134830107	134830176	134825791	134825904	4524	100,96,146	12,3,7	219138227	7,0,3	206	74	0.000468303	0.049771	0.75,0.92,0.882	0.918,1.0,0.965	0.11
GART_chr21:33539170-33539356;chr21:33539170-33539323	4618	ENSG00000159131.16	GART	chr21	-	33539170	33539356	33539170	33539323	33542586	33542842	4618	63,75,126	4,8,4	46,38,72	0,0,2	107	74	0.000344673	0.0431009	0.916,0.866,0.956	1.0,1.0,0.961	0.074
SAMD4A_chr14:54784339-54784620;chr14:54784536-54784620	4677	ENSG00000020577.13	SAMD4A	chr14	+	54784339	54784620	54784536	54784620	54776413	54776540	4677	4,8,12	54,37,69	36,18,28	95,43,66	271	74	4.44256e-05	0.0107635	0.02,0.056,0.045	0.094,0.103,0.104	0.06
CEP170B_chr14:104889514-104889758;chr14:104889619-104889758	4835	ENSG00000099814.15	CEP170B	chr14	+	104889514	104889758	104889619	104889758	104886274	104887978	4835	286278648	29,30,58	517378544	21,21,30	179	74	0.000115459	0.0198922	0.803,0.793,0.822	0.911,0.882,0.882	0.086
SLC7A6_chr16:68273794-68273904;chr16:68273821-68273904	4842	ENSG00000103064.13	SLC7A6	chr16	+	68273794	68273904	68273821	68273904	68266601	68266721	4842	15,13,26	3,1,7	12,2,8	0,1,0	101	74	0.000417956	0.0469625	0.786,0.905,0.731	1.0,0.594,1.0	0.057
TOMM40_chr19:44891406-44891689;chr19:44891409-44891689	4853	ENSG00000130204.12	TOMM40	chr19	+	44891406	44891689	44891409	44891689	44891219	44891314	4853	6,2,3	0,0,1	4,4,3	2,2,2	77	74	0.000256553	0.0361646	1.0,1.0,0.742	0.658,0.658,0.59	-0.279
QKI_chr6:163565945-163566795;chr6:163566720-163566795	4918	ENSG00000112531.16	QKI	chr6	+	163565945	163566795	163566720	163566795	163563419	163563719	4918	490414665	164197351	929508799	243172256	849	74	0.000231272	0.0344818	0.207,0.155,0.142	0.25,0.205,0.214	0.055
COX6C_chr8:99891907-99892052;chr8:99891907-99892047	4919	ENSG00000164919.10	COX6C	chr8	-	99891907	99892052	99891907	99892047	99893012	99893135	4919	130142257	4,0,19	113100157	0,0,0	79	74	2.78085e-05	0.00798517	0.968,1.0,0.927	1.0,1.0,1.0	0.035
CASP4_chr11:104951895-104952063;chr11:104951895-104952005	4940	ENSG00000196954.13	CASP4	chr11	-	104951895	104952063	104951895	104952005	104954746	104955001	4940	5,6,1	19,17,31	1,0,0	23,11,17	132	74	0.000251519	0.0361646	0.129,0.165,0.018	0.024,0.0,0.0	-0.096
TNIP1_chr5:151032286-151032400;chr5:151032286-151032383	5094	ENSG00000145901.14	TNIP1	chr5	-	151032286	151032400	151032286	151032383	151035001	151035067	5094	8,9,16	3,2,5	8,14,11	0,0,1	91	74	2.27565e-05	0.0067858	0.684,0.785,0.722	1.0,1.0,0.899	0.236
C1S_chr12:7061751-7061917;chr12:7061838-7061917	5140	ENSG00000182326.14	C1S	chr12	+	7061751	7061917	7061838	7061917	7060675	7060877	5140	9,4,3	2,3,1	4,1,7	0,0,0	161	74	1.24379e-05	0.00459194	0.674,0.38,0.58	1.0,1.0,1.0	0.455
CA4_chr17:60157988-60158127;chr17:60158060-60158127	5308	ENSG00000167434.9	CA4	chr17	+	60157988	60158127	60158060	60158127	60157426	60157572	5308	14,11,37	5,2,2	38,11,27	1,1,0	146	74	0.000293252	0.03955	0.587,0.736,0.904	0.951,0.848,1.0	0.191
ADAM15_chr1:155052516-155052777;chr1:155052670-155052777	5468	ENSG00000143537.13	ADAM15	chr1	+	155052516	155052777	155052670	155052777	155050726	155050922	5468	14,12,27	1,1,4	18,13,12	0,0,0	228	74	0.000291804	0.03955	0.82,0.796,0.687	1.0,1.0,1.0	0.232
MAPKBP1_chr15:41815258-41815799;chr15:41815623-41815799	5484	ENSG00000137802.13	MAPKBP1	chr15	+	41815258	41815799	41815623	41815799	41814549	41814739	5484	19,36,58	0,3,7	38,21,55	0,0,1	439	74	3.78099e-05	0.00945613	1.0,0.669,0.583	1.0,1.0,0.903	0.217
STXBP1_chr9:127653890-127654964;chr9:127654941-127654964	5566	ENSG00000136854.19	STXBP1	chr9	+	127653890	127654964	127654941	127654964	127653714	127653796	5566	32,54,87	0,4,5	55,35,21	0,0,0	1125	74	7.17373e-07	0.000463483	1.0,0.47,0.534	1.0,1.0,1.0	0.332
PKMYT1_chr16:2973137-2973253;chr16:2973137-2973215	5670	ENSG00000127564.16	PKMYT1	chr16	-	2973137	2973253	2973137	2973215	2973999	2974157	5670	121134291	201208480	104,96,145	103,82,142	112	74	1.83324e-05	0.00583829	0.285,0.299,0.286	0.4,0.436,0.403	0.123
PKMYT1_chr16:2973137-2973445;chr16:2973137-2973215	5671	ENSG00000127564.16	PKMYT1	chr16	-	2973137	2973445	2973137	2973215	2973999	2974157	5671	623,670,1384	201208480	526505749	103,82,142	304	74	8.43777e-08	6.54181e-05	0.43,0.439,0.412	0.554,0.6,0.562	0.145
SUGP1_chr19:19303723-19304043;chr19:19303723-19303912	5740	ENSG00000105705.15	SUGP1	chr19	-	19303723	19304043	19303723	19303912	19305848	19306076	5740	14,24,34	3,4,4	37,16,38	0,0,0	205	74	1.2158e-07	8.56917e-05	0.627,0.684,0.754	1.0,1.0,1.0	0.312
PDCD2_chr6:170583504-170583747;chr6:170583504-170583623	6269	ENSG00000071994.10	PDCD2	chr6	-	170583504	170583747	170583504	170583623	170584298	170584692	6269	960,956,2016	27,26,46	874,826,1179	9,10,11	198	74	1.48382e-05	0.00522912	0.93,0.932,0.942	0.973,0.969,0.976	0.038
GRINA_chr8:143991877-143992373;chr8:143992244-143992373	6328	ENSG00000178719.16	GRINA	chr8	+	143991877	143992373	143992244	143992373	143991691	143991804	6328	6838,7038,14255	30,38,80	7042,5821,9321	6,8,13	441	74	2.82807e-12	5.48151e-09	0.975,0.969,0.968	0.995,0.992,0.992	0.022
SERHL2_chr22:42555663-42556083;chr22:42556063-42556083	6344	ENSG00000183569.17	SERHL2	chr22	+	42555663	42556083	42556063	42556083	42555231	42555345	6344	5,1,3	2,3,6	3,1,6	0,0,0	474	74	0	0	0.281,0.049,0.072	1.0,1.0,1.0	0.866
MYL6_chr12:56159974-56160148;chr12:56160024-56160148	6408	ENSG00000092841.18	MYL6	chr12	+	56159974	56160148	56160024	56160148	56159586	56159622	6408	13124,15397,27370	522,48,82	17675,15320,24786	636,47,906	124	74	2.64233e-14	1.0243e-10	0.938,0.995,0.995	0.943,0.995,0.942	-0.016
DFFB_chr1:3865642-3866000;chr1:3865811-3866000	6542	ENSG00000169598.15	DFFB	chr1	+	3865642	3866000	3865811	3866000	3858717	3858844	6542	11,10,18	11,13,20	4,0,6	16,8,19	243	74	0.000183164	0.0284013	0.233,0.19,0.215	0.071,0.0,0.088	-0.16
RABL6_chr9:136832261-136832370;chr9:136832264-136832370	6839	ENSG00000196642.18	RABL6	chr9	+	136832261	136832370	136832264	136832370	136831720	136831861	6839	28,34,63	800,741,1732	13,24,10	760634927	77	74	0.000450114	0.0491511	0.033,0.042,0.034	0.016,0.035,0.01	-0.016
ERCC3_chr2:127289336-127289519;chr2:127289336-127289501	6906	ENSG00000163161.12	ERCC3	chr2	-	127289336	127289519	127289336	127289501	127289688	127289824	6906	15,13,31	294275497	7,4,12	322249411	92	74	0.000367727	0.0438613	0.039,0.037,0.048	0.017,0.013,0.023	-0.024
FAM122B_chrX:134769566-134772283;chrX:134769566-134771354	6917	ENSG00000156504.16	FAM122B	chrX	-	134769566	134772283	134769566	134771354	134781820	134781917	6917	2470,2541,4663	14,10,11	3168,2692,3547	3,4,3	1003	74	7.54928e-05	0.0158188	0.929,0.949,0.969	0.987,0.98,0.989	0.036
LCN12_chr9:136953465-136953779;chr9:136953699-136953779	7822	ENSG00000184925.11	LCN12	chr9	+	136953465	136953779	136953699	136953779	136952891	136953028	7822	2,5,15	1,1,4	6,2,4	0,0,1	308	74	0.000121155	0.0204199	0.325,0.546,0.474	1.0,1.0,0.49	0.382
LCN12_chr9:136953487-136953779;chr9:136953699-136953779	7823	ENSG00000184925.11	LCN12	chr9	+	136953487	136953779	136953699	136953779	136952891	136953028	7823	2,5,14	1,1,4	5,1,4	0,0,1	286	74	0.000145512	0.0240033	0.341,0.564,0.475	1.0,1.0,0.509	0.376
LCN12_chr9:136953847-136953964;chr9:136953923-136953964	7824	ENSG00000184925.11	LCN12	chr9	+	136953847	136953964	136953923	136953964	136953699	136953779	7824	1,5,2	3,0,5	1,1,1	0,0,1	150	74	0.000197313	0.0299955	0.141,1.0,0.165	1.0,1.0,0.33	0.341
WDTC1_chr1:27303620-27305193;chr1:27305000-27305193	7886	ENSG00000142784.15	WDTC1	chr1	+	27303620	27305193	27305000	27305193	27301225	27301461	7886	359379778	1,4,6	389312472	0,0,0	1454	74	1.88259e-05	0.00583829	0.948,0.828,0.868	1.0,1.0,1.0	0.119
SECISBP2_chr9:89357284-89357565;chr9:89357410-89357565	8153	ENSG00000187742.14	SECISBP2	chr9	+	89357284	89357565	89357410	89357565	89350631	89350852	8153	13,13,25	296259491	46,21,20	263236305	200	74	4.93938e-05	0.0116046	0.016,0.018,0.018	0.061,0.032,0.024	0.022
FUBP1_chr1:77947452-77947552;chr1:77947452-77947547	8400	ENSG00000162613.16	FUBP1	chr1	-	77947452	77947552	77947452	77947547	77949154	77949300	8400	0,0,3	3,2,3	2,0,1	0,1,0	79	74	0.000170711	0.0270107	0.0,0.0,0.484	1.0,0.0,1.0	0.505
ACSL4_chrX:109683135-109683552;chrX:109683135-109683372	8414	ENSG00000068366.19	ACSL4	chrX	-	109683135	109683552	109683135	109683372	109696143	109696196	8414	3,2,5	2,0,3	1,2,4	0,1,0	254	74	0.000313524	0.0410915	0.304,1.0,0.327	1.0,0.368,1.0	0.246
SEC16A_chr9:136446854-136447015;chr9:136446854-136446949	8517	ENSG00000148396.18	SEC16A	chr9	-	136446854	136447015	136446854	136446949	136447226	136447364	8517	126122272	376336663	118,79,119	462335473	140	74	0.000441378	0.0488858	0.15,0.161,0.178	0.119,0.111,0.117	-0.047
CCNL2_chr1:1390765-1392803;chr1:1390765-1390865	8742	ENSG00000221978.11	CCNL2	chr1	-	1390765	1392803	1390765	1390865	1393395	1393460	8742	3661,3606,6685	40,51,79	6845,3930,5873	34,35,45	2012	74	9.14996e-05	0.0168904	0.771,0.722,0.757	0.881,0.805,0.828	0.088
NUTM2A-AS1_chr10:87238666-87238872;chr10:87238666-87238849	8814	ENSG00000223482.7	NUTM2A-AS1	chr10	-	87238666	87238872	87238666	87238849	87288441	87288495	8814	0,0,0	2,2,3	4,3,2	1,0,2	97	74	7.18654e-10	1.11434e-06	0.0,0.0,0.0	0.753,1.0,0.433	0.729
CHTF18_chr16:788927-789125;chr16:788930-789125	8910	ENSG00000127586.16	CHTF18	chr16	+	788927	789125	788930	789125	788623	788756	8910	2,2,1	2,3,4	2,1,2	1,0,0	77	74	7.66415e-06	0.00312738	0.49,0.391,0.194	0.658,1.0,1.0	0.528
CATSPER2P1_chr15:43745021-43745170;chr15:43745021-43745167	9036	ENSG00000205771.6	CATSPER2P1	chr15	-	43745021	43745170	43745021	43745167	43746047	43746302	9036	5,5,8	0,2,6	0,0,1	2,1,2	77	74	2.91157e-06	0.00161239	1.0,0.706,0.562	0.0,0.0,0.325	-0.648
IGF2BP2_chr3:185692698-185692780;chr3:185692698-185692762	9125	ENSG00000073792.15	IGF2BP2	chr3	-	185692698	185692780	185692698	185692762	185696611	185696663	9125	0,0,2	19,14,28	5,2,5	15,24,30	92	74	0.000340377	0.0431009	0.0,0.0,0.054	0.211,0.063,0.118	0.113
SIPA1L1_chr14:71704720-71705340;chr14:71705221-71705340	9779	ENSG00000197555.9	SIPA1L1	chr14	+	71704720	71705340	71705221	71705340	71702380	71702505	9779	76,97,174	169189315	174106142	161113171	575	74	9.6582e-07	0.000576	0.055,0.062,0.066	0.122,0.108,0.097	0.048
FAM86DP_chr3:75426449-75426621;chr3:75426449-75426599	9910	ENSG00000244026.6	FAM86DP	chr3	-	75426449	75426621	75426449	75426599	75432807	75432870	9910	2,1,9	0,0,0	4,1,2	3,0,3	96	74	8.16595e-05	0.0160708	1.0,1.0,1.0	0.507,1.0,0.339	-0.385

## Sheet: e_MXE
gene_event_coordinates	ID	GeneID	geneSymbol	chr	strand	1stExonStart_0base	1stExonEnd	2ndExonStart_0base	2ndExonEnd	upstreamES	upstreamEE	downstreamES	downstreamEE	ID	IJC_SAMPLE_1	SJC_SAMPLE_1	IJC_SAMPLE_2	SJC_SAMPLE_2	IncFormLen	SkipFormLen	PValue	FDR	IncLevel1	IncLevel2	IncLevelDifference
MAGED2_chrX:54809302-54809376;chrX:54809721-54810213	1291	ENSG00000102316.16	MAGED2	chrX	+	54809302	54809376	54809721	54810213	54807598	54807802	54810820	54811129	1291	271319506	9118,8509,16114	177168235	9378,7704,11051	148	566	1.93257e-06	0.00264195	0.102,0.125,0.107	0.067,0.077,0.075	-0.038
NEK5_chr13:52065483-52065609;chr13:52071943-52072070	2296	ENSG00000197168.11	NEK5	chr13	-	52065483	52065609	52071943	52072070	52061818	52061953	52075757	52075826	2296	3,3,3	6,3,5	2,4,2	1,0,0	201	200	2.22922e-06	0.00285702	0.332,0.499,0.374	0.666,1.0,1.0	0.487
ELOC_chr8:73964486-73964625;chr8:73970578-73970634	2544	ENSG00000154582.16	ELOC	chr8	-	73964486	73964625	73970578	73970634	73955910	73956054	73971869	73971908	2544	9,10,12	121123242	1,1,2	90,77,97	130	213	6.68317e-05	0.041281	0.109,0.118,0.075	0.018,0.021,0.033	-0.077
PCDH1_chr5:141857251-141857471;chr5:141863231-141865427	2649	ENSG00000156453.13	PCDH1	chr5	-	141857251	141857471	141863231	141865427	141853110	141854436	141868568	141869431	2649	4752,4800,9967	108,95,200	6679,5477,7875	224210245	2270	294	1.64933e-06	0.0024158	0.851,0.867,0.866	0.794,0.772,0.806	-0.071
GCOM1_chr15:57674967-57675068;chr15:57711983-57712188	3984	ENSG00000137878.16	GCOM1	chr15	+	57674967	57675068	57711983	57712188	57661449	57661533	57714535	57714745	3984	61,41,91	507,463,1027	36,13,18	545475645	175	279	2.66108e-08	6.82102e-05	0.161,0.124,0.124	0.095,0.042,0.043	-0.076
FLT3LG_chr19:49478962-49479047;chr19:49480297-49480476	4671	ENSG00000090554.12	FLT3LG	chr19	+	49478962	49479047	49480297	49480476	49476422	49476566	49480551	49480620	4671	5,6,8	14,14,31	0,0,1	9,10,16	159	253	6.98018e-07	0.00110104	0.362,0.405,0.291	0.0,0.0,0.09	-0.323
EXOG_chr3:38498766-38498836;chr3:38499680-38499747	5365	ENSG00000157036.12	EXOG	chr3	+	38498766	38498836	38499680	38499747	38497628	38497778	38501354	38501494	5365	1,5,3	3,7,11	1,1,3	1,0,0	144	141	6.39515e-06	0.00690205	0.246,0.412,0.211	0.495,1.0,1.0	0.542
EXOG_chr3:38499680-38499747;chr3:38500089-38500164	5369	ENSG00000157036.12	EXOG	chr3	+	38499680	38499747	38500089	38500164	38497628	38497778	38501354	38501494	5369	3,7,11	19,22,40	1,0,0	22,16,16	141	149	4.93592e-07	0.000920145	0.143,0.252,0.225	0.046,0.0,0.0	-0.191
SMYD3_chr1:246335366-246335474;chr1:246355030-246355094	5838	ENSG00000185420.18	SMYD3	chr1	-	246335366	246335474	246355030	246355094	246330479	246330537	246417295	246417409	5838	16,12,30	302321578	3,3,6	246225334	138	182	1.83202e-05	0.0163336	0.065,0.047,0.064	0.016,0.017,0.023	-0.04
H2AFY_chr5:135350822-135350913;chr5:135352945-135353045	6122	ENSG00000113648.16	H2AFY	chr5	-	135350822	135350913	135352945	135353045	135345967	135346057	135360496	135360607	6122	3808,3712,7188	357312625	3126,2806,4004	418354535	174	165	1.59115e-05	0.0163141	0.91,0.919,0.916	0.876,0.883,0.876	-0.037
H2AFY_chr5:135350822-135350913;chr5:135352945-135353045	6123	ENSG00000113648.16	H2AFY	chr5	-	135350822	135350913	135352945	135353045	135345967	135346057	135369405	135369603	6123	2387,2331,4465	226176387	1951,1782,2496	261210319	174	165	6.80153e-05	0.041281	0.909,0.926,0.916	0.876,0.889,0.881	-0.035
H2AFY_chr5:135350822-135350913;chr5:135360496-135360607	6124	ENSG00000113648.16	H2AFY	chr5	-	135350822	135350913	135360496	135360607	135345967	135346057	135369405	135369603	6124	1623,1581,3349	226176387	1414,1195,1762	261210319	185	165	5.72843e-05	0.0405059	0.865,0.889,0.885	0.829,0.835,0.831	-0.048
H2AFY_chr5:135350822-135350913;chr5:135360496-135360780	6125	ENSG00000113648.16	H2AFY	chr5	-	135350822	135350913	135360496	135360780	135345967	135346057	135369405	135369603	6125	800,813,1790	226176387	723596880	261210319	358	165	2.77719e-05	0.0237288	0.62,0.68,0.681	0.561,0.567,0.56	-0.098
PTPRK_chr6:128006025-128006055;chr6:128008045-128008087	6754	ENSG00000152894.14	PTPRK	chr6	-	128006025	128006055	128008045	128008087	128005083	128005244	128009129	128009268	6754	1,0,0	2,1,5	0,3,3	2,0,0	116	104	5.94585e-06	0.00677364	0.31,0.0,0.0	0.0,1.0,1.0	0.563
AC087632.1_chr15:64300318-64300723;chr15:64376742-64376905	6968	ENSG00000259316.10	AC087632.1	chr15	-	64300318	64300723	64376742	64376905	64251544	64251581	64380957	64381038	6968	2545,3392,6216	440441906	1092,1318,1716	523382653	237	479	0	0	0.921,0.94,0.933	0.808,0.875,0.842	-0.09
GTF2H2_chr5:71060843-71060930;chr5:71061271-71061308	7220	ENSG00000145736.14	GTF2H2	chr5	-	71060843	71060930	71061271	71061308	71055029	71055457	71061687	71061765	7220	0,0,4	1,3,5	4,1,1	0,0,1	111	161	2.6185e-06	0.00315852	0.0,0.0,0.537	1.0,1.0,0.592	0.685
RBM3_chrX:48575560-48575630;chrX:48575814-48576083	7228	ENSG00000102317.17	RBM3	chrX	+	48575560	48575630	48575814	48576083	48575167	48575283	48576313	48576419	7228	1525,1625,3128	235192355	1024,923,1328	317165279	144	343	2.55807e-09	1.31139e-05	0.939,0.953,0.955	0.885,0.93,0.919	-0.038
RBM3_chrX:48575560-48575667;chrX:48575814-48576083	7229	ENSG00000102317.17	RBM3	chrX	+	48575560	48575667	48575814	48576083	48575167	48575283	48576313	48576419	7229	3817,4033,7997	235192355	2698,2320,3506	317165279	181	343	1.21633e-08	4.15699e-05	0.969,0.975,0.977	0.942,0.964,0.96	-0.018
SRSF3_chr6:36598848-36598983;chr6:36599820-36600276	8987	ENSG00000112081.16	SRSF3	chr6	+	36598848	36598983	36599820	36600276	36596760	36596968	36601151	36601190	8987	6406,6959,13768	822,966,1581	5554,5049,7468	1271,920,1436	209	530	1.08805e-07	0.000223117	0.952,0.948,0.957	0.917,0.933,0.93	-0.026
NRCAM_chr7:108166920-108167073;chr7:108175321-108175357	9195	ENSG00000091129.19	NRCAM	chr7	-	108166920	108167073	108175321	108175357	108160360	108160492	108176429	108176606	9195	2,3,6	28,27,55	1,0,0	59,8,28	110	227	4.3798e-05	0.0332637	0.128,0.187,0.184	0.034,0.0,0.0	-0.155
ESR1_chr6:151701874-151702005;chr6:151807842-151808364	9360	ENSG00000091831.23	ESR1	chr6	+	151701874	151702005	151807842	151808364	151690495	151690664	151842596	151842787	9360	82,90,180	3903,3862,7952	60,49,54	566338594	205	596	0	0	0.058,0.063,0.062	0.236,0.297,0.209	0.186
STARD13-AS_chr13:33272605-33272894;chr13:33275686-33275850	9671	ENSG00000236581.8	STARD13-AS	chr13	+	33272605	33272894	33275686	33275850	33271401	33271582	33277439	33277696	9671	1,0,0	0,2,1	2,0,2	0,1,0	363	238	3.56379e-05	0.0281073	1.0,0.0,0.0	1.0,0.0,1.0	0.333
ZNF627_chr19:11564060-11564184;chr19:11564444-11564492	12082	ENSG00000198551.9	ZNF627	chr19	+	11564060	11564184	11564444	11564492	11559373	11559616	11575249	11575353	12082	5,8,18	8,3,4	2,4,5	0,0,0	198	122	3.10722e-08	7.07963e-05	0.278,0.622,0.735	1.0,1.0,1.0	0.455
FKTN_chr9:105598085-105598183;chr9:105600917-105601041	12203	ENSG00000106692.13	FKTN	chr9	+	105598085	105598183	105600917	105601041	105596597	105596657	105601144	105601348	12203	4,18,7	0,1,2	3,3,8	4,4,4	172	198	6.57894e-05	0.041281	1.0,0.954,0.801	0.463,0.463,0.697	-0.377
LINC01138_chr1:148369317-148369426;chr1:148378055-148379554	12848	ENSG00000274020.2	LINC01138	chr1	-	148369317	148369426	148378055	148379554	148362994	148363386	148459601	148459813	12848	2,1,3	0,0,0	4,0,0	4,1,2	1573	183	1.88738e-15	1.29009e-11	1.0,1.0,1.0	0.104,0.0,0.0	-0.965
NASP_chr1:45606481-45606591;chr1:45607320-45608337	13316	ENSG00000132780.16	NASP	chr1	+	45606481	45606591	45607320	45608337	45602254	45602365	45613168	45613248	13316	488,668,1196	3495,3992,7291	446384520	2005,1569,2278	184	1091	1.6768e-05	0.0163336	0.453,0.498,0.493	0.569,0.592,0.575	0.097
CDKL3_chr5:134359896-134360091;chr5:134366358-134366544	14066	ENSG00000006837.11	CDKL3	chr5	-	134359896	134360091	134366358	134366544	134350248	134350427	134366976	134367070	14066	1,0,0	5,1,12	4,2,1	3,7,7	260	269	6.20507e-05	0.041281	0.171,0.0,0.0	0.58,0.228,0.129	0.255
VAV3_chr1:107642618-107642755;chr1:107688380-107688406	14133	ENSG00000134215.15	VAV3	chr1	-	107642618	107642755	107688380	107688406	107617566	107617632	107704549	107704650	14133	43,44,66	551,559,1118	61,66,82	555508672	100	211	6.91857e-05	0.041281	0.141,0.142,0.111	0.188,0.215,0.205	0.071
GAS5_chr1:173866176-173866206;chr1:173866527-173866567	14845	ENSG00000234741.7	GAS5	chr1	-	173866176	173866206	173866527	173866567	173865228	173865282	173866990	173867043	14845	0,1,0	5,2,11	5,2,1	2,0,8	114	104	7.64273e-05	0.0423572	0.0,0.313,0.0	0.695,1.0,0.102	0.495
C15orf52_chr15:40335783-40335826;chr15:40336573-40336664	15880	ENSG00000188549.12	C15orf52	chr15	-	40335783	40335826	40336573	40336664	40331451	40335700	40336759	40336813	15880	8,4,10	2,3,11	1,2,4	0,0,0	165	117	1.58841e-08	4.65313e-05	0.739,0.486,0.392	1.0,1.0,1.0	0.461
CACNA1D_chr3:53673022-53673126;chr3:53673712-53673816	16163	ENSG00000157388.15	CACNA1D	chr3	+	53673022	53673126	53673712	53673816	53666338	53666535	53702640	53702810	16163	10,6,14	15,21,32	37,20,16	13,9,10	178	178	5.54537e-07	0.000947612	0.4,0.222,0.304	0.74,0.69,0.615	0.373
PUS1_chr12:131932721-131932833;chr12:131941291-131941983	16541	ENSG00000177192.13	PUS1	chr12	+	131932721	131932833	131941291	131941983	131932174	131932312	131943538	131945896	16541	64,62,100	1174,1193,2417	91,51,77	959,691,1038	186	766	4.64815e-05	0.0340411	0.183,0.176,0.146	0.281,0.233,0.234	0.081
FAM221A_chr7:23692182-23694913;chr7:23698191-23698299	17251	ENSG00000188732.10	FAM221A	chr7	+	23692182	23694913	23698191	23698299	23691389	23691596	23700785	23700868	17251	76,86,179	66,73,120	214,94,130	54,33,53	2805	182	1.09051e-08	4.15699e-05	0.07,0.071,0.088	0.205,0.156,0.137	0.09
ARMC10_chr7:103081881-103081908;chr7:103083065-103083132	17351	ENSG00000170632.13	ARMC10	chr7	+	103081881	103081908	103083065	103083132	103074949	103075411	103083681	103084062	17351	2,1,3	0,0,2	0,0,1	1,1,1	101	141	7.16389e-05	0.041281	1.0,1.0,0.677	0.0,0.0,0.583	-0.698
MLPH_chr2:237527376-237527516;chr2:237534563-237534647	17973	ENSG00000115648.13	MLPH	chr2	+	237527376	237527516	237534563	237534647	237525600	237525805	237540347	237540533	17973	3496,2666,5468	274199450	3604,2084,3184	427243381	214	158	1.78223e-05	0.0163336	0.904,0.908,0.9	0.862,0.864,0.861	-0.042
EXOC7_chr17:76090328-76090397;chr17:76091142-76091235	20078	ENSG00000182473.21	EXOC7	chr17	-	76090328	76090397	76091142	76091235	76089174	76089320	76094413	76094581	20078	123135241	303318567	158157209	281202301	167	143	3.40482e-05	0.0279277	0.258,0.267,0.267	0.325,0.4,0.373	0.102
COA1_chr7:43656032-43656153;chr7:43665657-43665722	20891	ENSG00000106603.18	COA1	chr7	-	43656032	43656153	43665657	43665722	43650611	43650712	43729428	43729505	20891	36,46,68	77,89,134	14,16,24	75,64,91	139	195	7.24722e-05	0.041281	0.396,0.42,0.416	0.208,0.26,0.27	-0.165

## Sheet: f_AS_genes_BP
ASE type	GroupID	Category	Term	Description	LogP	Log(q-value)	InTerm_InList	Genes	Symbols
ES	1_Summary	GO Biological Processes	GO:0099072	regulation of postsynaptic membrane neurotransmitter receptor levels	-5.37801	-1.18305	8/60	163,1500,1785,4983,22883,23096,23513,55914,2580,9373,9581,10755,57030,1211,3689,8898,9493,55016	AP2B1,CTNND1,DNM2,OPHN1,CLSTN1,IQSEC2,SCRIB,ERBIN,GAK,PLAA,PREPL,GIPC1,SLC17A7,CLTA,ITGB2,MTMR2,KIF23,MARCHF1
ES	1_Member	GO Biological Processes	GO:0099072	regulation of postsynaptic membrane neurotransmitter receptor levels	-5.37801	-1.18305	8/60	163,1500,1785,4983,22883,23096,23513,55914	AP2B1,CTNND1,DNM2,OPHN1,CLSTN1,IQSEC2,SCRIB,ERBIN
ES	1_Member	GO Biological Processes	GO:0099637	neurotransmitter receptor transport	-3.13292	-0.377664	5/46	163,1785,4983,22883,23513	AP2B1,DNM2,OPHN1,CLSTN1,SCRIB
ES	1_Member	GO Biological Processes	GO:0098884	postsynaptic neurotransmitter receptor internalization	-2.58572	-0.216836	3/18	163,1785,4983	AP2B1,DNM2,OPHN1
ES	1_Member	GO Biological Processes	GO:0140239	postsynaptic endocytosis	-2.58572	-0.216836	3/18	163,1785,4983	AP2B1,DNM2,OPHN1
ES	1_Member	GO Biological Processes	GO:0099003	vesicle-mediated transport in synapse	-2.42902	-0.155234	9/195	163,1785,2580,4983,9373,9581,10755,22883,57030	AP2B1,DNM2,GAK,OPHN1,PLAA,PREPL,GIPC1,CLSTN1,SLC17A7
ES	1_Member	GO Biological Processes	GO:0036465	synaptic vesicle recycling	-2.26741	-0.0836931	5/72	1785,2580,4983,9373,57030	DNM2,GAK,OPHN1,PLAA,SLC17A7
ES	1_Member	GO Biological Processes	GO:0072583	clathrin-dependent endocytosis	-2.20963	-0.0638851	4/47	163,1211,1785,2580	AP2B1,CLTA,DNM2,GAK
ES	1_Member	GO Biological Processes	GO:0099590	neurotransmitter receptor internalization	-2.17077	-0.0501019	3/25	163,1785,4983	AP2B1,DNM2,OPHN1
ES	1_Member	GO Biological Processes	GO:0048488	synaptic vesicle endocytosis	-1.86609	0	4/59	1785,2580,4983,57030	DNM2,GAK,OPHN1,SLC17A7
ES	1_Member	GO Biological Processes	GO:0140238	presynaptic endocytosis	-1.86609	0	4/59	1785,2580,4983,57030	DNM2,GAK,OPHN1,SLC17A7
ES	1_Member	GO Biological Processes	GO:0043112	receptor metabolic process	-1.76231	0	7/169	163,1211,1785,3689,4983,8898,23513	AP2B1,CLTA,DNM2,ITGB2,OPHN1,MTMR2,SCRIB
ES	1_Member	GO Biological Processes	GO:0032801	receptor catabolic process	-1.73354	0	3/36	163,1211,8898	AP2B1,CLTA,MTMR2
ES	1_Member	GO Biological Processes	GO:0099504	synaptic vesicle cycle	-1.65264	0	7/178	1785,2580,4983,9373,9581,10755,57030	DNM2,GAK,OPHN1,PLAA,PREPL,GIPC1,SLC17A7
ES	1_Member	GO Biological Processes	GO:0002495	antigen processing and presentation of peptide antigen via MHC class II	-1.63994	0	5/103	163,1211,1785,9493,55016	AP2B1,CLTA,DNM2,KIF23,MARCHF1
ES	1_Member	GO Biological Processes	GO:0002504	antigen processing and presentation of peptide or polysaccharide antigen via MHC class II	-1.62395	0	5/104	163,1211,1785,9493,55016	AP2B1,CLTA,DNM2,KIF23,MARCHF1
ES	1_Member	GO Biological Processes	GO:0031623	receptor internalization	-1.50313	0	5/112	163,1785,3689,4983,8898	AP2B1,DNM2,ITGB2,OPHN1,MTMR2
ES	2_Summary	GO Biological Processes	GO:0098876	vesicle-mediated transport to the plasma membrane	-4.73664	-1.01064	9/95	582,1785,9581,10311,22883,23233,23339,23513,51699,2580,7260,8898,10772,23258,27131,27236,84376,404636,11021,23585	BBS1,DNM2,PREPL,VPS26C,CLSTN1,EXOC6B,VPS39,SCRIB,VPS29,GAK,EIPR1,MTMR2,SRSF10,DENND5A,SNX5,ARFIP1,HOOK3,DENND10,RAB35,TMEM50A
ES	2_Member	GO Biological Processes	GO:0098876	vesicle-mediated transport to the plasma membrane	-4.73664	-1.01064	9/95	582,1785,9581,10311,22883,23233,23339,23513,51699	BBS1,DNM2,PREPL,VPS26C,CLSTN1,EXOC6B,VPS39,SCRIB,VPS29
ES	2_Member	GO Biological Processes	GO:0016482	cytosolic transport	-4.09732	-0.747458	11/170	2580,7260,8898,9581,10772,23258,27131,27236,51699,84376,404636	GAK,EIPR1,MTMR2,PREPL,SRSF10,DENND5A,SNX5,ARFIP1,VPS29,HOOK3,DENND10
ES	2_Member	GO Biological Processes	GO:0016197	endosomal transport	-3.28765	-0.432934	12/245	7260,9581,10311,11021,23258,23339,23513,23585,27131,27236,51699,404636	EIPR1,PREPL,VPS26C,RAB35,DENND5A,VPS39,SCRIB,TMEM50A,SNX5,ARFIP1,VPS29,DENND10
ES	2_Member	GO Biological Processes	GO:1990126	retrograde transport, endosome to plasma membrane	-2.87805	-0.239398	4/31	10311,23339,23513,51699	VPS26C,VPS39,SCRIB,VPS29
ES	2_Member	GO Biological Processes	GO:0042147	retrograde transport, endosome to Golgi	-2.42075	-0.155234	6/95	7260,9581,23258,27131,27236,51699	EIPR1,PREPL,DENND5A,SNX5,ARFIP1,VPS29
ES	2_Member	GO Biological Processes	GO:0032456	endocytic recycling	-2.1145	-0.0334881	4/50	7260,10311,11021,51699	EIPR1,VPS26C,RAB35,VPS29
ES	3_Summary	GO Biological Processes	GO:0008654	phospholipid biosynthetic process	-4.6055	-1.01064	15/269	1798,5320,5359,5833,8898,9091,9488,9489,26751,27315,54965,65977,256987,259230,100137049,5330,9373,285172,1841,51000,55739,65220,125061,256356,6483,427,6916,7108,91012,123099,84287,4507,5352,6184,29954,55790,84068,92370,146664	DPAGT1,PLA2G2A,PLSCR1,PCYT2,MTMR2,PIGQ,PIGB,PGS1,SH3YL1,PGAP2,PIGX,PLEKHA3,SERINC5,SGMS1,PLA2G4B,PLCB2,PLAA,FAM126B,DTYMK,SLC35B3,NAXD,NADK,AFMID,GK5,ST3GAL2,ASAH1,TBXAS1,TM7SF2,CERS5,DEGS2,ZDHHC16,MTAP,PLOD2,RPN1,POMT2,CSGALNACT1,SLC10A7,PXYLP1,MGAT5B
ES	3_Member	GO Biological Processes	GO:0008654	phospholipid biosynthetic process	-4.6055	-1.01064	15/269	1798,5320,5359,5833,8898,9091,9488,9489,26751,27315,54965,65977,256987,259230,100137049	DPAGT1,PLA2G2A,PLSCR1,PCYT2,MTMR2,PIGQ,PIGB,PGS1,SH3YL1,PGAP2,PIGX,PLEKHA3,SERINC5,SGMS1,PLA2G4B
ES	3_Member	GO Biological Processes	GO:0006644	phospholipid metabolic process	-3.90068	-0.705726	18/420	1798,5320,5330,5359,5833,8898,9091,9373,9488,9489,26751,27315,54965,65977,256987,259230,285172,100137049	DPAGT1,PLA2G2A,PLCB2,PLSCR1,PCYT2,MTMR2,PIGQ,PLAA,PIGB,PGS1,SH3YL1,PGAP2,PIGX,PLEKHA3,SERINC5,SGMS1,FAM126B,PLA2G4B
ES	3_Member	GO Biological Processes	GO:0046474	glycerophospholipid biosynthetic process	-3.58626	-0.505242	12/227	5320,5359,5833,8898,9091,9488,9489,26751,27315,54965,65977,100137049	PLA2G2A,PLSCR1,PCYT2,MTMR2,PIGQ,PIGB,PGS1,SH3YL1,PGAP2,PIGX,PLEKHA3,PLA2G4B
ES	3_Member	GO Biological Processes	GO:0006650	glycerophospholipid metabolic process	-3.39785	-0.432934	15/346	5320,5330,5359,5833,8898,9091,9488,9489,26751,27315,54965,65977,256987,285172,100137049	PLA2G2A,PLCB2,PLSCR1,PCYT2,MTMR2,PIGQ,PIGB,PGS1,SH3YL1,PGAP2,PIGX,PLEKHA3,SERINC5,FAM126B,PLA2G4B
ES	3_Member	GO Biological Processes	GO:0090407	organophosphate biosynthetic process	-3.37532	-0.432934	21/587	1798,1841,5320,5359,5833,8898,9091,9488,9489,26751,27315,51000,54965,55739,65220,65977,125061,256356,256987,259230,100137049	DPAGT1,DTYMK,PLA2G2A,PLSCR1,PCYT2,MTMR2,PIGQ,PIGB,PGS1,SH3YL1,PGAP2,SLC35B3,PIGX,NAXD,NADK,PLEKHA3,AFMID,GK5,SERINC5,SGMS1,PLA2G4B
ES	3_Member	GO Biological Processes	GO:0046488	phosphatidylinositol metabolic process	-3.11908	-0.377664	10/187	5320,5330,8898,9091,9488,26751,27315,54965,65977,285172	PLA2G2A,PLCB2,MTMR2,PIGQ,PIGB,SH3YL1,PGAP2,PIGX,PLEKHA3,FAM126B
ES	3_Member	GO Biological Processes	GO:0045017	glycerolipid biosynthetic process	-2.97607	-0.325178	12/266	5320,5359,5833,8898,9091,9488,9489,26751,27315,54965,65977,100137049	PLA2G2A,PLSCR1,PCYT2,MTMR2,PIGQ,PIGB,PGS1,SH3YL1,PGAP2,PIGX,PLEKHA3,PLA2G4B
ES	3_Member	GO Biological Processes	GO:0046486	glycerolipid metabolic process	-2.84581	-0.235099	16/433	5320,5330,5359,5833,8898,9091,9488,9489,26751,27315,54965,65977,256356,256987,285172,100137049	PLA2G2A,PLCB2,PLSCR1,PCYT2,MTMR2,PIGQ,PIGB,PGS1,SH3YL1,PGAP2,PIGX,PLEKHA3,GK5,SERINC5,FAM126B,PLA2G4B
ES	3_Member	GO Biological Processes	GO:0006506	GPI anchor biosynthetic process	-2.8254	-0.235099	4/32	9091,9488,27315,54965	PIGQ,PIGB,PGAP2,PIGX
ES	3_Member	GO Biological Processes	GO:0006505	GPI anchor metabolic process	-2.77462	-0.232873	4/33	9091,9488,27315,54965	PIGQ,PIGB,PGAP2,PIGX
ES	3_Member	GO Biological Processes	GO:0016254	preassembly of GPI anchor in ER membrane	-2.65987	-0.216836	3/17	9091,9488,54965	PIGQ,PIGB,PIGX
ES	3_Member	GO Biological Processes	GO:0006661	phosphatidylinositol biosynthetic process	-2.62951	-0.216836	7/116	8898,9091,9488,26751,27315,54965,65977	MTMR2,PIGQ,PIGB,SH3YL1,PGAP2,PIGX,PLEKHA3
ES	3_Member	GO Biological Processes	GO:0009247	glycolipid biosynthetic process	-2.40095	-0.152942	5/67	6483,9091,9488,27315,54965	ST3GAL2,PIGQ,PIGB,PGAP2,PIGX
ES	3_Member	GO Biological Processes	GO:0008610	lipid biosynthetic process	-2.24312	-0.0733089	21/729	427,1798,5320,5359,5833,6483,6916,7108,8898,9091,9488,9489,26751,27315,54965,65977,91012,123099,256987,259230,100137049	ASAH1,DPAGT1,PLA2G2A,PLSCR1,PCYT2,ST3GAL2,TBXAS1,TM7SF2,MTMR2,PIGQ,PIGB,PGS1,SH3YL1,PGAP2,PIGX,PLEKHA3,CERS5,DEGS2,SERINC5,SGMS1,PLA2G4B
ES	3_Member	GO Biological Processes	GO:0006664	glycolipid metabolic process	-2.09475	-0.0265705	6/111	427,6483,9091,9488,27315,54965	ASAH1,ST3GAL2,PIGQ,PIGB,PGAP2,PIGX
ES	3_Member	GO Biological Processes	GO:1903509	liposaccharide metabolic process	-2.07644	-0.0179074	6/112	427,6483,9091,9488,27315,54965	ASAH1,ST3GAL2,PIGQ,PIGB,PGAP2,PIGX
ES	3_Member	GO Biological Processes	GO:0006497	protein lipidation	-1.86867	0	5/90	9091,9488,27315,54965,84287	PIGQ,PIGB,PGAP2,PIGX,ZDHHC16
ES	3_Member	GO Biological Processes	GO:0042158	lipoprotein biosynthetic process	-1.79387	0	5/94	9091,9488,27315,54965,84287	PIGQ,PIGB,PGAP2,PIGX,ZDHHC16
ES	3_Member	GO Biological Processes	GO:1901137	carbohydrate derivative biosynthetic process	-1.37774	0	17/684	1798,1841,4507,5352,6184,6483,9091,9488,27315,29954,51000,54965,55790,84068,92370,146664,256356	DPAGT1,DTYMK,MTAP,PLOD2,RPN1,ST3GAL2,PIGQ,PIGB,PGAP2,POMT2,SLC35B3,PIGX,CSGALNACT1,SLC10A7,PXYLP1,MGAT5B,GK5
ES	4_Summary	GO Biological Processes	GO:0044772	mitotic cell cycle phase transition	-4.58028	-1.01064	24/595	898,995,1453,1785,3275,4193,4659,4678,5718,6198,6868,7029,7164,9735,9833,10498,10783,10926,51529,55920,56155,131601,245711,286053,9555,5359,8502,8812,9493,10755,23636,55226,79813,90417,256364,23513,220042,4646,64844,323,81617,92335,339005	CCNE1,CDC25C,CSNK1D,DNM2,PRMT2,MDM2,PPP1R12A,NASP,PSMD12,RPS6KB1,ADAM17,TFDP2,TPD52L1,KNTC1,MELK,CARM1,NEK6,DBF4,ANAPC11,RCC2,TEX14,TPRA1,SPDYA,NSMCE2,MACROH2A1,PLSCR1,PKP4,CCNK,KIF23,GIPC1,NUP62,NAT10,EHMT1,KNSTRN,EML3,SCRIB,DDIAS,MYO6,MARCHF7,APBB2,CAB39L,STRADA,WHAMMP3
ES	4_Member	GO Biological Processes	GO:0044772	mitotic cell cycle phase transition	-4.58028	-1.01064	24/595	898,995,1453,1785,3275,4193,4659,4678,5718,6198,6868,7029,7164,9735,9833,10498,10783,10926,51529,55920,56155,131601,245711,286053	CCNE1,CDC25C,CSNK1D,DNM2,PRMT2,MDM2,PPP1R12A,NASP,PSMD12,RPS6KB1,ADAM17,TFDP2,TPD52L1,KNTC1,MELK,CARM1,NEK6,DBF4,ANAPC11,RCC2,TEX14,TPRA1,SPDYA,NSMCE2
ES	4_Member	GO Biological Processes	GO:0044770	cell cycle phase transition	-4.50663	-1.01064	25/641	898,995,1453,1785,3275,4193,4659,4678,5718,6198,6868,7029,7164,9555,9735,9833,10498,10783,10926,51529,55920,56155,131601,245711,286053	CCNE1,CDC25C,CSNK1D,DNM2,PRMT2,MDM2,PPP1R12A,NASP,PSMD12,RPS6KB1,ADAM17,TFDP2,TPD52L1,MACROH2A1,KNTC1,MELK,CARM1,NEK6,DBF4,ANAPC11,RCC2,TEX14,TPRA1,SPDYA,NSMCE2
ES	4_Member	GO Biological Processes	GO:0045787	positive regulation of cell cycle	-4.23667	-0.819861	18/395	995,4193,5359,6198,6868,7029,8502,8812,9493,9555,10498,10755,10926,23636,51529,55920,245711,286053	CDC25C,MDM2,PLSCR1,RPS6KB1,ADAM17,TFDP2,PKP4,CCNK,KIF23,MACROH2A1,CARM1,GIPC1,DBF4,NUP62,ANAPC11,RCC2,SPDYA,NSMCE2
ES	4_Member	GO Biological Processes	GO:0090068	positive regulation of cell cycle process	-4.01878	-0.737808	15/303	995,4193,5359,6868,7029,8502,9493,9555,10498,10755,10926,23636,51529,55920,286053	CDC25C,MDM2,PLSCR1,ADAM17,TFDP2,PKP4,KIF23,MACROH2A1,CARM1,GIPC1,DBF4,NUP62,ANAPC11,RCC2,NSMCE2
ES	4_Member	GO Biological Processes	GO:0010564	regulation of cell cycle process	-3.48797	-0.469103	26/789	995,1453,3275,4193,5359,5718,6868,7029,8502,9493,9555,9735,10498,10755,10783,10926,23636,51529,55226,55920,56155,79813,90417,131601,256364,286053	CDC25C,CSNK1D,PRMT2,MDM2,PLSCR1,PSMD12,ADAM17,TFDP2,PKP4,KIF23,MACROH2A1,KNTC1,CARM1,GIPC1,NEK6,DBF4,NUP62,ANAPC11,NAT10,RCC2,TEX14,EHMT1,KNSTRN,TPRA1,EML3,NSMCE2
ES	4_Member	GO Biological Processes	GO:1901987	regulation of cell cycle phase transition	-2.81152	-0.235099	17/478	995,1453,3275,4193,5718,6868,7029,9555,9735,10498,10783,10926,51529,55920,56155,131601,286053	CDC25C,CSNK1D,PRMT2,MDM2,PSMD12,ADAM17,TFDP2,MACROH2A1,KNTC1,CARM1,NEK6,DBF4,ANAPC11,RCC2,TEX14,TPRA1,NSMCE2
ES	4_Member	GO Biological Processes	GO:0007346	regulation of mitotic cell cycle	-2.44542	-0.155234	19/608	995,1453,3275,4193,5718,6198,6868,7029,9735,10498,10783,23513,23636,51529,55920,56155,131601,220042,286053	CDC25C,CSNK1D,PRMT2,MDM2,PSMD12,RPS6KB1,ADAM17,TFDP2,KNTC1,CARM1,NEK6,SCRIB,NUP62,ANAPC11,RCC2,TEX14,TPRA1,DDIAS,NSMCE2
ES	4_Member	GO Biological Processes	GO:1901990	regulation of mitotic cell cycle phase transition	-2.38411	-0.152942	15/439	995,1453,3275,4193,5718,6868,7029,9735,10498,10783,51529,55920,56155,131601,286053	CDC25C,CSNK1D,PRMT2,MDM2,PSMD12,ADAM17,TFDP2,KNTC1,CARM1,NEK6,ANAPC11,RCC2,TEX14,TPRA1,NSMCE2
ES	4_Member	GO Biological Processes	GO:0000082	G1/S transition of mitotic cell cycle	-2.37308	-0.151253	11/275	898,995,3275,4193,4678,6198,6868,7029,10498,10926,245711	CCNE1,CDC25C,PRMT2,MDM2,NASP,RPS6KB1,ADAM17,TFDP2,CARM1,DBF4,SPDYA
ES	4_Member	GO Biological Processes	GO:0030330	DNA damage response, signal transduction by p53 class mediator	-2.1897	-0.0591961	6/106	995,4193,4646,7029,10498,64844	CDC25C,MDM2,MYO6,TFDP2,CARM1,MARCHF7
ES	4_Member	GO Biological Processes	GO:0044843	cell cycle G1/S phase transition	-2.1191	-0.0334881	11/298	898,995,3275,4193,4678,6198,6868,7029,10498,10926,245711	CCNE1,CDC25C,PRMT2,MDM2,NASP,RPS6KB1,ADAM17,TFDP2,CARM1,DBF4,SPDYA
ES	4_Member	GO Biological Processes	GO:1901988	negative regulation of cell cycle phase transition	-2.00289	0	10/268	995,3275,4193,5718,7029,9555,9735,10498,56155,131601	CDC25C,PRMT2,MDM2,PSMD12,TFDP2,MACROH2A1,KNTC1,CARM1,TEX14,TPRA1
ES	4_Member	GO Biological Processes	GO:0006977	DNA damage response, signal transduction by p53 class mediator resulting in cell cycle arrest	-1.94343	0	4/56	995,4193,7029,10498	CDC25C,MDM2,TFDP2,CARM1
ES	4_Member	GO Biological Processes	GO:0072431	signal transduction involved in mitotic G1 DNA damage checkpoint	-1.91709	0	4/57	995,4193,7029,10498	CDC25C,MDM2,TFDP2,CARM1
ES	4_Member	GO Biological Processes	GO:1902400	intracellular signal transduction involved in G1 DNA damage checkpoint	-1.91709	0	4/57	995,4193,7029,10498	CDC25C,MDM2,TFDP2,CARM1
ES	4_Member	GO Biological Processes	GO:0007050	cell cycle arrest	-1.9083	0	9/236	323,995,4193,7029,10498,81617,92335,220042,339005	APBB2,CDC25C,MDM2,TFDP2,CARM1,CAB39L,STRADA,DDIAS,WHAMMP3
ES	4_Member	GO Biological Processes	GO:0045930	negative regulation of mitotic cell cycle	-1.89418	0	11/321	995,3275,4193,5718,7029,9735,10498,23513,56155,131601,220042	CDC25C,PRMT2,MDM2,PSMD12,TFDP2,KNTC1,CARM1,SCRIB,TEX14,TPRA1,DDIAS
ES	4_Member	GO Biological Processes	GO:1902402	signal transduction involved in mitotic DNA damage checkpoint	-1.86609	0	4/59	995,4193,7029,10498	CDC25C,MDM2,TFDP2,CARM1
ES	4_Member	GO Biological Processes	GO:1902403	signal transduction involved in mitotic DNA integrity checkpoint	-1.86609	0	4/59	995,4193,7029,10498	CDC25C,MDM2,TFDP2,CARM1
ES	4_Member	GO Biological Processes	GO:0072413	signal transduction involved in mitotic cell cycle checkpoint	-1.81717	0	4/61	995,4193,7029,10498	CDC25C,MDM2,TFDP2,CARM1
ES	4_Member	GO Biological Processes	GO:0031571	mitotic G1 DNA damage checkpoint	-1.79345	0	4/62	995,4193,7029,10498	CDC25C,MDM2,TFDP2,CARM1
ES	4_Member	GO Biological Processes	GO:0044783	G1 DNA damage checkpoint	-1.77021	0	4/63	995,4193,7029,10498	CDC25C,MDM2,TFDP2,CARM1
ES	4_Member	GO Biological Processes	GO:0044819	mitotic G1/S transition checkpoint	-1.77021	0	4/63	995,4193,7029,10498	CDC25C,MDM2,TFDP2,CARM1
ES	4_Member	GO Biological Processes	GO:0042770	signal transduction in response to DNA damage	-1.76543	0	6/131	995,4193,4646,7029,10498,64844	CDC25C,MDM2,MYO6,TFDP2,CARM1,MARCHF7
ES	4_Member	GO Biological Processes	GO:1901991	negative regulation of mitotic cell cycle phase transition	-1.76056	0	9/250	995,3275,4193,5718,7029,9735,10498,56155,131601	CDC25C,PRMT2,MDM2,PSMD12,TFDP2,KNTC1,CARM1,TEX14,TPRA1
ES	4_Member	GO Biological Processes	GO:0045786	negative regulation of cell cycle	-1.69636	0	17/625	323,995,3275,4193,5718,7029,9555,9735,10498,23513,56155,79813,81617,92335,131601,220042,339005	APBB2,CDC25C,PRMT2,MDM2,PSMD12,TFDP2,MACROH2A1,KNTC1,CARM1,SCRIB,TEX14,EHMT1,CAB39L,STRADA,TPRA1,DDIAS,WHAMMP3
ES	4_Member	GO Biological Processes	GO:0010948	negative regulation of cell cycle process	-1.57543	0	11/359	995,3275,4193,5718,7029,9555,9735,10498,56155,79813,131601	CDC25C,PRMT2,MDM2,PSMD12,TFDP2,MACROH2A1,KNTC1,CARM1,TEX14,EHMT1,TPRA1
ES	4_Member	GO Biological Processes	GO:0072401	signal transduction involved in DNA integrity checkpoint	-1.56067	0	4/73	995,4193,7029,10498	CDC25C,MDM2,TFDP2,CARM1
ES	4_Member	GO Biological Processes	GO:0072422	signal transduction involved in DNA damage checkpoint	-1.56067	0	4/73	995,4193,7029,10498	CDC25C,MDM2,TFDP2,CARM1
ES	4_Member	GO Biological Processes	GO:0072395	signal transduction involved in cell cycle checkpoint	-1.50487	0	4/76	995,4193,7029,10498	CDC25C,MDM2,TFDP2,CARM1
ES	4_Member	GO Biological Processes	GO:2000134	negative regulation of G1/S transition of mitotic cell cycle	-1.40678	0	5/119	995,3275,4193,7029,10498	CDC25C,PRMT2,MDM2,TFDP2,CARM1
ES	4_Member	GO Biological Processes	GO:0007093	mitotic cell cycle checkpoint	-1.40656	0	6/159	995,4193,7029,9735,10498,56155	CDC25C,MDM2,TFDP2,KNTC1,CARM1,TEX14
ES	4_Member	GO Biological Processes	GO:0071158	positive regulation of cell cycle arrest	-1.40143	0	4/82	995,4193,7029,10498	CDC25C,MDM2,TFDP2,CARM1
ES	4_Member	GO Biological Processes	GO:1902807	negative regulation of cell cycle G1/S phase transition	-1.3427	0	5/124	995,3275,4193,7029,10498	CDC25C,PRMT2,MDM2,TFDP2,CARM1
ES	5_Summary	GO Biological Processes	GO:0015711	organic anion transport	-3.97852	-0.737808	17/377	961,1468,5320,8648,8884,9016,10166,10559,10755,26503,29988,51000,57030,57282,65977,84068,118980,6198,9187,10245,100652748	CD47,SLC25A10,PLA2G2A,NCOA1,SLC5A6,SLC25A14,SLC25A15,SLC35A1,GIPC1,SLC17A5,SLC2A8,SLC35B3,SLC17A7,SLC4A10,PLEKHA3,SLC10A7,SFXN2,RPS6KB1,SLC24A1,TIMM17B,TIMM23B
ES	5_Member	GO Biological Processes	GO:0015711	organic anion transport	-3.97852	-0.737808	17/377	961,1468,5320,8648,8884,9016,10166,10559,10755,26503,29988,51000,57030,57282,65977,84068,118980	CD47,SLC25A10,PLA2G2A,NCOA1,SLC5A6,SLC25A14,SLC25A15,SLC35A1,GIPC1,SLC17A5,SLC2A8,SLC35B3,SLC17A7,SLC4A10,PLEKHA3,SLC10A7,SFXN2
ES	5_Member	GO Biological Processes	GO:0015849	organic acid transport	-2.26581	-0.0836931	12/325	1468,5320,6198,8648,8884,9016,10166,10755,26503,57030,84068,118980	SLC25A10,PLA2G2A,RPS6KB1,NCOA1,SLC5A6,SLC25A14,SLC25A15,GIPC1,SLC17A5,SLC17A7,SLC10A7,SFXN2
ES	5_Member	GO Biological Processes	GO:0046942	carboxylic acid transport	-2.25878	-0.0808515	11/285	1468,5320,8648,8884,9016,10166,10755,26503,57030,84068,118980	SLC25A10,PLA2G2A,NCOA1,SLC5A6,SLC25A14,SLC25A15,GIPC1,SLC17A5,SLC17A7,SLC10A7,SFXN2
ES	5_Member	GO Biological Processes	GO:0072348	sulfur compound transport	-2.14543	-0.0368325	4/49	1468,8884,9016,51000	SLC25A10,SLC5A6,SLC25A14,SLC35B3
ES	5_Member	GO Biological Processes	GO:0006817	phosphate ion transport	-2.07636	-0.0179074	3/27	1468,9016,57030	SLC25A10,SLC25A14,SLC17A7
ES	5_Member	GO Biological Processes	GO:0098656	anion transmembrane transport	-1.56926	0	15/549	1468,6198,8884,9016,9187,10166,10245,10559,26503,29988,51000,57030,57282,118980,100652748	SLC25A10,RPS6KB1,SLC5A6,SLC25A14,SLC24A1,SLC25A15,TIMM17B,SLC35A1,SLC17A5,SLC2A8,SLC35B3,SLC17A7,SLC4A10,SFXN2,TIMM23B
ES	5_Member	GO Biological Processes	GO:1905039	carboxylic acid transmembrane transport	-1.46365	0	6/154	1468,8884,9016,10166,57030,118980	SLC25A10,SLC5A6,SLC25A14,SLC25A15,SLC17A7,SFXN2
ES	5_Member	GO Biological Processes	GO:1903825	organic acid transmembrane transport	-1.45201	0	6/155	1468,8884,9016,10166,57030,118980	SLC25A10,SLC5A6,SLC25A14,SLC25A15,SLC17A7,SFXN2
ES	6_Summary	GO Biological Processes	GO:0007264	small GTPase mediated signal transduction	-3.84139	-0.687828	20/502	2,1785,4983,5909,8615,9649,9826,10152,11021,23096,23189,23636,51291,54869,55103,55114,55914,65979,81704,440193	A2M,DNM2,OPHN1,RAP1GAP,USO1,RALGPS1,ARHGEF11,ABI2,RAB35,IQSEC2,KANK1,NUP62,GMIP,EPS8L1,RALGPS2,ARHGAP17,ERBIN,PHACTR4,DOCK8,CCDC88C
ES	6_Member	GO Biological Processes	GO:0007264	small GTPase mediated signal transduction	-3.84139	-0.687828	20/502	2,1785,4983,5909,8615,9649,9826,10152,11021,23096,23189,23636,51291,54869,55103,55114,55914,65979,81704,440193	A2M,DNM2,OPHN1,RAP1GAP,USO1,RALGPS1,ARHGEF11,ABI2,RAB35,IQSEC2,KANK1,NUP62,GMIP,EPS8L1,RALGPS2,ARHGAP17,ERBIN,PHACTR4,DOCK8,CCDC88C
ES	6_Member	GO Biological Processes	GO:0051056	regulation of small GTPase mediated signal transduction	-3.24768	-0.432934	14/320	2,1785,4983,5909,9649,9826,23096,23189,23636,51291,54869,55103,55114,55914	A2M,DNM2,OPHN1,RAP1GAP,RALGPS1,ARHGEF11,IQSEC2,KANK1,NUP62,GMIP,EPS8L1,RALGPS2,ARHGAP17,ERBIN
ES	6_Member	GO Biological Processes	GO:0046578	regulation of Ras protein signal transduction	-3.04871	-0.358901	10/191	1785,4983,9649,23096,23189,23636,54869,55103,55114,55914	DNM2,OPHN1,RALGPS1,IQSEC2,KANK1,NUP62,EPS8L1,RALGPS2,ARHGAP17,ERBIN
ES	6_Member	GO Biological Processes	GO:0007265	Ras protein signal transduction	-3.00529	-0.329622	14/339	1785,4983,9649,9826,10152,11021,23096,23189,23636,54869,55103,55114,55914,65979	DNM2,OPHN1,RALGPS1,ARHGEF11,ABI2,RAB35,IQSEC2,KANK1,NUP62,EPS8L1,RALGPS2,ARHGAP17,ERBIN,PHACTR4
ES	7_Summary	GO Biological Processes	GO:0006470	protein dephosphorylation	-3.67189	-0.556114	15/326	995,4659,5527,5792,8073,8898,9749,23261,27068,29085,51496,55291,57223,65979,221908,54843,92370	CDC25C,PPP1R12A,PPP2R5C,PTPRF,PTP4A2,MTMR2,PHACTR2,CAMTA1,PPA2,PHPT1,CTDSPL2,PPP6R3,PPP4R3B,PHACTR4,PPP1R35,SYTL2,PXYLP1
ES	7_Member	GO Biological Processes	GO:0006470	protein dephosphorylation	-3.67189	-0.556114	15/326	995,4659,5527,5792,8073,8898,9749,23261,27068,29085,51496,55291,57223,65979,221908	CDC25C,PPP1R12A,PPP2R5C,PTPRF,PTP4A2,MTMR2,PHACTR2,CAMTA1,PPA2,PHPT1,CTDSPL2,PPP6R3,PPP4R3B,PHACTR4,PPP1R35
ES	7_Member	GO Biological Processes	GO:0016311	dephosphorylation	-2.68036	-0.216836	17/492	995,4659,5527,5792,8073,8898,9749,23261,27068,29085,51496,54843,55291,57223,65979,92370,221908	CDC25C,PPP1R12A,PPP2R5C,PTPRF,PTP4A2,MTMR2,PHACTR2,CAMTA1,PPA2,PHPT1,CTDSPL2,SYTL2,PPP6R3,PPP4R3B,PHACTR4,PXYLP1,PPP1R35
ES	7_Member	GO Biological Processes	GO:0035303	regulation of dephosphorylation	-2.22131	-0.0638851	9/210	4659,5527,8898,9749,23261,54843,55291,65979,221908	PPP1R12A,PPP2R5C,MTMR2,PHACTR2,CAMTA1,SYTL2,PPP6R3,PHACTR4,PPP1R35
ES	7_Member	GO Biological Processes	GO:0035304	regulation of protein dephosphorylation	-2.14864	-0.0368325	7/142	4659,5527,9749,23261,55291,65979,221908	PPP1R12A,PPP2R5C,PHACTR2,CAMTA1,PPP6R3,PHACTR4,PPP1R35
ES	7_Member	GO Biological Processes	GO:0043666	regulation of phosphoprotein phosphatase activity	-1.95408	0	6/119	4659,5527,9749,55291,65979,221908	PPP1R12A,PPP2R5C,PHACTR2,PPP6R3,PHACTR4,PPP1R35
ES	7_Member	GO Biological Processes	GO:0010921	regulation of phosphatase activity	-1.6763	0	7/176	4659,5527,9749,54843,55291,65979,221908	PPP1R12A,PPP2R5C,PHACTR2,SYTL2,PPP6R3,PHACTR4,PPP1R35
ES	8_Summary	GO Biological Processes	GO:0000070	mitotic sister chromatid segregation	-3.50407	-0.469103	10/167	9493,9555,9735,10783,23636,51529,56155,90417,256364,286053,898,10388,55920,5359,995,1211,4735,8502,8812,10755,10907,11021,63977,131601,29988,79703,245711,1785,4193,6198,6868,26277,55183,55226	KIF23,MACROH2A1,KNTC1,NEK6,NUP62,ANAPC11,TEX14,KNSTRN,EML3,NSMCE2,CCNE1,SYCP2,RCC2,PLSCR1,CDC25C,CLTA,SEPTIN2,PKP4,CCNK,GIPC1,TXNL4A,RAB35,PRDM15,TPRA1,SLC2A8,C11orf80,SPDYA,DNM2,MDM2,RPS6KB1,ADAM17,TINF2,RIF1,NAT10
ES	8_Member	GO Biological Processes	GO:0000070	mitotic sister chromatid segregation	-3.50407	-0.469103	10/167	9493,9555,9735,10783,23636,51529,56155,90417,256364,286053	KIF23,MACROH2A1,KNTC1,NEK6,NUP62,ANAPC11,TEX14,KNSTRN,EML3,NSMCE2
ES	8_Member	GO Biological Processes	GO:0098813	nuclear chromosome segregation	-3.35322	-0.432934	13/276	898,9493,9555,9735,10388,10783,23636,51529,55920,56155,90417,256364,286053	CCNE1,KIF23,MACROH2A1,KNTC1,SYCP2,NEK6,NUP62,ANAPC11,RCC2,TEX14,KNSTRN,EML3,NSMCE2
ES	8_Member	GO Biological Processes	GO:0051983	regulation of chromosome segregation	-3.30429	-0.432934	7/89	5359,9735,10783,51529,55920,56155,286053	PLSCR1,KNTC1,NEK6,ANAPC11,RCC2,TEX14,NSMCE2
ES	8_Member	GO Biological Processes	GO:0051301	cell division	-3.25238	-0.432934	21/600	898,995,1211,4735,8502,8812,9493,9735,10388,10755,10783,10907,11021,23636,51529,55920,56155,63977,90417,131601,286053	CCNE1,CDC25C,CLTA,SEPTIN2,PKP4,CCNK,KIF23,KNTC1,SYCP2,GIPC1,NEK6,TXNL4A,RAB35,NUP62,ANAPC11,RCC2,TEX14,PRDM15,KNSTRN,TPRA1,NSMCE2
ES	8_Member	GO Biological Processes	GO:1905818	regulation of chromosome separation	-3.06816	-0.364564	6/71	5359,9735,10783,51529,56155,286053	PLSCR1,KNTC1,NEK6,ANAPC11,TEX14,NSMCE2
ES	8_Member	GO Biological Processes	GO:0007059	chromosome segregation	-2.9931	-0.329622	14/340	898,5359,9493,9555,9735,10388,10783,23636,51529,55920,56155,90417,256364,286053	CCNE1,PLSCR1,KIF23,MACROH2A1,KNTC1,SYCP2,NEK6,NUP62,ANAPC11,RCC2,TEX14,KNSTRN,EML3,NSMCE2
ES	8_Member	GO Biological Processes	GO:0000819	sister chromatid segregation	-2.86517	-0.238417	10/202	9493,9555,9735,10783,23636,51529,56155,90417,256364,286053	KIF23,MACROH2A1,KNTC1,NEK6,NUP62,ANAPC11,TEX14,KNSTRN,EML3,NSMCE2
ES	8_Member	GO Biological Processes	GO:0000280	nuclear division	-2.77511	-0.232873	16/440	898,995,9493,9555,9735,10388,10783,23636,29988,51529,56155,79703,90417,245711,256364,286053	CCNE1,CDC25C,KIF23,MACROH2A1,KNTC1,SYCP2,NEK6,NUP62,SLC2A8,ANAPC11,TEX14,C11orf80,KNSTRN,SPDYA,EML3,NSMCE2
ES	8_Member	GO Biological Processes	GO:0048285	organelle fission	-2.69872	-0.216836	17/490	898,995,1785,9493,9555,9735,10388,10783,23636,29988,51529,56155,79703,90417,245711,256364,286053	CCNE1,CDC25C,DNM2,KIF23,MACROH2A1,KNTC1,SYCP2,NEK6,NUP62,SLC2A8,ANAPC11,TEX14,C11orf80,KNSTRN,SPDYA,EML3,NSMCE2
ES	8_Member	GO Biological Processes	GO:1905820	positive regulation of chromosome separation	-2.65987	-0.216836	3/17	5359,51529,286053	PLSCR1,ANAPC11,NSMCE2
ES	8_Member	GO Biological Processes	GO:0030071	regulation of mitotic metaphase/anaphase transition	-2.64224	-0.216836	5/59	9735,10783,51529,56155,286053	KNTC1,NEK6,ANAPC11,TEX14,NSMCE2
ES	8_Member	GO Biological Processes	GO:0045931	positive regulation of mitotic cell cycle	-2.58765	-0.216836	7/118	995,4193,6198,6868,51529,55920,286053	CDC25C,MDM2,RPS6KB1,ADAM17,ANAPC11,RCC2,NSMCE2
ES	8_Member	GO Biological Processes	GO:0007091	metaphase/anaphase transition of mitotic cell cycle	-2.57834	-0.21589	5/61	9735,10783,51529,56155,286053	KNTC1,NEK6,ANAPC11,TEX14,NSMCE2
ES	8_Member	GO Biological Processes	GO:1902099	regulation of metaphase/anaphase transition of cell cycle	-2.54733	-0.197472	5/62	9735,10783,51529,56155,286053	KNTC1,NEK6,ANAPC11,TEX14,NSMCE2
ES	8_Member	GO Biological Processes	GO:0010965	regulation of mitotic sister chromatid separation	-2.4871	-0.178636	5/64	9735,10783,51529,56155,286053	KNTC1,NEK6,ANAPC11,TEX14,NSMCE2
ES	8_Member	GO Biological Processes	GO:0044784	metaphase/anaphase transition of cell cycle	-2.4871	-0.178636	5/64	9735,10783,51529,56155,286053	KNTC1,NEK6,ANAPC11,TEX14,NSMCE2
ES	8_Member	GO Biological Processes	GO:0051306	mitotic sister chromatid separation	-2.42913	-0.155234	5/66	9735,10783,51529,56155,286053	KNTC1,NEK6,ANAPC11,TEX14,NSMCE2
ES	8_Member	GO Biological Processes	GO:0051304	chromosome separation	-2.42075	-0.155234	6/95	5359,9735,10783,51529,56155,286053	PLSCR1,KNTC1,NEK6,ANAPC11,TEX14,NSMCE2
ES	8_Member	GO Biological Processes	GO:0033045	regulation of sister chromatid segregation	-2.29318	-0.0982202	5/71	9735,10783,51529,56155,286053	KNTC1,NEK6,ANAPC11,TEX14,NSMCE2
ES	8_Member	GO Biological Processes	GO:0007088	regulation of mitotic nuclear division	-2.13204	-0.0334881	6/109	995,9735,23636,51529,56155,286053	CDC25C,KNTC1,NUP62,ANAPC11,TEX14,NSMCE2
ES	8_Member	GO Biological Processes	GO:0140014	mitotic nuclear division	-2.09846	-0.0265705	11/300	995,9493,9555,9735,10783,23636,51529,56155,90417,256364,286053	CDC25C,KIF23,MACROH2A1,KNTC1,NEK6,NUP62,ANAPC11,TEX14,KNSTRN,EML3,NSMCE2
ES	8_Member	GO Biological Processes	GO:1901992	positive regulation of mitotic cell cycle phase transition	-1.84957	0	5/91	995,6868,51529,55920,286053	CDC25C,ADAM17,ANAPC11,RCC2,NSMCE2
ES	8_Member	GO Biological Processes	GO:0051783	regulation of nuclear division	-1.70777	0	6/135	995,9735,23636,51529,56155,286053	CDC25C,KNTC1,NUP62,ANAPC11,TEX14,NSMCE2
ES	8_Member	GO Biological Processes	GO:1901989	positive regulation of cell cycle phase transition	-1.5772	0	5/107	995,6868,51529,55920,286053	CDC25C,ADAM17,ANAPC11,RCC2,NSMCE2
ES	8_Member	GO Biological Processes	GO:0033044	regulation of chromosome organization	-1.5442	0	9/273	9555,9735,10783,26277,51529,55183,55226,56155,286053	MACROH2A1,KNTC1,NEK6,TINF2,ANAPC11,RIF1,NAT10,TEX14,NSMCE2
ES	8_Member	GO Biological Processes	GO:0045840	positive regulation of mitotic nuclear division	-1.53046	0	3/43	23636,51529,286053	NUP62,ANAPC11,NSMCE2
ES	9_Summary	GO Biological Processes	GO:0043484	regulation of RNA splicing	-3.3211	-0.432934	9/145	1195,5935,6428,6431,6625,10658,10772,10922,284695,9360,10212,10907,11171,51593,55692,140890,79882,9877,22828,5718,50804	CLK1,RBM3,SRSF3,SRSF6,SNRNP70,CELF1,SRSF10,FASTK,ZNF326,PPIG,DDX39A,TXNL4A,STRAP,SRRT,LUC7L,SREK1,ZC3H14,ZC3H11A,SCAF8,PSMD12,MYEF2
ES	9_Member	GO Biological Processes	GO:0043484	regulation of RNA splicing	-3.3211	-0.432934	9/145	1195,5935,6428,6431,6625,10658,10772,10922,284695	CLK1,RBM3,SRSF3,SRSF6,SNRNP70,CELF1,SRSF10,FASTK,ZNF326
ES	9_Member	GO Biological Processes	GO:0008380	RNA splicing	-2.39536	-0.152942	16/481	1195,5935,6428,6431,6625,9360,10212,10658,10772,10907,10922,11171,51593,55692,140890,284695	CLK1,RBM3,SRSF3,SRSF6,SNRNP70,PPIG,DDX39A,CELF1,SRSF10,TXNL4A,FASTK,STRAP,SRRT,LUC7L,SREK1,ZNF326
ES	9_Member	GO Biological Processes	GO:0048024	regulation of mRNA splicing, via spliceosome	-2.31166	-0.112338	6/100	5935,6428,6431,6625,10658,10772	RBM3,SRSF3,SRSF6,SNRNP70,CELF1,SRSF10
ES	9_Member	GO Biological Processes	GO:0050684	regulation of mRNA processing	-2.19786	-0.0609738	7/139	5935,6428,6431,6625,10658,10772,79882	RBM3,SRSF3,SRSF6,SNRNP70,CELF1,SRSF10,ZC3H14
ES	9_Member	GO Biological Processes	GO:0006376	mRNA splice site selection	-2.1145	-0.0334881	4/50	6431,10658,10772,55692	SRSF6,CELF1,SRSF10,LUC7L
ES	9_Member	GO Biological Processes	GO:0000245	spliceosomal complex assembly	-2.07614	-0.0179074	5/80	6431,10658,10772,10907,55692	SRSF6,CELF1,SRSF10,TXNL4A,LUC7L
ES	9_Member	GO Biological Processes	GO:0050686	negative regulation of mRNA processing	-1.9897	0	3/29	6431,10772,79882	SRSF6,SRSF10,ZC3H14
ES	9_Member	GO Biological Processes	GO:0006397	mRNA processing	-1.89552	0	16/546	5935,6428,6431,6625,9877,10212,10658,10772,10907,11171,22828,51593,55692,79882,140890,284695	RBM3,SRSF3,SRSF6,SNRNP70,ZC3H11A,DDX39A,CELF1,SRSF10,TXNL4A,STRAP,SCAF8,SRRT,LUC7L,ZC3H14,SREK1,ZNF326
ES	9_Member	GO Biological Processes	GO:1903311	regulation of mRNA metabolic process	-1.41749	0	10/334	5718,5935,6428,6431,6625,10658,10772,10922,50804,79882	PSMD12,RBM3,SRSF3,SRSF6,SNRNP70,CELF1,SRSF10,FASTK,MYEF2,ZC3H14
ES	9_Member	GO Biological Processes	GO:0000377	RNA splicing, via transesterification reactions with bulged adenosine as nucleophile	-1.40259	0	11/383	5935,6428,6431,6625,10212,10658,10772,10907,11171,51593,55692	RBM3,SRSF3,SRSF6,SNRNP70,DDX39A,CELF1,SRSF10,TXNL4A,STRAP,SRRT,LUC7L
ES	9_Member	GO Biological Processes	GO:0000398	mRNA splicing, via spliceosome	-1.40259	0	11/383	5935,6428,6431,6625,10212,10658,10772,10907,11171,51593,55692	RBM3,SRSF3,SRSF6,SNRNP70,DDX39A,CELF1,SRSF10,TXNL4A,STRAP,SRRT,LUC7L
ES	9_Member	GO Biological Processes	GO:0000375	RNA splicing, via transesterification reactions	-1.38235	0	11/386	5935,6428,6431,6625,10212,10658,10772,10907,11171,51593,55692	RBM3,SRSF3,SRSF6,SNRNP70,DDX39A,CELF1,SRSF10,TXNL4A,STRAP,SRRT,LUC7L
ES	10_Summary	GO Biological Processes	GO:0046467	membrane lipid biosynthetic process	-3.25652	-0.432934	9/148	427,6483,9091,9488,27315,54965,91012,123099,259230,256987	ASAH1,ST3GAL2,PIGQ,PIGB,PGAP2,PIGX,CERS5,DEGS2,SGMS1,SERINC5
ES	10_Member	GO Biological Processes	GO:0046467	membrane lipid biosynthetic process	-3.25652	-0.432934	9/148	427,6483,9091,9488,27315,54965,91012,123099,259230	ASAH1,ST3GAL2,PIGQ,PIGB,PGAP2,PIGX,CERS5,DEGS2,SGMS1
ES	10_Member	GO Biological Processes	GO:0006643	membrane lipid metabolic process	-2.65077	-0.216836	10/216	427,6483,9091,9488,27315,54965,91012,123099,256987,259230	ASAH1,ST3GAL2,PIGQ,PIGB,PGAP2,PIGX,CERS5,DEGS2,SERINC5,SGMS1
ES	10_Member	GO Biological Processes	GO:0046513	ceramide biosynthetic process	-2.37327	-0.151253	5/68	427,6483,91012,123099,259230	ASAH1,ST3GAL2,CERS5,DEGS2,SGMS1
ES	10_Member	GO Biological Processes	GO:0006672	ceramide metabolic process	-1.65614	0	5/102	427,6483,91012,123099,259230	ASAH1,ST3GAL2,CERS5,DEGS2,SGMS1
ES	10_Member	GO Biological Processes	GO:0030148	sphingolipid biosynthetic process	-1.54702	0	5/109	427,6483,91012,123099,259230	ASAH1,ST3GAL2,CERS5,DEGS2,SGMS1
ES	10_Member	GO Biological Processes	GO:0006665	sphingolipid metabolic process	-1.31026	0	6/168	427,6483,91012,123099,256987,259230	ASAH1,ST3GAL2,CERS5,DEGS2,SERINC5,SGMS1
ES	11_Summary	GO Biological Processes	GO:0051345	positive regulation of hydrolase activity	-3.20933	-0.412309	25/779	841,1785,4301,4659,4983,5330,5359,5909,6002,8498,8502,9373,9826,10010,11047,23513,51256,51291,54662,55114,55920,64581,81704,120526,414189	CASP8,DNM2,AFDN,PPP1R12A,OPHN1,PLCB2,PLSCR1,RAP1GAP,RGS12,RANBP3,PKP4,PLAA,ARHGEF11,TANK,ADRM1,SCRIB,TBC1D7,GMIP,TBC1D13,ARHGAP17,RCC2,CLEC7A,DOCK8,DNAJC24,AGAP6
ES	11_Member	GO Biological Processes	GO:0051345	positive regulation of hydrolase activity	-3.20933	-0.412309	25/779	841,1785,4301,4659,4983,5330,5359,5909,6002,8498,8502,9373,9826,10010,11047,23513,51256,51291,54662,55114,55920,64581,81704,120526,414189	CASP8,DNM2,AFDN,PPP1R12A,OPHN1,PLCB2,PLSCR1,RAP1GAP,RGS12,RANBP3,PKP4,PLAA,ARHGEF11,TANK,ADRM1,SCRIB,TBC1D7,GMIP,TBC1D13,ARHGAP17,RCC2,CLEC7A,DOCK8,DNAJC24,AGAP6
ES	11_Member	GO Biological Processes	GO:0043547	positive regulation of GTPase activity	-2.65081	-0.216836	15/411	4301,4983,5909,6002,8498,8502,9826,23513,51256,51291,54662,55114,55920,81704,414189	AFDN,OPHN1,RAP1GAP,RGS12,RANBP3,PKP4,ARHGEF11,SCRIB,TBC1D7,GMIP,TBC1D13,ARHGAP17,RCC2,DOCK8,AGAP6
ES	11_Member	GO Biological Processes	GO:0090630	activation of GTPase activity	-2.00531	0	6/116	5909,23513,51256,51291,54662,55920	RAP1GAP,SCRIB,TBC1D7,GMIP,TBC1D13,RCC2
ES	11_Member	GO Biological Processes	GO:0043087	regulation of GTPase activity	-1.98792	0	15/487	4301,4983,5909,6002,8498,8502,9826,23513,51256,51291,54662,55114,55920,81704,414189	AFDN,OPHN1,RAP1GAP,RGS12,RANBP3,PKP4,ARHGEF11,SCRIB,TBC1D7,GMIP,TBC1D13,ARHGAP17,RCC2,DOCK8,AGAP6
ES	12_Summary	GO Biological Processes	GO:0030036	actin cytoskeleton organization	-3.16585	-0.385863	23/696	961,2017,2036,4430,4646,4771,4983,6709,7082,9749,9826,10006,10093,10152,23096,23189,27236,29085,55114,65979,79784,92521,339005,4637,440193,2011,23636,256364,1453,4193,54800,84376,1785,7453,9780,22883,23613,54869,64581	CD47,CTTN,EPB41L1,MYO1B,MYO6,NF2,OPHN1,SPTAN1,TJP1,PHACTR2,ARHGEF11,ABI1,ARPC4,ABI2,IQSEC2,KANK1,ARFIP1,PHPT1,ARHGAP17,PHACTR4,MYH14,SPECC1,WHAMMP3,MYL6,CCDC88C,MARK2,NUP62,EML3,CSNK1D,MDM2,KLHL24,HOOK3,DNM2,WARS1,PIEZO1,CLSTN1,ZMYND8,EPS8L1,CLEC7A
ES	12_Member	GO Biological Processes	GO:0030036	actin cytoskeleton organization	-3.16585	-0.385863	23/696	961,2017,2036,4430,4646,4771,4983,6709,7082,9749,9826,10006,10093,10152,23096,23189,27236,29085,55114,65979,79784,92521,339005	CD47,CTTN,EPB41L1,MYO1B,MYO6,NF2,OPHN1,SPTAN1,TJP1,PHACTR2,ARHGEF11,ABI1,ARPC4,ABI2,IQSEC2,KANK1,ARFIP1,PHPT1,ARHGAP17,PHACTR4,MYH14,SPECC1,WHAMMP3
ES	12_Member	GO Biological Processes	GO:0030029	actin filament-based process	-3.09199	-0.374153	25/794	961,2017,2036,4430,4637,4646,4771,4983,6709,7082,9749,9826,10006,10093,10152,23096,23189,27236,29085,55114,65979,79784,92521,339005,440193	CD47,CTTN,EPB41L1,MYO1B,MYL6,MYO6,NF2,OPHN1,SPTAN1,TJP1,PHACTR2,ARHGEF11,ABI1,ARPC4,ABI2,IQSEC2,KANK1,ARFIP1,PHPT1,ARHGAP17,PHACTR4,MYH14,SPECC1,WHAMMP3,CCDC88C
ES	12_Member	GO Biological Processes	GO:0034314	Arp2/3 complex-mediated actin nucleation	-2.50336	-0.183465	4/39	10093,10152,27236,339005	ARPC4,ABI2,ARFIP1,WHAMMP3
ES	12_Member	GO Biological Processes	GO:0045010	actin nucleation	-2.05483	0	4/52	10093,10152,27236,339005	ARPC4,ABI2,ARFIP1,WHAMMP3
ES	12_Member	GO Biological Processes	GO:0007015	actin filament organization	-2.02675	0	14/437	961,2017,4430,4646,4771,6709,7082,10006,10093,10152,23189,27236,55114,339005	CD47,CTTN,MYO1B,MYO6,NF2,SPTAN1,TJP1,ABI1,ARPC4,ABI2,KANK1,ARFIP1,ARHGAP17,WHAMMP3
ES	12_Member	GO Biological Processes	GO:0032956	regulation of actin cytoskeleton organization	-1.99497	0	12/353	961,2017,4771,6709,7082,10093,10152,23189,27236,29085,55114,339005	CD47,CTTN,NF2,SPTAN1,TJP1,ARPC4,ABI2,KANK1,ARFIP1,PHPT1,ARHGAP17,WHAMMP3
ES	12_Member	GO Biological Processes	GO:0110053	regulation of actin filament organization	-1.95061	0	10/273	961,2017,4771,6709,7082,10093,10152,23189,27236,339005	CD47,CTTN,NF2,SPTAN1,TJP1,ARPC4,ABI2,KANK1,ARFIP1,WHAMMP3
ES	12_Member	GO Biological Processes	GO:0051493	regulation of cytoskeleton organization	-1.80088	0	15/513	961,2011,2017,4771,6709,7082,10093,10152,23189,23636,27236,29085,55114,256364,339005	CD47,MARK2,CTTN,NF2,SPTAN1,TJP1,ARPC4,ABI2,KANK1,NUP62,ARFIP1,PHPT1,ARHGAP17,EML3,WHAMMP3
ES	12_Member	GO Biological Processes	GO:0030833	regulation of actin filament polymerization	-1.76231	0	7/169	2017,6709,10093,10152,23189,27236,339005	CTTN,SPTAN1,ARPC4,ABI2,KANK1,ARFIP1,WHAMMP3
ES	12_Member	GO Biological Processes	GO:0030838	positive regulation of actin filament polymerization	-1.74046	0	5/97	2017,10093,10152,27236,339005	CTTN,ARPC4,ABI2,ARFIP1,WHAMMP3
ES	12_Member	GO Biological Processes	GO:0097435	supramolecular fiber organization	-1.73682	0	19/716	961,1453,2017,4193,4430,4646,4771,6709,7082,10006,10093,10152,23189,27236,54800,55114,84376,339005,440193	CD47,CSNK1D,CTTN,MDM2,MYO1B,MYO6,NF2,SPTAN1,TJP1,ABI1,ARPC4,ABI2,KANK1,ARFIP1,KLHL24,ARHGAP17,HOOK3,WHAMMP3,CCDC88C
ES	12_Member	GO Biological Processes	GO:0044089	positive regulation of cellular component biogenesis	-1.69424	0	15/529	961,1785,2017,4771,7453,9780,10093,10152,22883,23613,23636,27236,54869,64581,339005	CD47,DNM2,CTTN,NF2,WARS1,PIEZO1,ARPC4,ABI2,CLSTN1,ZMYND8,NUP62,ARFIP1,EPS8L1,CLEC7A,WHAMMP3
ES	12_Member	GO Biological Processes	GO:0008154	actin polymerization or depolymerization	-1.69277	0	8/215	2017,6709,10006,10093,10152,23189,27236,339005	CTTN,SPTAN1,ABI1,ARPC4,ABI2,KANK1,ARFIP1,WHAMMP3
ES	12_Member	GO Biological Processes	GO:0032970	regulation of actin filament-based process	-1.68731	0	12/390	961,2017,4771,6709,7082,10093,10152,23189,27236,29085,55114,339005	CD47,CTTN,NF2,SPTAN1,TJP1,ARPC4,ABI2,KANK1,ARFIP1,PHPT1,ARHGAP17,WHAMMP3
ES	12_Member	GO Biological Processes	GO:0051495	positive regulation of cytoskeleton organization	-1.6402	0	8/220	961,2017,4771,10093,10152,23636,27236,339005	CD47,CTTN,NF2,ARPC4,ABI2,NUP62,ARFIP1,WHAMMP3
ES	12_Member	GO Biological Processes	GO:0008064	regulation of actin polymerization or depolymerization	-1.57285	0	7/185	2017,6709,10093,10152,23189,27236,339005	CTTN,SPTAN1,ARPC4,ABI2,KANK1,ARFIP1,WHAMMP3
ES	12_Member	GO Biological Processes	GO:0030832	regulation of actin filament length	-1.56182	0	7/186	2017,6709,10093,10152,23189,27236,339005	CTTN,SPTAN1,ARPC4,ABI2,KANK1,ARFIP1,WHAMMP3
ES	12_Member	GO Biological Processes	GO:0030041	actin filament polymerization	-1.54003	0	7/188	2017,6709,10093,10152,23189,27236,339005	CTTN,SPTAN1,ARPC4,ABI2,KANK1,ARFIP1,WHAMMP3
ES	12_Member	GO Biological Processes	GO:1902905	positive regulation of supramolecular fiber organization	-1.38718	0	7/203	961,2017,4771,10093,10152,27236,339005	CD47,CTTN,NF2,ARPC4,ABI2,ARFIP1,WHAMMP3
ES	12_Member	GO Biological Processes	GO:0051258	protein polymerization	-1.36348	0	9/295	1453,1785,2017,6709,10093,10152,23189,27236,339005	CSNK1D,DNM2,CTTN,SPTAN1,ARPC4,ABI2,KANK1,ARFIP1,WHAMMP3
ES	12_Member	GO Biological Processes	GO:0031334	positive regulation of protein-containing complex assembly	-1.31874	0	8/255	2017,7453,9780,10093,10152,27236,64581,339005	CTTN,WARS1,PIEZO1,ARPC4,ABI2,ARFIP1,CLEC7A,WHAMMP3
ES	13_Summary	GO Biological Processes	GO:1903649	regulation of cytoplasmic transport	-3.11022	-0.377664	4/27	7260,8898,27236,404636,84376	EIPR1,MTMR2,ARFIP1,DENND10,HOOK3
ES	13_Member	GO Biological Processes	GO:1903649	regulation of cytoplasmic transport	-3.11022	-0.377664	4/27	7260,8898,27236,404636	EIPR1,MTMR2,ARFIP1,DENND10
ES	13_Member	GO Biological Processes	GO:0045022	early endosome to late endosome transport	-1.61226	0	3/40	8898,84376,404636	MTMR2,HOOK3,DENND10
ES	13_Member	GO Biological Processes	GO:0098927	vesicle-mediated transport between endosomal compartments	-1.53046	0	3/43	8898,84376,404636	MTMR2,HOOK3,DENND10
ES	14_Summary	GO Biological Processes	GO:0120033	negative regulation of plasma membrane bounded cell projection assembly	-2.8254	-0.235099	4/32	1785,5909,23189,51256,10152,23613,54662,54869,55920,2580,10498,10509,23258,55114,6709,7082,8898,9555,9735,22828,26277,55226,56155,816,2011,5792	DNM2,RAP1GAP,KANK1,TBC1D7,ABI2,ZMYND8,TBC1D13,EPS8L1,RCC2,GAK,CARM1,SEMA4B,DENND5A,ARHGAP17,SPTAN1,TJP1,MTMR2,MACROH2A1,KNTC1,SCAF8,TINF2,NAT10,TEX14,CAMK2B,MARK2,PTPRF
ES	14_Member	GO Biological Processes	GO:0120033	negative regulation of plasma membrane bounded cell projection assembly	-2.8254	-0.235099	4/32	1785,5909,23189,51256	DNM2,RAP1GAP,KANK1,TBC1D7
ES	14_Member	GO Biological Processes	GO:0120032	regulation of plasma membrane bounded cell projection assembly	-2.19523	-0.0609738	9/212	1785,5909,10152,23189,23613,51256,54662,54869,55920	DNM2,RAP1GAP,ABI2,KANK1,ZMYND8,TBC1D7,TBC1D13,EPS8L1,RCC2
ES	14_Member	GO Biological Processes	GO:0060491	regulation of cell projection assembly	-2.16951	-0.0501019	9/214	1785,5909,10152,23189,23613,51256,54662,54869,55920	DNM2,RAP1GAP,ABI2,KANK1,ZMYND8,TBC1D7,TBC1D13,EPS8L1,RCC2
ES	14_Member	GO Biological Processes	GO:0031345	negative regulation of cell projection organization	-2.12003	-0.0334881	8/180	1785,2580,5909,10498,10509,23189,23258,51256	DNM2,GAK,RAP1GAP,CARM1,SEMA4B,KANK1,DENND5A,TBC1D7
ES	14_Member	GO Biological Processes	GO:0016601	Rac protein signal transduction	-1.64118	0	3/39	1785,10152,55114	DNM2,ABI2,ARHGAP17
ES	14_Member	GO Biological Processes	GO:0051129	negative regulation of cellular component organization	-1.37916	0	18/735	1785,2580,5909,6709,7082,8898,9555,9735,10498,10509,22828,23189,23258,26277,51256,55226,55920,56155	DNM2,GAK,RAP1GAP,SPTAN1,TJP1,MTMR2,MACROH2A1,KNTC1,CARM1,SEMA4B,SCAF8,KANK1,DENND5A,TINF2,TBC1D7,NAT10,RCC2,TEX14
ES	14_Member	GO Biological Processes	GO:0120035	regulation of plasma membrane bounded cell projection organization	-1.35298	0	16/638	816,1785,2011,2580,5792,5909,10152,10498,10509,23189,23258,23613,51256,54662,54869,55920	CAMK2B,DNM2,MARK2,GAK,PTPRF,RAP1GAP,ABI2,CARM1,SEMA4B,KANK1,DENND5A,ZMYND8,TBC1D7,TBC1D13,EPS8L1,RCC2
ES	14_Member	GO Biological Processes	GO:1902743	regulation of lamellipodium organization	-1.30112	0	3/53	1785,10152,23189	DNM2,ABI2,KANK1
ES	15_Summary	GO Biological Processes	GO:0007229	integrin-mediated signaling pathway	-2.80681	-0.235099	7/108	961,3689,3911,8751,55914,55920,65979,2,780,1293,4358,7982,55790,55959,56155,1785,4008,4301,4659,4771,7082,8502,9780,23189,23513,64844,81704	CD47,ITGB2,LAMA5,ADAM15,ERBIN,RCC2,PHACTR4,A2M,DDR1,COL6A3,MPV17,ST7,CSGALNACT1,SULF2,TEX14,DNM2,LMO7,AFDN,PPP1R12A,NF2,TJP1,PKP4,PIEZO1,KANK1,SCRIB,MARCHF7,DOCK8
ES	15_Member	GO Biological Processes	GO:0007229	integrin-mediated signaling pathway	-2.80681	-0.235099	7/108	961,3689,3911,8751,55914,55920,65979	CD47,ITGB2,LAMA5,ADAM15,ERBIN,RCC2,PHACTR4
ES	15_Member	GO Biological Processes	GO:0043062	extracellular structure organization	-1.64212	0	12/396	2,780,961,1293,3689,3911,4358,7982,8751,55790,55959,56155	A2M,DDR1,CD47,COL6A3,ITGB2,LAMA5,MPV17,ST7,ADAM15,CSGALNACT1,SULF2,TEX14
ES	15_Member	GO Biological Processes	GO:0030155	regulation of cell adhesion	-1.38389	0	18/734	780,961,1785,3689,3911,4008,4301,4659,4771,7082,8502,8751,9780,23189,23513,55920,64844,81704	DDR1,CD47,DNM2,ITGB2,LAMA5,LMO7,AFDN,PPP1R12A,NF2,TJP1,PKP4,ADAM15,PIEZO1,KANK1,SCRIB,RCC2,MARCHF7,DOCK8
ES	15_Member	GO Biological Processes	GO:0030198	extracellular matrix organization	-1.32332	0	11/395	2,780,961,1293,3689,3911,4358,7982,8751,55790,55959	A2M,DDR1,CD47,COL6A3,ITGB2,LAMA5,MPV17,ST7,ADAM15,CSGALNACT1,SULF2
ES	15_Member	GO Biological Processes	GO:0045229	external encapsulating structure organization	-1.30419	0	11/398	2,780,961,1293,3689,3911,4358,7982,8751,55790,55959	A2M,DDR1,CD47,COL6A3,ITGB2,LAMA5,MPV17,ST7,ADAM15,CSGALNACT1,SULF2
ES	16_Summary	GO Biological Processes	GO:0022411	cellular component disassembly	-2.79642	-0.234926	19/565	2,780,2011,2017,2580,3920,6709,8751,9617,9941,10783,22828,55173,57231,64968,65005,81858,128308,219402,80324,124454,1974,5935,6139,6198,7453,10658,23178,27068,55226,79017,120526,132949	A2M,DDR1,MARK2,CTTN,GAK,LAMP2,SPTAN1,ADAM15,MTRF1,EXOG,NEK6,SCAF8,MRPS10,SNX14,MRPS6,MRPL9,SHARPIN,MRPL55,MTIF3,PUS1,EARS2,EIF4A2,RBM3,RPL17,RPS6KB1,WARS1,CELF1,PASK,PPA2,NAT10,GGCT,DNAJC24,AASDH
ES	16_Member	GO Biological Processes	GO:0022411	cellular component disassembly	-2.79642	-0.234926	19/565	2,780,2011,2017,2580,3920,6709,8751,9617,9941,10783,22828,55173,57231,64968,65005,81858,128308,219402	A2M,DDR1,MARK2,CTTN,GAK,LAMP2,SPTAN1,ADAM15,MTRF1,EXOG,NEK6,SCAF8,MRPS10,SNX14,MRPS6,MRPL9,SHARPIN,MRPL55,MTIF3
ES	16_Member	GO Biological Processes	GO:0140053	mitochondrial gene expression	-2.34185	-0.129159	8/165	9617,55173,64968,65005,80324,124454,128308,219402	MTRF1,MRPS10,MRPS6,MRPL9,PUS1,EARS2,MRPL55,MTIF3
ES	16_Member	GO Biological Processes	GO:0032543	mitochondrial translation	-2.2832	-0.0925595	7/134	9617,55173,64968,65005,124454,128308,219402	MTRF1,MRPS10,MRPS6,MRPL9,EARS2,MRPL55,MTIF3
ES	16_Member	GO Biological Processes	GO:0070126	mitochondrial translational termination	-1.88805	0	5/89	9617,55173,64968,65005,128308	MTRF1,MRPS10,MRPS6,MRPL9,MRPL55
ES	16_Member	GO Biological Processes	GO:0006415	translational termination	-1.60817	0	5/105	9617,55173,64968,65005,128308	MTRF1,MRPS10,MRPS6,MRPL9,MRPL55
ES	16_Member	GO Biological Processes	GO:0043043	peptide biosynthetic process	-1.59158	0	19/743	1974,5935,6139,6198,7453,9617,10658,23178,27068,55173,55226,64968,65005,79017,120526,124454,128308,132949,219402	EIF4A2,RBM3,RPL17,RPS6KB1,WARS1,MTRF1,CELF1,PASK,PPA2,MRPS10,NAT10,MRPS6,MRPL9,GGCT,DNAJC24,EARS2,MRPL55,AASDH,MTIF3
ES	16_Member	GO Biological Processes	GO:0032984	protein-containing complex disassembly	-1.41749	0	10/334	2580,3920,6709,9617,22828,55173,57231,64968,65005,128308	GAK,LAMP2,SPTAN1,MTRF1,SCAF8,MRPS10,SNX14,MRPS6,MRPL9,MRPL55
ES	17_Summary	GO Biological Processes	GO:0051650	establishment of vesicle localization	-2.75545	-0.230661	10/209	1453,1785,4430,4646,8615,29058,55291,79083,149111,157769,23636,84376,256364,2011,23233,54843,79036	CSNK1D,DNM2,MYO1B,MYO6,USO1,TMEM230,PPP6R3,MLPH,CNIH3,FAM91A1,NUP62,HOOK3,EML3,MARK2,EXOC6B,SYTL2,KXD1
ES	17_Member	GO Biological Processes	GO:0051650	establishment of vesicle localization	-2.75545	-0.230661	10/209	1453,1785,4430,4646,8615,29058,55291,79083,149111,157769	CSNK1D,DNM2,MYO1B,MYO6,USO1,TMEM230,PPP6R3,MLPH,CNIH3,FAM91A1
ES	17_Member	GO Biological Processes	GO:0051648	vesicle localization	-2.53689	-0.193194	10/224	1453,1785,4430,4646,8615,29058,55291,79083,149111,157769	CSNK1D,DNM2,MYO1B,MYO6,USO1,TMEM230,PPP6R3,MLPH,CNIH3,FAM91A1
ES	17_Member	GO Biological Processes	GO:0006903	vesicle targeting	-1.77582	0	5/95	1453,8615,55291,149111,157769	CSNK1D,USO1,PPP6R3,CNIH3,FAM91A1
ES	17_Member	GO Biological Processes	GO:0048207	vesicle targeting, rough ER to cis-Golgi	-1.70316	0	4/66	1453,8615,55291,149111	CSNK1D,USO1,PPP6R3,CNIH3
ES	17_Member	GO Biological Processes	GO:0048208	COPII vesicle coating	-1.70316	0	4/66	1453,8615,55291,149111	CSNK1D,USO1,PPP6R3,CNIH3
ES	17_Member	GO Biological Processes	GO:0051656	establishment of organelle localization	-1.68006	0	13/437	1453,1785,4430,4646,8615,23636,29058,55291,79083,84376,149111,157769,256364	CSNK1D,DNM2,MYO1B,MYO6,USO1,NUP62,TMEM230,PPP6R3,MLPH,HOOK3,CNIH3,FAM91A1,EML3
ES	17_Member	GO Biological Processes	GO:0006901	vesicle coating	-1.61951	0	4/70	1453,8615,55291,149111	CSNK1D,USO1,PPP6R3,CNIH3
ES	17_Member	GO Biological Processes	GO:0090114	COPII-coated vesicle budding	-1.56067	0	4/73	1453,8615,55291,149111	CSNK1D,USO1,PPP6R3,CNIH3
ES	17_Member	GO Biological Processes	GO:0006900	vesicle budding from membrane	-1.54702	0	5/109	1453,1785,8615,55291,149111	CSNK1D,DNM2,USO1,PPP6R3,CNIH3
ES	17_Member	GO Biological Processes	GO:0048199	vesicle targeting, to, from or within Golgi	-1.54175	0	4/74	1453,8615,55291,149111	CSNK1D,USO1,PPP6R3,CNIH3
ES	17_Member	GO Biological Processes	GO:0051640	organelle localization	-1.52693	0	17/655	1453,1785,2011,4430,4646,8615,23233,23636,29058,54843,55291,79036,79083,84376,149111,157769,256364	CSNK1D,DNM2,MARK2,MYO1B,MYO6,USO1,EXOC6B,NUP62,TMEM230,SYTL2,PPP6R3,KXD1,MLPH,HOOK3,CNIH3,FAM91A1,EML3
ES	18_Summary	GO Biological Processes	GO:0031503	protein-containing complex localization	-2.74876	-0.230661	12/283	163,1785,4983,6428,6431,9877,10212,22883,23096,23513,23636,55920,3429,8498,51496,92335,22828,79882,3841,4659,961,10559,51000	AP2B1,DNM2,OPHN1,SRSF3,SRSF6,ZC3H11A,DDX39A,CLSTN1,IQSEC2,SCRIB,NUP62,RCC2,IFI27,RANBP3,CTDSPL2,STRADA,SCAF8,ZC3H14,KPNA5,PPP1R12A,CD47,SLC35A1,SLC35B3
ES	18_Member	GO Biological Processes	GO:0031503	protein-containing complex localization	-2.74876	-0.230661	12/283	163,1785,4983,6428,6431,9877,10212,22883,23096,23513,23636,55920	AP2B1,DNM2,OPHN1,SRSF3,SRSF6,ZC3H11A,DDX39A,CLSTN1,IQSEC2,SCRIB,NUP62,RCC2
ES	18_Member	GO Biological Processes	GO:0006611	protein export from nucleus	-2.61224	-0.216836	9/183	3429,6428,6431,8498,9877,10212,23636,51496,92335	IFI27,SRSF3,SRSF6,RANBP3,ZC3H11A,DDX39A,NUP62,CTDSPL2,STRADA
ES	18_Member	GO Biological Processes	GO:0051168	nuclear export	-2.34327	-0.129159	9/201	3429,6428,6431,8498,9877,10212,23636,51496,92335	IFI27,SRSF3,SRSF6,RANBP3,ZC3H11A,DDX39A,NUP62,CTDSPL2,STRADA
ES	18_Member	GO Biological Processes	GO:0031124	mRNA 3'-end processing	-2.33291	-0.124724	6/99	6428,6431,9877,10212,22828,79882	SRSF3,SRSF6,ZC3H11A,DDX39A,SCAF8,ZC3H14
ES	18_Member	GO Biological Processes	GO:0006913	nucleocytoplasmic transport	-1.72729	0	11/340	3429,3841,4659,6428,6431,8498,9877,10212,23636,51496,92335	IFI27,KPNA5,PPP1R12A,SRSF3,SRSF6,RANBP3,ZC3H11A,DDX39A,NUP62,CTDSPL2,STRADA
ES	18_Member	GO Biological Processes	GO:0051169	nuclear transport	-1.70236	0	11/343	3429,3841,4659,6428,6431,8498,9877,10212,23636,51496,92335	IFI27,KPNA5,PPP1R12A,SRSF3,SRSF6,RANBP3,ZC3H11A,DDX39A,NUP62,CTDSPL2,STRADA
ES	18_Member	GO Biological Processes	GO:0006406	mRNA export from nucleus	-1.48886	0	5/113	6428,6431,9877,10212,23636	SRSF3,SRSF6,ZC3H11A,DDX39A,NUP62
ES	18_Member	GO Biological Processes	GO:0071427	mRNA-containing ribonucleoprotein complex export from nucleus	-1.48886	0	5/113	6428,6431,9877,10212,23636	SRSF3,SRSF6,ZC3H11A,DDX39A,NUP62
ES	18_Member	GO Biological Processes	GO:0031123	RNA 3'-end processing	-1.47539	0	6/153	6428,6431,9877,10212,22828,79882	SRSF3,SRSF6,ZC3H11A,DDX39A,SCAF8,ZC3H14
ES	18_Member	GO Biological Processes	GO:0015931	nucleobase-containing compound transport	-1.33515	0	8/253	961,6428,6431,9877,10212,10559,23636,51000	CD47,SRSF3,SRSF6,ZC3H11A,DDX39A,SLC35A1,NUP62,SLC35B3
ES	19_Summary	GO Biological Processes	GO:2001021	negative regulation of response to DNA damage stimulus	-2.7422	-0.230661	6/82	4193,10721,55010,55183,64844,220042,26277,55226,7468	MDM2,POLQ,PARPBP,RIF1,MARCHF7,DDIAS,TINF2,NAT10,NSD2
ES	19_Member	GO Biological Processes	GO:2001021	negative regulation of response to DNA damage stimulus	-2.7422	-0.230661	6/82	4193,10721,55010,55183,64844,220042	MDM2,POLQ,PARPBP,RIF1,MARCHF7,DDIAS
ES	19_Member	GO Biological Processes	GO:2000042	negative regulation of double-strand break repair via homologous recombination	-2.51611	-0.190384	3/19	10721,55010,55183	POLQ,PARPBP,RIF1
ES	19_Member	GO Biological Processes	GO:2000780	negative regulation of double-strand break repair	-1.80033	0	3/34	10721,55010,55183	POLQ,PARPBP,RIF1
ES	19_Member	GO Biological Processes	GO:0045738	negative regulation of DNA repair	-1.73354	0	3/36	10721,55010,55183	POLQ,PARPBP,RIF1
ES	19_Member	GO Biological Processes	GO:0045910	negative regulation of DNA recombination	-1.50471	0	3/44	10721,55010,55183	POLQ,PARPBP,RIF1
ES	19_Member	GO Biological Processes	GO:0010569	regulation of double-strand break repair via homologous recombination	-1.43155	0	3/47	10721,55010,55183	POLQ,PARPBP,RIF1
ES	19_Member	GO Biological Processes	GO:0051053	negative regulation of DNA metabolic process	-1.3427	0	5/124	10721,26277,55010,55183,55226	POLQ,TINF2,PARPBP,RIF1,NAT10
ES	19_Member	GO Biological Processes	GO:2000779	regulation of double-strand break repair	-1.33786	0	4/86	7468,10721,55010,55183	NSD2,POLQ,PARPBP,RIF1
ES	20_Summary	GO Biological Processes	GO:0120031	plasma membrane bounded cell projection assembly	-2.73542	-0.230661	20/616	582,1453,1785,2017,3911,4735,4983,5909,5990,9786,10152,23189,23613,51256,54662,54869,55920,56171,221322,401024,25914	BBS1,CSNK1D,DNM2,CTTN,LAMA5,SEPTIN2,OPHN1,RAP1GAP,RFX2,KIAA0586,ABI2,KANK1,ZMYND8,TBC1D7,TBC1D13,EPS8L1,RCC2,DNAH7,TBC1D32,FSIP2,RTTN
ES	20_Member	GO Biological Processes	GO:0120031	plasma membrane bounded cell projection assembly	-2.73542	-0.230661	20/616	582,1453,1785,2017,3911,4735,4983,5909,5990,9786,10152,23189,23613,51256,54662,54869,55920,56171,221322,401024	BBS1,CSNK1D,DNM2,CTTN,LAMA5,SEPTIN2,OPHN1,RAP1GAP,RFX2,KIAA0586,ABI2,KANK1,ZMYND8,TBC1D7,TBC1D13,EPS8L1,RCC2,DNAH7,TBC1D32,FSIP2
ES	20_Member	GO Biological Processes	GO:0030031	cell projection assembly	-2.62325	-0.216836	20/630	582,1453,1785,2017,3911,4735,4983,5909,5990,9786,10152,23189,23613,51256,54662,54869,55920,56171,221322,401024	BBS1,CSNK1D,DNM2,CTTN,LAMA5,SEPTIN2,OPHN1,RAP1GAP,RFX2,KIAA0586,ABI2,KANK1,ZMYND8,TBC1D7,TBC1D13,EPS8L1,RCC2,DNAH7,TBC1D32,FSIP2
ES	20_Member	GO Biological Processes	GO:1905515	non-motile cilium assembly	-1.99787	0	4/54	582,1453,1785,221322	BBS1,CSNK1D,DNM2,TBC1D32
ES	20_Member	GO Biological Processes	GO:0061512	protein localization to cilium	-1.81717	0	4/61	582,1453,221322,401024	BBS1,CSNK1D,TBC1D32,FSIP2
ES	20_Member	GO Biological Processes	GO:0044782	cilium organization	-1.68722	0	13/436	582,1453,1785,3911,4735,5990,9786,25914,51256,54662,56171,221322,401024	BBS1,CSNK1D,DNM2,LAMA5,SEPTIN2,RFX2,KIAA0586,RTTN,TBC1D7,TBC1D13,DNAH7,TBC1D32,FSIP2
ES	20_Member	GO Biological Processes	GO:0060271	cilium assembly	-1.50673	0	12/415	582,1453,1785,3911,4735,5990,9786,51256,54662,56171,221322,401024	BBS1,CSNK1D,DNM2,LAMA5,SEPTIN2,RFX2,KIAA0586,TBC1D7,TBC1D13,DNAH7,TBC1D32,FSIP2
IR	1_Summary	GO Biological Processes	GO:1905820	positive regulation of chromosome separation	-4.16613	-0.16586	3/17	4926,9700,51433,1453,2071,4176,5129,5719,8558,9510,51547,80169,25777,27229,5902,6773	NUMA1,ESPL1,ANAPC5,CSNK1D,ERCC3,MCM7,CDK18,PSMD13,CDK10,ADAMTS1,SIRT7,CTC1,SUN2,TUBGCP4,RANBP1,STAT2
IR	1_Member	GO Biological Processes	GO:1905820	positive regulation of chromosome separation	-4.16613	-0.16586	3/17	4926,9700,51433	NUMA1,ESPL1,ANAPC5
IR	1_Member	GO Biological Processes	GO:0044772	mitotic cell cycle phase transition	-3.87034	-0.16586	11/595	1453,2071,4176,5129,5719,8558,9510,9700,51433,51547,80169	CSNK1D,ERCC3,MCM7,CDK18,PSMD13,CDK10,ADAMTS1,ESPL1,ANAPC5,SIRT7,CTC1
IR	1_Member	GO Biological Processes	GO:0044770	cell cycle phase transition	-3.59177	-0.16586	11/641	1453,2071,4176,5129,5719,8558,9510,9700,51433,51547,80169	CSNK1D,ERCC3,MCM7,CDK18,PSMD13,CDK10,ADAMTS1,ESPL1,ANAPC5,SIRT7,CTC1
IR	1_Member	GO Biological Processes	GO:1901992	positive regulation of mitotic cell cycle phase transition	-3.02185	0	4/91	8558,9510,9700,51433	CDK10,ADAMTS1,ESPL1,ANAPC5
IR	1_Member	GO Biological Processes	GO:1901990	regulation of mitotic cell cycle phase transition	-2.90844	0	8/439	1453,2071,5719,8558,9510,9700,51433,80169	CSNK1D,ERCC3,PSMD13,CDK10,ADAMTS1,ESPL1,ANAPC5,CTC1
IR	1_Member	GO Biological Processes	GO:0051321	meiotic cell cycle	-2.89124	0	6/250	4926,5719,9700,25777,27229,51547	NUMA1,PSMD13,ESPL1,SUN2,TUBGCP4,SIRT7
IR	1_Member	GO Biological Processes	GO:1901989	positive regulation of cell cycle phase transition	-2.76148	0	4/107	8558,9510,9700,51433	CDK10,ADAMTS1,ESPL1,ANAPC5
IR	1_Member	GO Biological Processes	GO:1901987	regulation of cell cycle phase transition	-2.67712	0	8/478	1453,2071,5719,8558,9510,9700,51433,80169	CSNK1D,ERCC3,PSMD13,CDK10,ADAMTS1,ESPL1,ANAPC5,CTC1
IR	1_Member	GO Biological Processes	GO:0045931	positive regulation of mitotic cell cycle	-2.60659	0	4/118	8558,9510,9700,51433	CDK10,ADAMTS1,ESPL1,ANAPC5
IR	1_Member	GO Biological Processes	GO:0090068	positive regulation of cell cycle process	-2.474	0	6/303	4926,5902,8558,9510,9700,51433	NUMA1,RANBP1,CDK10,ADAMTS1,ESPL1,ANAPC5
IR	1_Member	GO Biological Processes	GO:0010564	regulation of cell cycle process	-2.3414	0	10/789	1453,2071,4926,5719,5902,8558,9510,9700,51433,80169	CSNK1D,ERCC3,NUMA1,PSMD13,RANBP1,CDK10,ADAMTS1,ESPL1,ANAPC5,CTC1
IR	1_Member	GO Biological Processes	GO:0033045	regulation of sister chromatid segregation	-2.32285	0	3/71	4926,9700,51433	NUMA1,ESPL1,ANAPC5
IR	1_Member	GO Biological Processes	GO:1905818	regulation of chromosome separation	-2.32285	0	3/71	4926,9700,51433	NUMA1,ESPL1,ANAPC5
IR	1_Member	GO Biological Processes	GO:0007346	regulation of mitotic cell cycle	-2.05725	0	8/608	1453,2071,5719,8558,9510,9700,51433,80169	CSNK1D,ERCC3,PSMD13,CDK10,ADAMTS1,ESPL1,ANAPC5,CTC1
IR	1_Member	GO Biological Processes	GO:0051983	regulation of chromosome segregation	-2.05154	0	3/89	4926,9700,51433	NUMA1,ESPL1,ANAPC5
IR	1_Member	GO Biological Processes	GO:0048285	organelle fission	-2.03797	0	7/490	4926,5719,5902,6773,9700,51433,51547	NUMA1,PSMD13,RANBP1,STAT2,ESPL1,ANAPC5,SIRT7
IR	1_Member	GO Biological Processes	GO:0051304	chromosome separation	-1.97454	0	3/95	4926,9700,51433	NUMA1,ESPL1,ANAPC5
IR	1_Member	GO Biological Processes	GO:0045787	positive regulation of cell cycle	-1.93059	0	6/395	4926,5902,8558,9510,9700,51433	NUMA1,RANBP1,CDK10,ADAMTS1,ESPL1,ANAPC5
IR	1_Member	GO Biological Processes	GO:0140014	mitotic nuclear division	-1.83716	0	5/300	4926,5902,9700,51433,51547	NUMA1,RANBP1,ESPL1,ANAPC5,SIRT7
IR	1_Member	GO Biological Processes	GO:0000280	nuclear division	-1.72196	0	6/440	4926,5719,5902,9700,51433,51547	NUMA1,PSMD13,RANBP1,ESPL1,ANAPC5,SIRT7
IR	1_Member	GO Biological Processes	GO:0007127	meiosis I	-1.69493	0	3/121	5719,9700,51547	PSMD13,ESPL1,SIRT7
IR	1_Member	GO Biological Processes	GO:0061982	meiosis I cell cycle process	-1.64913	0	3/126	5719,9700,51547	PSMD13,ESPL1,SIRT7
IR	1_Member	GO Biological Processes	GO:0098813	nuclear chromosome segregation	-1.36471	0	4/276	4926,9700,51433,51547	NUMA1,ESPL1,ANAPC5,SIRT7
IR	1_Member	GO Biological Processes	GO:0000070	mitotic sister chromatid segregation	-1.3398	0	3/167	4926,9700,51433	NUMA1,ESPL1,ANAPC5
IR	2_Summary	GO Biological Processes	GO:0006896	Golgi to vacuole transport	-4.01534	-0.16586	3/19	1201,2580,8906,23062,1453,25839,90522,10311,4926,23241,25777,55627	CLN3,GAK,AP1G2,GGA2,CSNK1D,COG4,YIF1B,VPS26C,NUMA1,PACS2,SUN2,SMPD4
IR	2_Member	GO Biological Processes	GO:0006896	Golgi to vacuole transport	-4.01534	-0.16586	3/19	1201,2580,8906	CLN3,GAK,AP1G2
IR	2_Member	GO Biological Processes	GO:0006892	post-Golgi vesicle-mediated transport	-2.76148	0	4/107	1201,2580,8906,23062	CLN3,GAK,AP1G2,GGA2
IR	2_Member	GO Biological Processes	GO:0048193	Golgi vesicle transport	-2.64371	0	7/378	1201,1453,2580,8906,23062,25839,90522	CLN3,CSNK1D,GAK,AP1G2,GGA2,COG4,YIF1B
IR	2_Member	GO Biological Processes	GO:0098876	vesicle-mediated transport to the plasma membrane	-1.97454	0	3/95	1201,10311,23062	CLN3,VPS26C,GGA2
IR	2_Member	GO Biological Processes	GO:1990778	protein localization to cell periphery	-1.67223	0	5/331	1201,2580,4926,23062,23241	CLN3,GAK,NUMA1,GGA2,PACS2
IR	2_Member	GO Biological Processes	GO:0010256	endomembrane system organization	-1.53325	0	6/487	1201,1453,2580,25777,25839,55627	CLN3,CSNK1D,GAK,SUN2,COG4,SMPD4
IR	2_Member	GO Biological Processes	GO:0007030	Golgi organization	-1.4484	0	3/151	1453,2580,25839	CSNK1D,GAK,COG4
IR	2_Member	GO Biological Processes	GO:0007034	vacuolar transport	-1.42701	0	3/154	1201,2580,8906	CLN3,GAK,AP1G2
IR	2_Member	GO Biological Processes	GO:0072659	protein localization to plasma membrane	-1.35994	0	4/277	1201,2580,23062,23241	CLN3,GAK,GGA2,PACS2
IR	3_Summary	GO Biological Processes	GO:0006360	transcription by RNA polymerase I	-3.50136	-0.16586	4/68	2071,2966,25926,51547,1736,7536,8996,64745,317781,55197,56931,79587	ERCC3,GTF2H2,NOL11,SIRT7,DKC1,SF1,NOL3,METTL17,DDX51,RPRD1A,DUS3L,CARS2
IR	3_Member	GO Biological Processes	GO:0006360	transcription by RNA polymerase I	-3.50136	-0.16586	4/68	2071,2966,25926,51547	ERCC3,GTF2H2,NOL11,SIRT7
IR	3_Member	GO Biological Processes	GO:0022613	ribonucleoprotein complex biogenesis	-2.11742	0	7/473	1736,7536,8996,25926,51547,64745,317781	DKC1,SF1,NOL3,NOL11,SIRT7,METTL17,DDX51
IR	3_Member	GO Biological Processes	GO:0098781	ncRNA transcription	-1.81444	0	3/109	25926,51547,55197	NOL11,SIRT7,RPRD1A
IR	3_Member	GO Biological Processes	GO:0042254	ribosome biogenesis	-1.79804	0	5/307	1736,25926,51547,64745,317781	DKC1,NOL11,SIRT7,METTL17,DDX51
IR	3_Member	GO Biological Processes	GO:0006364	rRNA processing	-1.62422	0	4/228	1736,25926,51547,317781	DKC1,NOL11,SIRT7,DDX51
IR	3_Member	GO Biological Processes	GO:0016072	rRNA metabolic process	-1.56472	0	4/238	1736,25926,51547,317781	DKC1,NOL11,SIRT7,DDX51
IR	3_Member	GO Biological Processes	GO:0034660	ncRNA metabolic process	-1.50733	0	6/494	1736,25926,51547,56931,79587,317781	DKC1,NOL11,SIRT7,DUS3L,CARS2,DDX51
IR	3_Member	GO Biological Processes	GO:0034470	ncRNA processing	-1.36933	0	5/400	1736,25926,51547,56931,317781	DKC1,NOL11,SIRT7,DUS3L,DDX51
IR	4_Summary	GO Biological Processes	GO:0033044	regulation of chromosome organization	-3.46441	-0.16586	7/273	1736,2966,4926,9700,26277,51433,80169,7168,9647,89848,2071	DKC1,GTF2H2,NUMA1,ESPL1,TINF2,ANAPC5,CTC1,TPM1,PPM1F,FCHSD1,ERCC3
IR	4_Member	GO Biological Processes	GO:0033044	regulation of chromosome organization	-3.46441	-0.16586	7/273	1736,2966,4926,9700,26277,51433,80169	DKC1,GTF2H2,NUMA1,ESPL1,TINF2,ANAPC5,CTC1
IR	4_Member	GO Biological Processes	GO:0010638	positive regulation of organelle organization	-2.15722	0	8/584	1736,2966,4926,7168,9647,9700,51433,89848	DKC1,GTF2H2,NUMA1,TPM1,PPM1F,ESPL1,ANAPC5,FCHSD1
IR	4_Member	GO Biological Processes	GO:0031334	positive regulation of protein-containing complex assembly	-1.4705	0	4/255	2071,2966,4926,89848	ERCC3,GTF2H2,NUMA1,FCHSD1
IR	4_Member	GO Biological Processes	GO:0044089	positive regulation of cellular component biogenesis	-1.3853	0	6/529	2071,2966,4926,7168,9647,89848	ERCC3,GTF2H2,NUMA1,TPM1,PPM1F,FCHSD1
IR	4_Member	GO Biological Processes	GO:2001252	positive regulation of chromosome organization	-1.35917	0	3/164	1736,2966,4926	DKC1,GTF2H2,NUMA1
IR	5_Summary	GO Biological Processes	GO:0006283	transcription-coupled nucleotide-excision repair	-3.38336	-0.16586	4/73	2071,2966,3150,10987,4176,51547,55215,84268,197370,257218,6046,6601	ERCC3,GTF2H2,HMGN1,COPS5,MCM7,SIRT7,FANCI,RPAIN,NSMCE1,SHPRH,BRD2,SMARCC2
IR	5_Member	GO Biological Processes	GO:0006283	transcription-coupled nucleotide-excision repair	-3.38336	-0.16586	4/73	2071,2966,3150,10987	ERCC3,GTF2H2,HMGN1,COPS5
IR	5_Member	GO Biological Processes	GO:0006281	DNA repair	-3.37811	-0.16586	10/571	2071,2966,3150,4176,10987,51547,55215,84268,197370,257218	ERCC3,GTF2H2,HMGN1,MCM7,COPS5,SIRT7,FANCI,RPAIN,NSMCE1,SHPRH
IR	5_Member	GO Biological Processes	GO:0006289	nucleotide-excision repair	-2.71752	0	4/110	2071,2966,3150,10987	ERCC3,GTF2H2,HMGN1,COPS5
IR	5_Member	GO Biological Processes	GO:0071824	protein-DNA complex subunit organization	-2.63547	0	6/281	2071,2966,4176,6046,6601,257218	ERCC3,GTF2H2,MCM7,BRD2,SMARCC2,SHPRH
IR	5_Member	GO Biological Processes	GO:0065004	protein-DNA complex assembly	-2.22068	0	5/241	2071,2966,4176,6046,257218	ERCC3,GTF2H2,MCM7,BRD2,SHPRH
IR	5_Member	GO Biological Processes	GO:0032508	DNA duplex unwinding	-1.83582	0	3/107	2071,2966,4176	ERCC3,GTF2H2,MCM7
IR	5_Member	GO Biological Processes	GO:0032392	DNA geometric change	-1.76288	0	3/114	2071,2966,4176	ERCC3,GTF2H2,MCM7
IR	5_Member	GO Biological Processes	GO:0006354	DNA-templated transcription, elongation	-1.71387	0	3/119	2071,2966,3150	ERCC3,GTF2H2,HMGN1
IR	5_Member	GO Biological Processes	GO:0071103	DNA conformation change	-1.57161	0	5/352	2071,2966,4176,6046,257218	ERCC3,GTF2H2,MCM7,BRD2,SHPRH
IR	6_Summary	GO Biological Processes	GO:0007051	spindle organization	-3.36138	-0.16586	6/203	1453,4926,8841,9700,25777,27229,5902,79925,84942,23189,89848	CSNK1D,NUMA1,HDAC3,ESPL1,SUN2,TUBGCP4,RANBP1,SPEF2,WDR73,KANK1,FCHSD1
IR	6_Member	GO Biological Processes	GO:0007051	spindle organization	-3.36138	-0.16586	6/203	1453,4926,8841,9700,25777,27229	CSNK1D,NUMA1,HDAC3,ESPL1,SUN2,TUBGCP4
IR	6_Member	GO Biological Processes	GO:0000226	microtubule cytoskeleton organization	-2.57965	0	9/610	1453,4926,5902,8841,9700,25777,27229,79925,84942	CSNK1D,NUMA1,RANBP1,HDAC3,ESPL1,SUN2,TUBGCP4,SPEF2,WDR73
IR	6_Member	GO Biological Processes	GO:0031122	cytoplasmic microtubule organization	-2.48871	0	3/62	4926,27229,84942	NUMA1,TUBGCP4,WDR73
IR	6_Member	GO Biological Processes	GO:0051225	spindle assembly	-2.39683	0	4/135	1453,4926,8841,27229	CSNK1D,NUMA1,HDAC3,TUBGCP4
IR	6_Member	GO Biological Processes	GO:0046785	microtubule polymerization	-2.20913	0	3/78	1453,4926,27229	CSNK1D,NUMA1,TUBGCP4
IR	6_Member	GO Biological Processes	GO:0051258	protein polymerization	-1.86583	0	5/295	1453,4926,23189,27229,89848	CSNK1D,NUMA1,KANK1,TUBGCP4,FCHSD1
IR	6_Member	GO Biological Processes	GO:0031109	microtubule polymerization or depolymerization	-1.74298	0	3/116	1453,4926,27229	CSNK1D,NUMA1,TUBGCP4
IR	6_Member	GO Biological Processes	GO:0006997	nucleus organization	-1.64023	0	3/127	4926,25777,84942	NUMA1,SUN2,WDR73
IR	6_Member	GO Biological Processes	GO:1902850	microtubule cytoskeleton organization involved in mitosis	-1.48523	0	3/146	4926,9700,25777	NUMA1,ESPL1,SUN2
IR	7_Summary	GO Biological Processes	GO:0006487	protein N-linked glycosylation	-3.36082	-0.16586	4/74	6482,8818,9526,84920,55627,4833,51181,197258	ST3GAL1,DPM2,MPDU1,ALG10,SMPD4,NME4,DCXR,FCSK
IR	7_Member	GO Biological Processes	GO:0006487	protein N-linked glycosylation	-3.36082	-0.16586	4/74	6482,8818,9526,84920	ST3GAL1,DPM2,MPDU1,ALG10
IR	7_Member	GO Biological Processes	GO:0006664	glycolipid metabolic process	-1.79349	0	3/111	6482,8818,55627	ST3GAL1,DPM2,SMPD4
IR	7_Member	GO Biological Processes	GO:1903509	liposaccharide metabolic process	-1.78318	0	3/112	6482,8818,55627	ST3GAL1,DPM2,SMPD4
IR	7_Member	GO Biological Processes	GO:0006486	protein glycosylation	-1.48116	0	4/253	6482,8818,9526,84920	ST3GAL1,DPM2,MPDU1,ALG10
IR	7_Member	GO Biological Processes	GO:0043413	macromolecule glycosylation	-1.48116	0	4/253	6482,8818,9526,84920	ST3GAL1,DPM2,MPDU1,ALG10
IR	7_Member	GO Biological Processes	GO:0046467	membrane lipid biosynthetic process	-1.47032	0	3/148	6482,8818,55627	ST3GAL1,DPM2,SMPD4
IR	7_Member	GO Biological Processes	GO:0070085	glycosylation	-1.41373	0	4/266	6482,8818,9526,84920	ST3GAL1,DPM2,MPDU1,ALG10
IR	7_Member	GO Biological Processes	GO:1901137	carbohydrate derivative biosynthetic process	-1.34231	0	7/684	4833,6482,8818,9526,51181,84920,197258	NME4,ST3GAL1,DPM2,MPDU1,DCXR,ALG10,FCSK
IR	8_Summary	GO Biological Processes	GO:0051640	organelle localization	-2.92319	0	10/655	1201,1453,4926,5871,6284,9700,23241,25777,79789,117177	CLN3,CSNK1D,NUMA1,MAP4K2,S100A13,ESPL1,PACS2,SUN2,CLMN,RAB3IP
IR	8_Member	GO Biological Processes	GO:0051640	organelle localization	-2.92319	0	10/655	1201,1453,4926,5871,6284,9700,23241,25777,79789,117177	CLN3,CSNK1D,NUMA1,MAP4K2,S100A13,ESPL1,PACS2,SUN2,CLMN,RAB3IP
IR	8_Member	GO Biological Processes	GO:0051656	establishment of organelle localization	-2.92102	0	8/437	1201,1453,4926,5871,6284,9700,25777,79789	CLN3,CSNK1D,NUMA1,MAP4K2,S100A13,ESPL1,SUN2,CLMN
IR	8_Member	GO Biological Processes	GO:0140056	organelle localization by membrane tethering	-2.03008	0	4/172	1201,1453,23241,117177	CLN3,CSNK1D,PACS2,RAB3IP
IR	8_Member	GO Biological Processes	GO:0022406	membrane docking	-1.95484	0	4/181	1201,1453,23241,117177	CLN3,CSNK1D,PACS2,RAB3IP
IR	9_Summary	GO Biological Processes	GO:0032210	regulation of telomere maintenance via telomerase	-2.70703	0	3/52	1736,26277,80169,8558,8996,9700,23189	DKC1,TINF2,CTC1,CDK10,NOL3,ESPL1,KANK1
IR	9_Member	GO Biological Processes	GO:0032210	regulation of telomere maintenance via telomerase	-2.70703	0	3/52	1736,26277,80169	DKC1,TINF2,CTC1
IR	9_Member	GO Biological Processes	GO:1904356	regulation of telomere maintenance via telomere lengthening	-2.52915	0	3/60	1736,26277,80169	DKC1,TINF2,CTC1
IR	9_Member	GO Biological Processes	GO:0007004	telomere maintenance via telomerase	-2.37544	0	3/68	1736,26277,80169	DKC1,TINF2,CTC1
IR	9_Member	GO Biological Processes	GO:0006278	RNA-dependent DNA biosynthetic process	-2.25643	0	3/75	1736,26277,80169	DKC1,TINF2,CTC1
IR	9_Member	GO Biological Processes	GO:0010639	negative regulation of organelle organization	-2.19695	0	6/346	8558,8996,9700,23189,26277,80169	CDK10,NOL3,ESPL1,KANK1,TINF2,CTC1
IR	9_Member	GO Biological Processes	GO:0032204	regulation of telomere maintenance	-2.19381	0	3/79	1736,26277,80169	DKC1,TINF2,CTC1
IR	9_Member	GO Biological Processes	GO:0010833	telomere maintenance via telomere lengthening	-2.1787	0	3/80	1736,26277,80169	DKC1,TINF2,CTC1
IR	9_Member	GO Biological Processes	GO:2001251	negative regulation of chromosome organization	-2.02524	0	3/91	9700,26277,80169	ESPL1,TINF2,CTC1
IR	9_Member	GO Biological Processes	GO:2000278	regulation of DNA biosynthetic process	-1.79349	0	3/111	1736,26277,80169	DKC1,TINF2,CTC1
IR	9_Member	GO Biological Processes	GO:0000723	telomere maintenance	-1.37898	0	3/161	1736,26277,80169	DKC1,TINF2,CTC1
IR	10_Summary	GO Biological Processes	GO:0051493	regulation of cytoskeleton organization	-2.48959	0	8/513	27,1201,4926,7168,8558,9647,23189,89848,1453,1465,27229,84942,4637,25777	ABL2,CLN3,NUMA1,TPM1,CDK10,PPM1F,KANK1,FCHSD1,CSNK1D,CSRP1,TUBGCP4,WDR73,MYL6,SUN2
IR	10_Member	GO Biological Processes	GO:0051493	regulation of cytoskeleton organization	-2.48959	0	8/513	27,1201,4926,7168,8558,9647,23189,89848	ABL2,CLN3,NUMA1,TPM1,CDK10,PPM1F,KANK1,FCHSD1
IR	10_Member	GO Biological Processes	GO:0032956	regulation of actin cytoskeleton organization	-2.15599	0	6/353	27,7168,8558,9647,23189,89848	ABL2,TPM1,CDK10,PPM1F,KANK1,FCHSD1
IR	10_Member	GO Biological Processes	GO:0097435	supramolecular fiber organization	-2.1315	0	9/716	1453,1465,4926,7168,9647,23189,27229,84942,89848	CSNK1D,CSRP1,NUMA1,TPM1,PPM1F,KANK1,TUBGCP4,WDR73,FCHSD1
IR	10_Member	GO Biological Processes	GO:0032970	regulation of actin filament-based process	-1.95573	0	6/390	27,7168,8558,9647,23189,89848	ABL2,TPM1,CDK10,PPM1F,KANK1,FCHSD1
IR	10_Member	GO Biological Processes	GO:0030029	actin filament-based process	-1.85859	0	9/794	27,1465,4637,7168,8558,9647,23189,25777,89848	ABL2,CSRP1,MYL6,TPM1,CDK10,PPM1F,KANK1,SUN2,FCHSD1
IR	10_Member	GO Biological Processes	GO:1902905	positive regulation of supramolecular fiber organization	-1.78842	0	4/203	4926,7168,9647,89848	NUMA1,TPM1,PPM1F,FCHSD1
IR	10_Member	GO Biological Processes	GO:0051495	positive regulation of cytoskeleton organization	-1.67424	0	4/220	4926,7168,9647,89848	NUMA1,TPM1,PPM1F,FCHSD1
IR	10_Member	GO Biological Processes	GO:1902903	regulation of supramolecular fiber organization	-1.49156	0	5/370	4926,7168,9647,23189,89848	NUMA1,TPM1,PPM1F,KANK1,FCHSD1
IR	10_Member	GO Biological Processes	GO:0110053	regulation of actin filament organization	-1.37917	0	4/273	7168,9647,23189,89848	TPM1,PPM1F,KANK1,FCHSD1
IR	10_Member	GO Biological Processes	GO:0030036	actin cytoskeleton organization	-1.30907	0	7/696	27,1465,7168,8558,9647,23189,89848	ABL2,CSRP1,TPM1,CDK10,PPM1F,KANK1,FCHSD1
IR	11_Summary	GO Biological Processes	GO:0035567	non-canonical Wnt signaling pathway	-2.20547	0	4/153	1453,4343,5330,5719,1736,23185,23189,57658,6050	CSNK1D,MOV10,PLCB2,PSMD13,DKC1,LARP4B,KANK1,CALCOCO1,RNH1
IR	11_Member	GO Biological Processes	GO:0035567	non-canonical Wnt signaling pathway	-2.20547	0	4/153	1453,4343,5330,5719	CSNK1D,MOV10,PLCB2,PSMD13
IR	11_Member	GO Biological Processes	GO:0043487	regulation of RNA stability	-1.82426	0	4/198	1736,4343,5719,23185	DKC1,MOV10,PSMD13,LARP4B
IR	11_Member	GO Biological Processes	GO:0090263	positive regulation of canonical Wnt signaling pathway	-1.47774	0	3/147	1453,5719,23189	CSNK1D,PSMD13,KANK1
IR	11_Member	GO Biological Processes	GO:0016055	Wnt signaling pathway	-1.43958	0	6/513	1453,4343,5330,5719,23189,57658	CSNK1D,MOV10,PLCB2,PSMD13,KANK1,CALCOCO1
IR	11_Member	GO Biological Processes	GO:0198738	cell-cell signaling by wnt	-1.43266	0	6/515	1453,4343,5330,5719,23189,57658	CSNK1D,MOV10,PLCB2,PSMD13,KANK1,CALCOCO1
IR	11_Member	GO Biological Processes	GO:0006401	RNA catabolic process	-1.30559	0	5/417	1736,4343,5719,6050,23185	DKC1,MOV10,PSMD13,RNH1,LARP4B
IR	12_Summary	GO Biological Processes	GO:0035023	regulation of Rho protein signal transduction	-2.1062	0	3/85	27,23189,56882,23550,4343,6284,7168	ABL2,KANK1,CDC42SE1,PSD4,MOV10,S100A13,TPM1
IR	12_Member	GO Biological Processes	GO:0035023	regulation of Rho protein signal transduction	-2.1062	0	3/85	27,23189,56882	ABL2,KANK1,CDC42SE1
IR	12_Member	GO Biological Processes	GO:0046578	regulation of Ras protein signal transduction	-1.87632	0	4/191	27,23189,23550,56882	ABL2,KANK1,PSD4,CDC42SE1
IR	12_Member	GO Biological Processes	GO:0022604	regulation of cell morphogenesis	-1.8091	0	5/305	4343,6284,7168,23189,56882	MOV10,S100A13,TPM1,KANK1,CDC42SE1
IR	12_Member	GO Biological Processes	GO:0007266	Rho protein signal transduction	-1.57183	0	3/135	27,23189,56882	ABL2,KANK1,CDC42SE1
IR	12_Member	GO Biological Processes	GO:0008360	regulation of cell shape	-1.4484	0	3/151	6284,7168,56882	S100A13,TPM1,CDC42SE1
IR	13_Summary	GO Biological Processes	GO:0007254	JNK cascade	-1.88395	0	4/190	5871,7786,8841,10987,1201,2907,8996,51547,197370	MAP4K2,MAP3K12,HDAC3,COPS5,CLN3,GRINA,NOL3,SIRT7,NSMCE1
IR	13_Member	GO Biological Processes	GO:0007254	JNK cascade	-1.88395	0	4/190	5871,7786,8841,10987	MAP4K2,MAP3K12,HDAC3,COPS5
IR	13_Member	GO Biological Processes	GO:0080135	regulation of cellular response to stress	-1.71432	0	8/702	1201,2907,5871,8841,8996,10987,51547,197370	CLN3,GRINA,MAP4K2,HDAC3,NOL3,COPS5,SIRT7,NSMCE1
IR	13_Member	GO Biological Processes	GO:0046328	regulation of JNK cascade	-1.614	0	3/130	5871,8841,10987	MAP4K2,HDAC3,COPS5
IR	13_Member	GO Biological Processes	GO:0051403	stress-activated MAPK cascade	-1.42891	0	4/263	5871,7786,8841,10987	MAP4K2,MAP3K12,HDAC3,COPS5
IR	13_Member	GO Biological Processes	GO:0031098	stress-activated protein kinase signaling cascade	-1.35519	0	4/278	5871,7786,8841,10987	MAP4K2,MAP3K12,HDAC3,COPS5
IR	14_Summary	GO Biological Processes	GO:0006397	mRNA processing	-1.80096	0	7/546	2071,2966,7536,8996,10180,10212,55197,1736	ERCC3,GTF2H2,SF1,NOL3,RBM6,DDX39A,RPRD1A,DKC1
IR	14_Member	GO Biological Processes	GO:0006397	mRNA processing	-1.80096	0	7/546	2071,2966,7536,8996,10180,10212,55197	ERCC3,GTF2H2,SF1,NOL3,RBM6,DDX39A,RPRD1A
IR	14_Member	GO Biological Processes	GO:0031123	RNA 3'-end processing	-1.43408	0	3/153	1736,10212,55197	DKC1,DDX39A,RPRD1A
IR	15_Summary	GO Biological Processes	GO:1903827	regulation of cellular protein localization	-1.79313	0	7/548	1201,1736,4926,8841,9647,51547,79752,79651,7786,8242,27005	CLN3,DKC1,NUMA1,HDAC3,PPM1F,SIRT7,ZFAND1,RHBDF2,MAP3K12,KDM5C,USP21
IR	15_Member	GO Biological Processes	GO:1903827	regulation of cellular protein localization	-1.79313	0	7/548	1201,1736,4926,8841,9647,51547,79752	CLN3,DKC1,NUMA1,HDAC3,PPM1F,SIRT7,ZFAND1
IR	15_Member	GO Biological Processes	GO:0070201	regulation of establishment of protein localization	-1.69491	0	7/574	1201,1736,8841,9647,51547,79651,79752	CLN3,DKC1,HDAC3,PPM1F,SIRT7,RHBDF2,ZFAND1
IR	15_Member	GO Biological Processes	GO:0016570	histone modification	-1.67535	0	6/451	7786,8242,8841,9647,27005,51547	MAP3K12,KDM5C,HDAC3,PPM1F,USP21,SIRT7
IR	15_Member	GO Biological Processes	GO:0016569	covalent chromatin modification	-1.62225	0	6/464	7786,8242,8841,9647,27005,51547	MAP3K12,KDM5C,HDAC3,PPM1F,USP21,SIRT7
IR	15_Member	GO Biological Processes	GO:0051223	regulation of protein transport	-1.32075	0	6/549	1201,8841,9647,51547,79651,79752	CLN3,HDAC3,PPM1F,SIRT7,RHBDF2,ZFAND1
IR	16_Summary	GO Biological Processes	GO:0006650	glycerophospholipid metabolic process	-1.59953	0	5/346	1201,5330,8818,55627,57153	CLN3,PLCB2,DPM2,SMPD4,SLC44A2
IR	16_Member	GO Biological Processes	GO:0006650	glycerophospholipid metabolic process	-1.59953	0	5/346	1201,5330,8818,55627,57153	CLN3,PLCB2,DPM2,SMPD4,SLC44A2
IR	17_Summary	GO Biological Processes	GO:0030048	actin filament-based movement	-1.45565	0	3/150	4637,7168,25777	MYL6,TPM1,SUN2
IR	17_Member	GO Biological Processes	GO:0030048	actin filament-based movement	-1.45565	0	3/150	4637,7168,25777	MYL6,TPM1,SUN2
IR	18_Summary	GO Biological Processes	GO:0010821	regulation of mitochondrion organization	-1.4484	0	3/151	6773,8996,51547,4705,28976,55735	STAT2,NOL3,SIRT7,NDUFA10,ACAD9,DNAJC11
IR	18_Member	GO Biological Processes	GO:0010821	regulation of mitochondrion organization	-1.4484	0	3/151	6773,8996,51547	STAT2,NOL3,SIRT7
IR	18_Member	GO Biological Processes	GO:0007005	mitochondrion organization	-1.3239	0	6/548	4705,6773,8996,28976,51547,55735	NDUFA10,STAT2,NOL3,ACAD9,SIRT7,DNAJC11
IR	19_Summary	GO Biological Processes	GO:0006261	DNA-dependent DNA replication	-1.39925	0	3/158	4176,51547,84268,80169	MCM7,SIRT7,RPAIN,CTC1
IR	19_Member	GO Biological Processes	GO:0006261	DNA-dependent DNA replication	-1.39925	0	3/158	4176,51547,84268	MCM7,SIRT7,RPAIN
IR	19_Member	GO Biological Processes	GO:0006260	DNA replication	-1.34107	0	4/281	4176,51547,80169,84268	MCM7,SIRT7,CTC1,RPAIN
IR	20_Summary	GO Biological Processes	GO:0000082	G1/S transition of mitotic cell cycle	-1.36951	0	4/275	4176,5129,8558,9510	MCM7,CDK18,CDK10,ADAMTS1
IR	20_Member	GO Biological Processes	GO:0000082	G1/S transition of mitotic cell cycle	-1.36951	0	4/275	4176,5129,8558,9510	MCM7,CDK18,CDK10,ADAMTS1
A5	1_Summary	GO Biological Processes	GO:0043484	regulation of RNA splicing	-4.14766	0	4/145	5935,7009,7536,10922,5720	RBM3,TMBIM6,SF1,FASTK,PSME1
A5	1_Member	GO Biological Processes	GO:0043484	regulation of RNA splicing	-4.14766	0	4/145	5935,7009,7536,10922	RBM3,TMBIM6,SF1,FASTK
A5	1_Member	GO Biological Processes	GO:1903311	regulation of mRNA metabolic process	-2.77846	0	4/334	5720,5935,7536,10922	PSME1,RBM3,SF1,FASTK
A5	1_Member	GO Biological Processes	GO:0008380	RNA splicing	-2.21267	0	4/481	5935,7009,7536,10922	RBM3,TMBIM6,SF1,FASTK
A5	2_Summary	GO Biological Processes	GO:0019318	hexose metabolic process	-2.18272	0	3/250	2648,4351,5261,5720,63891,284004	KAT2A,MPI,PHKG2,PSME1,RNF123,HEXD
A5	2_Member	GO Biological Processes	GO:0019318	hexose metabolic process	-2.18272	0	3/250	2648,4351,5261	KAT2A,MPI,PHKG2
A5	2_Member	GO Biological Processes	GO:0005996	monosaccharide metabolic process	-2.08247	0	3/272	2648,4351,5261	KAT2A,MPI,PHKG2
A5	2_Member	GO Biological Processes	GO:0016579	protein deubiquitination	-2.0315	0	3/284	2648,5720,63891	KAT2A,PSME1,RNF123
A5	2_Member	GO Biological Processes	GO:0070646	protein modification by small protein removal	-1.96326	0	3/301	2648,5720,63891	KAT2A,PSME1,RNF123
A5	2_Member	GO Biological Processes	GO:0005975	carbohydrate metabolic process	-1.83661	0	4/620	2648,4351,5261,284004	KAT2A,MPI,PHKG2,HEXD
A5	2_Member	GO Biological Processes	GO:0062012	regulation of small molecule metabolic process	-1.5355	0	3/438	2648,5261,5720	KAT2A,PHKG2,PSME1
A5	3_Summary	GO Biological Processes	GO:0007005	mitochondrion organization	-2.01738	0	4/548	2648,3329,55735,84795	KAT2A,HSPD1,DNAJC11,PYROXD2
A5	3_Member	GO Biological Processes	GO:0007005	mitochondrion organization	-2.01738	0	4/548	2648,3329,55735,84795	KAT2A,HSPD1,DNAJC11,PYROXD2
A5	4_Summary	GO Biological Processes	GO:0018215	protein phosphopantetheinylation	-1.85277	0	3/331	2648,5876,11282	KAT2A,RABGGTB,MGAT4B
A5	4_Member	GO Biological Processes	GO:0018215	protein phosphopantetheinylation	-1.85277	0	3/331	2648,5876,11282	KAT2A,RABGGTB,MGAT4B
A5	5_Summary	GO Biological Processes	GO:0006402	mRNA catabolic process	-1.70068	0	3/378	5720,10922,129563	PSME1,FASTK,DIS3L2
A5	5_Member	GO Biological Processes	GO:0006402	mRNA catabolic process	-1.70068	0	3/378	5720,10922,129563	PSME1,FASTK,DIS3L2
A5	5_Member	GO Biological Processes	GO:0006401	RNA catabolic process	-1.59014	0	3/417	5720,10922,129563	PSME1,FASTK,DIS3L2
A5	6_Summary	GO Biological Processes	GO:0009100	glycoprotein metabolic process	-1.57157	0	3/424	4351,11282,55768	MPI,MGAT4B,NGLY1
A5	6_Member	GO Biological Processes	GO:0009100	glycoprotein metabolic process	-1.57157	0	3/424	4351,11282,55768	MPI,MGAT4B,NGLY1
A5	7_Summary	GO Biological Processes	GO:1902532	negative regulation of intracellular signal transduction	-1.33828	0	3/525	7009,84270,220042	TMBIM6,CARD19,DDIAS
A5	7_Member	GO Biological Processes	GO:1902532	negative regulation of intracellular signal transduction	-1.33828	0	3/525	7009,84270,220042	TMBIM6,CARD19,DDIAS
A3	1_Summary	GO Biological Processes	GO:0006893	Golgi to plasma membrane transport	-3.41586	0	3/61	9919,57020,83871,55291,57410,6812,55125	SEC16A,VPS35L,RAB34,PPP6R3,SCYL1,STXBP1,CEP192
A3	1_Member	GO Biological Processes	GO:0006893	Golgi to plasma membrane transport	-3.41586	0	3/61	9919,57020,83871	SEC16A,VPS35L,RAB34
A3	1_Member	GO Biological Processes	GO:0098876	vesicle-mediated transport to the plasma membrane	-2.85511	0	3/95	9919,57020,83871	SEC16A,VPS35L,RAB34
A3	1_Member	GO Biological Processes	GO:0048193	Golgi vesicle transport	-2.74192	0	5/378	9919,55291,57020,57410,83871	SEC16A,PPP6R3,VPS35L,SCYL1,RAB34
A3	1_Member	GO Biological Processes	GO:0006892	post-Golgi vesicle-mediated transport	-2.70711	0	3/107	9919,57020,83871	SEC16A,VPS35L,RAB34
A3	1_Member	GO Biological Processes	GO:0016050	vesicle organization	-2.10525	0	4/339	6812,9919,55291,83871	STXBP1,SEC16A,PPP6R3,RAB34
A3	1_Member	GO Biological Processes	GO:0051640	organelle localization	-1.75411	0	5/655	6812,9919,55125,55291,83871	STXBP1,SEC16A,CEP192,PPP6R3,RAB34
A3	1_Member	GO Biological Processes	GO:0072659	protein localization to plasma membrane	-1.58027	0	3/277	6812,9919,83871	STXBP1,SEC16A,RAB34
A3	1_Member	GO Biological Processes	GO:1990778	protein localization to cell periphery	-1.38516	0	3/331	6812,9919,83871	STXBP1,SEC16A,RAB34
A3	2_Summary	GO Biological Processes	GO:0003007	heart morphogenesis	-2.63484	0	4/240	1289,6491,7468,8751	COL5A1,STIL,NSD2,ADAM15
A3	2_Member	GO Biological Processes	GO:0003007	heart morphogenesis	-2.63484	0	4/240	1289,6491,7468,8751	COL5A1,STIL,NSD2,ADAM15
A3	2_Member	GO Biological Processes	GO:0007507	heart development	-1.40247	0	4/556	1289,6491,7468,8751	COL5A1,STIL,NSD2,ADAM15
A3	3_Summary	GO Biological Processes	GO:1901137	carbohydrate derivative biosynthetic process	-2.30744	0	6/684	2182,2618,10318,30815,51181,109703458,9444,23038	ACSL4,GART,TNIP1,ST6GALNAC6,DCXR,HTD2,QKI,WDTC1
A3	3_Member	GO Biological Processes	GO:1901137	carbohydrate derivative biosynthetic process	-2.30744	0	6/684	2182,2618,10318,30815,51181,109703458	ACSL4,GART,TNIP1,ST6GALNAC6,DCXR,HTD2
A3	3_Member	GO Biological Processes	GO:0009152	purine ribonucleotide biosynthetic process	-2.10958	0	3/175	2182,2618,109703458	ACSL4,GART,HTD2
A3	3_Member	GO Biological Processes	GO:0009260	ribonucleotide biosynthetic process	-2.02489	0	3/188	2182,2618,109703458	ACSL4,GART,HTD2
A3	3_Member	GO Biological Processes	GO:0046390	ribose phosphate biosynthetic process	-1.98195	0	3/195	2182,2618,109703458	ACSL4,GART,HTD2
A3	3_Member	GO Biological Processes	GO:0006164	purine nucleotide biosynthetic process	-1.97	0	3/197	2182,2618,109703458	ACSL4,GART,HTD2
A3	3_Member	GO Biological Processes	GO:0072522	purine-containing compound biosynthetic process	-1.90662	0	3/208	2182,2618,109703458	ACSL4,GART,HTD2
A3	3_Member	GO Biological Processes	GO:0006631	fatty acid metabolic process	-1.89106	0	4/392	2182,9444,23038,109703458	ACSL4,QKI,WDTC1,HTD2
A3	3_Member	GO Biological Processes	GO:0032787	monocarboxylic acid metabolic process	-1.78005	0	5/645	2182,9444,23038,51181,109703458	ACSL4,QKI,WDTC1,DCXR,HTD2
A3	3_Member	GO Biological Processes	GO:0009165	nucleotide biosynthetic process	-1.63402	0	3/264	2182,2618,109703458	ACSL4,GART,HTD2
A3	3_Member	GO Biological Processes	GO:1901293	nucleoside phosphate biosynthetic process	-1.62135	0	3/267	2182,2618,109703458	ACSL4,GART,HTD2
A3	3_Member	GO Biological Processes	GO:0090407	organophosphate biosynthetic process	-1.33061	0	4/587	2182,2618,51181,109703458	ACSL4,GART,DCXR,HTD2
A3	4_Summary	GO Biological Processes	GO:0015908	fatty acid transport	-2.29398	0	3/150	2182,6812,286256,9057,55252	ACSL4,STXBP1,LCN12,SLC7A6,ASXL2
A3	4_Member	GO Biological Processes	GO:0015908	fatty acid transport	-2.29398	0	3/150	2182,6812,286256	ACSL4,STXBP1,LCN12
A3	4_Member	GO Biological Processes	GO:0015849	organic acid transport	-2.16847	0	4/325	2182,6812,9057,286256	ACSL4,STXBP1,SLC7A6,LCN12
A3	4_Member	GO Biological Processes	GO:0010876	lipid localization	-1.51924	0	4/510	2182,6812,55252,286256	ACSL4,STXBP1,ASXL2,LCN12
A3	5_Summary	GO Biological Processes	GO:1903311	regulation of mRNA metabolic process	-2.12747	0	4/334	9444,10644,23034,79048,1677,23318,10318	QKI,IGF2BP2,SAMD4A,SECISBP2,DFFB,TUT4,TNIP1
A3	5_Member	GO Biological Processes	GO:1903311	regulation of mRNA metabolic process	-2.12747	0	4/334	9444,10644,23034,79048	QKI,IGF2BP2,SAMD4A,SECISBP2
A3	5_Member	GO Biological Processes	GO:0034655	nucleobase-containing compound catabolic process	-2.03286	0	5/557	1677,10644,23034,23318,79048	DFFB,IGF2BP2,SAMD4A,TUT4,SECISBP2
A3	5_Member	GO Biological Processes	GO:0006402	mRNA catabolic process	-1.94414	0	4/378	10644,23034,23318,79048	IGF2BP2,SAMD4A,TUT4,SECISBP2
A3	5_Member	GO Biological Processes	GO:0046700	heterocycle catabolic process	-1.91212	0	5/597	1677,10644,23034,23318,79048	DFFB,IGF2BP2,SAMD4A,TUT4,SECISBP2
A3	5_Member	GO Biological Processes	GO:0044270	cellular nitrogen compound catabolic process	-1.89774	0	5/602	1677,10644,23034,23318,79048	DFFB,IGF2BP2,SAMD4A,TUT4,SECISBP2
A3	5_Member	GO Biological Processes	GO:0000956	nuclear-transcribed mRNA catabolic process	-1.8955	0	3/210	23034,23318,79048	SAMD4A,TUT4,SECISBP2
A3	5_Member	GO Biological Processes	GO:0061013	regulation of mRNA catabolic process	-1.8955	0	3/210	10644,23034,79048	IGF2BP2,SAMD4A,SECISBP2
A3	5_Member	GO Biological Processes	GO:0019439	aromatic compound catabolic process	-1.86384	0	5/614	1677,10644,23034,23318,79048	DFFB,IGF2BP2,SAMD4A,TUT4,SECISBP2
A3	5_Member	GO Biological Processes	GO:0006401	RNA catabolic process	-1.80172	0	4/417	10644,23034,23318,79048	IGF2BP2,SAMD4A,TUT4,SECISBP2
A3	5_Member	GO Biological Processes	GO:1901361	organic cyclic compound catabolic process	-1.77482	0	5/647	1677,10644,23034,23318,79048	DFFB,IGF2BP2,SAMD4A,TUT4,SECISBP2
A3	5_Member	GO Biological Processes	GO:0006417	regulation of translation	-1.77113	0	4/426	9444,10644,23034,79048	QKI,IGF2BP2,SAMD4A,SECISBP2
A3	5_Member	GO Biological Processes	GO:0006412	translation	-1.60404	0	5/717	9444,10318,10644,23034,79048	QKI,TNIP1,IGF2BP2,SAMD4A,SECISBP2
A3	5_Member	GO Biological Processes	GO:0034248	regulation of cellular amide metabolic process	-1.56025	0	4/495	9444,10644,23034,79048	QKI,IGF2BP2,SAMD4A,SECISBP2
A3	5_Member	GO Biological Processes	GO:0043043	peptide biosynthetic process	-1.5461	0	5/743	9444,10318,10644,23034,79048	QKI,TNIP1,IGF2BP2,SAMD4A,SECISBP2
A3	6_Summary	GO Biological Processes	GO:0010921	regulation of phosphatase activity	-2.10283	0	3/176	9088,55125,55291,2071,8318	PKMYT1,CEP192,PPP6R3,ERCC3,CDC45
A3	6_Member	GO Biological Processes	GO:0010921	regulation of phosphatase activity	-2.10283	0	3/176	9088,55125,55291	PKMYT1,CEP192,PPP6R3
A3	6_Member	GO Biological Processes	GO:0035303	regulation of dephosphorylation	-1.8955	0	3/210	9088,55125,55291	PKMYT1,CEP192,PPP6R3
A3	6_Member	GO Biological Processes	GO:0044772	mitotic cell cycle phase transition	-1.31287	0	4/595	2071,8318,9088,55125	ERCC3,CDC45,PKMYT1,CEP192
A3	7_Summary	GO Biological Processes	GO:0043122	regulation of I-kappaB kinase/NF-kappaB signaling	-1.72304	0	3/244	10318,23005,54503	TNIP1,MAPKBP1,ZDHHC13
A3	7_Member	GO Biological Processes	GO:0043122	regulation of I-kappaB kinase/NF-kappaB signaling	-1.72304	0	3/244	10318,23005,54503	TNIP1,MAPKBP1,ZDHHC13
A3	7_Member	GO Biological Processes	GO:0007249	I-kappaB kinase/NF-kappaB signaling	-1.56038	0	3/282	10318,23005,54503	TNIP1,MAPKBP1,ZDHHC13
A3	8_Summary	GO Biological Processes	GO:0021700	developmental maturation	-1.61716	0	3/268	5991,6812,23318	RFX3,STXBP1,TUT4
A3	8_Member	GO Biological Processes	GO:0021700	developmental maturation	-1.61716	0	3/268	5991,6812,23318	RFX3,STXBP1,TUT4
A3	9_Summary	GO Biological Processes	GO:0006302	double-strand break repair	-1.61716	0	3/268	7468,8318,24144,2071,63922	NSD2,CDC45,TFIP11,ERCC3,CHTF18
A3	9_Member	GO Biological Processes	GO:0006302	double-strand break repair	-1.61716	0	3/268	7468,8318,24144	NSD2,CDC45,TFIP11
A3	9_Member	GO Biological Processes	GO:0006281	DNA repair	-1.36707	0	4/571	2071,7468,8318,24144	ERCC3,NSD2,CDC45,TFIP11
A3	9_Member	GO Biological Processes	GO:0051052	regulation of DNA metabolic process	-1.31039	0	3/355	7468,24144,63922	NSD2,TFIP11,CHTF18
A3	10_Summary	GO Biological Processes	GO:0008380	RNA splicing	-1.59996	0	4/481	1195,9444,24144,57794,2071	CLK1,QKI,TFIP11,SUGP1,ERCC3
A3	10_Member	GO Biological Processes	GO:0008380	RNA splicing	-1.59996	0	4/481	1195,9444,24144,57794	CLK1,QKI,TFIP11,SUGP1
A3	10_Member	GO Biological Processes	GO:0006397	mRNA processing	-1.42678	0	4/546	2071,9444,24144,57794	ERCC3,QKI,TFIP11,SUGP1
A3	11_Summary	GO Biological Processes	GO:0034976	response to endoplasmic reticulum stress	-1.50682	0	3/296	837,2907,9919	CASP4,GRINA,SEC16A
A3	11_Member	GO Biological Processes	GO:0034976	response to endoplasmic reticulum stress	-1.50682	0	3/296	837,2907,9919	CASP4,GRINA,SEC16A
A3	12_Summary	GO Biological Processes	GO:0070201	regulation of establishment of protein localization	-1.36013	0	4/574	2182,5991,7468,9919	ACSL4,RFX3,NSD2,SEC16A
A3	12_Member	GO Biological Processes	GO:0070201	regulation of establishment of protein localization	-1.36013	0	4/574	2182,5991,7468,9919	ACSL4,RFX3,NSD2,SEC16A
A3	13_Summary	GO Biological Processes	GO:0071103	DNA conformation change	-1.31939	0	3/352	1677,2071,63922	DFFB,ERCC3,CHTF18
A3	13_Member	GO Biological Processes	GO:0071103	DNA conformation change	-1.31939	0	3/352	1677,2071,63922	DFFB,ERCC3,CHTF18
A3	14_Summary	GO Biological Processes	GO:0030900	forebrain development	-1.30147	0	3/358	2618,6491,79048	GART,STIL,SECISBP2
MX	1_Summary	GO Biological Processes	GO:0065004	protein-DNA complex assembly	-5.13421	-0.939249	5/241	2099,2966,4678,9555,64754	ESR1,GTF2H2,NASP,MACROH2A1,SMYD3
MX	1_Member	GO Biological Processes	GO:0065004	protein-DNA complex assembly	-5.13421	-0.939249	5/241	2099,2966,4678,9555,64754	ESR1,GTF2H2,NASP,MACROH2A1,SMYD3
MX	1_Member	GO Biological Processes	GO:0071824	protein-DNA complex subunit organization	-4.81208	-0.918149	5/281	2099,2966,4678,9555,64754	ESR1,GTF2H2,NASP,MACROH2A1,SMYD3
MX	1_Member	GO Biological Processes	GO:0006334	nucleosome assembly	-3.22597	0	3/145	4678,9555,64754	NASP,MACROH2A1,SMYD3
MX	1_Member	GO Biological Processes	GO:0071103	DNA conformation change	-3.18418	0	4/352	2966,4678,9555,64754	GTF2H2,NASP,MACROH2A1,SMYD3
MX	1_Member	GO Biological Processes	GO:0034728	nucleosome organization	-2.93354	0	3/183	4678,9555,64754	NASP,MACROH2A1,SMYD3
MX	1_Member	GO Biological Processes	GO:0031497	chromatin assembly	-2.84799	0	3/196	4678,9555,64754	NASP,MACROH2A1,SMYD3
MX	1_Member	GO Biological Processes	GO:0006338	chromatin remodeling	-2.76233	0	3/210	2099,4678,9555	ESR1,NASP,MACROH2A1
MX	1_Member	GO Biological Processes	GO:0006333	chromatin assembly or disassembly	-2.69917	0	3/221	4678,9555,64754	NASP,MACROH2A1,SMYD3
MX	1_Member	GO Biological Processes	GO:0006323	DNA packaging	-2.59758	0	3/240	4678,9555,64754	NASP,MACROH2A1,SMYD3
MX	2_Summary	GO Biological Processes	GO:0008361	regulation of cell size	-2.99661	0	3/174	4897,10451,51265,2099,83787	NRCAM,VAV3,CDKL3,ESR1,ARMC10
MX	2_Member	GO Biological Processes	GO:0008361	regulation of cell size	-2.99661	0	3/174	4897,10451,51265	NRCAM,VAV3,CDKL3
MX	2_Member	GO Biological Processes	GO:0060560	developmental growth involved in morphogenesis	-2.67703	0	3/225	2099,4897,51265	ESR1,NRCAM,CDKL3
MX	2_Member	GO Biological Processes	GO:0032535	regulation of cellular component size	-2.07498	0	3/370	4897,10451,51265	NRCAM,VAV3,CDKL3
MX	2_Member	GO Biological Processes	GO:0090066	regulation of anatomical structure size	-1.73866	0	3/494	4897,10451,51265	NRCAM,VAV3,CDKL3
MX	2_Member	GO Biological Processes	GO:0048589	developmental growth	-1.51079	0	3/605	2099,4897,51265	ESR1,NRCAM,CDKL3
MX	2_Member	GO Biological Processes	GO:0040008	regulation of growth	-1.43705	0	3/647	4897,51265,83787	NRCAM,CDKL3,ARMC10
MX	3_Summary	GO Biological Processes	GO:1902532	negative regulation of intracellular signal transduction	-1.66947	0	3/525	2099,2218,83787	ESR1,FKTN,ARMC10
MX	3_Member	GO Biological Processes	GO:1902532	negative regulation of intracellular signal transduction	-1.66947	0	3/525	2099,2218,83787	ESR1,FKTN,ARMC10
MX	4_Summary	GO Biological Processes	GO:0006397	mRNA processing	-1.62522	0	3/546	2966,5935,6428	GTF2H2,RBM3,SRSF3
MX	4_Member	GO Biological Processes	GO:0006397	mRNA processing	-1.62522	0	3/546	2966,5935,6428	GTF2H2,RBM3,SRSF3
