# Supplementary material for: The Estrogen Receptor α Signaling Pathway Controls Alternative Splicing in the Absence of Ligands in Breast Cancer Cells
Source: Cancers (Basel). 2021 Dec 13;13(24):6261. doi: 10.3390/cancers13246261 (PMC8699117; doi:10.3390/cancers13246261)
Supplement: Supplementary file 1 [file cancers-13-06261-s001.zip › Supplementary_Tables/Supplementary_Table S6_RBP_binding_enrichment_analysis.xlsx]

## Sheet: ASE_Enriched_motifs
ASE type	ES_regulation	RBP_ID	Gene_Name	Z-score	motif_location	gene name	log2FC	adj.p	baseMean
ES	inclusion	FUS_00018	FUS	2.13096	up	FUS	-0.270713	0.000117617	29634.3
ES	inclusion	MSI1_00176	MSI1	2.51608	up	MSI1	0.221208	0.0953718	1095.79
ES	inclusion	PPRC1_00045	PPRC1	1.98988	up	PPRC1	-0.475641	2.51e-08	2892.89
ES	inclusion	RBM4_00052	RBM4	2.1146	up	RBM4	0.336529	0.336529	476.932
ES	inclusion	BRUNOL6_00187	CELF6	2.04529	E	CELF6	0.756526	0.593335	8.86067
ES	inclusion	DAZAP1_00013	DAZAP1	3.82278	E	DAZAP1	-0.0294063	0.810166	6264.97
ES	inclusion	FUS_00018	FUS	3.34978	E	FUS	-0.270713	0.000117617	29634.3
ES	inclusion	HNRNPA1_00022	HNRNPA1	2.98388	E	HNRNPA1	-0.338679	8.68e-05	68699.9
ES	inclusion	HNRNPA1L2_00023	HNRNPA1L2	11.4132	E	HNRNPA1L2	-0.0700002	0.741111	417.855
ES	inclusion	HNRNPA2B1_00024	HNRNPA2B1	2.2177	E	HNRNPA2B1	-0.238182	0.0116068	77617.3
ES	inclusion	HNRNPL_00027	HNRNPL	4.86615	E	HNRNPL	-0.368483	0.0404061	21158.8
ES	inclusion	MBNL1_00038a	MBNL2	1.97386	E	MBNL2	0.962781	7.82e-18	5229.75
ES	inclusion	MSI1_00041	MSI1	5.97579	E	MSI1	0.221208	0.0553718	1095.79
ES	inclusion	MSI1_00176	MSI2	5.0655	E	MSI2	-0.190877	0.0122562	1095.79
ES	inclusion	RBM45_00241	RBM45	2.49965	E	RBM45	-0.0884518	0.538437	911.385
ES	inclusion	SRSF1_00110	SRSF1	2.00451	E	SRSF1	-0.271506	0.000276081	25712.3
ES	inclusion	ZNF638_00164	ZNF638	2.51871	E	ZNF638	2.47206	0.00604217	11359
ES	inclusion	FUS_00018	FUS	2.03422	down	FUS	-0.270713	0.000117617	29634.3
ES	inclusion	HNRNPL_00027	HNRNPL	3.99152	down	HNRNPL	-0.368483	0.0404061	21158.8
ES	inclusion	HNRPLL_00178	HNRPLL	2.32313	down	HNRPLL	-0.0118275	0.932418	3929.42
ES	inclusion	RBM28_00049	RBM28	4.97616	down	RBM28	-0.817747	1.88e-23	2842.43
ES	inclusion	SNRPA_00071	SNRPA	2.25643	down	SNRPA	-0.514959	1.38e-07	3088.58
ES	exclusion	BRUNOL4_00004	CELF1	9.91201	up	CELF1	-0.523488	2.61775e-07	6133.68
ES	exclusion	BRUNOL4_00004a	CELF2	7.30661	up	CELF2	1.95166	NA	1.42296
ES	exclusion	BRUNOL4_00004b	CELF3	5.88291	up	CELF3	-1.01782	0.0835553	28.138
ES	exclusion	BRUNOL4_00004c	CELF4	7.36964	up	CELF4	1.15247	0.0639416	21.7074
ES	exclusion	BRUNOL5_00166	CELF5	2.78488	up	CELF5	1.10085	0.00026182	83.5453
ES	exclusion	HNRNPL_00027	HNRNPL	4.40669	up	HNRNPL	-0.368483	0.0404061	21158.8
ES	exclusion	HNRNPL_00091	HNRNPL	9.59177	up	HNRNPL	-0.368483	0.0404061	21158.8
ES	exclusion	HNRPLL_00178	HNRPLL	2.31123	up	HNRPLL	-0.0118275	0.932418	3929.42
ES	exclusion	MSI1_00041	MSI1	2.84401	up	MSI1	0.221208	0.0553718	1095.79
ES	exclusion	RBFOX1_00168	RBFOX1	2.42215	up	RBFOX1	-2.26858	NA	0.481281
ES	exclusion	RBFOX1_00168a	RBFOX2	2.11367	up	RBFOX2	-0.185106	0.05	3163.51
ES	exclusion	RBFOX1_00168b	RBFOX3	2.21994	up	RBFOX3	0.881822	NA	1.99384
ES	exclusion	SFPQ_00177	SFPQ	7.52114	up	SFPQ	-0.149228	0.122051	26103.6
ES	exclusion	TARDBP_00076	TARDBP	2.69557	up	TARDBP	-0.313637	0.0216966	932.427
ES	exclusion	YBX1_00083	YBX1	6.48073	up	YBX1	-0.185696	0.0731461	27622.8
ES	exclusion	YBX1_00116	YBX1	5.21129	up	YBX1	-0.185696	0.0731461	27622.8
ES	exclusion	YBX2_00084	YBX2	14.0038	up	YBX2	-0.862771	6.95e-11	1120.58
ES	exclusion	HNRNPA1_00022	HNRNPA1	4.39373	E	HNRNPA1	-0.338679	8.68e-05	68699.9
ES	exclusion	HNRNPA1L2_00023	HNRNPA1L2	6.84487	E	HNRNPA1L2	-0.0700002	0.741111	417.855
ES	exclusion	MSI1_00176	MSI2	2.78044	E	MSI2	-0.190877	0.0122562	1095.79
ES	exclusion	ANKHD1_00002	ANKHD1	5.26117	down	ANKHD1	-0.0574967	0.613584	10230.9
ES	exclusion	G3BP2_00021	G3BP2	6.02613	down	G3BP2	-0.203293	0.00826155	9299.05
ES	exclusion	HNRPLL_00178	HNRPLL	2.19479	down	HNRPLL	-0.0118275	0.932418	3929.42
ES	exclusion	PCBP3_00215a	PCBP3	2.88468	down	PCBP3	0.240764	0.0806078	729.575
ES	exclusion	RBFOX1_00168	RBFOX1	3.08097	down	RBFOX1	-2.26858	NA	0.481281
ES	exclusion	RBFOX1_00168a	RBFOX2	2.84948	down	RBFOX2	-0.185106	0.05	3163.51
ES	exclusion	RBFOX1_00168b	RBFOX3	3.27109	down	RBFOX3	0.881822	NA	1.99384
ES	exclusion	RBM24_00184	RBM24	2.40274	down	RBM24	0.789615	0.0608761	44.8176
ES	exclusion	RBM42_00151	RBM42	3.06593	down	RBM42	-0.121665	0.327936	4795.82
ES	exclusion	SF1_00065a	SF1	1.91666	down	SF1	-0.528095	0.0797962	707.458
ES	exclusion	SNRNP70_00070	SNRNP70	5.41379	down	SNRNP70	-0.190648	0.0145105	9170.67
ES	exclusion	SNRPA_00071	SNRPA	1.91597	down	SNRPA	-0.514959	1.38e-07	3088.58
ES	exclusion	SRSF7_00073	SRSF7	2.00087	down	SRSF7	-0.388806	5.11e-07	9879.25
IR	inclusion	ENOX1_00149	ENOX1	7.60574	V3	ENOX1	0.651025	0.0290962	129.548
IR	inclusion	FMR1_00016	FMR1	2.45403	V3	FMR1	-0.315369	0.000529305	6574.31
IR	inclusion	FXR2_00020	FXR2	2.20479	V3	FXR2	-0.0658994	0.553801	3839.42
IR	inclusion	G3BP2_00021	G3BP2	10.9011	V3	G3BP2	-0.203293	0.00826155	9299.05
IR	inclusion	HNRNPA1_00022	HNRNPA1	2.38084	V3	HNRNPA1	-0.338679	8.68e-05	68699.9
IR	inclusion	HNRNPA1L2_00023	HNRNPA1L2	6.18016	V3	HNRNPA1L2	-0.0700002	0.741111	417.855
IR	inclusion	HNRNPL_00027	HNRNPL	7.23216	V3	HNRNPL	-0.368483	0.0404061	21158.8
IR	inclusion	HNRPLL_00178	HNRPLL	11.3302	V3	HNRPLL	-0.0118275	0.932418	3929.42
IR	inclusion	RBFOX1_00168	RBFOX1	2.73627	V3	RBFOX1	-2.26858	NA	0.481281
IR	inclusion	RBFOX1_00168a	RBFOX2	3.13522	V3	RBFOX2	-0.185106	0.05	3163.51
IR	inclusion	RBFOX1_00168b	RBFOX3	2.96697	V3	RBFOX3	0.881822	NA	1.99384
IR	inclusion	RBM45_00241	RBM45	2.42873	V3	RBM45	-0.0884518	0.538437	911.385
IR	inclusion	RBM5_00055	RBM5	9.16433	V3	RBM5	0.148038	0.284429	5476.72
IR	inclusion	SRSF10_00088	SRSF10	4.24047	V3	SRSF10	-0.0566567	0.510458	11285.3
IR	inclusion	YBX1_00083	YBX1	2.70936	V3	YBX1	-0.185696	0.0731461	27622.8
IR	inclusion	YBX2_00084	YBX2	3.63185	V3	YBX2	-0.862771	6.95e-11	1120.58
IR	inclusion	BRUNOL4_00004	CELF1	2.55057	V2	CELF1	-0.523488	2.61775e-07	6133.68
IR	inclusion	BRUNOL4_00004a	CELF2	2.47222	V2	CELF2	1.95166	NA	1.42296
IR	inclusion	BRUNOL4_00004b	CELF3	2.26326	V2	CELF3	-1.01782	0.0835553	28.138
IR	inclusion	BRUNOL4_00004c	CELF4	2.52339	V2	CELF4	1.15247	0.0639416	21.7074
IR	inclusion	BRUNOL5_00166	CELF5	2.34192	V2	CELF5	1.10085	0.00026182	83.5453
IR	inclusion	CNOT4_00156	CNOT4	2.62022	V2	CNOT4	-0.179073	0.0276121	3623.12
IR	inclusion	ENOX1_00149	ENOX1	2.25657	V2	ENOX1	0.651025	0.0290962	129.548
IR	inclusion	FUS_00018	FUS	2.33087	V2	FUS	-0.270713	0.000117617	29634.3
IR	inclusion	HNRPLL_00178	HNRPLL	2.05335	V2	HNRPLL	-0.0118275	0.932418	3929.42
IR	inclusion	RBM24_00184	RBM24	3.33306	V2	RBM24	0.789615	0.0608761	44.8176
IR	inclusion	Rbm38_00283a	Rbm38	2.90055	V2	RBM38	0.012457	NA	5949.13
IR	inclusion	RBM4_00052	RBM4	2.11116	V2	RBM4	-0.0871785	0.318057	16077.9
IR	inclusion	RBM45_00241	RBM45	2.38276	V2	RBM45	-0.0884518	0.538437	911.385
IR	inclusion	RBM5_00055	RBM5	2.25358	V2	RBM5	0.148038	0.284429	5476.72
IR	inclusion	SRSF7_00073	SRSF7	6.67527	V2	SRSF7	-0.388806	5.11e-07	9879.25
IR	inclusion	BRUNOL4_00004	CELF1	3.16154	V1	CELF1	-0.523488	2.61775e-07	6133.68
IR	inclusion	BRUNOL4_00004a	CELF2	2.79205	V1	CELF2	1.95166	NA	1.42296
IR	inclusion	BRUNOL4_00004c	CELF4	2.45018	V1	CELF4	1.15247	0.0639416	21.7074
IR	inclusion	CNOT4_00156	CNOT4	2.25963	V1	CNOT4	-0.179073	0.0276121	3623.12
IR	inclusion	ENOX1_00149	ENOX1	2.51174	V1	ENOX1	0.651025	0.0290962	129.548
IR	inclusion	FMR1_00016	FMR1	2.71448	V1	FMR1	-0.315369	0.000529305	6574.31
IR	inclusion	FUS_00018	FUS	2.15285	V1	FUS	-0.270713	0.000117617	29634.3
IR	inclusion	FXR2_00020	FXR2	2.44072	V1	FXR2	-0.0658994	0.553801	3839.42
IR	inclusion	Rbm38_00283a	Rbm38	7.31226	V1	RBM38	0.012457	NA	5949.13
IR	inclusion	SFPQ_00177	SFPQ	3.81739	V1	SFPQ	-0.149228	0.122051	26103.6
IR	exclusion	BRUNOL4_00004	CELF1	6.33266	V3	CELF1	-0.523488	2.61775e-07	6133.68
IR	exclusion	BRUNOL4_00004a	CELF2	3.45969	V3	CELF2	1.95166	NA	1.42296
IR	exclusion	BRUNOL4_00004b	CELF3	3.50663	V3	CELF3	-1.01782	0.0835553	28.138
IR	exclusion	BRUNOL4_00004c	CELF4	4.54052	V3	CELF4	1.15247	0.0639416	21.7074
IR	exclusion	BRUNOL6_00187	CELF6	8.78048	V3	CELF6	0.756526	0.593335	8.86067
IR	exclusion	DAZAP1_00013	DAZAP1	2.95672	V3	DAZAP1	-0.0294063	0.810166	6264.97
IR	exclusion	FMR1_00016	FMR1	5.06529	V3	FMR1	-0.315369	0.000529305	6574.31
IR	exclusion	G3BP2_00021	G3BP2	10.4034	V3	G3BP2	-0.203293	0.00826155	9299.05
IR	exclusion	MSI1_00041	MSI1	14.0843	V3	MSI1	0.221208	0.0953718	1095.79
IR	exclusion	MSI1_00176	MSI2	2.38788	V3	MSI2	-0.289272	0.00389104	1324.36
IR	exclusion	RBM4_00052	RBM4	2.40065	V3	RBM4	-0.0871785	0.318057	16077.9
IR	exclusion	RBM5_00055	RBM5	10.927	V3	RBM5	0.148038	0.284429	5476.72
IR	exclusion	SFPQ_00177	SFPQ	8.45936	V3	SFPQ	-0.149228	0.122051	26103.6
IR	exclusion	SRSF1_00110	SRSF1	7.14251	V3	SRSF1	-0.271506	0.000276081	25712.3
IR	exclusion	SRSF1_00163	SRSF1	2.17784	V3	SRSF1	-0.271506	0.000276081	25712.3
IR	exclusion	SRSF10_00089	SRSF10	2.83949	V3	SRSF10	-0.0566567	0.510458	11285.3
IR	exclusion	SRSF7_00073	SRSF7	3.5103	V3	SRSF7	-0.388806	5.11e-07	9879.25
IR	exclusion	SRSF9_00067	SRSF9	3.4993	V3	SRSF9	-0.195282	0.00752757	16797.4
IR	exclusion	TARDBP_00076	TARDBP	4.87304	V3	TARDBP	0.0121292	0.910826	15361.8
IR	exclusion	ZNF638_00164	ZNF638	4.14673	V3	ZNF638	-0.0191651	0.904554	11359
IR	exclusion	FMR1_00016	FMR1	3.66718	V2	FMR1	-0.315369	0.000529305	6574.31
IR	exclusion	FUS_00018	FUS	2.42788	V2	FUS	-0.270713	0.000117617	29634.3
IR	exclusion	FXR2_00020	FXR2	2.70175	V2	FXR2	-0.0658994	0.553801	3839.42
IR	exclusion	HNRNPA2B1_00024	HNRNPA2B1	2.37833	V2	HNRNPA2B1	-0.238182	0.0116068	77617.3
IR	exclusion	HNRNPL_00027	HNRNPL	2.13873	V2	HNRNPL	-0.368483	0.0404061	21158.8
IR	exclusion	LIN28A_00162	LIN28A	2.08194	V2	LIN28A	-1.92599	0.779364	36136.1
IR	exclusion	RBFOX1_00168	RBFOX1	6.04406	V2	RBFOX1	-2.26858	NA	0.481281
IR	exclusion	RBFOX1_00168a	RBFOX2	5.55698	V2	RBFOX2	-0.185106	0.05	3163.51
IR	exclusion	RBFOX1_00168b	RBFOX3	6.10653	V2	RBFOX3	0.881822	NA	1.99384
IR	exclusion	RBM5_00055	RBM5	3.7839	V2	RBM5	0.148038	0.284429	5476.72
IR	exclusion	SAMD4A_00063	SAMD4A	2.66046	V2	SAMD4A	0.906232	2.02e-12	2149.62
IR	exclusion	SRSF1_00106	SRSF1	3.28504	V2	SRSF1	-0.271506	0.000276081	25712.3
IR	exclusion	SRSF1_00107	SRSF1	5.14996	V2	SRSF1	-0.271506	0.000276081	25712.3
IR	exclusion	SRSF1_00108	SRSF1	2.48198	V2	SRSF1	-0.271506	0.000276081	25712.3
IR	exclusion	SRSF1_00109	SRSF1	2.5992	V2	SRSF1	-0.271506	0.000276081	25712.3
IR	exclusion	SRSF1_00163	SRSF1	4.41249	V2	SRSF1	-0.271506	0.000276081	25712.3
IR	exclusion	SRSF9_00067	SRSF9	5.9642	V2	SRSF9	-0.195282	0.00752757	16797.4
IR	exclusion	BRUNOL4_00004c	CELF4	2.14295	V1	CELF4	1.15247	0.0639416	21.7074
IR	exclusion	BRUNOL6_00187	CELF6	11.0852	V1	CELF6	0.756526	0.593335	8.86067
IR	exclusion	CNOT4_00156	CNOT4	3.12286	V1	CNOT4	-0.179073	0.0276121	3623.12
IR	exclusion	FXR1_00161	FXR1	6.66522	V1	FXR1	0.104765	0.236609	7647.79
IR	exclusion	G3BP2_00021	G3BP2	2.77937	V1	G3BP2	-0.203293	0.00826155	9299.05
IR	exclusion	HNRNPA1_00022	HNRNPA1	11.6876	V1	HNRNPA1	-0.338679	8.68e-05	68699.9
IR	exclusion	HNRNPA1L2_00023	HNRNPA1L2	3.18698	V1	HNRNPA1L2	-0.0700002	0.741111	417.855
IR	exclusion	HNRNPA2B1_00024	HNRNPA2B1	3.44688	V1	HNRNPA2B1	-0.238182	0.0116068	77617.3
IR	exclusion	HNRNPL_00027	HNRNPL	7.84751	V1	HNRNPL	-0.368483	0.0404061	21158.8
IR	exclusion	HNRNPL_00091	HNRNPL	12.845	V1	HNRNPL	-0.156286	0.110863	21158.8
IR	exclusion	RBM3_00050	RBM3	3.73782	V1	RBM3	-0.548391	7.93e-11	9865.86
IR	exclusion	RBM4_00113	RBM4	2.52913	V1	RBM4	-0.0871785	0.318057	16077.9
IR	exclusion	RBM45_00241	RBM45	4.67556	V1	RBM45	-0.0884518	0.538437	911.385
IR	exclusion	SRSF1_00110	SRSF1	3.36665	V1	SRSF1	-0.271506	0.000276081	25712.3
IR	exclusion	SRSF10_00019	SRSF10	5.18071	V1	SRSF10	-0.0566567	0.510458	11285.3
IR	exclusion	SRSF10_00088	SRSF10	5.98173	V1	SRSF10	-0.0566567	0.510458	11285.3
IR	exclusion	SRSF10_00090	SRSF10	2.53024	V1	SRSF10	-0.0566567	0.510458	11285.3
IR	exclusion	SRSF9_00074	SRSF9	4.07592	V1	SRSF9	-0.195282	0.00752757	16797.4
IR	exclusion	YBX1_00083	YBX1	7.74737	V1	YBX1	-0.185696	0.0731461	27622.8
IR	exclusion	YBX1_00116	YBX1	3.23424	V1	YBX1	-0.185696	0.0731461	27622.8
MXE	inclusion	A1CF_00001	A1CF	4.28408	V1	A1CF	0.497147	NA	1.39746
MXE	inclusion	BRUNOL4_00004	CELF1	14.3211	V1	CELF1	-0.134613	0.107213	12160.9
MXE	inclusion	BRUNOL4_00004a	CELF2	13.9587	V1	CELF2	1.95166	NA	1.42296
MXE	inclusion	BRUNOL4_00004b	CELF3	55.2399	V1	CELF3	-1.01782	0.0835553	28.138
MXE	inclusion	BRUNOL4_00004c	CELF4	9.46932	V1	CELF4	1.15247	0.0639416	21.7074
MXE	inclusion	BRUNOL5_00166	CELF5	4.7605	V1	CELF5	1.10085	0.00026182	83.5453
MXE	inclusion	BRUNOL6_00187	CELF6	19.2751	V1	CELF6	0.756526	0.593335	8.86067
MXE	inclusion	ESRP2_00150	ESRP1	5.06461	V1	ESRP1	-0.496405	2.66e-14	11647
MXE	inclusion	ESRP2_00150a	ESRP2	4.7882	V1	ESRP2	-0.552419	9.2e-11	11048.5
MXE	inclusion	FMR1_00016	FMR1	2.62794	V1	FMR1	-0.315369	0.000529305	6574.31
MXE	inclusion	FXR1_00161	FXR1	199.088	V1	FXR1	0.104765	0.236609	7647.79
MXE	inclusion	HNRNPA2B1_00024	HNRNPA2B1	9.53357	V1	HNRNPA2B1	-0.238182	0.0116068	77617.3
MXE	inclusion	HNRNPH2_00160	HNRNPH2	3.49604	V1	HNRNPH2	0.113537	0.172158	16733.3
MXE	inclusion	HNRNPL_00027	HNRNPL	4.74372	V1	HNRNPL	-0.368483	0.0404061	21158.8
MXE	inclusion	HNRNPL_00091	HNRNPL	48.7269	V1	HNRNPL	-0.368483	0.0404061	21158.8
MXE	inclusion	HNRPLL_00178	HNRPLL	8.8304	V1	HNRPLL	-0.0118275	0.932418	3929.42
MXE	inclusion	IGF2BP2_00033	IGF2BP1	5.79643	V1	IGF2BP1	0.296546	0.212367	385.827
MXE	inclusion	IGF2BP2_00033a	IGF2BP2	6.87821	V1	IGF2BP2	0.235423	NA	1.46507
MXE	inclusion	IGF2BP3_00172	IGF2BP3	4.22842	V1	IGF2BP3	-0.925901	0.110973	15999.5
MXE	inclusion	LIN28A_00162	LIN28A	3.6385	V1	LIN28A	-1.92599	0.779364	36136.1
MXE	inclusion	MATR3_00037	MATR3	17.1002	V1	MATR3	-0.0295487	0.542031	1613.59
MXE	inclusion	PABPC3_00153	PABPC3	3.52885	V1	PABPC3	-0.157484	0.483705	243.81
MXE	inclusion	PABPC4_00043	PABPC4	2.73054	V1	PABPC4	-0.274576	0.000948103	9166.78
MXE	inclusion	PABPC5_00171	PABPC5	5.23896	V1	PABPC5	0.248591	NA	0.24971
MXE	inclusion	PABPN1_00157	PABPN1	5.14139	V1	PABPN1	-0.241697	0.000895239	9648.61
MXE	inclusion	PCBP1_00186	PCBP1	4.44765	V1	PCBP1	0.0341355	0.763955	29983.3
MXE	inclusion	RBM24_00184	RBM24	12.7739	V1	RBM24	0.789615	0.0608761	44.8176
MXE	inclusion	RBM3_00050	RBM3	42.5835	V1	RBM3	-0.548391	7.93e-11	9865.86
MXE	inclusion	Rbm38_00283a	Rbm38	5.54866	V1	RBM38	0.012457	NA	5949.13
MXE	inclusion	RBM4_00052	RBM4	7.91164	V1	RBM4	-0.0871785	0.318057	16077.9
MXE	inclusion	RBM4_00113	RBM4	9.63369	V1	RBM4	-0.0871785	0.318057	16077.9
MXE	inclusion	RBM5_00055	RBM5	5.20432	V1	RBM5	0.148038	0.284429	5476.72
MXE	inclusion	RBM5_00154	RBM5	16.5609	V1	RBM5	0.148038	0.284429	5476.72
MXE	inclusion	RBM8A_00056	RBM8A	6.47847	V1	RBM8A	-0.214964	0.0388224	18930.5
MXE	inclusion	RBMS1_00152	RBMS1	8.50137	V1	RBMS1	0.294103	0.0048203	3447.45
MXE	inclusion	RBMS3_00057	RBMS3	2.50662	V1	RBMS3	1.1677	0.25593	8.9319
MXE	inclusion	RBMS3_00173	RBMS3	3.00206	V1	RBMS3	1.1677	0.25593	8.9319
MXE	inclusion	SRSF1_00163	SRSF1	5.92628	V1	SRSF1	-0.271506	0.000276081	25712.3
MXE	inclusion	SRSF10_00019	SRSF10	7.20558	V1	SRSF10	-0.0566567	0.510458	11285.3
MXE	inclusion	SRSF10_00090	SRSF10	7.33076	V1	SRSF10	-0.0566567	0.510458	11285.3
MXE	inclusion	SRSF9_00074	SRSF9	3.14423	V1	SRSF9	-0.195282	0.00752757	16797.4
MXE	inclusion	YBX1_00083	YBX1	15.6154	V1	YBX1	-0.185696	0.0731461	27622.8
MXE	inclusion	YBX1_00116	YBX1	15.3383	V1	YBX1	-0.185696	0.0731461	27622.8
MXE	inclusion	ZC3H10_00085	ZC3H10	9.99913	V1	ZC3H10	0.190413	0.162552	743.64
MXE	inclusion	ZNF638_00164	ZNF638	2.68254	V1	ZNF638	-0.0191651	0.904554	11359
MXE	inclusion	CNOT4_00156	CNOT4	3.85563	V2	CNOT4	-0.179073	0.0276121	3623.12
MXE	inclusion	DAZAP1_00013	DAZAP1	6.4463	V2	DAZAP1	-0.0294063	0.810166	6264.97
MXE	inclusion	ESRP2_00150	ESRP1	3.419	V2	ESRP1	-0.496405	2.66e-14	11647
MXE	inclusion	ESRP2_00150a	ESRP2	3.19961	V2	ESRP2	-0.552419	9.2e-11	11048.5
MXE	inclusion	HNRNPA1_00022	HNRNPA1	4.14644	V2	HNRNPA1	-0.338679	8.68e-05	68699.9
MXE	inclusion	HNRNPA1L2_00023	HNRNPA1L2	4.09894	V2	HNRNPA1L2	-0.0700002	0.741111	417.855
MXE	inclusion	HNRNPL_00027	HNRNPL	4.81993	V2	HNRNPL	-0.368483	0.0404061	21158.8
MXE	inclusion	HNRPLL_00178	HNRPLL	3.16682	V2	HNRPLL	-0.0118275	0.932418	3929.42
MXE	inclusion	IGF2BP2_00033	IGF2BP1	2.58991	V2	IGF2BP1	0.296546	0.212367	385.827
MXE	inclusion	IGF2BP3_00172	IGF2BP3	12.3036	V2	IGF2BP3	-0.925901	0.110973	15999.5
MXE	inclusion	LIN28A_00036	LIN28A	4.17921	V2	LIN28A	-1.92599	NA	0.385578
MXE	inclusion	MATR3_00037	MATR3	3.77636	V2	MATR3	-0.0295487	0.542031	1613.59
MXE	inclusion	MSI1_00041	MSI1	9.25238	V2	MSI1	0.221208	0.0953718	1095.79
MXE	inclusion	MSI1_00176	MSI1	5.10967	V2	MSI1	0.221208	0.0953718	1095.79
MXE	inclusion	PABPC3_00153	PABPC3	3.42061	V2	PABPC3	-0.157484	0.483705	243.81
MXE	inclusion	PABPN1_00157	PABPN1	3.97951	V2	PABPN1	-0.241697	0.000895239	9648.61
MXE	inclusion	QKI_00047	QKI	5.30565	V2	QKI	0.272089	0.00211169	8365.72
MXE	inclusion	RBFOX1_00168	RBFOX1	10.2718	V2	RBFOX1	-2.26858	NA	0.481281
MXE	inclusion	RBFOX1_00168a	RBFOX2	8.51673	V2	RBFOX2	-0.185106	0.05	3163.51
MXE	inclusion	RBFOX1_00168b	RBFOX3	7.33587	V2	RBFOX3	0.881822	NA	1.99384
MXE	inclusion	RBM28_00049	RBM28	2.75297	V2	RBM28	-0.817747	1.88e-23	2842.43
MXE	inclusion	RBM42_00151	RBM42	13.4434	V2	RBM42	-0.121665	0.327936	4795.82
MXE	inclusion	RBM45_00241	RBM45	3.97578	V2	RBM45	-0.0884518	0.538437	911.385
MXE	inclusion	RBM47_00279a	RBM47	5.80746	V2	RBM47	0.0467204	0.67097	6080.04
MXE	inclusion	RBM5_00055	RBM5	3.68459	V2	RBM5	0.148038	0.284429	5476.72
MXE	inclusion	RBM5_00154	RBM5	4.2308	V2	RBM5	0.148038	0.284429	5476.72
MXE	inclusion	SAMD4A_00063	SAMD4A	2.43138	V2	SAMD4A	0.906232	2.02e-12	2149.62
MXE	inclusion	SFPQ_00177	SFPQ	2.76308	V2	SFPQ	-0.149228	0.122051	26103.6
MXE	inclusion	SNRNP70_00070	SNRNP70	3.00207	V2	SNRNP70	-0.190648	0.0145105	9170.67
MXE	inclusion	SNRPA_00071	SNRPA	2.60459	V2	SNRPA	-0.514959	1.38e-07	3088.58
MXE	inclusion	SRSF10_00019	SRSF10	2.98557	V2	SRSF10	-0.0566567	0.510458	11285.3
MXE	inclusion	SRSF10_00090	SRSF10	4.1625	V2	SRSF10	-0.0566567	0.510458	11285.3
MXE	inclusion	SRSF2_00072	SRSF2	2.93169	V2	SRSF2	-0.293471	5.48e-05	14623.4
MXE	inclusion	TARDBP_00076	TARDBP	6.83589	V2	TARDBP	0.0121292	0.910826	15361.8
MXE	inclusion	ZNF638_00164	ZNF638	17.8283	V2	ZNF638	-0.0191651	0.904554	11359
MXE	inclusion	ANKHD1_00002	ANKHD1	6.68354	V3	ANKHD1	-0.0574967	0.613584	10230.9
MXE	inclusion	BRUNOL4_00004	CELF1	11.2869	V3	CELF1	-0.134613	0.107213	12160.9
MXE	inclusion	BRUNOL4_00004a	CELF2	25.2019	V3	CELF2	1.95166	NA	1.42296
MXE	inclusion	BRUNOL4_00004b	CELF3	7.78364	V3	CELF3	-1.01782	0.0835553	28.138
MXE	inclusion	BRUNOL4_00004c	CELF4	14.5736	V3	CELF4	1.15247	0.0639416	21.7074
MXE	inclusion	BRUNOL5_00166	CELF5	14.8715	V3	CELF5	1.10085	0.00026182	83.5453
MXE	inclusion	BRUNOL6_00187	CELF6	2.58872	V3	CELF6	0.756526	0.593335	8.86067
MXE	inclusion	IGF2BP2_00033	IGF2BP1	4.54756	V3	IGF2BP1	0.296546	0.212367	385.827
MXE	inclusion	IGF2BP2_00033a	IGF2BP2	11.3566	V3	IGF2BP2	0.235423	NA	1.46507
MXE	inclusion	IGF2BP3_00172	IGF2BP3	11.1463	V3	IGF2BP3	-0.925901	0.110973	15999.5
MXE	inclusion	KHDRBS3_00034	KHDRBS3	2.66252	V3	KHDRBS3	0.33175	NA	0.385578
MXE	inclusion	LIN28A_00036	LIN28A	5.24988	V3	LIN28A	-1.92599	NA	0.385578
MXE	inclusion	PCBP2_00044	PCBP2	2.4422	V3	PCBP2	0.0859646	0.294883	59715.4
MXE	inclusion	RBFOX1_00168	RBFOX1	2.00336	V3	RBFOX1	-2.26858	NA	0.481281
MXE	inclusion	RBFOX1_00168b	RBFOX3	2.70949	V3	RBFOX3	0.881822	NA	1.99384
MXE	inclusion	RBM3_00050	RBM3	30.6122	V3	RBM3	-0.548391	7.93e-11	9865.86
MXE	inclusion	RBM47_00279a	RBM47	13.7381	V3	RBM47	0.0467204	0.67097	6080.04
MXE	inclusion	RBM5_00055	RBM5	27.5696	V3	RBM5	0.148038	0.284429	5476.72
MXE	inclusion	RBM8A_00056	RBM8A	2.13636	V3	RBM8A	-0.214964	0.0388224	18930.5
MXE	inclusion	SNRNP70_00070	SNRNP70	33.246	V3	SNRNP70	-0.190648	0.0145105	9170.67
MXE	inclusion	SRSF1_00106	SRSF1	3.49048	V3	SRSF1	-0.271506	0.000276081	25712.3
MXE	inclusion	SRSF1_00107	SRSF1	3.78403	V3	SRSF1	-0.271506	0.000276081	25712.3
MXE	inclusion	SRSF10_00088	SRSF10	8.20477	V3	SRSF10	-0.0566567	0.510458	11285.3
MXE	inclusion	SRSF2_00072	SRSF2	2.12649	V3	SRSF2	-0.293471	5.48e-05	14623.4
MXE	inclusion	SRSF9_00067	SRSF9	2.36821	V3	SRSF9	-0.195282	0.00752757	16797.4
MXE	inclusion	YBX1_00083	YBX1	3.75623	V3	YBX1	-0.185696	0.0731461	27622.8
MXE	inclusion	YBX2_00084	YBX2	4.39691	V3	YBX2	-0.862771	6.95e-11	1120.58
MXE	inclusion	ZC3H10_00085	ZC3H10	3.72694	V3	ZC3H10	0.190413	0.162552	743.64
MXE	inclusion	ANKHD1_00002	ANKHD1	8.16641	V4	ANKHD1	-0.0574967	0.613584	10230.9
MXE	inclusion	BRUNOL4_00004	CELF1	10.741	V4	CELF1	-0.134613	0.107213	12160.9
MXE	inclusion	BRUNOL4_00004a	CELF2	5.2697	V4	CELF2	1.95166	NA	1.42296
MXE	inclusion	BRUNOL4_00004b	CELF3	16.8994	V4	CELF3	-1.01782	0.0835553	28.138
MXE	inclusion	BRUNOL4_00004c	CELF4	7.65944	V4	CELF4	1.15247	0.0639416	21.7074
MXE	inclusion	BRUNOL6_00187	CELF6	7.91129	V4	CELF6	0.756526	0.593335	8.86067
MXE	inclusion	CNOT4_00156	CNOT4	4.11114	V4	CNOT4	-0.179073	0.0276121	3623.12
MXE	inclusion	G3BP2_00021	G3BP2	6.57903	V4	G3BP2	-0.203293	0.00826155	9299.05
MXE	inclusion	PABPC1_00155	PABPC1	4.18476	V4	PABPC1	-0.0823588	0.308784	153848
MXE	inclusion	QKI_00047	QKI	5.44577	V4	QKI	0.272089	0.00211169	8365.72
MXE	inclusion	RBM3_00050	RBM3	2.11994	V4	RBM3	-0.548391	7.93e-11	9865.86
MXE	inclusion	RBM4_00113	RBM4	5.88115	V4	RBM4	-0.0871785	0.318057	16077.9
MXE	inclusion	RBM42_00151	RBM42	2.74518	V4	RBM42	-0.121665	0.327936	4795.82
MXE	inclusion	RBM5_00154	RBM5	2.0092	V4	RBM5	0.148038	0.284429	5476.72
MXE	inclusion	SART3_00064	SART3	2.68185	V4	SART3	0.103452	0.226622	6365.99
MXE	inclusion	SF1_00065a	SF1	2.64548	V4	SF1	-0.528095	0.0797962	707.458
MXE	inclusion	SRSF7_00073	SRSF7	6.57478	V4	SRSF7	-0.388806	5.11e-07	9879.25
MXE	inclusion	SRSF9_00074	SRSF9	2.03619	V4	SRSF9	-0.195282	0.00752757	16797.4
MXE	inclusion	TRA2_00078a	TRA2B	6.28328	V4	TRA2B	-0.349348	5.39e-05	14249.5
MXE	inclusion	YBX1_00083	YBX1	29.8487	V4	YBX1	-0.185696	0.0731461	27622.8
MXE	inclusion	YBX1_00116	YBX1	7.17298	V4	YBX1	-0.185696	0.0731461	27622.8
MXE	inclusion	ZNF638_00164	ZNF638	3.84686	V4	ZNF638	-0.0191651	0.904554	11359
MXE	inclusion	ANKHD1_00002	ANKHD1	6.40147	V5	ANKHD1	-0.0574967	0.613584	10230.9
MXE	inclusion	CNOT4_00156	CNOT4	13.2943	V5	CNOT4	-0.179073	0.0276121	3623.12
MXE	inclusion	ENOX1_00149	ENOX1	63.6985	V5	ENOX1	0.651025	0.0290962	129.548
MXE	inclusion	ESRP2_00150	ESRP1	5.31795	V5	ESRP1	-0.496405	2.66e-14	11647
MXE	inclusion	ESRP2_00150a	ESRP2	6.15201	V5	ESRP2	-0.552419	9.2e-11	11048.5
MXE	inclusion	FMR1_00016	FMR1	4.73125	V5	FMR1	-0.315369	0.000529305	6574.31
MXE	inclusion	FUS_00018	FUS	4.07596	V5	FUS	-0.270713	0.000117617	29634.3
MXE	inclusion	FXR1_00161	FXR1	2.52694	V5	FXR1	0.104765	0.236609	7647.79
MXE	inclusion	FXR2_00020	FXR2	3.38821	V5	FXR2	-0.0658994	0.553801	3839.42
MXE	inclusion	HNRNPA2B1_00024	HNRNPA2B1	2.32382	V5	HNRNPA2B1	-0.238182	0.0116068	77617.3
MXE	inclusion	HNRNPH2_00160	HNRNPH2	2.94702	V5	HNRNPH2	0.113537	0.172158	16733.3
MXE	inclusion	HNRNPL_00027	HNRNPL	7.37397	V5	HNRNPL	-0.368483	0.0404061	21158.8
MXE	inclusion	HNRNPL_00091	HNRNPL	11.2649	V5	HNRNPL	-0.156286	0.110863	21158.8
MXE	inclusion	HNRPLL_00178	HNRPLL	11.1727	V5	HNRPLL	-0.0118275	0.932418	3929.42
MXE	inclusion	LIN28A_00162	LIN28A	3.36088	V5	LIN28A	-1.92599	0.779364	36136.1
MXE	inclusion	MSI1_00041	MSI1	28.9695	V5	MSI1	0.221208	0.0953718	1095.79
MXE	inclusion	MSI1_00176	MSI1	94.3341	V5	MSI1	0.221208	0.0953718	1095.79
MXE	inclusion	PABPC4_00043	PABPC4	1.98464	V5	PABPC4	-0.274576	0.000948103	9166.78
MXE	inclusion	PPRC1_00045	PPRC1	2.88678	V5	PPRC1	-0.475641	2.51e-08	2892.89
MXE	inclusion	RBFOX1_00168	RBFOX1	4.09663	V5	RBFOX1	-2.26858	NA	0.481281
MXE	inclusion	RBFOX1_00168a	RBFOX2	3.45217	V5	RBFOX2	-0.185106	0.05	3163.51
MXE	inclusion	RBFOX1_00168b	RBFOX3	4.79065	V5	RBFOX3	0.881822	NA	1.99384
MXE	inclusion	RBM28_00049	RBM28	29.1109	V5	RBM28	-0.817747	1.88e-23	2842.43
MXE	inclusion	RBM3_00050	RBM3	15.6101	V5	RBM3	-0.548391	7.93e-11	9865.86
MXE	inclusion	RBM4_00052	RBM4	3.08842	V5	RBM4	-0.0871785	0.318057	16077.9
MXE	inclusion	RBM4_00113	RBM4	2.40024	V5	RBM4	-0.0871785	0.318057	16077.9
MXE	inclusion	RBM42_00151	RBM42	5.85844	V5	RBM42	-0.121665	0.327936	4795.82
MXE	inclusion	RBM45_00241	RBM45	15.0041	V5	RBM45	-0.0884518	0.538437	911.385
MXE	inclusion	RBM47_00279a	RBM47	3.49856	V5	RBM47	0.0467204	0.67097	6080.04
MXE	inclusion	RBM5_00055	RBM5	16.8097	V5	RBM5	0.148038	0.284429	5476.72
MXE	inclusion	RBM5_00154	RBM5	11.0859	V5	RBM5	0.148038	0.284429	5476.72
MXE	inclusion	RBM6_00170	RBM6	3.79013	V5	RBM6	0.24434	0.0806756	3528.9
MXE	inclusion	RBM8A_00056	RBM8A	4.03207	V5	RBM8A	-0.214964	0.0388224	18930.5
MXE	inclusion	SAMD4A_00063	SAMD4A	4.28155	V5	SAMD4A	0.906232	2.02e-12	2149.62
MXE	inclusion	SFPQ_00177	SFPQ	2.0684	V5	SFPQ	-0.149228	0.122051	26103.6
MXE	inclusion	SNRNP70_00070	SNRNP70	42.7671	V5	SNRNP70	-0.190648	0.0145105	9170.67
MXE	inclusion	SRSF1_00106	SRSF1	3.68422	V5	SRSF1	-0.271506	0.000276081	25712.3
MXE	inclusion	SRSF1_00107	SRSF1	5.97154	V5	SRSF1	-0.271506	0.000276081	25712.3
MXE	inclusion	SRSF1_00108	SRSF1	3.43252	V5	SRSF1	-0.271506	0.000276081	25712.3
MXE	inclusion	SRSF1_00109	SRSF1	3.11402	V5	SRSF1	-0.271506	0.000276081	25712.3
MXE	inclusion	SRSF10_00019	SRSF10	3.12891	V5	SRSF10	-0.0566567	0.510458	11285.3
MXE	inclusion	SRSF10_00090	SRSF10	2.87479	V5	SRSF10	-0.0566567	0.510458	11285.3
MXE	inclusion	SRSF2_00072	SRSF2	2.87035	V5	SRSF2	-0.293471	5.48e-05	14623.4
MXE	inclusion	SRSF9_00067	SRSF9	4.15956	V5	SRSF9	-0.195282	0.00752757	16797.4
MXE	inclusion	SRSF9_00074	SRSF9	5.66197	V5	SRSF9	-0.195282	0.00752757	16797.4
MXE	inclusion	YBX1_00083	YBX1	8.41899	V5	YBX1	-0.185696	0.0731461	27622.8
MXE	inclusion	YBX1_00116	YBX1	4.32889	V5	YBX1	-0.185696	0.0731461	27622.8
MXE	inclusion	YBX2_00084	YBX2	33.7049	V5	YBX2	-0.862771	6.95e-11	1120.58
MXE	inclusion	ZC3H10_00085	ZC3H10	2.67145	V5	ZC3H10	0.190413	0.162552	743.64
MXE	inclusion	ZNF638_00164	ZNF638	18.1414	V5	ZNF638	-0.0191651	0.904554	11359
MXE	inclusion	DAZAP1_00013	DAZAP1	10.784	V6	DAZAP1	-0.0294063	0.810166	6264.97
MXE	inclusion	ENOX1_00149	ENOX1	4.23863	V6	ENOX1	0.651025	0.0290962	129.548
MXE	inclusion	FUS_00018	FUS	4.76526	V6	FUS	-0.270713	0.000117617	29634.3
MXE	inclusion	FXR1_00161	FXR1	3.37866	V6	FXR1	0.104765	0.236609	7647.79
MXE	inclusion	G3BP2_00021	G3BP2	63.5677	V6	G3BP2	-0.203293	0.00826155	9299.05
MXE	inclusion	HNRNPA1_00022	HNRNPA1	13.2495	V6	HNRNPA1	-0.338679	8.68e-05	68699.9
MXE	inclusion	HNRNPA1L2_00023	HNRNPA1L2	9.2891	V6	HNRNPA1L2	-0.0700002	0.741111	417.855
MXE	inclusion	HNRNPA2B1_00024	HNRNPA2B1	2.92565	V6	HNRNPA2B1	-0.238182	0.0116068	77617.3
MXE	inclusion	HNRPLL_00178	HNRPLL	4.01756	V6	HNRPLL	-0.0118275	0.932418	3929.42
MXE	inclusion	LIN28A_00162	LIN28A	2.43847	V6	LIN28A	-1.92599	0.779364	36136.1
MXE	inclusion	PPRC1_00045	PPRC1	4.15605	V6	PPRC1	-0.475641	2.51e-08	2892.89
MXE	inclusion	RBFOX1_00168	RBFOX1	5.22873	V6	RBFOX1	-2.26858	NA	0.481281
MXE	inclusion	RBFOX1_00168a	RBFOX2	4.93541	V6	RBFOX2	-0.185106	0.05	3163.51
MXE	inclusion	RBFOX1_00168b	RBFOX3	5.03302	V6	RBFOX3	0.881822	NA	1.99384
MXE	inclusion	RBM4_00052	RBM4	2.31739	V6	RBM4	-0.0871785	0.318057	16077.9
MXE	inclusion	RBM46_00054	RBM46	3.98441	V6	RBM46	1.17821	NA	0.176174
MXE	inclusion	RBM5_00055	RBM5	3.46748	V6	RBM5	0.148038	0.284429	5476.72
MXE	inclusion	SRSF1_00108	SRSF1	2.13229	V6	SRSF1	-0.271506	0.000276081	25712.3
MXE	inclusion	SRSF10_00019	SRSF10	9.11706	V6	SRSF10	-0.0566567	0.510458	11285.3
MXE	inclusion	SRSF10_00088	SRSF10	4.49965	V6	SRSF10	-0.0566567	0.510458	11285.3
MXE	inclusion	SRSF10_00089	SRSF10	2.96843	V6	SRSF10	-0.0566567	0.510458	11285.3
MXE	inclusion	SRSF10_00090	SRSF10	13.8958	V6	SRSF10	-0.0566567	0.510458	11285.3
MXE	inclusion	TRA2_00078a	TRA2B	3.67448	V6	TRA2B	-0.349348	5.39e-05	14249.5
MXE	inclusion	ZC3H10_00085	ZC3H10	4.00021	V6	ZC3H10	0.190413	0.162552	743.64
MXE	inclusion	ZNF638_00164	ZNF638	3.28204	V6	ZNF638	-0.0191651	0.904554	11359
MXE	exclusion	ANKHD1_00002	ANKHD1	11.31	V1	ANKHD1	-0.0574967	0.613584	10230.9
MXE	exclusion	BRUNOL4_00004	CELF1	12.6415	V1	CELF1	-0.134613	0.107213	12160.9
MXE	exclusion	BRUNOL4_00004a	CELF2	3.8981	V1	CELF2	1.95166	NA	1.42296
MXE	exclusion	BRUNOL4_00004b	CELF3	11.6708	V1	CELF3	-1.01782	0.0835553	28.138
MXE	exclusion	BRUNOL4_00004c	CELF4	4.3889	V1	CELF4	1.15247	0.0639416	21.7074
MXE	exclusion	BRUNOL5_00166	CELF5	3.98991	V1	CELF5	1.10085	0.00026182	83.5453
MXE	exclusion	CNOT4_00156	CNOT4	14.8395	V1	CNOT4	-0.179073	0.0276121	3623.12
MXE	exclusion	DAZAP1_00013	DAZAP1	17.8318	V1	DAZAP1	-0.0294063	0.810166	6264.97
MXE	exclusion	ENOX1_00149	ENOX1	3.4833	V1	ENOX1	0.651025	0.0290962	129.548
MXE	exclusion	FUS_00018	FUS	14.4099	V1	FUS	-0.270713	0.000117617	29634.3
MXE	exclusion	G3BP2_00021	G3BP2	13.6574	V1	G3BP2	-0.203293	0.00826155	9299.05
MXE	exclusion	HNRNPA2B1_00024	HNRNPA2B1	5.85515	V1	HNRNPA2B1	-0.238182	0.0116068	77617.3
MXE	exclusion	HNRNPH2_00160	HNRNPH2	5.90112	V1	HNRNPH2	0.113537	0.172158	16733.3
MXE	exclusion	HNRNPK_00026	HNRNPK	4.10638	V1	HNRNPK	0.0551776	0.538324	72584.5
MXE	exclusion	HNRNPL_00027	HNRNPL	23.3965	V1	HNRNPL	-0.368483	0.0404061	21158.8
MXE	exclusion	HNRNPL_00091	HNRNPL	16.0913	V1	HNRNPL	-0.156286	0.110863	21158.8
MXE	exclusion	HNRPLL_00178	HNRPLL	18.2559	V1	HNRPLL	-0.0118275	0.932418	3929.42
MXE	exclusion	IGF2BP2_00033a	IGF2BP2	2.00679	V1	IGF2BP2	0.235423	NA	1.46507
MXE	exclusion	LIN28A_00036	LIN28A	5.17973	V1	LIN28A	-1.92599	NA	0.385578
MXE	exclusion	LIN28A_00162	LIN28A	3.64947	V1	LIN28A	-1.92599	0.779364	36136.1
MXE	exclusion	MATR3_00037	MATR3	9.98958	V1	MATR3	-0.0295487	0.542031	1613.59
MXE	exclusion	MBNL1_00038	MBNL1	7.0507	V1	MBNL1	-0.237846	0.0225076	8201.04
MXE	exclusion	MBNL1_00038a	MBNL2	6.59955	V1	MBNL2	0.962781	7.82e-18	5229.75
MXE	exclusion	MBNL1_00038b	MBNL3	6.6712	V1	MBNL3	-0.353974	0.000301557	4018.47
MXE	exclusion	MSI1_00176	MSI1	22.4868	V1	MSI1	0.221208	0.0953718	1095.79
MXE	exclusion	PCBP1_00186	PCBP1	3.89617	V1	PCBP1	0.0341355	0.763955	29983.3
MXE	exclusion	PCBP3_00215a	PCBP3	6.92656	V1	PCBP3	0.240764	0.0806078	729.575
MXE	exclusion	PPRC1_00045	PPRC1	4.65203	V1	PPRC1	-0.475641	2.51e-08	2892.89
MXE	exclusion	PTBP1_00269	PTBP3	3.29484	V1	PTBP3	0.524897	6.08564e-07	20649.2
MXE	exclusion	RBFOX1_00168	RBFOX1	10.0285	V1	RBFOX1	-2.26858	NA	0.481281
MXE	exclusion	RBFOX1_00168a	RBFOX2	8.05863	V1	RBFOX2	-0.185106	0.05	3163.51
MXE	exclusion	RBFOX1_00168b	RBFOX3	11.3458	V1	RBFOX3	0.881822	NA	1.99384
MXE	exclusion	RBM24_00184	RBM24	3.23518	V1	RBM24	0.789615	0.0608761	44.8176
MXE	exclusion	RBM28_00049	RBM28	30.7219	V1	RBM28	-0.817747	1.88e-23	2842.43
MXE	exclusion	Rbm38_00283a	Rbm38	11.2205	V1	RBM38	0.012457	NA	5949.13
MXE	exclusion	RBM4_00113	RBM4	2.98901	V1	RBM4	-0.0871785	0.318057	16077.9
MXE	exclusion	RBM42_00151	RBM42	2.73697	V1	RBM42	-0.121665	0.327936	4795.82
MXE	exclusion	RBM45_00241	RBM45	3.04409	V1	RBM45	-0.0884518	0.538437	911.385
MXE	exclusion	RBM47_00279a	RBM47	3.27628	V1	RBM47	0.0467204	0.67097	6080.04
MXE	exclusion	RBM5_00055	RBM5	11.0663	V1	RBM5	0.148038	0.284429	5476.72
MXE	exclusion	RBM5_00154	RBM5	3.19301	V1	RBM5	0.148038	0.284429	5476.72
MXE	exclusion	RBM8A_00056	RBM8A	6.31729	V1	RBM8A	-0.214964	0.0388224	18930.5
MXE	exclusion	RBMS3_00057	RBMS3	3.47835	V1	RBMS3	1.1677	0.25593	8.9319
MXE	exclusion	SF1_00065a	SF1	3.1596	V1	SF1	-0.528095	0.0797962	707.458
MXE	exclusion	SFPQ_00177	SFPQ	32.6219	V1	SFPQ	-0.149228	0.122051	26103.6
MXE	exclusion	SNRNP70_00070	SNRNP70	14.8674	V1	SNRNP70	-0.190648	0.0145105	9170.67
MXE	exclusion	SNRPA_00071	SNRPA	17.9637	V1	SNRPA	-0.514959	1.38e-07	3088.58
MXE	exclusion	SRSF1_00106	SRSF1	4.42082	V1	SRSF1	-0.271506	0.000276081	25712.3
MXE	exclusion	SRSF1_00107	SRSF1	5.23836	V1	SRSF1	-0.271506	0.000276081	25712.3
MXE	exclusion	SRSF1_00108	SRSF1	7.51894	V1	SRSF1	-0.271506	0.000276081	25712.3
MXE	exclusion	SRSF1_00109	SRSF1	8.58971	V1	SRSF1	-0.271506	0.000276081	25712.3
MXE	exclusion	SRSF1_00110	SRSF1	7.52825	V1	SRSF1	-0.271506	0.000276081	25712.3
MXE	exclusion	SRSF10_00019	SRSF10	10.77	V1	SRSF10	-0.0566567	0.510458	11285.3
MXE	exclusion	SRSF10_00088	SRSF10	3.84322	V1	SRSF10	-0.0566567	0.510458	11285.3
MXE	exclusion	SRSF10_00089	SRSF10	6.14454	V1	SRSF10	-0.0566567	0.510458	11285.3
MXE	exclusion	SRSF10_00090	SRSF10	7.27874	V1	SRSF10	-0.0566567	0.510458	11285.3
MXE	exclusion	SRSF2_00072	SRSF2	3.02119	V1	SRSF2	-0.293471	5.48e-05	14623.4
MXE	exclusion	SRSF7_00073	SRSF7	11.5137	V1	SRSF7	-0.388806	5.11e-07	9879.25
MXE	exclusion	SRSF9_00067	SRSF9	2.63513	V1	SRSF9	-0.195282	0.00752757	16797.4
MXE	exclusion	TARDBP_00076	TARDBP	11.3942	V1	TARDBP	0.0121292	0.910826	15361.8
MXE	exclusion	YBX1_00083	YBX1	33.8997	V1	YBX1	-0.185696	0.0731461	27622.8
MXE	exclusion	YBX1_00116	YBX1	22.2784	V1	YBX1	-0.185696	0.0731461	27622.8
MXE	exclusion	YBX2_00084	YBX2	46.0374	V1	YBX2	-0.862771	6.95e-11	1120.58
MXE	exclusion	ZC3H10_00085	ZC3H10	15.3664	V1	ZC3H10	0.190413	0.162552	743.64
MXE	exclusion	ZCRB1_00087	ZCRB1	6.49448	V1	ZCRB1	-0.178398	0.0780994	2942.51
MXE	exclusion	ZNF638_00164	ZNF638	5.08055	V1	ZNF638	-0.0191651	0.904554	11359
MXE	exclusion	FUS_00018	FUS	4.79075	V2	FUS	-0.270713	0.000117617	29634.3
MXE	exclusion	HNRNPA1_00022	HNRNPA1	43.8809	V2	HNRNPA1	-0.338679	8.68e-05	68699.9
MXE	exclusion	HNRNPA1L2_00023	HNRNPA1L2	56.7566	V2	HNRNPA1L2	-0.0700002	0.741111	417.855
MXE	exclusion	HNRNPA2B1_00024	HNRNPA2B1	13.0456	V2	HNRNPA2B1	-0.238182	0.0116068	77617.3
MXE	exclusion	HNRNPK_00026	HNRNPK	3.68126	V2	HNRNPK	0.0551776	0.538324	72584.5
MXE	exclusion	HNRNPL_00091	HNRNPL	3.37855	V2	HNRNPL	-0.156286	0.110863	21158.8
MXE	exclusion	HuR_00032	ELAVL1	2.68613	V2	ELAVL1	0.012385	0.922774	6600.49
MXE	exclusion	HuR_00032a	ELAVL2	2.90857	V2	ELAVL2	0.845096	0.118303	31.3494
MXE	exclusion	HuR_00032b	ELAVL3	3.84203	V2	ELAVL3	3.77785	NA	1.23247
MXE	exclusion	HuR_00032c	ELAVL4	4.82	V2	ELAVL4	1.87292	NA	0.300488
MXE	exclusion	HuR_00112	ELAVL1	7.07487	V2	ELAVL1	0.012385	0.922774	6600.49
MXE	exclusion	HuR_00117	ELAVL1	6.38127	V2	ELAVL1	0.012385	0.922774	6600.49
MXE	exclusion	HuR_00136	ELAVL1	2.28872	V2	ELAVL1	0.012385	0.922774	6600.49
MXE	exclusion	LIN28A_00036	LIN28A	12.1485	V2	LIN28A	-1.92599	NA	0.385578
MXE	exclusion	LIN28A_00162	LIN28A	3.89006	V2	LIN28A	-1.92599	0.779364	36136.1
MXE	exclusion	MBNL1_00038	MBNL1	4.26156	V2	MBNL1	-0.237846	0.0225076	8201.04
MXE	exclusion	MBNL1_00038a	MBNL2	6.71314	V2	MBNL2	0.962781	7.82e-18	5229.75
MXE	exclusion	MBNL1_00038b	MBNL3	3.8	V2	MBNL3	-0.353974	0.000301557	4018.47
MXE	exclusion	MSI1_00176	MSI1	9.62304	V2	MSI1	0.221208	0.0953718	1095.79
MXE	exclusion	PCBP1_00186	PCBP1	4.2262	V2	PCBP1	0.0341355	0.763955	29983.3
MXE	exclusion	PCBP2_00044	PCBP2	3.3972	V2	PCBP2	0.0859646	0.294883	59715.4
MXE	exclusion	PPRC1_00045	PPRC1	4.1154	V2	PPRC1	-0.475641	2.51e-08	2892.89
MXE	exclusion	QKI_00047	QKI	5.01648	V2	QKI	0.272089	0.00211169	8365.72
MXE	exclusion	RBFOX1_00168	RBFOX1	5.02397	V2	RBFOX1	-2.26858	NA	0.481281
MXE	exclusion	RBFOX1_00168a	RBFOX2	5.36883	V2	RBFOX2	-0.185106	0.05	3163.51
MXE	exclusion	RBFOX1_00168b	RBFOX3	6.74776	V2	RBFOX3	0.881822	NA	1.99384
MXE	exclusion	RBM24_00184	RBM24	58.2812	V2	RBM24	0.789615	0.0608761	44.8176
MXE	exclusion	RBM28_00049	RBM28	6.58019	V2	RBM28	-0.817747	1.88e-23	2842.43
MXE	exclusion	RBM3_00050	RBM3	3.81864	V2	RBM3	-0.548391	7.93e-11	9865.86
MXE	exclusion	Rbm38_00283a	Rbm38	8.00007	V2	RBM38	0.012457	NA	5949.13
MXE	exclusion	RBM4_00052	RBM4	2.79823	V2	RBM4	-0.0871785	0.318057	16077.9
MXE	exclusion	RBM8A_00056	RBM8A	4.29093	V2	RBM8A	-0.214964	0.0388224	18930.5
MXE	exclusion	SF1_00065a	SF1	3.75607	V2	SF1	-0.528095	0.0797962	707.458
MXE	exclusion	SFPQ_00177	SFPQ	5.46846	V2	SFPQ	-0.149228	0.122051	26103.6
MXE	exclusion	SRP54_00272a	SRP54	3.3963	V2	SRP54	0.0955039	0.305815	9307.46
MXE	exclusion	SRSF10_00088	SRSF10	3.11736	V2	SRSF10	-0.0566567	0.510458	11285.3
MXE	exclusion	SRSF2_00072	SRSF2	9.85463	V2	SRSF2	-0.293471	5.48e-05	14623.4
MXE	exclusion	SRSF7_00073	SRSF7	6.96992	V2	SRSF7	-0.388806	5.11e-07	9879.25
MXE	exclusion	SRSF9_00074	SRSF9	3.31135	V2	SRSF9	-0.195282	0.00752757	16797.4
MXE	exclusion	YBX2_00084	YBX2	3.77578	V2	YBX2	-0.862771	6.95e-11	1120.58
MXE	exclusion	ZC3H10_00085	ZC3H10	3.09176	V2	ZC3H10	0.190413	0.162552	743.64
MXE	exclusion	ZC3H14_00086	ZC3H14	4.11965	V2	ZC3H14	-0.0403106	0.706134	7654.29
MXE	exclusion	ANKHD1_00002	ANKHD1	94.8055	V3	ANKHD1	-0.0574967	0.613584	10230.9
MXE	exclusion	CNOT4_00156	CNOT4	4.62407	V3	CNOT4	-0.179073	0.0276121	3623.12
MXE	exclusion	FMR1_00016	FMR1	5.66892	V3	FMR1	-0.315369	0.000529305	6574.31
MXE	exclusion	FUS_00018	FUS	12.345	V3	FUS	-0.270713	0.000117617	29634.3
MXE	exclusion	FXR2_00020	FXR2	4.66862	V3	FXR2	-0.0658994	0.553801	3839.42
MXE	exclusion	HNRNPA2B1_00024	HNRNPA2B1	2.63681	V3	HNRNPA2B1	-0.238182	0.0116068	77617.3
MXE	exclusion	HNRNPH2_00160	HNRNPH2	2.29172	V3	HNRNPH2	0.113537	0.172158	16733.3
MXE	exclusion	HNRNPK_00026	HNRNPK	4.1582	V3	HNRNPK	0.0551776	0.538324	72584.5
MXE	exclusion	LIN28A_00036	LIN28A	2.63386	V3	LIN28A	-1.92599	NA	0.385578
MXE	exclusion	LIN28A_00162	LIN28A	4.75777	V3	LIN28A	-1.92599	0.779364	36136.1
MXE	exclusion	PABPC1_00155	PABPC1	2.17811	V3	PABPC1	-0.0823588	0.308784	153848
MXE	exclusion	PABPC5_00171	PABPC5	3.90196	V3	PABPC5	0.248591	NA	0.24971
MXE	exclusion	QKI_00047	QKI	6.26243	V3	QKI	0.272089	0.00211169	8365.72
MXE	exclusion	RBM24_00184	RBM24	9.1092	V3	RBM24	0.789615	0.0608761	44.8176
MXE	exclusion	RBM28_00049	RBM28	28.8226	V3	RBM28	-0.817747	1.88e-23	2842.43
MXE	exclusion	Rbm38_00283a	Rbm38	9.57968	V3	RBM38	0.012457	NA	5949.13
MXE	exclusion	RBM4_00052	RBM4	4.01831	V3	RBM4	-0.0871785	0.318057	16077.9
MXE	exclusion	RBM4_00113	RBM4	2.40288	V3	RBM4	-0.0871785	0.318057	16077.9
MXE	exclusion	RBM42_00151	RBM42	14.1615	V3	RBM42	-0.121665	0.327936	4795.82
MXE	exclusion	RBM45_00241	RBM45	10.0768	V3	RBM45	-0.0884518	0.538437	911.385
MXE	exclusion	RBM47_00279a	RBM47	2.15449	V3	RBM47	0.0467204	0.67097	6080.04
MXE	exclusion	RBM5_00055	RBM5	4.27659	V3	RBM5	0.148038	0.284429	5476.72
MXE	exclusion	RBM5_00154	RBM5	3.4888	V3	RBM5	0.148038	0.284429	5476.72
MXE	exclusion	RBM6_00170	RBM6	16.5983	V3	RBM6	0.24434	0.0806756	3528.9
MXE	exclusion	RBM8A_00056	RBM8A	5.77638	V3	RBM8A	-0.214964	0.0388224	18930.5
MXE	exclusion	SNRNP70_00070	SNRNP70	2.12962	V3	SNRNP70	-0.190648	0.0145105	9170.67
MXE	exclusion	SNRPA_00071	SNRPA	7.3633	V3	SNRPA	-0.514959	1.38e-07	3088.58
MXE	exclusion	SRP54_00272a	SRP54	2.52509	V3	SRP54	0.0955039	0.305815	9307.46
MXE	exclusion	SRSF1_00106	SRSF1	5.06727	V3	SRSF1	-0.271506	0.000276081	25712.3
MXE	exclusion	SRSF1_00107	SRSF1	6.68359	V3	SRSF1	-0.271506	0.000276081	25712.3
MXE	exclusion	SRSF1_00108	SRSF1	6.30149	V3	SRSF1	-0.271506	0.000276081	25712.3
MXE	exclusion	SRSF1_00109	SRSF1	5.49169	V3	SRSF1	-0.271506	0.000276081	25712.3
MXE	exclusion	SRSF1_00110	SRSF1	2.59939	V3	SRSF1	-0.271506	0.000276081	25712.3
MXE	exclusion	SRSF1_00163	SRSF1	2.72535	V3	SRSF1	-0.271506	0.000276081	25712.3
MXE	exclusion	SRSF10_00019	SRSF10	6.24319	V3	SRSF10	-0.0566567	0.510458	11285.3
MXE	exclusion	SRSF10_00088	SRSF10	6.31532	V3	SRSF10	-0.0566567	0.510458	11285.3
MXE	exclusion	SRSF10_00089	SRSF10	2.77655	V3	SRSF10	-0.0566567	0.510458	11285.3
MXE	exclusion	SRSF10_00090	SRSF10	9.0326	V3	SRSF10	-0.0566567	0.510458	11285.3
MXE	exclusion	SRSF2_00072	SRSF2	5.36051	V3	SRSF2	-0.293471	5.48e-05	14623.4
MXE	exclusion	SRSF7_00073	SRSF7	11.2433	V3	SRSF7	-0.388806	5.11e-07	9879.25
MXE	exclusion	SRSF9_00067	SRSF9	2.11944	V3	SRSF9	-0.195282	0.00752757	16797.4
MXE	exclusion	SRSF9_00074	SRSF9	6.28602	V3	SRSF9	-0.195282	0.00752757	16797.4
MXE	exclusion	YBX1_00083	YBX1	40.7551	V3	YBX1	-0.185696	0.0731461	27622.8
MXE	exclusion	YBX1_00116	YBX1	33.0103	V3	YBX1	-0.185696	0.0731461	27622.8
MXE	exclusion	ZC3H10_00085	ZC3H10	2.14574	V3	ZC3H10	0.190413	0.162552	743.64
MXE	exclusion	ENOX1_00149	ENOX1	8.1636	V4	ENOX1	0.651025	0.0290962	129.548
MXE	exclusion	G3BP2_00021	G3BP2	3.11523	V4	G3BP2	-0.203293	0.00826155	9299.05
MXE	exclusion	HNRNPK_00026	HNRNPK	4.84912	V4	HNRNPK	0.0551776	0.538324	72584.5
MXE	exclusion	LIN28A_00036	LIN28A	3.203	V4	LIN28A	-1.92599	NA	0.385578
MXE	exclusion	MATR3_00037	MATR3	4.52053	V4	MATR3	-0.0295487	0.542031	1613.59
MXE	exclusion	MBNL1_00038	MBNL1	2.63209	V4	MBNL1	-0.237846	0.0225076	8201.04
MXE	exclusion	MBNL1_00038a	MBNL2	3.97749	V4	MBNL2	0.962781	7.82e-18	5229.75
MXE	exclusion	MBNL1_00038b	MBNL3	3.06818	V4	MBNL3	-0.353974	0.000301557	4018.47
MXE	exclusion	PCBP1_00186	PCBP1	3.96022	V4	PCBP1	0.0341355	0.763955	29983.3
MXE	exclusion	PCBP3_00215a	PCBP3	10.1921	V4	PCBP3	0.240764	0.0806078	729.575
MXE	exclusion	RBM42_00151	RBM42	3.36952	V4	RBM42	-0.121665	0.327936	4795.82
MXE	exclusion	RBM6_00170	RBM6	6.2694	V4	RBM6	0.24434	0.0806756	3528.9
MXE	exclusion	SNRNP70_00070	SNRNP70	3.36507	V4	SNRNP70	-0.190648	0.0145105	9170.67
MXE	exclusion	SRSF1_00110	SRSF1	4.87687	V4	SRSF1	-0.271506	0.000276081	25712.3
MXE	exclusion	SRSF9_00074	SRSF9	4.84835	V4	SRSF9	-0.195282	0.00752757	16797.4
MXE	exclusion	ZC3H10_00085	ZC3H10	4.02541	V4	ZC3H10	0.190413	0.162552	743.64
MXE	exclusion	ZNF638_00164	ZNF638	8.98717	V4	ZNF638	-0.0191651	0.904554	11359
MXE	exclusion	BRUNOL4_00004	CELF1	5.89853	V5	CELF1	-0.134613	0.107213	12160.9
MXE	exclusion	BRUNOL6_00187	CELF6	3.53014	V5	CELF6	0.756526	0.593335	8.86067
MXE	exclusion	CPEB4_00158	CPEB4	2.35004	V5	CPEB4	0.377963	0.000373454	3324.37
MXE	exclusion	DAZAP1_00013	DAZAP1	41.475	V5	DAZAP1	-0.0294063	0.810166	6264.97
MXE	exclusion	ENOX1_00149	ENOX1	7.18532	V5	ENOX1	0.651025	0.0290962	129.548
MXE	exclusion	ESRP2_00150	ESRP1	2.26248	V5	ESRP1	-0.496405	2.66e-14	11647
MXE	exclusion	ESRP2_00150a	ESRP2	2.65526	V5	ESRP2	-0.552419	9.2e-11	11048.5
MXE	exclusion	FUS_00018	FUS	2.22936	V5	FUS	-0.270713	0.000117617	29634.3
MXE	exclusion	FXR1_00161	FXR1	4.16072	V5	FXR1	0.104765	0.236609	7647.79
MXE	exclusion	G3BP2_00021	G3BP2	16.4268	V5	G3BP2	-0.203293	0.00826155	9299.05
MXE	exclusion	HNRNPA1_00022	HNRNPA1	17.681	V5	HNRNPA1	-0.338679	8.68e-05	68699.9
MXE	exclusion	HNRNPA1L2_00023	HNRNPA1L2	61.7371	V5	HNRNPA1L2	-0.0700002	0.741111	417.855
MXE	exclusion	HNRNPA2B1_00024	HNRNPA2B1	18.3309	V5	HNRNPA2B1	-0.238182	0.0116068	77617.3
MXE	exclusion	HNRNPL_00027	HNRNPL	22.7438	V5	HNRNPL	-0.368483	0.0404061	21158.8
MXE	exclusion	HNRPLL_00178	HNRPLL	13.9947	V5	HNRPLL	-0.0118275	0.932418	3929.42
MXE	exclusion	HuR_00112	ELAVL1	8.89572	V5	ELAVL1	0.012385	0.922774	6600.49
MXE	exclusion	HuR_00117	ELAVL1	2.16914	V5	ELAVL1	0.012385	0.922774	6600.49
MXE	exclusion	IGF2BP2_00033	IGF2BP1	2.99379	V5	IGF2BP1	0.296546	0.212367	385.827
MXE	exclusion	IGF2BP2_00033a	IGF2BP2	6.83173	V5	IGF2BP2	0.235423	NA	1.46507
MXE	exclusion	IGF2BP3_00172	IGF2BP3	4.62527	V5	IGF2BP3	-0.925901	0.110973	15999.5
MXE	exclusion	KHDRBS1_00062	KHDRBS1	4.31013	V5	KHDRBS1	0.167808	NA	0
MXE	exclusion	LIN28A_00036	LIN28A	13.0182	V5	LIN28A	-1.92599	NA	0.385578
MXE	exclusion	LIN28A_00162	LIN28A	2.56426	V5	LIN28A	-1.92599	0.779364	36136.1
MXE	exclusion	MATR3_00037	MATR3	16.9007	V5	MATR3	-0.0295487	0.542031	1613.59
MXE	exclusion	MSI1_00041	MSI1	128.754	V5	MSI1	0.221208	0.0953718	1095.79
MXE	exclusion	MSI1_00176	MSI1	42.6218	V5	MSI1	0.221208	0.0953718	1095.79
MXE	exclusion	PPRC1_00045	PPRC1	5.60331	V5	PPRC1	-0.475641	2.51e-08	2892.89
MXE	exclusion	PTBP1_00268	PTBP1	4.9369	V5	PTBP1	-0.3316	0.00363826	18298.4
MXE	exclusion	PTBP1_00268a	PTBP2	3.73929	V5	PTBP2	0.178214	0.144516	950.956
MXE	exclusion	QKI_00047	QKI	6.00086	V5	QKI	0.272089	0.00211169	8365.72
MXE	exclusion	RBFOX1_00168	RBFOX1	9.06051	V5	RBFOX1	-2.26858	NA	0.481281
MXE	exclusion	RBFOX1_00168a	RBFOX2	10.0429	V5	RBFOX2	-0.185106	0.05	3163.51
MXE	exclusion	RBFOX1_00168b	RBFOX3	8.61186	V5	RBFOX3	0.881822	NA	1.99384
MXE	exclusion	RBM28_00049	RBM28	4.33712	V5	RBM28	-0.817747	1.88e-23	2842.43
MXE	exclusion	Rbm38_00283a	Rbm38	18.92	V5	RBM38	0.012457	NA	5949.13
MXE	exclusion	RBM42_00151	RBM42	8.30615	V5	RBM42	-0.121665	0.327936	4795.82
MXE	exclusion	RBM45_00241	RBM45	19.541	V5	RBM45	-0.0884518	0.538437	911.385
MXE	exclusion	RBM8A_00056	RBM8A	2.81927	V5	RBM8A	-0.214964	0.0388224	18930.5
MXE	exclusion	SAMD4A_00063	SAMD4A	2.99959	V5	SAMD4A	0.906232	2.02e-12	2149.62
MXE	exclusion	SNRPA_00071	SNRPA	8.64177	V5	SNRPA	-0.514959	1.38e-07	3088.58
MXE	exclusion	SRP54_00272a	SRP54	5.53787	V5	SRP54	0.0955039	0.305815	9307.46
MXE	exclusion	SRSF1_00108	SRSF1	4.19868	V5	SRSF1	-0.271506	0.000276081	25712.3
MXE	exclusion	SRSF1_00109	SRSF1	2.9217	V5	SRSF1	-0.271506	0.000276081	25712.3
MXE	exclusion	SRSF1_00110	SRSF1	16.0215	V5	SRSF1	-0.271506	0.000276081	25712.3
MXE	exclusion	SRSF1_00163	SRSF1	2.19833	V5	SRSF1	-0.271506	0.000276081	25712.3
MXE	exclusion	SRSF10_00019	SRSF10	9.30333	V5	SRSF10	-0.0566567	0.510458	11285.3
MXE	exclusion	SRSF10_00089	SRSF10	3.15121	V5	SRSF10	-0.0566567	0.510458	11285.3
MXE	exclusion	SRSF10_00090	SRSF10	8.96861	V5	SRSF10	-0.0566567	0.510458	11285.3
MXE	exclusion	SRSF2_00072	SRSF2	5.32311	V5	SRSF2	-0.293471	5.48e-05	14623.4
MXE	exclusion	SRSF7_00073	SRSF7	3.76019	V5	SRSF7	-0.388806	5.11e-07	9879.25
MXE	exclusion	SRSF9_00074	SRSF9	4.5642	V5	SRSF9	-0.195282	0.00752757	16797.4
MXE	exclusion	TARDBP_00076	TARDBP	6.26155	V5	TARDBP	0.0121292	0.910826	15361.8
MXE	exclusion	YBX2_00084	YBX2	19.1413	V5	YBX2	-0.862771	6.95e-11	1120.58
MXE	exclusion	ZC3H10_00085	ZC3H10	2.63959	V5	ZC3H10	0.190413	0.162552	743.64
MXE	exclusion	ZNF638_00164	ZNF638	2.55691	V5	ZNF638	-0.0191651	0.904554	11359
MXE	exclusion	BRUNOL4_00004	CELF1	14.9994	V6	CELF1	-0.134613	0.107213	12160.9
MXE	exclusion	BRUNOL4_00004a	CELF2	9.8018	V6	CELF2	1.95166	NA	1.42296
MXE	exclusion	BRUNOL4_00004b	CELF3	63.2617	V6	CELF3	-1.01782	0.0835553	28.138
MXE	exclusion	BRUNOL4_00004c	CELF4	11.523	V6	CELF4	1.15247	0.0639416	21.7074
MXE	exclusion	BRUNOL5_00166	CELF5	3.31677	V6	CELF5	1.10085	0.00026182	83.5453
MXE	exclusion	BRUNOL6_00187	CELF6	4.91057	V6	CELF6	0.756526	0.593335	8.86067
MXE	exclusion	G3BP2_00021	G3BP2	9.63497	V6	G3BP2	-0.203293	0.00826155	9299.05
MXE	exclusion	HNRPLL_00178	HNRPLL	5.92225	V6	HNRPLL	-0.0118275	0.932418	3929.42
MXE	exclusion	MSI1_00041	MSI1	6.5776	V6	MSI1	0.221208	0.0953718	1095.79
MXE	exclusion	RBFOX1_00168	RBFOX1	9.44807	V6	RBFOX1	-2.26858	NA	0.481281
MXE	exclusion	RBFOX1_00168a	RBFOX2	9.83	V6	RBFOX2	-0.185106	0.05	3163.51
MXE	exclusion	RBFOX1_00168b	RBFOX3	15.9332	V6	RBFOX3	0.881822	NA	1.99384
MXE	exclusion	RBM24_00184	RBM24	6.58625	V6	RBM24	0.789615	0.0608761	44.8176
MXE	exclusion	Rbm38_00283a	Rbm38	5.01967	V6	RBM38	0.012457	NA	5949.13
MXE	exclusion	RBM47_00279a	RBM47	5.06744	V6	RBM47	0.0467204	0.67097	6080.04
MXE	exclusion	RBM6_00170	RBM6	6.49036	V6	RBM6	0.24434	0.0806756	3528.9
MXE	exclusion	SF1_00065a	SF1	3.74457	V6	SF1	-0.528095	0.0797962	707.458
MXE	exclusion	TARDBP_00076	TARDBP	2.82499	V6	TARDBP	0.0121292	0.910826	15361.8
MXE	exclusion	YBX1_00083	YBX1	3.00515	V6	YBX1	-0.185696	0.0731461	27622.8
A5'	inclusion	FMR1_00016	FMR1	2.58149	V1	FMR1	-0.315369	0.000529305	6574.31
A5'	inclusion	FXR2_00020	FXR2	2.62989	V1	FXR2	-0.0658994	0.553801	3839.42
A5'	inclusion	HNRNPL_00027	HNRNPL	12.4613	V1	HNRNPL	-0.368483	0.0404061	21158.8
A5'	inclusion	RBFOX1_00168	RBFOX1	2.05796	V1	RBFOX1	-2.26858	NA	0.481281
A5'	inclusion	RBFOX1_00168a	RBFOX2	2.52175	V1	RBFOX2	-0.185106	0.05	3163.51
A5'	inclusion	Rbm38_00283a	Rbm38	10.8382	V1	RBM38	0.012457	NA	5949.13
A5'	inclusion	RBM8A_00056	RBM8A	2.04031	V1	RBM8A	-0.214964	0.0388224	18930.5
A5'	inclusion	SNRPA_00071	SNRPA	15.4417	V1	SNRPA	-0.514959	1.38e-07	3088.58
A5'	inclusion	SRSF1_00106	SRSF1	3.07128	V1	SRSF1	-0.271506	0.000276081	25712.3
A5'	inclusion	SRSF1_00110	SRSF1	4.10332	V1	SRSF1	-0.271506	0.000276081	25712.3
A5'	inclusion	ANKHD1_00002	ANKHD1	4.86451	V2	ANKHD1	-0.0574967	0.613584	10230.9
A5'	inclusion	CNOT4_00156	CNOT4	5.72041	V2	CNOT4	-0.179073	0.0276121	3623.12
A5'	inclusion	MBNL1_00038	MBNL1	3.90597	V2	MBNL1	-0.237846	0.0225076	8201.04
A5'	inclusion	MBNL1_00038a	MBNL2	3.47485	V2	MBNL2	0.962781	7.82e-18	5229.75
A5'	inclusion	MBNL1_00038b	MBNL3	4.28683	V2	MBNL3	-0.353974	0.000301557	4018.47
A5'	inclusion	MSI1_00041	MSI1	2.79109	V2	MSI1	0.221208	0.0953718	1095.79
A5'	inclusion	MSI1_00176	MSI2	4.09477	V2	MSI2	-0.289272	0.00389104	1324.36
A5'	inclusion	PCBP2_00044	PCBP2	2.05806	V2	PCBP2	0.333143	0.0387166	1226.99
A5'	inclusion	QKI_00047	QKI	1.97192	V2	QKI	0.272089	0.00211169	8365.72
A5'	inclusion	RBFOX1_00168	RBFOX1	6.23631	V2	RBFOX1	-2.26858	NA	0.481281
A5'	inclusion	RBFOX1_00168a	RBFOX2	2.64486	V2	RBFOX2	-0.185106	0.05	3163.51
A5'	inclusion	RBFOX1_00168b	RBFOX3	3.21002	V2	RBFOX3	0.881822	NA	1.99384
A5'	inclusion	RBM45_00241	RBM45	2.4507	V2	RBM45	-0.0884518	0.538437	911.385
A5'	inclusion	SRSF7_00073	SRSF7	2.35136	V2	SRSF7	-0.388806	5.11e-07	9879.25
A5'	inclusion	YBX1_00116	YBX1	3.75325	V2	YBX1	-0.185696	0.0731461	27622.8
A5'	exclusion	FXR2_00020	FXR2	2.03018	V1	FXR2	-0.0658994	0.553801	3839.42
A5'	exclusion	G3BP2_00021	G3BP2	6.70913	V1	G3BP2	-0.203293	0.00826155	9299.05
A5'	exclusion	HNRNPA1_00022	HNRNPA1	14.0178	V1	HNRNPA1	-0.338679	8.68e-05	68699.9
A5'	exclusion	HNRNPA1L2_00023	HNRNPA1L2	31.6165	V1	HNRNPA1L2	-0.0700002	0.741111	417.855
A5'	exclusion	HNRNPA2B1_00024	HNRNPA2B1	2.12354	V1	HNRNPA2B1	-0.238182	0.0116068	77617.3
A5'	exclusion	HNRPLL_00178	HNRPLL	13.6939	V1	HNRPLL	-0.0118275	0.932418	3929.42
A5'	exclusion	IGF2BP3_00172	IGF2BP3	2.51415	V1	IGF2BP3	0.235423	NA	1.46507
A5'	exclusion	MATR3_00037	MATR3	2.06383	V1	MATR3	-0.0295487	0.542031	1613.59
A5'	exclusion	MBNL1_00038	MBNL1	4.31296	V1	MBNL1	-0.237846	0.0225076	8201.04
A5'	exclusion	MBNL1_00038a	MBNL2	2.46686	V1	MBNL2	0.962781	7.82e-18	5229.75
A5'	exclusion	MBNL1_00038b	MBNL3	2.59189	V1	MBNL3	-0.353974	0.000301557	4018.47
A5'	exclusion	MSI1_00041	MSI1	3.44813	V1	MSI1	0.221208	0.0953718	1095.79
A5'	exclusion	PABPC5_00171	PABPC5	2.04925	V1	PABPC5	0.248591	NA	0.24971
A5'	exclusion	PABPN1_00157	PABPN1	2.73617	V1	PABPN1	-0.241697	0.000895239	9648.61
A5'	exclusion	PCBP3_00215a	PCBP3	2.95501	V1	PCBP3	0.674227	0.0489934	214.715
A5'	exclusion	RBFOX1_00168	RBFOX1	8.31385	V1	RBFOX1	-2.26858	NA	0.481281
A5'	exclusion	RBFOX1_00168a	RBFOX2	4.55661	V1	RBFOX2	-0.185106	0.05	3163.51
A5'	exclusion	RBFOX1_00168b	RBFOX3	6.33174	V1	RBFOX3	0.881822	NA	1.99384
A5'	exclusion	RBM28_00049	RBM28	11.7767	V1	RBM28	-0.817747	1.88e-23	2842.43
A5'	exclusion	RBM45_00241	RBM45	2.33313	V1	RBM45	-0.0884518	0.538437	911.385
A5'	exclusion	RBM5_00154	RBM5	2.4946	V1	RBM5	0.148038	0.284429	5476.72
A5'	exclusion	RBM6_00170	RBM6	7.83349	V1	RBM6	0.24434	0.0806756	3528.9
A5'	exclusion	SNRPA_00071	SNRPA	4.88184	V1	SNRPA	-0.514959	1.38e-07	3088.58
A5'	exclusion	SRSF10_00019	SRSF10	8.61099	V1	SRSF10	-0.0566567	0.510458	11285.3
A5'	exclusion	SRSF9_00074	SRSF9	3.98274	V1	SRSF9	-0.195282	0.00752757	16797.4
A5'	exclusion	TARDBP_00076	TARDBP	6.35443	V1	TARDBP	0.0121292	0.910826	15361.8
A5'	exclusion	YBX1_00116	YBX1	14.1038	V1	YBX1	-0.185696	0.0731461	27622.8
A5'	exclusion	YBX2_00084	YBX2	15.8157	V1	YBX2	-0.862771	6.95e-11	1120.58
A5'	exclusion	BRUNOL6_00187	CELF6	57.9489	V2	CELF6	0.756526	0.593335	8.86067
A5'	exclusion	HuR_00112	ELAVL1	2.55536	V2	ELAVL1	0.012385	0.922774	6600.49
A5'	exclusion	MSI1_00041	MSI1	13.8789	V2	MSI1	0.221208	0.0953718	1095.79
A5'	exclusion	PCBP1_00186	PCBP1	12.4456	V2	PCBP1	0.0341355	0.763955	29983.3
A5'	exclusion	PCBP2_00044	PCBP2	3.78154	V2	PCBP2	0.333143	0.0387166	1226.99
A5'	exclusion	PPRC1_00045	PPRC1	3.11445	V2	PPRC1	-0.475641	2.51e-08	2892.89
A5'	exclusion	PTBP1_00268	PTBP1	2.27673	V2	PTBP1	-0.3316	0.00363826	18298.4
A5'	exclusion	PTBP1_00268a	PTBP2	2.50135	V2	PTBP2	0.178214	0.144516	950.956
A5'	exclusion	PTBP1_00269	PTBP3	2.52734	V2	PTBP3	0.524897	6.08564e-07	20649.2
A5'	exclusion	RBM28_00049	RBM28	375.574	V2	RBM28	-0.817747	1.88e-23	2842.43
A5'	exclusion	SF1_00065a	SF1	2.0124	V2	SF1	-0.528095	0.0797962	707.458
A5'	exclusion	SRSF10_00019	SRSF10	5.02276	V2	SRSF10	-0.0566567	0.510458	11285.3
A5'	exclusion	SRSF7_00073	SRSF7	3.88721	V2	SRSF7	-0.388806	5.11e-07	9879.25
A5'	exclusion	TARDBP_00076	TARDBP	8.54961	V2	TARDBP	-0.313637	0.0216966	932.427
A5'	exclusion	ZCRB1_00087	ZCRB1	2.22857	V2	ZCRB1	-0.178398	0.0780994	2942.51
A5'	exclusion	ZNF638_00164	ZNF638	10.9188	V2	ZNF638	2.47206	0.00604217	34.9962
A3'	inclusion	BRUNOL6_00187	CELF6	3.18778	V1	CELF6	0.756526	0.593335	8.86067
A3'	inclusion	FMR1_00016	FMR1	2.8449	V1	FMR1	-0.315369	0.000529305	6574.31
A3'	inclusion	FXR1_00161	FXR1	5.24806	V1	FXR1	-0.476156	0.0191924	1471.47
A3'	inclusion	FXR2_00020	FXR2	2.38418	V1	FXR2	-0.0658994	0.553801	3839.42
A3'	inclusion	HNRNPL_00027	HNRNPL	2.03966	V1	HNRNPL	-0.368483	0.0404061	21158.8
A3'	inclusion	LIN28A_00036	LIN28A	2.22972	V1	LIN28A	-1.92599	NA	0.385578
A3'	inclusion	MSI1_00041	MSI1	2.80341	V1	MSI1	0.221208	0.0953718	1095.79
A3'	inclusion	MSI1_00176	MSI2	3.0967	V1	MSI2	-0.289272	0.0953718	0.00389104
A3'	inclusion	RBFOX1_00168a	RBFOX2	2.00785	V1	RBFOX2	-0.185106	0.05	3163.51
A3'	inclusion	RBFOX1_00168b	RBFOX3	2.07667	V1	RBFOX3	0.881822	NA	1.99384
A3'	inclusion	RBM24_00184	RBM24	2.62209	V1	RBM24	0.789615	0.0608761	44.8176
A3'	inclusion	Rbm38_00283a	Rbm38	3.22207	V1	RBM38	0.012457	NA	5949.13
A3'	inclusion	RBM45_00241	RBM45	3.1733	V1	RBM45	-0.0884518	0.538437	911.385
A3'	inclusion	SRSF1_00107	SRSF1	2.04285	V1	SRSF1	-0.271506	0.000276081	25712.3
A3'	inclusion	SRSF10_00019	SRSF10	7.39199	V1	SRSF10	-0.0566567	0.510458	11285.3
A3'	inclusion	SRSF10_00089	SRSF10	5.03419	V1	SRSF10	-0.0566567	0.510458	11285.3
A3'	inclusion	SRSF10_00090	SRSF10	10.2764	V1	SRSF10	-0.0566567	0.510458	11285.3
A3'	inclusion	BRUNOL4_00004	CELF1	7.98332	V2	CELF1	-0.523488	2.61775e-07	6133.68
A3'	inclusion	BRUNOL4_00004a	CELF2	7.06899	V2	CELF2	1.95166	NA	1.42296
A3'	inclusion	BRUNOL4_00004b	CELF3	8.85421	V2	CELF3	-1.01782	0.0835553	28.138
A3'	inclusion	BRUNOL4_00004c	CELF4	11.5052	V2	CELF4	1.15247	0.0639416	21.7074
A3'	inclusion	BRUNOL5_00166	CELF5	6.75062	V2	CELF5	1.10085	0.00026182	83.5453
A3'	inclusion	BRUNOL6_00187	CELF6	3.09707	V2	CELF6	0.756526	0.593335	8.86067
A3'	inclusion	CNOT4_00156	CNOT4	4.72946	V2	CNOT4	-0.179073	0.0276121	3623.12
A3'	inclusion	ENOX1_00149	ENOX1	4.45579	V2	ENOX1	0.651025	0.0290962	129.548
A3'	inclusion	G3BP2_00021	G3BP2	4.55928	V2	G3BP2	-0.203293	0.00826155	9299.05
A3'	inclusion	HNRNPL_00027	HNRNPL	10.4505	V2	HNRNPL	-0.368483	0.0404061	21158.8
A3'	inclusion	HNRNPL_00091	HNRNPL	4.58664	V2	HNRNPL	-0.156286	0.110863	21158.8
A3'	inclusion	HNRPLL_00178	HNRPLL	6.23771	V2	HNRPLL	-0.0118275	0.932418	3929.42
A3'	inclusion	RBM24_00184	RBM24	4.12148	V2	RBM24	0.789615	0.0608761	44.8176
A3'	inclusion	Rbm38_00283a	Rbm38	4.92526	V2	RBM38	0.012457	NA	5949.13
A3'	inclusion	RBM6_00170	RBM6	2.6657	V2	RBM6	0.24434	0.0806756	3528.9
A3'	inclusion	SNRPA_00071	SNRPA	10.007	V2	SNRPA	-0.514959	1.38e-07	3088.58
A3'	inclusion	SRP54_00272a	SRP54	2.77239	V2	SRP54	0.0955039	0.305815	9307.46
A3'	inclusion	SRSF1_00110	SRSF1	2.78082	V2	SRSF1	-0.271506	0.000276081	25712.3
A3'	inclusion	SRSF10_00019	SRSF10	3.54193	V2	SRSF10	-0.0566567	0.510458	11285.3
A3'	inclusion	SRSF10_00089	SRSF10	3.07879	V2	SRSF10	-0.0566567	0.510458	11285.3
A3'	inclusion	SRSF10_00090	SRSF10	2.65614	V2	SRSF10	-0.0566567	0.510458	11285.3
A3'	exclusion	ANKHD1_00002	ANKHD1	20.2895	V1	ANKHD1	-0.0574967	0.613584	10230.9
A3'	exclusion	BRUNOL4_00004	CELF1	11.727	V1	CELF1	-0.134613	0.107213	12160.9
A3'	exclusion	BRUNOL4_00004a	CELF2	8.4638	V1	CELF2	1.95166	NA	1.42296
A3'	exclusion	BRUNOL4_00004b	CELF3	9.19668	V1	CELF3	-1.01782	0.0835553	28.138
A3'	exclusion	BRUNOL4_00004c	CELF4	8.77967	V1	CELF4	1.15247	0.0639416	21.7074
A3'	exclusion	BRUNOL6_00187	CELF6	13.5391	V1	CELF6	0.756526	0.593335	8.86067
A3'	exclusion	ESRP2_00150	ESRP1	3.59587	V1	ESRP1	-0.496405	2.66e-14	11647
A3'	exclusion	ESRP2_00150a	ESRP2	2.96599	V1	ESRP2	-0.552419	9.2e-11	11048.5
A3'	exclusion	FMR1_00016	FMR1	3.3326	V1	FMR1	-0.315369	0.000529305	6574.31
A3'	exclusion	FUS_00018	FUS	2.25291	V1	FUS	-0.270713	0.000117617	29634.3
A3'	exclusion	FXR2_00020	FXR2	7.52854	V1	FXR2	-0.0658994	0.553801	3839.42
A3'	exclusion	G3BP2_00021	G3BP2	10.4902	V1	G3BP2	-0.203293	0.00826155	9299.05
A3'	exclusion	HNRNPH2_00160	HNRNPH2	3.05811	V1	HNRNPH2	0.113537	0.172158	16733.3
A3'	exclusion	HNRNPL_00027	HNRNPL	2.1118	V1	HNRNPL	-0.368483	0.0404061	21158.8
A3'	exclusion	KHDRBS1_00062	KHDRBS1	2.84734	V1	KHDRBS1	0.167808	NA	0
A3'	exclusion	MATR3_00037	MATR3	4.04044	V1	MATR3	-0.0295487	0.542031	1613.59
A3'	exclusion	MBNL1_00038	MBNL1	7.62293	V1	MBNL1	-0.237846	0.0225076	8201.04
A3'	exclusion	MBNL1_00038a	MBNL2	6.86611	V1	MBNL2	0.962781	7.82e-18	5229.75
A3'	exclusion	MBNL1_00038b	MBNL3	7.81445	V1	MBNL3	-0.353974	0.000301557	4018.47
A3'	exclusion	PABPC3_00153	PABPC3	2.42938	V1	PABPC3	-0.157484	0.483705	243.81
A3'	exclusion	PABPN1_00157	PABPN1	4.10669	V1	PABPN1	-0.241697	0.000895239	9648.61
A3'	exclusion	RBM3_00050	RBM3	8.40827	V1	RBM3	-0.548391	7.93e-11	9865.86
A3'	exclusion	RBM42_00151	RBM42	17.3286	V1	RBM42	-0.121665	0.327936	4795.82
A3'	exclusion	RBM47_00279a	RBM47	2.88838	V1	RBM47	0.0467204	0.67097	6080.04
A3'	exclusion	RBM5_00055	RBM5	5.21569	V1	RBM5	0.148038	0.284429	5476.72
A3'	exclusion	SFPQ_00177	SFPQ	23.7683	V1	SFPQ	-0.149228	0.122051	26103.6
A3'	exclusion	SRSF1_00108	SRSF1	3.28217	V1	SRSF1	-0.271506	0.000276081	25712.3
A3'	exclusion	SRSF1_00109	SRSF1	2.40917	V1	SRSF1	-0.271506	0.000276081	25712.3
A3'	exclusion	SRSF7_00073	SRSF7	5.97075	V1	SRSF7	-0.388806	5.11e-07	9879.25
A3'	exclusion	TARDBP_00076	TARDBP	18.6609	V1	TARDBP	0.0121292	0.910826	15361.8
A3'	exclusion	ZC3H10_00085	ZC3H10	4.73507	V1	ZC3H10	0.190413	0.162552	743.64
A3'	exclusion	ZCRB1_00087	ZCRB1	4.46662	V1	ZCRB1	-0.178398	0.0780994	2942.51
A3'	exclusion	ZNF638_00164	ZNF638	14.3573	V1	ZNF638	-0.0191651	0.904554	11359
A3'	exclusion	ANKHD1_00002	ANKHD1	4.17684	V2	ANKHD1	-0.0574967	0.613584	10230.9
A3'	exclusion	ENOX1_00149	ENOX1	2.95211	V2	ENOX1	0.651025	0.0290962	129.548
A3'	exclusion	FMR1_00016	FMR1	3.75644	V2	FMR1	-0.315369	0.000529305	6574.31
A3'	exclusion	LIN28A_00162	LIN28A	2.43831	V2	LIN28A	-1.92599	0.779364	36136.1
A3'	exclusion	MBNL1_00038	MBNL1	3.71939	V2	MBNL1	-0.237846	0.0225076	8201.04
A3'	exclusion	MBNL1_00038b	MBNL3	4.5104	V2	MBNL3	-0.353974	0.000301557	4018.47
A3'	exclusion	PABPN1_00157	PABPN1	2.13062	V2	PABPN1	-0.241697	0.000895239	9648.61
A3'	exclusion	PCBP1_00186	PCBP1	3.95166	V2	PCBP1	0.0341355	0.763955	29983.3
A3'	exclusion	QKI_00047	QKI	15.5934	V2	QKI	0.272089	0.00211169	8365.72
A3'	exclusion	RBFOX1_00168	RBFOX1	11.2962	V2	RBFOX1	-2.26858	NA	0.481281
A3'	exclusion	RBFOX1_00168a	RBFOX2	28.1548	V2	RBFOX2	-0.185106	0.05	3163.51
A3'	exclusion	RBFOX1_00168b	RBFOX3	18.6367	V2	RBFOX3	0.881822	NA	1.99384
A3'	exclusion	RBM28_00049	RBM28	5.2617	V2	RBM28	-0.817747	1.88e-23	2842.43
A3'	exclusion	RBM3_00050	RBM3	9.55979	V2	RBM3	-0.548391	7.93e-11	9865.86
A3'	exclusion	Rbm38_00283a	Rbm38	13.9821	V2	RBM38	0.012457	NA	5949.13
A3'	exclusion	RBM4_00052	RBM4	2.00408	V2	RBM4	-0.0871785	0.318057	16077.9
A3'	exclusion	RBM5_00055	RBM5	10.3851	V2	RBM5	0.148038	0.284429	5476.72
A3'	exclusion	RBM6_00170	RBM6	25.4381	V2	RBM6	0.24434	0.0806756	3528.9
A3'	exclusion	SF1_00065a	SF1	17.3634	V2	SF1	-0.528095	0.0797962	707.458
A3'	exclusion	SRSF1_00106	SRSF1	7.60584	V2	SRSF1	-0.271506	0.000276081	25712.3
A3'	exclusion	SRSF1_00107	SRSF1	3.8903	V2	SRSF1	-0.271506	0.000276081	25712.3
A3'	exclusion	SRSF10_00088	SRSF10	3.70191	V2	SRSF10	-0.0566567	0.510458	11285.3
A3'	exclusion	SRSF10_00089	SRSF10	2.47916	V2	SRSF10	-0.0566567	0.510458	11285.3
A3'	exclusion	SRSF9_00067	SRSF9	3.59923	V2	SRSF9	-0.195282	0.00752757	16797.4
A3'	exclusion	TIA1_00165	TIA1	2.25233	V2	TIA1	0.0308792	0.838289	3590.29
A3'	exclusion	TIA1_00165a	TIAL1	2.07875	V2	TIAL1	-0.170092	0.0332179	7062.75
A3'	exclusion	TRA2_00078a	TRA2B	9.03951	V2	TRA2B	-0.349348	5.39e-05	14249.5
A3'	exclusion	TUT1_00075	TUT1	7.22909	V2	TUT1	0.174781	0.12873	2220.29
A3'	exclusion	YBX1_00116	YBX1	16.2102	V2	YBX1	-0.185696	0.0731461	27622.8
