# Supplementary material for: The Estrogen Receptor α Signaling Pathway Controls Alternative Splicing in the Absence of Ligands in Breast Cancer Cells
Source: Cancers (Basel). 2021 Dec 13;13(24):6261. doi: 10.3390/cancers13246261 (PMC8699117; doi:10.3390/cancers13246261)
Supplement: Supplementary file 1 [file cancers-13-06261-s001.zip › Supplementary_Tables/Supplementary_Table S7_AS_analysis_RBCA_samples.xlsx]

## Sheet: a_ER+_BC_patients_clinical_data
ID	Subtype	Subtype	ESR1 FPKM	ESR1	Age > 50	Diagnosis Age	Metastasis status	American Joint Committee on Cancer Metastasis Stage Code	Node	Neoplasm Disease Lymph Node Stage American Joint Committee on Cancer Code	Stage	Neoplasm Disease Stage American Joint Committee on Cancer Code	American Joint Committee on Cancer Tumor Stage Code	American Joint Committee on Cancer Tumor Stage Code	DFS.m	DFS	OS.m	OS	Ethnicity Category	Fraction Genome Altered	HER2 fish status	HER2	HER2 ihc score	Neoplasm Histologic Type Name	Neoadjuvant Therapy Type Administered Prior To Resection Text	Prior Cancer Diagnosis Occurence	ICD-10 Classification	International Classification of Diseases for Oncology, Third Edition ICD-O-3 Histology Code	International Classification of Diseases for Oncology, Third Edition ICD-O-3 Site Code	IHC-HER2	Year Cancer Initial Diagnosis	Primary Lymph Node Presentation Assessment Ind-3	Menopause Status	Metastatic tumor indicator	First Pathologic Diagnosis Biospecimen Acquisition Method Type	Micromet detection by ihc	Mutation Count	Oct embedded	Oncotree Code	OS.m	OS	Disease Surgical Margin Status	Patient Primary Tumor Site	Tissue Prospective Collection Indicator	PR	PR status ihc percent positive	Race Category	Number of Samples Per Patient	Sample Type
TCGA-A8-A08H	NonLum	BRCA_Normal	8.62	Low	1	66	No	M0	Neg	N0	II	Stage IIA	T1-T2	T2	0	0	0	LIVING	NA	0	Positive	Yes	3	Infiltrating Ductal Carcinoma	No	No	C50.9	8500/3	C50.9	Positive	2007	NA	Post	NA	NA	NA	45	FALSE	IDC	0	LIVING	Negative	Left Upper Inner Quadrant	NO	Positive	NA	NA	1	Primary
TCGA-A2-A0EP	Lum	BRCA_LumA	8.84	Low	1	56	No	M0	Neg	N0 (i+)	I	Stage I	T1-T2	T1	118.36	0	118.36	LIVING	NOT HISPANIC OR LATINO	0	Negative	NA	NA	Infiltrating Lobular Carcinoma	No	No	C50.9	8520/3	C50.9	Negative	2004	YES	Post	NA	Core needle biopsy	YES	3	TRUE	ILC	118.36	LIVING	Negative	Right Lower Inner Quadrant	NO	Negative	NA	WHITE	1	Primary
TCGA-AN-A0FN	Lum	BRCA_LumA	21.34	Low	1	61	No	M0	Neg	N0	I	Stage IA	T1-T2	T1c	7.16	0	7.16	LIVING	NOT HISPANIC OR LATINO	0.0004	NA	Yes	1	Infiltrating Lobular Carcinoma	No	No	C50.9	8500/3	C50.9	Positive	2010	NA	Post	NA	Tumor resection	NO	24	FALSE	IDC	7.16	LIVING	Negative	Right Lower Outer Quadrant	NO	Positive	10-19%	WHITE	1	Primary
TCGA-A8-A086	Lum	BRCA_LumA	60.43	High	1	59	No	M0	Yes	N1a	II	Stage IIA	T1-T2	T1c	13.01	0	13.01	LIVING	NA	0.2758	Negative	No	0	Infiltrating Ductal Carcinoma	No	No	C50.9	8500/3	C50.9	Negative	2009	NA	Post	NA	NA	NA	17	FALSE	IDC	13.01	LIVING	Negative	Right	NO	Positive	NA	NA	1	Primary
TCGA-E2-A1B5	Lum	BRCA_LumA	3.87	Low	No	46	No	M0	Neg	N0	II	Stage IIA	T1-T2	T2	32.33	0	32.33	LIVING	NOT HISPANIC OR LATINO	0.0291	NA	NA	NA	Infiltrating Lobular Carcinoma	No	No	C50.9	8520/3	C50.9	Negative	2008	YES	Pre	NO	Tumor resection	NO	12	TRUE	ILC	32.33	LIVING	Negative	Left	NO	Positive	NA	WHITE	1	Primary
TCGA-E9-A22E	Lum	BRCA_LumB	29.12	Low	1	56	No	M0	Yes	N2	III	Stage IIIA	T1-T2	T2	41.69	0	41.69	LIVING	NOT HISPANIC OR LATINO	0.4323	NA	NA	NA	Infiltrating Ductal Carcinoma	No	No	C50.9	8500/3	C50.9	Positive	2011	YES	Post	NO	Tumor resection	YES	64	TRUE	IDC	41.69	LIVING	Negative	Right Upper Inner Quadrant	YES	Positive	<10%	WHITE	1	Primary
TCGA-EW-A1IY	Lum	BRCA_LumB	23.84	Low	No	38	NA	MX	Neg	N0	I	Stage I	T1-T2	T1c	8.48	0	8.48	LIVING	NOT HISPANIC OR LATINO	0.0644	NA	NA	NA	Infiltrating Ductal Carcinoma	No	No	C50.9	8500/3	C50.9	Negative	2009	YES	Pre	NO	Core needle biopsy	YES	19	TRUE	IDC	8.48	LIVING	Negative	Right Upper Inner Quadrant	NO	Positive	90-99%	ASIAN	1	Primary
TCGA-B6-A0IA	Lum	BRCA_LumA	27.99	Low	1	51	No	M0	Neg	N0 (i-)	II	Stage IIA	T1-T2	T2	275.66	0	275.66	LIVING	NOT HISPANIC OR LATINO	0.2386	NA	NA	NA	Other, specify	No	No	C50.9	8523/3	C50.9	NA	1992	NA	NA	NA	Other method, specify:	NO	41	TRUE	IDC	275.66	LIVING	Negative	Right	NO	Positive	NA	WHITE	1	Primary
TCGA-A2-A0CZ	NA	NA	6.24	Low	No	46	No	M0	Neg	N0 (i-)	II	Stage IIA	T1-T2	T2	53.09	0	53.09	LIVING	NOT HISPANIC OR LATINO	NA	Negative	Yes	1	Infiltrating Ductal Carcinoma	No	No	C50.9	8500/3	C50.9	Negative	2007	NA	Pre	NA	Core needle biopsy	YES	14	TRUE	IDC	53.09	LIVING	Positive	Right Upper Inner Quadrant	NO	Positive	20-29%	WHITE	1	Primary
TCGA-BH-A1EO	Lum	BRCA_LumA	42.98	High	1	68	No	M0	Yes	N1	II	Stage IIA	T1-T2	T1c	NA	NA	91.92	DECEASED	NOT HISPANIC OR LATINO	0.2619	NA	NA	NA	Mixed Histology (please specify)	No	No	C50.9	8522/3	C50.9	Negative	1999	YES	Post	NO	Excisional Biopsy	NA	27	TRUE	MDLC	91.92	DECEASED	NA	Right	NO	Positive	NA	WHITE	1	Primary
TCGA-AO-A12B	Lum	BRCA_LumA	164.61	High	1	63	No	M0	Neg	N0 (i-)	II	Stage IIA	T1-T2	T2	98.19	0	98.19	LIVING	HISPANIC OR LATINO	0.1121	NA	No	0	Infiltrating Ductal Carcinoma	No	No	C50.9	8500/3	C50.9	Negative	2004	NA	Post	NA	Core needle biopsy	YES	13	TRUE	IDC	98.19	LIVING	Negative	Right Upper Inner Quadrant|Right Lower Inner Quadrant|Right	NO	Positive	90-99%	WHITE	1	Primary
TCGA-A2-A0EM	Lum	BRCA_LumA	62.4	High	1	73	No	M0	Neg	N0 (i-)	I	Stage IA	T1-T2	T1	101.64	0	101.64	LIVING	NOT HISPANIC OR LATINO	0.1025	Negative	NA	NA	Infiltrating Ductal Carcinoma	No	No	C50.9	8500/3	C50.9	NA	2002	NA	Post	NA	Core needle biopsy	YES	26	TRUE	IDC	101.64	LIVING	Negative	Right Upper Inner Quadrant	NO	Positive	NA	WHITE	1	Primary
TCGA-BH-A0B0	Lum	BRCA_LumA	21.05	Low	1	56	No	M0	Neg	N0	I	Stage I	T1-T2	T1c	81.37	0	81.37	LIVING	NA	0.2342	NA	NA	NA	Infiltrating Ductal Carcinoma	No	No	C50.9	8500/3	C50.9	Negative	2006	YES	Pre	NO	Fine needle aspiration biopsy	NA	34	TRUE	IDC	81.37	LIVING	Negative	Left Upper Outer Quadrant	NO	Positive	NA	BLACK OR AFRICAN AMERICAN	1	Primary
TCGA-AO-A12G	Lum	BRCA_LumA	40.39	Low	1	75	No	M0	Neg	N0 (i+)	II	Stage IIA	T1-T2	T2	53.84	0	53.84	LIVING	NOT HISPANIC OR LATINO	0.2741	Negative	Yes	2	Other, specify	No	No	C50.9	8022/3	C50.9	Positive	2006	NA	Post	NA	Core needle biopsy	YES	27	TRUE	IDC	53.84	LIVING	Negative	Right Upper Outer Quadrant|Right	NO	Positive	30-39%	WHITE	1	Primary
TCGA-E2-A108	NonLum	BRCA_Normal	12.43	Low	1	64	No	M0	Yes	N2a	III	Stage IIIA	T1-T2	T2	27.5	0	27.5	LIVING	NOT HISPANIC OR LATINO	0.0338	NA	Yes	1	Infiltrating Ductal Carcinoma	No	No	C50.9	8500/3	C50.9	Negative	2009	NA	Post	NA	Core needle biopsy	NA	38	FALSE	IDC	27.5	LIVING	Negative	Right Upper Outer Quadrant	NO	Positive	NA	WHITE	1	Primary
TCGA-BH-A0DS	Lum	BRCA_LumA	37.63	Low	1	71	No	M0	Yes	N2a	III	Stage IIIA	T1-T2	T2	2.56	0	2.56	LIVING	NA	0.3395	NA	Yes	1	Infiltrating Ductal Carcinoma	No	No	C50.9	8500/3	C50.9	Negative	2010	NA	Post	NA	Core needle biopsy	NO	23	TRUE	IDC	2.56	LIVING	Negative	Right Upper Inner Quadrant|Right Lower Inner Quadrant|Right	NO	Positive	70-79%	WHITE	1	Primary
TCGA-E9-A227	Lum	BRCA_LumA	27.76	Low	No	42	No	M0	Yes	N1	II	Stage IIB	T1-T2	T2	32.03	0	32.03	LIVING	NOT HISPANIC OR LATINO	0.0506	NA	NA	NA	Infiltrating Ductal Carcinoma	No	No	C50.9	8500/3	C50.9	Negative	2011	YES	Pre	NO	Core needle biopsy	NO	11	TRUE	IDC	32.03	LIVING	Positive	Left Upper Outer Quadrant	YES	Positive	80-89%	WHITE	1	Primary
TCGA-AC-A6IV	Lum	BRCA_LumA	18.31	Low	No	47	NA	MX	Yes	N1	II	Stage IIB	T1-T2	T2	18.66	0	18.66	LIVING	NOT HISPANIC OR LATINO	0.0215	NA	Yes	2	Infiltrating Lobular Carcinoma	No	No	C50.9	8524/3	C50.9	Equivocal	2012	YES	NA	NA	Core needle biopsy	YES	NA	FALSE	ILC	18.66	LIVING	Negative	Right	YES	Positive	60-69%	WHITE	1	Primary
TCGA-BH-A0EA	Lum	BRCA_LumA	46.58	High	1	72	No	M0	Yes	N1a	II	Stage IIA	T1-T2	T1c	NA	NA	32.56	DECEASED	NOT HISPANIC OR LATINO	0.0603	NA	NA	NA	Infiltrating Ductal Carcinoma	No	Yes	C50.9	8500/3	C50.9	Negative	2008	YES	Post	NO	Core needle biopsy	NA	15	TRUE	IDC	32.56	DECEASED	Negative	Left	NO	Positive	NA	WHITE	1	Primary
TCGA-A7-A5ZW	Lum	BRCA_LumA	22.92	Low	No	47	No	M0	Yes	N1a	II	Stage IIA	T1-T2	T1c	10.71	0	10.71	LIVING	NOT HISPANIC OR LATINO	0.0489	NA	Yes	1	Infiltrating Ductal Carcinoma	No	No	C50.9	8500/3	C50.9	Negative	2012	YES	Pre	NA	Core needle biopsy	NO	20	FALSE	IDC	10.71	LIVING	Negative	Right Upper Outer Quadrant	YES	Positive	80-89%	BLACK OR AFRICAN AMERICAN	1	Primary
TCGA-C8-A1HG	Lum	BRCA_LumB	38.32	Low	No	50	No	M0	Neg	N0	II	Stage IIA	T1-T2	T2	11.33	0	11.33	LIVING	NOT HISPANIC OR LATINO	0.3587	NA	Yes	1	Infiltrating Ductal Carcinoma	No	No	C50.9	8500/3	C50.9	Negative	2010	NO	Pre	NO	Other method, specify:	NO	24	TRUE	IDC	11.33	LIVING	Negative	Right	YES	Positive	NA	ASIAN	1	Primary
TCGA-A8-A07B	Lum	BRCA_LumA	26.57	Low	1	69	No	M0	Neg	N0	II	Stage IIA	T1-T2	T2	42.97	0	42.97	LIVING	NA	0.3844	Positive	Yes	3	Infiltrating Ductal Carcinoma	No	No	C50.9	8500/3	C50.9	Positive	2007	NA	Post	NA	NA	NA	48	FALSE	IDC	42.97	LIVING	Negative	Left Lower Outer Quadrant	NO	Positive	NA	NA	1	Primary
TCGA-BH-A1FN	Lum	BRCA_LumB	14.34	Low	No	34	No	M0	Neg	N0	II	Stage IIA	T1-T2	T2	NA	NA	72.01	DECEASED	NOT HISPANIC OR LATINO	0.5352	NA	NA	NA	Infiltrating Ductal Carcinoma	No	No	C50.9	8500/3	C50.9	NA	1997	YES	NA	NA	Fine needle aspiration biopsy	NA	83	TRUE	IDC	72.01	DECEASED	NA	Right Upper Outer Quadrant	NO	Positive	NA	WHITE	1	Primary
TCGA-AR-A2LQ	NonLum	BRCA_Normal	6.1	Low	1	59	No	M0	Neg	N0	II	Stage IIB	T3-T4	T3	40.51	0	40.51	LIVING	NOT HISPANIC OR LATINO	0	NA	Yes	1	Infiltrating Lobular Carcinoma	No	No	C50.9	8520/3	C50.9	Negative	2010	YES	Post	NO	Core needle biopsy	NA	5	TRUE	ILC	40.51	LIVING	Negative	Right Upper Inner Quadrant|Right Upper Outer Quadrant	NO	Positive	<10%	WHITE	1	Primary
TCGA-A8-A07S	NA	NA	84.42	High	1	73	No	M0	Neg	N0	II	Stage IIA	T1-T2	T2	7.98	0	7.98	LIVING	NA	0.1065	Negative	NA	NA	Mixed Histology (please specify)	No	No	C50.9	8522/3	C50.9	Negative	2009	NA	Post	NA	NA	NA	NA	FALSE	MDLC	7.98	LIVING	Positive	Left Upper Outer Quadrant	NO	Negative	NA	NA	1	Primary
TCGA-A2-A0CR	Lum	BRCA_LumA	8	Low	1	54	No	M0	Neg	N0	II	Stage IIB	T3-T4	T3	107.85	0	107.85	LIVING	NOT HISPANIC OR LATINO	0	Negative	NA	NA	Infiltrating Lobular Carcinoma	No	No	C50.9	8520/3	C50.9	Negative	2004	YES	Post	NO	Core needle biopsy	NO	90	TRUE	ILC	107.85	LIVING	Close	Left Upper Inner Quadrant	NO	Positive	80-89%	ASIAN	1	Primary
TCGA-E2-A570	Lum	BRCA_LumA	25.06	Low	No	47	No	M0	Yes	N1mi	I	Stage IB	T1-T2	T1c	30.58	0	30.58	LIVING	NOT HISPANIC OR LATINO	0.1371	Negative	Yes	2	Infiltrating Ductal Carcinoma	No	No	C50.9	8500/3	C50.9	Equivocal	2011	YES	Pre	NA	Core needle biopsy	NO	21	TRUE	IDC	30.58	LIVING	Negative	Right Lower Inner Quadrant	NO	Positive	NA	BLACK OR AFRICAN AMERICAN	1	Primary
TCGA-E9-A1N4	Lum	BRCA_LumA	11.05	Low	No	41	No	M0	Yes	N2	III	Stage IIIA	T1-T2	T2	32.85	0	32.85	LIVING	NOT HISPANIC OR LATINO	0.1888	NA	NA	NA	Mixed Histology (please specify)	No	No	C50.9	8520/3	C50.9	Positive	2010	YES	Pre	NO	Tumor resection	NO	17	TRUE	ILC	32.85	LIVING	Negative	Left Upper Inner Quadrant	YES	Positive	NA	WHITE	1	Primary
TCGA-AO-A0JC	Lum	BRCA_LumA	13.67	Low	1	64	No	M0	Neg	N0 (i-)	II	Stage IIA	T1-T2	T2	50.82	0	50.82	LIVING	NOT HISPANIC OR LATINO	0.0001	NA	No	0	Infiltrating Ductal Carcinoma	No	No	C50.9	8500/3	C50.9	Negative	2006	NA	Post	NA	Core needle biopsy	YES	7	TRUE	IDC	50.82	LIVING	Negative	Right Upper Outer Quadrant|Right Lower Outer Quadrant|Right	NO	Positive	50-59%	WHITE	1	Primary
TCGA-GM-A2DO	Lum	BRCA_LumB	12.86	Low	1	54	No	M0	Neg	N0 (i-)	I	Stage I	T1-T2	T1c	85.28	0	85.28	LIVING	NOT HISPANIC OR LATINO	0.0343	NA	NA	NA	Infiltrating Lobular Carcinoma	No	No	C50.9	8520/3	C50.9	Negative	2006	YES	Post	NO	Core needle biopsy	YES	64	FALSE	ILC	85.28	LIVING	Negative	Right Upper Outer Quadrant	NO	Positive	90-99%	BLACK OR AFRICAN AMERICAN	1	Primary
TCGA-AC-A23G	NA	NA	16.85	Low	1	76	NA	MX	Yes	N1	II	Stage IIA	T1-T2	T1c	73.85	0	73.85	LIVING	NA	0.0984	Positive	NA	NA	Infiltrating Lobular Carcinoma	No	No	C50.9	8520/3	C50.9	Positive	2006	YES	Post	NO	Core needle biopsy	NA	18	FALSE	ILC	73.85	LIVING	Negative	Right Upper Inner Quadrant	NO	Positive	80-89%	WHITE	1	Primary
TCGA-A2-A0SU	Lum	BRCA_LumA	138.42	High	1	66	No	M0	Neg	N0 (i+)	II	Stage IIA	T1-T2	T2	54.6	0	54.6	LIVING	NOT HISPANIC OR LATINO	0.1178	NA	Yes	1	Infiltrating Ductal Carcinoma	No	No	C50.9	8500/3	C50.9	Negative	2006	NA	Post	NA	Core needle biopsy	YES	15	TRUE	IDC	54.6	LIVING	Negative	Left	NO	Positive	<10%	WHITE	1	Primary
TCGA-D8-A1JU	Lum	BRCA_LumA	50.39	High	1	51	No	M0	Neg	N0	I	Stage IA	T1-T2	T1c	14.68	0	14.68	LIVING	NOT HISPANIC OR LATINO	0.1035	NA	Yes	1	Infiltrating Ductal Carcinoma	No	No	C50.9	8500/3	C50.9	Negative	2010	YES	Post	NA	Core needle biopsy	NA	7	FALSE	IDC	14.68	LIVING	Negative	Left Upper Outer Quadrant	YES	Positive	NA	WHITE	1	Primary
TCGA-E9-A1NG	Lum	BRCA_LumA	9.63	Low	1	62	No	M0	Neg	N0	II	Stage IIA	T1-T2	T2	NA	NA	25.82	DECEASED	NOT HISPANIC OR LATINO	0.0874	NA	NA	NA	Infiltrating Ductal Carcinoma	No	No	C50.9	8500/3	C50.9	Negative	2011	YES	Post	NO	Tumor resection	YES	14	TRUE	IDC	25.82	DECEASED	Negative	Right Upper Outer Quadrant	YES	Positive	NA	WHITE	1	Primary
TCGA-BH-A202	Lum	BRCA_LumB	22.94	Low	1	60	No	M0	Neg	N0	II	Stage II	T1-T2	T2	26.12	0	26.12	LIVING	NOT HISPANIC OR LATINO	0.2689	NA	NA	NA	Infiltrating Ductal Carcinoma	No	No	C50.9	8500/3	C50.9	Positive	2011	YES	Post	NA	Core needle biopsy	NA	22	TRUE	IDC	26.12	LIVING	NA	Left	NO	Positive	NA	WHITE	1	Primary
TCGA-AO-A03R	NonLum	BRCA_Normal	41.07	High	1	57	No	M0	Yes	N1a	II	Stage IIB	T1-T2	T2	68.69	0	68.69	LIVING	NOT HISPANIC OR LATINO	0.2442	Negative	No	0	Infiltrating Ductal Carcinoma	No	No	C50.9	8500/3	C50.9	Negative	2005	NA	Post	NA	Core needle biopsy	NO	31	TRUE	IDC	68.69	LIVING	Negative	Left Upper Inner Quadrant|Left Upper Outer Quadrant|Left	NO	Positive	<10%	WHITE	1	Primary
TCGA-E2-A1IH	Lum	BRCA_LumA	28.54	Low	1	80	No	M0	Neg	N0	I	Stage I	T1-T2	T1c	33.71	0	33.71	LIVING	NOT HISPANIC OR LATINO	0.3813	NA	Yes	2	Infiltrating Lobular Carcinoma	No	No	C50.9	8520/3	C50.9	Equivocal	2008	YES	Post	NO	Tumor resection	NO	50	FALSE	ILC	33.71	LIVING	Negative	Right Upper Inner Quadrant	NO	Positive	NA	WHITE	1	Primary
TCGA-AR-A24O	Lum	BRCA_LumA	25.52	Low	No	43	No	M0	Yes	N2	III	Stage IIIA	T3-T4	T3	84.13	Recurred/Progressed	118.5	LIVING	NOT HISPANIC OR LATINO	0.0332	NA	NA	NA	Mixed Histology (please specify)	No	No	C50.9	8522/3	C50.9	Negative	2005	YES	Pre	NA	Incisional Biopsy	NA	14	TRUE	MDLC	118.5	LIVING	Positive	Left	NO	Positive	NA	WHITE	1	Primary
TCGA-BH-A0E1	Lum	BRCA_LumA	37.01	Low	1	52	No	M0	Yes	N1	II	Stage IIB	T1-T2	T2	15.67	0	15.67	LIVING	NA	0.0595	Negative	Yes	2	Infiltrating Ductal Carcinoma	No	No	C50.9	8500/3	C50.9	Equivocal	2009	NA	Pre	NA	Core needle biopsy	NO	24	TRUE	IDC	15.67	LIVING	Negative	Left Upper Inner Quadrant|Left	NO	Positive	50-59%	WHITE	1	Primary
TCGA-E9-A22D	Lum	BRCA_LumB	21.53	Low	No	38	No	M0	Neg	N0	II	Stage IIA	T1-T2	T2	41	0	41	LIVING	NOT HISPANIC OR LATINO	0.2295	NA	NA	NA	Infiltrating Ductal Carcinoma	No	No	C50.9	8500/3	C50.9	Positive	2011	YES	Pre	NA	Tumor resection	YES	10	TRUE	IDC	41	LIVING	Negative	Right Upper Outer Quadrant	YES	Positive	<10%	WHITE	1	Primary
TCGA-B6-A0IM	Lum	BRCA_LumA	93.1	High	1	75	No	M0	Neg	N0 (i-)	II	Stage IIB	T3-T4	T3	NA	NA	127.23	DECEASED	NOT HISPANIC OR LATINO	0.2215	NA	NA	NA	Other, specify	No	No	C50.9	8523/3	C50.9	NA	1997	NA	Post	NA	Fine needle aspiration biopsy	NO	30	TRUE	IDC	127.23	DECEASED	Positive	Right Upper Outer Quadrant|Right	NO	Positive	NA	BLACK OR AFRICAN AMERICAN	1	Primary
TCGA-A2-A0T4	Lum	BRCA_LumA	69.9	High	1	62	No	M0	Neg	N0 (i-)	II	Stage IIA	T1-T2	T2	20.5	0	20.5	LIVING	NOT HISPANIC OR LATINO	0.2209	Negative	Yes	2	Infiltrating Lobular Carcinoma	No	No	C50.9	8520/3	C50.9	Equivocal	2009	NA	Post	NA	Core needle biopsy	YES	26	TRUE	ILC	20.5	LIVING	Negative	Right Upper Inner Quadrant	NO	Positive	60-69%	WHITE	1	Primary
TCGA-BH-A0DV	Lum	BRCA_LumA	23.86	Low	1	54	No	M0	Yes	N2a	III	Stage IIIA	T1-T2	T2	67.81	0	67.81	LIVING	NA	0.0082	NA	NA	NA	Infiltrating Ductal Carcinoma	No	No	C50.9	8500/3	C50.9	Negative	2007	YES	Pre	NO	Core needle biopsy	NA	4	TRUE	IDC	67.81	LIVING	Negative	Left Upper Inner Quadrant|Left Lower Inner Quadrant|Left Lower Outer Quadrant|Left	NO	Positive	NA	WHITE	1	Primary
TCGA-A7-A26E	Lum	BRCA_LumA	84.64	High	1	71	NA	MX	Yes	N1a	III	Stage IIIA	T3-T4	T3	31.34	0	31.34	LIVING	NOT HISPANIC OR LATINO	0.1074	NA	Yes	1	Infiltrating Lobular Carcinoma	No	Yes	C50.9	8520/3	C50.9	Negative	2010	YES	Post	NO	Core needle biopsy	NO	208	FALSE	ILC	31.34	LIVING	Negative	Left	YES	Positive	20-29%	WHITE	1	Primary
TCGA-GM-A2DN	Lum	BRCA_LumA	29.65	Low	1	58	No	M0	Neg	N0 (i-)	II	Stage IIA	T1-T2	T2	101.54	0	101.54	LIVING	NOT HISPANIC OR LATINO	0.0649	NA	Yes	1	Infiltrating Ductal Carcinoma	No	No	C50.9	8500/3	C50.9	Negative	2004	YES	Post	NO	Core needle biopsy	YES	17	FALSE	IDC	101.54	LIVING	Negative	Left Upper Outer Quadrant	NO	Positive	90-99%	WHITE	1	Primary
TCGA-AR-A1AN	Lum	BRCA_LumA	21.91	Low	No	46	No	M0	Neg	N0	II	Stage IIA	T1-T2	T2	95.93	0	95.93	LIVING	HISPANIC OR LATINO	0.3367	NA	NA	NA	Infiltrating Ductal Carcinoma	No	No	C50.9	8500/3	C50.9	Negative	2006	YES	Pre	NA	Core needle biopsy	YES	14	TRUE	IDC	95.93	LIVING	Negative	Right Upper Outer Quadrant	NO	Positive	70-79%	WHITE	1	Primary
TCGA-AC-A2QI	NA	NA	37.15	Low	1	76	NA	MX	Yes	N1a	III	Stage IIIA	T3-T4	T3	19.32	0	19.32	LIVING	NOT HISPANIC OR LATINO	0.0938	NA	Yes	1	Infiltrating Lobular Carcinoma	No	No	C50.9	8520/3	C50.9	Negative	2011	YES	Post	NO	Core needle biopsy	NA	53	FALSE	ILC	19.32	LIVING	Negative	Right	YES	Negative	NA	WHITE	1	Primary
TCGA-AC-A2FB	Lum	BRCA_LumA	17.16	Low	1	65	NA	MX	Neg	N0	II	Stage IIA	T1-T2	T2	40.54	0	40.54	LIVING	NOT HISPANIC OR LATINO	0.0024	NA	Yes	3	Infiltrating Lobular Carcinoma	No	No	C50.9	8520/3	C50.9	Positive	2009	YES	NA	NO	Core needle biopsy	NO	12	FALSE	ILC	40.54	LIVING	Negative	Left Upper Inner Quadrant	NO	Positive	<10%	WHITE	1	Primary
TCGA-D8-A73U	Lum	BRCA_LumA	18.96	Low	1	88	No	M0	Neg	N0	II	Stage IIA	T1-T2	T2	16.16	0	16.16	LIVING	NOT HISPANIC OR LATINO	0.0535	Negative	Yes	1	Infiltrating Lobular Carcinoma	No	No	C50.9	8520/3	C50.9	Negative	2012	NO	Post	NA	Core needle biopsy	NO	NA	FALSE	ILC	16.16	LIVING	Negative	Left Upper Outer Quadrant	YES	Positive	70-79%	WHITE	1	Primary
TCGA-A1-A0SI	Lum	BRCA_LumB	15.09	Low	1	52	No	M0	Yes	N1a	II	Stage IIB	T1-T2	T2	20.86	0	20.86	LIVING	NOT HISPANIC OR LATINO	0.3313	NA	NA	NA	Infiltrating Ductal Carcinoma	No	No	C50.9	8500/3	C50.9	Negative	2007	YES	NA	NO	Fine needle aspiration biopsy	NA	130	TRUE	IDC	20.86	LIVING	Negative	Right	NO	Positive	10-19%	WHITE	1	Primary
TCGA-A2-A0CV	Lum	BRCA_LumA	35.7	Low	No	41	No	M0	Yes	N1a	II	Stage IIB	T1-T2	T2	98.92	0	98.92	LIVING	NOT HISPANIC OR LATINO	0.6142	Negative	Yes	1	Infiltrating Ductal Carcinoma	No	No	C50.9	8500/3	C50.9	Negative	2005	NA	Post	NA	Core needle biopsy	NO	18	TRUE	IDC	98.92	LIVING	Negative	Left Lower Outer Quadrant	NO	Positive	90-99%	ASIAN	1	Primary
TCGA-A2-A25A	NonLum	BRCA_Normal	12.81	Low	No	44	No	M0	Neg	N0 (i-)	II	Stage IIA	T1-T2	T2	107.62	0	107.62	LIVING	NOT HISPANIC OR LATINO	0.1189	Negative	Yes	2	Infiltrating Lobular Carcinoma	No	Yes	C50.9	8520/3	C50.9	Equivocal	2003	YES	Pre	NO	Core needle biopsy	YES	75	TRUE	ILC	107.62	LIVING	Negative	Left Upper Inner Quadrant	NO	Positive	<10%	WHITE	1	Primary
TCGA-D8-A1JP	Lum	BRCA_LumA	112.27	High	1	73	No	M0	Neg	N0	I	Stage IA	T1-T2	T1c	20.99	0	20.99	LIVING	NOT HISPANIC OR LATINO	0.4267	NA	Yes	1	Infiltrating Ductal Carcinoma	No	No	C50.9	8500/3	C50.9	Negative	2010	YES	Post	NA	Fine needle aspiration biopsy	NA	81	FALSE	IDC	20.99	LIVING	Negative	Left Upper Inner Quadrant	YES	Positive	<10%	WHITE	1	Primary
TCGA-BH-A0C3	Lum	BRCA_LumB	15.63	Low	No	47	No	M0	Neg	N0	I	Stage I	T1-T2	T1c	87.84	Recurred/Progressed	88.99	LIVING	NA	0.1667	NA	NA	NA	Mixed Histology (please specify)	No	No	C50.9	8522/3	C50.9	Negative	2006	YES	Pre	NO	Core needle biopsy	NA	11	TRUE	MDLC	88.99	LIVING	Negative	Left	NO	Negative	NA	WHITE	1	Primary
TCGA-EW-A1PG	NonLum	BRCA_Normal	13.18	Low	1	53	NA	MX	Yes	N1a	II	Stage IIB	T1-T2	T2	34.53	0	34.53	LIVING	HISPANIC OR LATINO	0.0004	Negative	Yes	2	Infiltrating Lobular Carcinoma	No	No	C50.9	8520/3	C50.9	Equivocal	2008	YES	Post	NO	Core needle biopsy	YES	6	TRUE	ILC	34.53	LIVING	Negative	Left Lower Inner Quadrant|Left Lower Outer Quadrant	NO	Positive	90-99%	WHITE	1	Primary
TCGA-AO-A0JB	NonLum	BRCA_Normal	8.39	Low	No	50	No	M0	Yes	N1a	III	Stage IIIA	T3-T4	T3	50.66	0	50.66	LIVING	NOT HISPANIC OR LATINO	0.4249	NA	No	0	Infiltrating Ductal Carcinoma	No	No	C50.9	8500/3	C50.9	Negative	2007	NA	Pre	NA	Core needle biopsy	NO	66	TRUE	IDC	50.66	LIVING	Negative	Left Upper Inner Quadrant|Left Upper Outer Quadrant|Left Lower Outer Quadrant|Left	NO	Positive	60-69%	WHITE	1	Primary
TCGA-AR-A24V	Lum	BRCA_LumA	22.96	Low	1	52	No	M0	Yes	N1	II	Stage IIB	T1-T2	T2	105.22	0	105.22	LIVING	NOT HISPANIC OR LATINO	0.2671	NA	NA	NA	Infiltrating Ductal Carcinoma	No	No	C50.9	8500/3	C50.9	Negative	2006	YES	Pre	NA	Core needle biopsy	YES	16	TRUE	IDC	105.22	LIVING	Negative	Right Upper Outer Quadrant	NO	Positive	<10%	WHITE	1	Primary
TCGA-AR-A2LJ	NA	NA	6.98	Low	No	40	NA	MX	Yes	N1	III	Stage IIIA	T3-T4	T3	86.47	0	86.47	LIVING	NOT HISPANIC OR LATINO	0.0874	Positive	Yes	3	Infiltrating Lobular Carcinoma	No	No	C50.9	8520/3	C50.9	Positive	2007	YES	Pre	NO	Core needle biopsy	YES	10	TRUE	ILC	86.47	LIVING	Negative	Left	NO	Positive	70-79%	WHITE	1	Primary
TCGA-GM-A5PX	Lum	BRCA_LumA	17.33	Low	1	65	No	M0	Yes	N1mi	II	Stage IIB	T1-T2	T2	18.1	0	18.1	LIVING	NOT HISPANIC OR LATINO	0.1005	Negative	Yes	1	Infiltrating Lobular Carcinoma	No	No	C50.9	8520/3	C50.9	Negative	2011	YES	Post	NA	Core needle biopsy	YES	21	FALSE	ILC	18.1	LIVING	Negative	Left	NO	Positive	90-99%	WHITE	1	Primary
TCGA-A8-A07G	Lum	BRCA_LumA	91.18	High	1	65	No	M0	Yes	N1a	II	Stage IIA	T1-T2	T1c	18.96	0	18.96	LIVING	NA	0.2875	Negative	Yes	1	Infiltrating Ductal Carcinoma	No	No	C50.9	8500/3	C50.9	Negative	2009	NA	Post	NA	NA	NA	40	FALSE	IDC	18.96	LIVING	Negative	Right Upper Outer Quadrant	NO	Positive	NA	NA	1	Primary
TCGA-E9-A3X8	Lum	BRCA_LumA	10.75	Low	No	48	No	M0	Yes	N1	II	Stage IIB	T1-T2	T2	30.42	0	30.42	LIVING	NOT HISPANIC OR LATINO	0.0767	NA	NA	NA	Infiltrating Lobular Carcinoma	No	No	C50.9	8520/3	C50.9	Positive	2011	YES	Post	NO	Tumor resection	YES	13	TRUE	ILC	30.42	LIVING	Negative	Left Upper Outer Quadrant	YES	Positive	20-29%	WHITE	1	Primary
TCGA-E2-A3DX	NA	NA	28	Low	No	43	No	M0	Yes	N3	III	Stage IIIC	T1-T2	T2	43.53	0	43.53	LIVING	NOT HISPANIC OR LATINO	0.0199	Positive	NA	NA	Infiltrating Lobular Carcinoma	No	No	C50.9	8520/3	C50.9	NA	2011	YES	Pre	NO	Core needle biopsy	NO	9	FALSE	ILC	43.53	LIVING	Positive	Right	NO	Positive	NA	WHITE	1	Primary
TCGA-AQ-A1H3	Lum	BRCA_LumA	54.87	High	No	49	NA	MX	Yes	N3a	III	Stage IIIC	T1-T2	T2	32.49	0	32.49	LIVING	NOT HISPANIC OR LATINO	0.2038	NA	Yes	1	Infiltrating Ductal Carcinoma	No	No	C50.9	8500/3	C50.9	Negative	2010	YES	Pre	NO	Core needle biopsy	NO	18	FALSE	IDC	32.49	LIVING	Negative	Right Upper Outer Quadrant	YES	Positive	80-89%	WHITE	1	Primary
TCGA-BH-A0DP	Lum	BRCA_LumA	59.79	High	1	60	No	M0	Neg	N0 (i-)	II	Stage IIB	T3-T4	T3	15.64	0	15.64	LIVING	NA	0.2568	NA	No	0	Infiltrating Lobular Carcinoma	No	No	C50.9	8520/3	C50.9	Negative	2009	NA	Post	NA	Core needle biopsy	NO	32	TRUE	ILC	15.64	LIVING	Negative	Right	NO	Positive	80-89%	WHITE	1	Primary
TCGA-BH-A0DZ	Lum	BRCA_LumA	5.96	Low	No	43	No	M0	Yes	N1a	II	Stage IIB	T1-T2	T2	16.26	0	16.26	LIVING	NA	0.213	NA	Yes	3	Infiltrating Ductal Carcinoma	No	No	C50.9	8500/3	C50.9	Positive	2009	NA	Pre	NA	Core needle biopsy	NO	173	TRUE	IDC	16.26	LIVING	Negative	Right Upper Inner Quadrant|Right Upper Outer Quadrant|Right Lower Inner Quadrant|Right Lower Outer Quadrant|Right	NO	Positive	<10%	WHITE	1	Primary
TCGA-D8-A1XJ	NonLum	BRCA_Her2	33.49	Low	1	76	NA	MX	Yes	N1a	III	Stage IIIA	T3-T4	T3	21.81	0	21.81	LIVING	NOT HISPANIC OR LATINO	0.3525	NA	Yes	3	Other, specify	No	No	C50.9	8523/3	C50.9	Positive	2010	YES	Post	NO	Fine needle aspiration biopsy	NA	57	FALSE	IDC	21.81	LIVING	Negative	Left Upper Outer Quadrant|Left Lower Outer Quadrant	YES	Positive	NA	WHITE	1	Primary
TCGA-A2-A0CO	NA	NA	24.43	Low	1	85	No	M0	Neg	N0	II	Stage IIB	T3-T4	T3	NA	NA	114.72	DECEASED	NOT HISPANIC OR LATINO	0.1329	Negative	NA	NA	Infiltrating Lobular Carcinoma	No	No	C50.9	8520/3	C50.9	Negative	2002	YES	Post	NO	Core needle biopsy	NO	18	TRUE	ILC	114.72	DECEASED	Positive	Right	NO	Positive	20-29%	WHITE	1	Primary
TCGA-D8-A13Y	Lum	BRCA_LumB	15.48	Low	1	52	No	M0	Neg	N0	I	Stage IA	T1-T2	T1c	56.77	0	56.77	LIVING	NOT HISPANIC OR LATINO	0.947	NA	Yes	1	Infiltrating Ductal Carcinoma	No	No	C50.9	8500/3	C50.9	Negative	2010	NA	Post	NA	Core needle biopsy	NO	49	FALSE	IDC	56.77	LIVING	Negative	Right Upper Outer Quadrant	YES	Positive	70-79%	WHITE	1	Primary
TCGA-D8-A141	Lum	BRCA_LumA	15.91	Low	No	40	No	M0	Yes	N1	NA	NA	T1-T2	T1c	20.57	0	20.57	LIVING	NOT HISPANIC OR LATINO	0.049	NA	Yes	1	Infiltrating Ductal Carcinoma	No	No	C50.9	8500/3	C50.9	Negative	2010	YES	NA	NA	Fine needle aspiration biopsy	NA	13	FALSE	IDC	20.57	LIVING	Negative	Right	YES	Positive	NA	WHITE	1	Primary
TCGA-AC-A3W6	NA	NA	28.89	Low	1	90	NA	MX	Yes	N1	III	Stage IIIA	T3-T4	T3	19.78	0	19.78	LIVING	NOT HISPANIC OR LATINO	0.1051	NA	Yes	3	Infiltrating Lobular Carcinoma	No	Yes	C50.9	8520/3	C50.9	Negative	2012	YES	Post	NA	Core needle biopsy	YES	148	FALSE	ILC	19.78	LIVING	Negative	Right	YES	Positive	20-29%	WHITE	1	Primary
TCGA-E2-A15M	Lum	BRCA_LumA	38.63	Low	1	66	No	M0	Neg	N0	II	Stage IIA	T1-T2	T2	NA	NA	11.04	DECEASED	NOT HISPANIC OR LATINO	0.2774	NA	NA	NA	Infiltrating Lobular Carcinoma	No	No	C50.9	8520/3	C50.9	Negative	2010	YES	Post	NO	Tumor resection	NO	46	FALSE	ILC	11.04	DECEASED	Negative	Right Lower Outer Quadrant	NO	Positive	NA	WHITE	1	Primary
TCGA-AO-A0JF	Lum	BRCA_LumA	38.39	Low	1	68	No	M0	Yes	N1a	II	Stage IIA	T1-T2	T1c	65.05	0	65.05	LIVING	NOT HISPANIC OR LATINO	0.0531	NA	Yes	1	Infiltrating Ductal Carcinoma	No	No	C50.9	8500/3	C50.9	Negative	2009	NA	Post	NA	Core needle biopsy	NO	22	TRUE	IDC	65.05	LIVING	Negative	Left Upper Outer Quadrant|Left	NO	Positive	70-79%	WHITE	1	Primary
TCGA-BH-A0BM	Lum	BRCA_LumA	21.82	Low	1	54	No	M0	Yes	N1a	II	Stage IIB	T1-T2	T2	61.63	0	61.63	LIVING	NA	0.0936	NA	No	0	Infiltrating Ductal Carcinoma	No	No	C50.9	8500/3	C50.9	Negative	2007	NA	Post	NA	Core needle biopsy	NO	33	TRUE	IDC	61.63	LIVING	Negative	Right Upper Inner Quadrant|Right Upper Outer Quadrant|Right	NO	Negative	NA	WHITE	1	Primary
TCGA-BH-A8G0	Lum	BRCA_LumA	21.01	Low	1	54	No	M0	Yes	N1a	II	Stage IIB	T1-T2	T2	21.75	0	21.75	LIVING	NOT HISPANIC OR LATINO	0.0007	NA	NA	NA	Infiltrating Lobular Carcinoma	No	No	C50.9	8520/3	C50.9	Negative	2012	YES	Pre	NA	Core needle biopsy	NA	NA	TRUE	ILC	21.75	LIVING	Negative	Left	YES	Positive	NA	WHITE	1	Primary
TCGA-A7-A0DB	Lum	BRCA_LumA	80.2	High	1	56	No	M0	Neg	N0 (i-)	II	Stage IIA	T1-T2	T2	33.08	0	33.08	LIVING	NOT HISPANIC OR LATINO	0.3296	NA	Yes	1	Infiltrating Ductal Carcinoma	No	No	C50.9	8500/3	C50.9	Negative	2009	NA	Post	NA	Core needle biopsy	YES	50	FALSE	IDC	33.08	LIVING	Close	Right	YES	Positive	60-69%	WHITE	1	Primary
TCGA-E2-A15D	Lum	BRCA_LumA	23.84	Low	No	47	No	M0	Neg	N0	II	Stage IIA	T1-T2	T2	17.28	0	17.28	LIVING	NOT HISPANIC OR LATINO	0.2234	Negative	Yes	2	Infiltrating Ductal Carcinoma	No	No	C50.9	8500/3	C50.9	Equivocal	2009	YES	Pre	NO	Tumor resection	NO	24	FALSE	IDC	17.28	LIVING	Negative	Right	NO	Positive	NA	WHITE	1	Primary
TCGA-A7-A26J	Lum	BRCA_LumA	29.79	Low	No	49	No	M0	Neg	N0	II	Stage IIA	T1-T2	T2	20.6	0	20.6	LIVING	NOT HISPANIC OR LATINO	0.3864	NA	Yes	1	Infiltrating Ductal Carcinoma	No	No	C50.9	8500/3	C50.9	Negative	2011	YES	Pre	NO	Core needle biopsy	NO	122	FALSE	IDC	20.6	LIVING	Negative	Left	YES	Positive	70-79%	WHITE	1	Primary
TCGA-BH-A0HO	Lum	BRCA_LumA	25.26	Low	No	48	No	M0	Yes	N1a	II	Stage IIA	T1-T2	T1c	2.5	0	2.5	LIVING	NA	0.0493	NA	Yes	1	Infiltrating Ductal Carcinoma	No	No	C50.9	8500/3	C50.9	Negative	2009	NA	Pre	NA	Core needle biopsy	YES	16	TRUE	IDC	2.5	LIVING	Negative	Right Upper Outer Quadrant|Right	NO	Positive	90-99%	WHITE	1	Primary
TCGA-A7-A0CG	Lum	BRCA_LumA	80.18	High	1	78	No	M0	Neg	N0 (i-)	II	Stage IIA	T1-T2	T2	34.26	0	34.26	LIVING	NOT HISPANIC OR LATINO	0.1221	NA	Yes	1	Mixed Histology (please specify)	No	No	C50.9	8522/3	C50.9	Negative	2010	NA	Post	NA	Core needle biopsy	YES	28	FALSE	MDLC	34.26	LIVING	Close	Right Upper Outer Quadrant|Right	YES	Negative	<10%	WHITE	1	Primary
TCGA-AO-A0JJ	Lum	BRCA_LumA	68.78	High	1	54	No	M0	Yes	N1a	II	Stage IIB	T1-T2	T2	61.99	0	61.99	LIVING	NOT HISPANIC OR LATINO	0.1567	NA	No	0	Infiltrating Lobular Carcinoma	No	No	C50.9	8520/3	C50.9	Negative	2006	NA	Post	NA	Core needle biopsy	NO	11	TRUE	ILC	61.99	LIVING	Negative	Left Upper Outer Quadrant|Left	NO	Positive	70-79%	WHITE	1	Primary
TCGA-B6-A0RH	NonLum	BRCA_Her2	11.54	Low	1	51	No	M0	Neg	N0 (i-)	II	Stage IIA	T1-T2	T2	71.12	Recurred/Progressed	212.09	DECEASED	NOT HISPANIC OR LATINO	0.2783	NA	NA	NA	Infiltrating Ductal Carcinoma	No	No	C50.9	8500/3	C50.9	NA	1991	YES	NA	NA	Incisional Biopsy	NO	29	TRUE	IDC	212.09	DECEASED	Positive	Left Lower Inner Quadrant	NO	Positive	NA	BLACK OR AFRICAN AMERICAN	1	Primary
TCGA-AC-A3QP	Lum	BRCA_LumA	4.24	Low	1	79	NA	MX	Yes	N1mi	II	Stage IIB	T1-T2	T2	22.17	0	22.17	LIVING	NOT HISPANIC OR LATINO	0.0716	Negative	Yes	2	Infiltrating Lobular Carcinoma	No	No	C50.9	8520/3	C50.9	Equivocal	2011	YES	Post	NO	Core needle biopsy	NA	23	TRUE	ILC	22.17	LIVING	Negative	Right	YES	Positive	90-99%	WHITE	1	Primary
TCGA-D8-A73W	Lum	BRCA_LumA	42.99	High	1	79	NA	MX	Yes	N1a	III	Stage IIIA	T3-T4	T3	0.69	Recurred/Progressed	12.65	DECEASED	NOT HISPANIC OR LATINO	0.1276	NA	Yes	1	Mucinous Carcinoma	No	No	C50.9	8480/3	C50.9	Negative	2013	YES	Post	NA	Tumor resection	NO	NA	FALSE	IMMC	12.65	DECEASED	Negative	Right Upper Outer Quadrant	YES	Negative	NA	WHITE	1	Primary
TCGA-AR-A1AO	NonLum	BRCA_Normal	1.47	Low	No	47	No	M0	Yes	N1	II	Stage IIA	T1-T2	T1	86.01	0	86.01	LIVING	NOT HISPANIC OR LATINO	0.0002	NA	Yes	1	Infiltrating Ductal Carcinoma	No	No	C50.9	8500/3	C50.9	Negative	2006	YES	Pre	NA	Core needle biopsy	YES	4	TRUE	IDC	86.01	LIVING	Negative	Left Upper Inner Quadrant	NO	Negative	NA	WHITE	1	Primary
TCGA-LL-A440	Lum	BRCA_LumA	22.48	Low	1	61	NA	MX	Neg	N0 (i-)	I	Stage IA	T1-T2	T1c	24.93	0	24.93	LIVING	NOT HISPANIC OR LATINO	0.0068	Negative	Yes	2	Infiltrating Lobular Carcinoma	No	Yes	C50.9	8520/3	C50.9	Equivocal	2012	YES	Post	NA	Core needle biopsy	YES	6	FALSE	ILC	24.93	LIVING	Negative	Left Upper Outer Quadrant	YES	Positive	90-99%	WHITE	1	Primary
TCGA-A8-A08Z	Lum	BRCA_LumA	21.38	Low	1	76	No	M0	Yes	N3a	NA	NA	T3-T4	T4b	39.98	0	39.98	LIVING	NA	0.1054	Negative	Yes	1	Infiltrating Ductal Carcinoma	No	No	C50.9	8500/3	C50.9	Negative	2004	NA	Post	NA	NA	NA	23	FALSE	IDC	39.98	LIVING	Negative	Left	NO	Positive	NA	NA	1	Primary
TCGA-BH-A0AZ	Lum	BRCA_LumA	12.09	Low	No	47	No	cM0 (i+)	Yes	N1a	III	Stage IIIA	T3-T4	T3	63.04	0	63.04	LIVING	NOT HISPANIC OR LATINO	0.2853	NA	NA	NA	Infiltrating Ductal Carcinoma	No	No	C50.9	8500/3	C50.9	Negative	2008	YES	Pre	NO	Core needle biopsy	NA	44	TRUE	IDC	63.04	LIVING	Negative	Right	NO	Positive	NA	WHITE	1	Primary
TCGA-BH-A0HI	Lum	BRCA_LumA	84.3	High	1	78	No	M0	Neg	N0 (i-)	I	Stage IA	T1-T2	T1c	20.37	0	20.37	LIVING	NA	0.0729	NA	Yes	1	Infiltrating Ductal Carcinoma	No	No	C50.9	8500/3	C50.9	Negative	2008	NA	Post	NA	Core needle biopsy	YES	21	TRUE	IDC	20.37	LIVING	Negative	Right Upper Inner Quadrant|Right Lower Inner Quadrant|Right	NO	Positive	40-49%	WHITE	1	Primary
TCGA-AC-A3YI	NonLum	BRCA_Normal	5.65	Low	1	74	NA	MX	Yes	N3a	III	Stage IIIC	T1-T2	T1c	23.23	0	23.23	LIVING	NOT HISPANIC OR LATINO	0.0325	NA	Yes	1	Infiltrating Lobular Carcinoma	No	No	C50.9	8520/3	C50.9	Positive	2012	YES	Post	NA	Core needle biopsy	NO	12	FALSE	ILC	23.23	LIVING	Negative	Right	YES	Positive	20-29%	WHITE	1	Primary
TCGA-BH-A0BQ	Lum	BRCA_LumA	18.27	Low	No	39	No	M0	Neg	N0	I	Stage I	T1-T2	T1c	56.14	Recurred/Progressed	74.08	LIVING	NOT HISPANIC OR LATINO	0.1009	NA	NA	NA	Infiltrating Ductal Carcinoma	No	No	C50.9	8500/3	C50.9	Positive	2007	YES	Pre	NO	Core needle biopsy	NA	16	TRUE	IDC	74.08	LIVING	Negative	Left	NO	Positive	NA	WHITE	1	Primary
TCGA-A8-A08C	NA	NA	130.06	High	1	65	No	M0	Neg	N0	II	Stage IIA	T1-T2	T2	28.94	0	28.94	LIVING	NA	0.6502	Positive	Yes	2	Infiltrating Ductal Carcinoma	No	No	C50.9	8500/3	C50.9	Positive	2008	NA	Post	NA	NA	NA	2	FALSE	IDC	28.94	LIVING	Negative	Left Upper Inner Quadrant	NO	Positive	NA	NA	1	Primary
TCGA-D8-A1JS	Lum	BRCA_LumA	49.89	High	1	77	No	M0	Neg	N0	I	Stage IA	T1-T2	T1c	12.19	0	12.19	LIVING	NOT HISPANIC OR LATINO	0.0619	NA	Yes	1	Other, specify	No	No	C50.9	8503/3	C50.9	Negative	2010	YES	Post	NA	Other method, specify:	NO	13	FALSE	IDC	12.19	LIVING	Negative	Right Upper Outer Quadrant	YES	Positive	NA	WHITE	1	Primary
TCGA-BH-A0H5	Lum	BRCA_LumA	23.97	Low	No	45	No	M0	Neg	N0 (i-)	I	Stage I	T1-T2	T1c	53.22	0	53.22	LIVING	NOT HISPANIC OR LATINO	0	Negative	NA	NA	Infiltrating Ductal Carcinoma	No	No	C50.9	8500/3	C50.9	NA	2008	YES	Post	NO	Core needle biopsy	NA	6	TRUE	IDC	53.22	LIVING	Negative	Right Upper Outer Quadrant	NO	Positive	NA	WHITE	1	Primary
TCGA-AQ-A7U7	Lum	BRCA_LumA	13.54	Low	1	55	No	M0	Yes	N2a	III	Stage IIIA	T1-T2	T2	NA	NA	19.19	DECEASED	NOT HISPANIC OR LATINO	0.2481	NA	NA	NA	Infiltrating Lobular Carcinoma	No	Yes	C50.9	8520/3	C50.9	Negative	2013	YES	Post	NA	Core needle biopsy	YES	NA	FALSE	ILC	19.19	DECEASED	Negative	Left	YES	Positive	80-89%	WHITE	1	Primary
TCGA-A8-A096	Lum	BRCA_LumB	59.72	High	1	73	No	M0	Neg	N0	II	Stage IIA	T1-T2	T2	0	0	0	LIVING	NA	0.0683	Negative	Yes	1	Infiltrating Ductal Carcinoma	No	No	C50.9	8500/3	C50.9	Negative	2009	NA	Post	NA	NA	NA	26	FALSE	IDC	0	LIVING	Negative	Right	NO	Positive	NA	NA	1	Primary
TCGA-BH-A0BO	Lum	BRCA_LumA	40.89	High	1	54	No	M0	Neg	N0	I	Stage I	T1-T2	T1b	72.17	0	72.17	LIVING	NOT HISPANIC OR LATINO	0.018	NA	NA	NA	Infiltrating Ductal Carcinoma	No	No	C50.9	8500/3	C50.9	Negative	2007	YES	Pre	NO	Core needle biopsy	NA	19	TRUE	IDC	72.17	LIVING	Negative	Left Upper Inner Quadrant	NO	Positive	NA	WHITE	1	Primary
TCGA-A8-A07J	Lum	BRCA_LumA	17.9	Low	No	35	No	M0	Yes	N1a	II	Stage IIB	T1-T2	T2	11.99	0	11.99	LIVING	NA	0.1612	Negative	Yes	1	Infiltrating Ductal Carcinoma	No	No	C50.9	8500/3	C50.9	Negative	2009	NA	Pre	NA	NA	NA	31	FALSE	IDC	11.99	LIVING	Negative	Right Upper Outer Quadrant	NO	Positive	NA	NA	1	Primary
TCGA-AR-A24P	Lum	BRCA_LumA	46.57	High	No	47	No	M0	Neg	N0	I	Stage I	T1-T2	T1	2.76	0	2.76	LIVING	NOT HISPANIC OR LATINO	0.1587	Negative	Yes	2	Infiltrating Ductal Carcinoma	No	No	C50.9	8500/3	C50.9	Equivocal	2005	YES	Post	NA	Core needle biopsy	YES	19	TRUE	IDC	2.76	LIVING	Negative	Left Upper Outer Quadrant	NO	Positive	10-19%	WHITE	1	Primary
TCGA-D8-A27G	Lum	BRCA_LumA	19.64	Low	1	75	No	M0	Neg	N0	II	Stage IIA	T1-T2	T2	13.44	0	13.44	LIVING	NOT HISPANIC OR LATINO	0.1084	Negative	Yes	2	Infiltrating Lobular Carcinoma	No	No	C50.9	8520/3	C50.9	Equivocal	2010	YES	Post	NO	Core needle biopsy	NO	712	FALSE	ILC	13.44	LIVING	Negative	Left Lower Outer Quadrant	YES	Positive	NA	WHITE	1	Primary
TCGA-A7-A3IY	NA	NA	51.01	High	1	71	No	M0	Neg	N0	I	Stage I	T1-T2	T1c	11.33	0	11.33	LIVING	NOT HISPANIC OR LATINO	0.0079	NA	NA	NA	Mucinous Carcinoma	No	No	C50.9	8480/3	C50.9	Negative	2011	YES	Post	NO	Core needle biopsy	NO	10	FALSE	IMMC	11.33	LIVING	Close	Right Upper Outer Quadrant	YES	Positive	90-99%	WHITE	1	Primary
TCGA-BH-A2L8	Lum	BRCA_LumA	8.01	Low	No	45	No	M0	Neg	N0 (i-)	II	Stage IIA	T1-T2	T2	20.11	0	20.11	LIVING	NOT HISPANIC OR LATINO	0.0149	Negative	NA	NA	Infiltrating Lobular Carcinoma	No	No	C50.9	8520/3	C50.9	Negative	2011	YES	Pre	NO	Core needle biopsy	NO	279	TRUE	ILC	20.11	LIVING	Negative	Right Upper Outer Quadrant	YES	Positive	80-89%	WHITE	1	Primary
TCGA-OL-A66N	Lum	BRCA_LumA	11.84	Low	1	59	NA	MX	Yes	N3	III	Stage IIIC	T3-T4	T3	26.02	0	26.02	LIVING	NOT HISPANIC OR LATINO	0.2094	Negative	NA	NA	Infiltrating Lobular Carcinoma	No	No	C50.9	8520/3	C50.9	NA	2011	YES	Post	NA	Core needle biopsy	NA	NA	TRUE	ILC	26.02	LIVING	Negative	Left	NO	Negative	NA	WHITE	1	Primary
TCGA-BH-A0BC	Lum	BRCA_LumA	72.66	High	1	60	No	M0	Yes	N3	III	Stage IIIC	T1-T2	T2	32	0	32	LIVING	NA	0.1967	NA	No	0	Infiltrating Ductal Carcinoma	No	No	C50.9	8500/3	C50.9	Negative	2007	NA	Post	NA	Core needle biopsy	NO	24	TRUE	IDC	32	LIVING	Negative	Right Upper Inner Quadrant|Right Upper Outer Quadrant|Right	NO	Positive	30-39%	WHITE	1	Primary
TCGA-E9-A6HE	Lum	BRCA_LumA	27.97	Low	No	45	NA	MX	Yes	N3	III	Stage IIIC	T3-T4	T3	27.83	0	27.83	LIVING	NOT HISPANIC OR LATINO	0.1661	Negative	Yes	1	Infiltrating Lobular Carcinoma	No	No	C50.9	8520/3	C50.9	Negative	2012	YES	Pre	NA	Core needle biopsy	NO	NA	TRUE	ILC	27.83	LIVING	Negative	Right	YES	Positive	90-99%	WHITE	1	Primary
TCGA-D8-A1JI	Lum	BRCA_LumB	56.77	High	1	54	NA	MX	Yes	N1a	II	Stage IIA	T1-T2	T1c	18.96	0	18.96	LIVING	NOT HISPANIC OR LATINO	0.39	NA	NA	NA	Infiltrating Ductal Carcinoma	No	No	C50.9	8500/3	C50.9	Negative	2010	YES	Post	NA	Fine needle aspiration biopsy	NO	22	FALSE	IDC	18.96	LIVING	Negative	Right Upper Outer Quadrant	YES	Positive	NA	WHITE	1	Primary
TCGA-D8-A1XR	Lum	BRCA_LumB	45.71	High	1	56	No	M0	Yes	N1a	II	Stage IIB	T1-T2	T2	15.83	0	15.83	LIVING	NOT HISPANIC OR LATINO	0.2173	NA	Yes	1	Infiltrating Ductal Carcinoma	No	No	C50.9	8500/3	C50.9	Negative	2010	YES	Post	NO	Core needle biopsy	NO	21	FALSE	IDC	15.83	LIVING	Negative	Right Upper Outer Quadrant	YES	Positive	NA	WHITE	1	Primary
TCGA-EW-A1J3	Lum	BRCA_LumA	42.45	High	1	61	No	M0	Neg	N0	I	Stage IA	T1-T2	T1c	16.56	0	16.56	LIVING	HISPANIC OR LATINO	0.1817	NA	Yes	3	Infiltrating Lobular Carcinoma	No	No	C50.9	8520/3	C50.9	Positive	2010	YES	Post	NO	Core needle biopsy	YES	22	TRUE	ILC	16.56	LIVING	Negative	Left Lower Outer Quadrant	NO	Positive	90-99%	WHITE	1	Primary
TCGA-E9-A1NF	Lum	BRCA_LumB	53.35	High	1	60	No	M0	Neg	N0	II	Stage IIA	T1-T2	T2	2.96	Recurred/Progressed	35.22	DECEASED	NOT HISPANIC OR LATINO	0.4963	NA	NA	NA	Mixed Histology (please specify)	No	No	C50.9	8522/3	C50.9	Negative	2011	YES	Post	NO	Tumor resection	YES	36	TRUE	MDLC	35.22	DECEASED	Negative	Right Upper Outer Quadrant	YES	Positive	NA	WHITE	1	Primary
TCGA-A2-A0CS	Lum	BRCA_LumA	63.72	High	1	73	Yes	M1	Yes	N3a	IV	Stage IV	T3-T4	T4b	NA	NA	77.14	DECEASED	NOT HISPANIC OR LATINO	0.1967	Negative	Yes	2	Infiltrating Ductal Carcinoma	No	No	C50.9	8500/3	C50.9	Equivocal	2004	NA	Post	NA	Other method, specify:	NO	24	TRUE	IDC	77.14	DECEASED	Positive	Left	NO	Positive	80-89%	WHITE	1	Primary
TCGA-A8-A08B	NonLum	BRCA_Her2	16.76	Low	1	52	No	M0	Neg	N0	II	Stage IIA	T1-T2	T2	37.98	0	37.98	LIVING	NA	0.3997	Positive	Yes	3	Infiltrating Ductal Carcinoma	No	No	C50.9	8500/3	C50.9	Positive	2008	NA	Pre	NA	NA	NA	18	FALSE	IDC	37.98	LIVING	Negative	Right Upper Inner Quadrant	NO	Negative	NA	NA	1	Primary
TCGA-A8-A07E	Lum	BRCA_LumA	56.87	High	1	81	NA	MX	Yes	N3a	NA	Stage X	T3-T4	T4b	19.97	0	19.97	LIVING	NA	0.2136	Negative	Yes	1	Infiltrating Ductal Carcinoma	No	Yes	C50.9	8500/3	C50.9	Negative	2008	NA	Post	NA	NA	NA	65	FALSE	IDC	19.97	LIVING	Negative	Left Upper Outer Quadrant	NO	Positive	NA	NA	1	Primary
TCGA-AO-A1KO	NonLum	BRCA_Normal	10.78	Low	No	46	No	M0	Neg	N0 (i+)	II	Stage IIB	T3-T4	T3	20.43	0	20.43	LIVING	NOT HISPANIC OR LATINO	0	NA	Yes	1	Infiltrating Lobular Carcinoma	No	No	C50.9	8520/3	C50.9	Negative	2008	YES	Pre	NO	Excisional Biopsy	YES	25	TRUE	ILC	20.43	LIVING	Negative	Left Upper Outer Quadrant|Left Lower Outer Quadrant|Left	NO	Positive	90-99%	WHITE	1	Primary
TCGA-A8-A08A	Lum	BRCA_LumA	79.74	High	1	89	No	M0	Neg	N0	I	Stage I	T1-T2	T1c	0.99	0	0.99	LIVING	NA	0.0864	Negative	Yes	1	Infiltrating Ductal Carcinoma	No	No	C50.9	8500/3	C50.9	Negative	2007	NA	Post	NA	NA	NA	23	FALSE	IDC	0.99	LIVING	Negative	Left Upper Inner Quadrant	NO	Positive	NA	NA	1	Primary
TCGA-BH-A1FG	Lum	BRCA_LumA	148.82	High	1	88	No	M0	NA	NX	I	Stage I	T1-T2	T1c	NA	NA	122.73	DECEASED	NOT HISPANIC OR LATINO	0.1163	NA	NA	NA	Infiltrating Ductal Carcinoma	No	No	C50.9	8500/3	C50.9	Negative	1998	NA	Post	NA	Excisional Biopsy	NA	13	TRUE	IDC	122.73	DECEASED	NA	Left	NO	Positive	NA	WHITE	1	Primary
TCGA-OL-A66L	Lum	BRCA_LumA	11.88	Low	1	71	NA	MX	Neg	N0	I	Stage IA	T1-T2	T1c	42.74	0	42.74	LIVING	NOT HISPANIC OR LATINO	0.111	Negative	NA	NA	Infiltrating Ductal Carcinoma	No	No	C50.9	8500/3	C50.9	NA	2010	YES	Post	NA	Core needle biopsy	NA	NA	TRUE	IDC	42.74	LIVING	Negative	Right Lower Inner Quadrant	NO	Positive	90-99%	BLACK OR AFRICAN AMERICAN	1	Primary
TCGA-A2-A0CQ	Lum	BRCA_LumA	53.2	High	1	62	No	M0	Neg	N0 (i-)	I	Stage IA	T1-T2	T1	88.53	0	88.53	LIVING	NOT HISPANIC OR LATINO	0.1198	Negative	Yes	2	Infiltrating Ductal Carcinoma	No	No	C50.9	8500/3	C50.9	Equivocal	2003	NA	Post	NA	Core needle biopsy	YES	26	TRUE	IDC	88.53	LIVING	Positive	Right	NO	Positive	90-99%	BLACK OR AFRICAN AMERICAN	1	Primary
TCGA-V7-A7HQ	Lum	BRCA_LumA	24.18	Low	1	75	No	M0	Yes	N2a	III	Stage IIIA	T1-T2	T1c	66.79	0	66.79	LIVING	NOT HISPANIC OR LATINO	0.1209	Negative	NA	NA	Infiltrating Ductal Carcinoma	No	No	C50.9	8500/3	C50.9	NA	2009	YES	Post	NA	Tumor resection	NO	NA	FALSE	IDC	66.79	LIVING	Positive	Right Lower Outer Quadrant	NO	Positive	80-89%	BLACK OR AFRICAN AMERICAN	1	Primary
TCGA-GM-A2DL	Lum	BRCA_LumA	20.92	Low	No	50	No	M0	Neg	N0 (i-)	I	Stage I	T1-T2	T1c	115.6	0	115.6	LIVING	NOT HISPANIC OR LATINO	0.1835	NA	Yes	1	Infiltrating Ductal Carcinoma	No	No	C50.9	8500/3	C50.9	Negative	2003	YES	Pre	NO	Core needle biopsy	YES	37	FALSE	IDC	115.6	LIVING	Negative	Left Upper Outer Quadrant	NO	Positive	90-99%	WHITE	1	Primary
TCGA-D8-A1JE	Lum	BRCA_LumB	106.41	High	1	62	No	M0	Yes	N1a	II	Stage IIA	T1-T2	T1c	18.89	0	18.89	LIVING	NOT HISPANIC OR LATINO	0.6207	NA	Yes	1	Infiltrating Ductal Carcinoma	No	No	C50.9	8500/3	C50.9	Negative	2010	YES	Post	NA	Fine needle aspiration biopsy	NO	26	FALSE	IDC	18.89	LIVING	Negative	Left Upper Outer Quadrant	YES	Positive	NA	WHITE	1	Primary
TCGA-E2-A153	Lum	BRCA_LumA	15.41	Low	1	51	No	M0	Yes	N1a	II	Stage IIB	T1-T2	T2	23.23	0	23.23	LIVING	NOT HISPANIC OR LATINO	0.1942	NA	Yes	1	Infiltrating Ductal Carcinoma	No	No	C50.9	8500/3	C50.9	Negative	2009	YES	Pre	NO	Tumor resection	NO	17	FALSE	IDC	23.23	LIVING	Negative	Left	NO	Positive	NA	WHITE	1	Primary
TCGA-AC-A3TM	NA	NA	9.09	Low	No	50	No	M0	Yes	N1mi	III	Stage IIIA	T3-T4	T3	25.03	0	25.03	LIVING	NOT HISPANIC OR LATINO	0.1223	NA	Yes	2	Infiltrating Lobular Carcinoma	No	No	C50.9	8520/3	C50.9	Equivocal	2011	YES	Pre	NO	Core needle biopsy	YES	37	FALSE	ILC	25.03	LIVING	Negative	Right	YES	Positive	90-99%	WHITE	1	Primary
TCGA-A2-A0YK	NonLum	BRCA_Normal	51.81	High	1	61	No	M0	Neg	N0 (i-)	II	Stage IIA	T1-T2	T2	19.32	0	19.32	LIVING	NOT HISPANIC OR LATINO	0.1055	NA	Yes	1	Infiltrating Lobular Carcinoma	No	No	C50.9	8520/3	C50.9	Negative	2009	NA	Post	NA	Core needle biopsy	YES	134	TRUE	ILC	19.32	LIVING	Close	Left Upper Inner Quadrant|Left Upper Outer Quadrant|Left Lower Inner Quadrant|Left Lower Outer Quadrant	NO	Negative	<10%	WHITE	1	Primary
TCGA-E2-A15K	Lum	BRCA_LumB	61.37	High	1	58	No	M0	Yes	N1a	II	Stage IIB	T1-T2	T2	9.03	0	9.03	LIVING	NOT HISPANIC OR LATINO	0.1548	Negative	Yes	2	Infiltrating Ductal Carcinoma	No	No	C50.9	8500/3	C50.9	Equivocal	2010	YES	Post	NO	Tumor resection	NO	40	NA	BREAST	9.03	LIVING	Negative	Right Upper Outer Quadrant	NO	Positive	NA	WHITE	2	Metastasis
TCGA-D8-A1JN	Lum	BRCA_LumA	96.74	High	1	80	NA	MX	Yes	N3a	III	Stage IIIC	T3-T4	T3	20.37	0	20.37	LIVING	NOT HISPANIC OR LATINO	0.1263	Negative	NA	NA	Infiltrating Lobular Carcinoma	No	No	C50.9	8520/3	C50.9	Indeterminate	2010	YES	Post	NA	Incisional Biopsy	NA	104	FALSE	ILC	20.37	LIVING	Negative	Left	YES	Positive	<10%	WHITE	1	Primary
TCGA-A2-A0EO	Lum	BRCA_LumA	25.74	Low	1	54	No	M0	Neg	N0 (i-)	I	Stage IA	T1-T2	T1	80.22	0	80.22	LIVING	NOT HISPANIC OR LATINO	0.2512	Negative	Yes	1	Infiltrating Ductal Carcinoma	No	No	C50.9	8500/3	C50.9	Negative	2003	NA	Pre	NA	Core needle biopsy	YES	22	TRUE	IDC	80.22	LIVING	Close	Left	NO	Positive	NA	WHITE	1	Primary
TCGA-AO-A0J8	Lum	BRCA_LumA	60.45	High	1	61	No	M0	Neg	N0 (i+)	II	Stage IIA	T1-T2	T2	22.34	0	22.34	LIVING	NOT HISPANIC OR LATINO	0.1308	NA	Yes	1	Infiltrating Lobular Carcinoma	No	No	C50.9	8520/3	C50.9	Negative	2009	NA	Post	NA	Core needle biopsy	YES	17	TRUE	ILC	22.34	LIVING	Negative	Right Upper Outer Quadrant|Right	NO	Positive	70-79%	WHITE	1	Primary
TCGA-D8-A1Y2	Lum	BRCA_LumB	37	Low	1	71	NA	MX	Neg	N0	II	Stage IIA	T1-T2	T2	14.22	0	14.22	LIVING	NOT HISPANIC OR LATINO	0.3094	Negative	Yes	2	Infiltrating Ductal Carcinoma	No	No	C50.9	8500/3	C50.9	Indeterminate	2011	YES	Post	NO	Fine needle aspiration biopsy	NA	16	FALSE	IDC	14.22	LIVING	Negative	Right Lower Outer Quadrant	YES	Positive	<10%	WHITE	1	Primary
TCGA-E2-A15I	Lum	BRCA_LumA	56.33	High	No	44	No	M0	Neg	N0	II	Stage IIA	T1-T2	T2	55.58	0	55.58	LIVING	NOT HISPANIC OR LATINO	0.1498	Negative	Yes	2	Infiltrating Ductal Carcinoma	No	No	C50.9	8500/3	C50.9	Equivocal	2009	YES	Pre	NO	Tumor resection	NO	108	FALSE	IDC	55.58	LIVING	Negative	Left Upper Outer Quadrant|Left Lower Outer Quadrant	NO	Positive	90-99%	WHITE	1	Primary
TCGA-A2-A0EW	Lum	BRCA_LumA	33.79	Low	1	53	No	M0	Yes	N3a	III	Stage IIIC	T1-T2	T1b	44.45	Recurred/Progressed	61.89	DECEASED	NOT HISPANIC OR LATINO	0.0724	Negative	No	0	Infiltrating Lobular Carcinoma	No	No	C50.9	8520/3	C50.9	Negative	2008	NA	Post	NA	Core needle biopsy	YES	11	TRUE	ILC	61.89	DECEASED	Positive	Right Lower Outer Quadrant	NO	Positive	10-19%	WHITE	1	Primary
TCGA-A8-A0AD	Lum	BRCA_LumA	101.77	High	1	83	No	M0	Neg	N0	I	Stage I	T1-T2	T1c	38.01	0	38.01	LIVING	NA	0.1633	Negative	Yes	1	Mixed Histology (please specify)	No	No	C50.9	8522/3	C50.9	Negative	2007	NA	Post	NA	NA	NA	20	FALSE	MDLC	38.01	LIVING	Negative	Right Upper Outer Quadrant	NO	Positive	NA	NA	1	Primary
TCGA-A2-A0YL	Lum	BRCA_LumA	18.45	Low	No	48	No	M0	Yes	N2a	III	Stage IIIA	T3-T4	T3	48.42	0	48.42	LIVING	NOT HISPANIC OR LATINO	0.1036	NA	Yes	1	Infiltrating Lobular Carcinoma	No	No	C50.9	8520/3	C50.9	Negative	2010	NA	Pre	NA	Core needle biopsy	YES	7	TRUE	ILC	48.42	LIVING	Negative	Left Upper Inner Quadrant|Left Upper Outer Quadrant|Left Lower Inner Quadrant|Left Lower Outer Quadrant	NO	Positive	90-99%	WHITE	1	Primary
TCGA-B6-A0RP	Lum	BRCA_LumA	115.48	High	1	73	No	M0	Yes	N1b	NA	NA	T1-T2	T2	91.56	Recurred/Progressed	102.69	DECEASED	NOT HISPANIC OR LATINO	0.4882	NA	NA	NA	Mixed Histology (please specify)	No	No	C50.9	8522/3	C50.9	NA	1994	NA	Post	NA	Other method, specify:	NO	17	TRUE	MDLC	102.69	DECEASED	Positive	Left Upper Outer Quadrant|Left	NO	Positive	NA	WHITE	1	Primary
TCGA-AN-A03X	Lum	BRCA_LumA	50.75	High	1	74	No	M0	Neg	N0	II	Stage IIA	T1-T2	T2	0.33	0	0.33	LIVING	NOT HISPANIC OR LATINO	0.3072	NA	Yes	1	Infiltrating Ductal Carcinoma	No	No	C50.9	8500/3	C50.9	Positive	2010	NA	Post	NA	Tumor resection	NO	36	TRUE	IDC	0.33	LIVING	Negative	Left Upper Outer Quadrant	NO	Positive	NA	WHITE	1	Primary
TCGA-E2-A1IJ	Lum	BRCA_LumA	31.02	Low	1	57	No	M0	Neg	N0	I	Stage I	T1-T2	T1c	28.42	0	28.42	LIVING	NOT HISPANIC OR LATINO	0.1163	Negative	Yes	2	Infiltrating Lobular Carcinoma	No	No	C50.9	8520/3	C50.9	Equivocal	2009	YES	Post	NO	Tumor resection	NO	14	FALSE	ILC	28.42	LIVING	Negative	Right Upper Outer Quadrant	NO	Positive	90-99%	WHITE	1	Primary
TCGA-E9-A5FK	Lum	BRCA_LumA	20.61	Low	1	60	No	M0	Yes	N3	III	Stage IIIC	T1-T2	T2	26.68	0	26.68	LIVING	NOT HISPANIC OR LATINO	0.0837	NA	NA	NA	Infiltrating Lobular Carcinoma	No	No	C50.9	8520/3	C50.9	Negative	2012	YES	Post	NA	Cytology (e.g. Peritoneal or pleural fluid)	NO	14	TRUE	ILC	26.68	LIVING	Negative	Right Upper Outer Quadrant	YES	Positive	70-79%	WHITE	1	Primary
TCGA-LL-A5YL	Lum	BRCA_LumA	9.84	Low	1	64	NA	MX	Yes	N1a	II	Stage IIB	T1-T2	T2	17.05	0	17.05	LIVING	NOT HISPANIC OR LATINO	0.1994	Negative	Yes	3	Infiltrating Lobular Carcinoma	No	No	C50.9	8520/3	C50.9	Positive	2012	YES	Post	NA	Core needle biopsy	NA	53	FALSE	ILC	17.05	LIVING	Negative	Right|Right Upper Inner Quadrant	YES	Negative	<10%	WHITE	1	Primary
TCGA-A2-A0SY	Lum	BRCA_LumA	39.72	Low	1	62	No	M0	Yes	N1	III	Stage IIIA	T3-T4	T3	44.25	0	44.25	LIVING	NOT HISPANIC OR LATINO	0.1043	Positive	NA	NA	Infiltrating Lobular Carcinoma	No	No	C50.9	8520/3	C50.9	NA	2007	NA	Post	NA	Core needle biopsy	YES	93	TRUE	ILC	44.25	LIVING	Negative	Left Upper Outer Quadrant	NO	Positive	40-49%	WHITE	1	Primary
TCGA-Z7-A8R5	Lum	BRCA_LumA	11.43	Low	1	61	NA	MX	Yes	N1a	III	Stage IIIA	T3-T4	T3	107.98	Recurred/Progressed	107.98	LIVING	NOT HISPANIC OR LATINO	0.0452	NA	NA	NA	Infiltrating Lobular Carcinoma	No	Yes	C50.9	8520/3	C50.9	Negative	2005	YES	Post	NA	Core needle biopsy	YES	NA	TRUE	ILC	107.98	LIVING	Positive	Left Upper Outer Quadrant	NO	Positive	NA	WHITE	1	Primary
TCGA-BH-A0BD	Lum	BRCA_LumB	19.09	Low	No	47	No	M0	Yes	N1a	II	Stage IIA	T1-T2	T1c	18.2	0	18.2	LIVING	NA	0.1794	NA	Yes	1	Infiltrating Ductal Carcinoma	No	No	C50.9	8500/3	C50.9	Negative	2009	NA	Pre	NA	Core needle biopsy	NO	17	TRUE	IDC	18.2	LIVING	Negative	Left Upper Inner Quadrant|Left Upper Outer Quadrant|Left	NO	Positive	NA	WHITE	1	Primary
TCGA-E2-A1L8	Lum	BRCA_LumA	40.48	High	1	52	No	M0	Yes	N1a	II	Stage IIB	T1-T2	T2	73.59	0	73.59	LIVING	NOT HISPANIC OR LATINO	0.1645	Negative	Yes	2	Infiltrating Lobular Carcinoma	No	Yes	C50.9	8520/3	C50.9	Equivocal	2008	YES	Post	NO	Tumor resection	NO	22	FALSE	ILC	73.59	LIVING	Negative	Left Upper Outer Quadrant	NO	Positive	NA	BLACK OR AFRICAN AMERICAN	1	Primary
TCGA-A8-A0A1	Lum	BRCA_LumA	98.4	High	1	84	No	M0	Neg	N0	II	Stage IIA	T1-T2	T2	11.99	0	11.99	LIVING	NA	0.117	Negative	NA	NA	Infiltrating Lobular Carcinoma	No	No	C50.9	8520/3	C50.9	Negative	2009	NA	Post	NA	NA	NA	28	FALSE	ILC	11.99	LIVING	Negative	Right	NO	Positive	NA	NA	1	Primary
TCGA-AR-A2LN	Lum	BRCA_LumA	16.89	Low	1	65	No	M0	Neg	N0	II	Stage IIA	T1-T2	T2	38.14	0	38.14	LIVING	NOT HISPANIC OR LATINO	0.0982	NA	Yes	1	Infiltrating Lobular Carcinoma	No	No	C50.9	8520/3	C50.9	Negative	2010	YES	Post	NO	Core needle biopsy	NA	25	TRUE	ILC	38.14	LIVING	Negative	Right Upper Outer Quadrant	NO	Positive	70-79%	WHITE	1	Primary
TCGA-BH-A0W7	Lum	BRCA_LumA	7.33	Low	No	49	No	M0	Neg	N0 (i-)	I	Stage I	T1-T2	T1c	44.78	0	44.78	LIVING	NOT HISPANIC OR LATINO	0.3048	NA	NA	NA	Infiltrating Ductal Carcinoma	No	No	C50.9	8500/3	C50.9	Negative	2008	NA	NA	NA	Core needle biopsy	NA	113	TRUE	IDC	44.78	LIVING	Negative	Left Upper Outer Quadrant	NO	Positive	NA	WHITE	1	Primary
TCGA-BH-A1FB	NA	NA	35.99	Low	1	60	No	M0	Yes	N1b	II	Stage IIB	T1-T2	T2	NA	NA	120.53	DECEASED	NOT HISPANIC OR LATINO	0.0542	NA	NA	NA	Infiltrating Ductal Carcinoma	No	No	C50.9	8500/3	C50.9	Negative	2000	YES	Post	NA	Core needle biopsy	NA	NA	TRUE	IDC	120.53	DECEASED	NA	Right	NO	Positive	NA	WHITE	1	Primary
TCGA-A2-A25D	Lum	BRCA_LumA	7.81	Low	1	90	No	M0	Yes	N3a	III	Stage IIIC	T1-T2	T2	18.13	0	18.13	LIVING	NOT HISPANIC OR LATINO	0.2363	Negative	Yes	1	Infiltrating Lobular Carcinoma	No	No	C50.9	8520/3	C50.9	Negative	2010	YES	Post	NO	Core needle biopsy	NO	40	TRUE	ILC	18.13	LIVING	Positive	Right Upper Outer Quadrant	YES	Negative	NA	WHITE	1	Primary
TCGA-E2-A1L6	Lum	BRCA_LumA	28.31	Low	No	44	No	M0	Yes	N1mi	II	Stage IIA	T1-T2	T1c	54.14	0	54.14	LIVING	NOT HISPANIC OR LATINO	0.1288	NA	Yes	1	Infiltrating Ductal Carcinoma	No	No	C50.9	8500/3	C50.9	Negative	2007	YES	Pre	NO	Tumor resection	NO	13	FALSE	IDC	54.14	LIVING	Negative	Left Upper Outer Quadrant	NO	Positive	NA	WHITE	1	Primary
TCGA-AC-A2FF	Lum	BRCA_LumA	4.64	Low	No	40	NA	MX	Yes	N1	II	Stage IIB	T1-T2	T2	90.64	0	90.64	LIVING	NOT HISPANIC OR LATINO	0.0011	Negative	NA	NA	Infiltrating Lobular Carcinoma	No	No	C50.9	8520/3	C50.9	NA	2006	YES	NA	NO	Core needle biopsy	YES	15	FALSE	ILC	90.64	LIVING	Negative	Right	NO	Positive	70-79%	ASIAN	1	Primary
TCGA-AN-A0XO	Lum	BRCA_LumA	71.09	High	1	59	No	M0	Yes	N2	III	Stage IIIA	T1-T2	T2	12.32	0	12.32	LIVING	NOT HISPANIC OR LATINO	0.2092	NA	Yes	1	Infiltrating Ductal Carcinoma	No	No	C50.9	8500/3	C50.9	Negative	2010	YES	Post	NO	Tumor resection	NA	19	TRUE	IDC	12.32	LIVING	Negative	Left Upper Outer Quadrant	NO	Negative	NA	WHITE	1	Primary
TCGA-B6-A0IP	Lum	BRCA_LumA	92.96	High	1	74	No	M0	Neg	N0 (i-)	I	Stage IA	T1-T2	T1c	NA	NA	128.98	DECEASED	NOT HISPANIC OR LATINO	0.0661	NA	NA	NA	Infiltrating Lobular Carcinoma	No	No	C50.9	8520/3	C50.9	NA	1997	YES	Post	NA	Fine needle aspiration biopsy	NO	21	TRUE	ILC	128.98	DECEASED	Negative	Left Upper Outer Quadrant	NO	Positive	NA	WHITE	1	Primary
TCGA-BH-A1FH	Lum	BRCA_LumA	17.87	Low	No	47	Yes	M1	Yes	N1b	IV	Stage IV	T1-T2	T2	NA	NA	33.97	DECEASED	NOT HISPANIC OR LATINO	0.0222	NA	NA	NA	Infiltrating Ductal Carcinoma	No	No	C50.9	8500/3	C50.9	NA	1998	YES	NA	YES	Core needle biopsy	NA	2	TRUE	IDC	33.97	DECEASED	NA	Left Upper Outer Quadrant	NO	Negative	NA	WHITE	1	Primary
TCGA-XX-A899	Lum	BRCA_LumA	10.63	Low	No	46	NA	MX	Yes	N2a	III	Stage IIIA	T1-T2	T1c	15.34	0	15.34	LIVING	NOT HISPANIC OR LATINO	0.0625	NA	NA	NA	Infiltrating Lobular Carcinoma	No	No	C50.9	8520/3	C50.9	Negative	2013	YES	Post	NA	Core needle biopsy	NO	NA	FALSE	ILC	15.34	LIVING	Negative	Right Lower Outer Quadrant	NO	Positive	70-79%	WHITE	1	Primary
TCGA-D8-A27P	Lum	BRCA_LumA	11.76	Low	1	64	No	M0	Neg	N0	I	Stage IA	T1-T2	T1c	1.61	0	1.61	LIVING	NOT HISPANIC OR LATINO	0.0485	NA	Yes	1	Infiltrating Ductal Carcinoma	No	No	C50.9	8500/3	C50.9	Negative	2011	YES	Post	NO	Other method, specify:	NO	15	FALSE	IDC	1.61	LIVING	Negative	Right Upper Inner Quadrant	YES	Positive	NA	WHITE	1	Primary
TCGA-B6-A0IH	Lum	BRCA_LumA	28.46	Low	1	81	No	M0	Yes	N1b	III	Stage IIIA	T3-T4	T3	NA	NA	112.29	DECEASED	NOT HISPANIC OR LATINO	0.1988	NA	NA	NA	Infiltrating Lobular Carcinoma	No	No	C50.9	8520/3	C50.9	NA	1995	YES	Post	NA	Fine needle aspiration biopsy	NO	17	TRUE	ILC	112.29	DECEASED	Positive	Left Upper Outer Quadrant|Left	NO	Positive	NA	WHITE	1	Primary
TCGA-BH-A0EB	Lum	BRCA_LumA	116.19	High	1	69	No	M0	Neg	N0 (i-)	I	Stage IA	T1-T2	T1c	24.47	0	24.47	LIVING	NA	0.1316	Negative	Yes	2	Infiltrating Ductal Carcinoma	No	No	C50.9	8500/3	C50.9	Equivocal	2008	NA	Post	NA	Core needle biopsy	NO	25	TRUE	IDC	24.47	LIVING	Negative	Right Lower Inner Quadrant|Right	NO	Positive	40-49%	WHITE	1	Primary
TCGA-A8-A06Q	Lum	BRCA_LumB	34	Low	1	63	No	M0	Yes	N2	III	Stage IIIA	T3-T4	T3	1.02	0	1.02	LIVING	NA	0.6549	Negative	Yes	1	Infiltrating Ductal Carcinoma	No	No	C50.9	8500/3	C50.9	Negative	2007	NA	Post	NA	NA	NA	164	FALSE	IDC	1.02	LIVING	Negative	Left Upper Outer Quadrant	NO	Positive	NA	NA	1	Primary
TCGA-A8-A08P	Lum	BRCA_LumB	29.09	Low	1	70	No	M0	Yes	N2a	III	Stage IIIA	T1-T2	T2	30.98	0	30.98	LIVING	NA	0.5434	Positive	Yes	3	Infiltrating Ductal Carcinoma	No	No	C50.9	8500/3	C50.9	Positive	2008	NA	Post	NA	NA	NA	31	FALSE	IDC	30.98	LIVING	Negative	Right	NO	Positive	NA	NA	1	Primary
TCGA-D8-A1JT	Lum	BRCA_LumB	92.36	High	1	70	No	M0	Neg	N0	II	Stage IIA	T1-T2	T2	13.3	0	13.3	LIVING	NOT HISPANIC OR LATINO	0.4147	Negative	Yes	2	Other, specify	No	No	C50.9	8523/3	C50.9	Equivocal	2010	YES	Post	NA	Fine needle aspiration biopsy	NO	22	FALSE	IDC	13.3	LIVING	Negative	Left Lower Outer Quadrant	YES	Positive	70-79%	WHITE	1	Primary
TCGA-OL-A66K	Lum	BRCA_LumA	39.27	Low	1	72	NA	MX	Neg	N0	II	Stage IIA	T1-T2	T2	NA	NA	41.89	DECEASED	NOT HISPANIC OR LATINO	0.1883	Negative	Yes	2	Infiltrating Lobular Carcinoma	No	No	C50.9	8520/3	C50.9	Equivocal	2010	YES	Post	NA	Core needle biopsy	NA	19	TRUE	ILC	41.89	DECEASED	Negative	Right Upper Outer Quadrant	NO	Positive	90-99%	WHITE	1	Primary
TCGA-LL-A7SZ	Lum	BRCA_LumA	9.14	Low	No	49	NA	MX	Yes	N1a	II	Stage IIB	T1-T2	T2	19.51	0	19.51	LIVING	NOT HISPANIC OR LATINO	0.2933	NA	Yes	1	Infiltrating Ductal Carcinoma	No	No	C50.9	8500/3	C50.9	Negative	2013	YES	Pre	NA	Core needle biopsy	YES	NA	FALSE	IDC	19.51	LIVING	Negative	Left Upper Outer Quadrant	YES	Positive	90-99%	BLACK OR AFRICAN AMERICAN	1	Primary
TCGA-A2-A0EN	Lum	BRCA_LumA	27.51	Low	1	70	No	M0	Neg	N0 (i+)	II	Stage IIA	T1-T2	T2	134.3	0	134.3	LIVING	NOT HISPANIC OR LATINO	0.2206	Negative	Yes	2	Infiltrating Lobular Carcinoma	No	No	C50.9	8520/3	C50.9	Equivocal	2003	NA	Post	NA	Excisional Biopsy	YES	27	TRUE	ILC	134.3	LIVING	Negative	Right	NO	Positive	50-59%	WHITE	1	Primary
TCGA-AN-A0FS	Lum	BRCA_LumA	91.87	High	1	55	No	M0	Neg	N0	I	Stage IA	T1-T2	T1c	6.9	0	6.9	LIVING	NOT HISPANIC OR LATINO	0.1049	NA	Yes	1	Infiltrating Lobular Carcinoma	No	No	C50.9	8500/3	C50.9	Positive	2010	NA	Pre	NA	Tumor resection	NO	46	FALSE	IDC	6.9	LIVING	Negative	Right Lower Outer Quadrant	NO	Negative	<10%	WHITE	1	Primary
TCGA-A2-A1FV	Lum	BRCA_LumA	57.23	High	1	74	No	M0	Neg	N0 (i+)	II	Stage IIB	T3-T4	T3	23.46	0	23.46	LIVING	NOT HISPANIC OR LATINO	0.3999	Negative	Yes	1	Infiltrating Lobular Carcinoma	No	No	C50.9	8520/3	C50.9	Negative	2010	YES	Post	NO	Core needle biopsy	YES	31	TRUE	ILC	23.46	LIVING	Negative	Left	YES	Positive	<10%	WHITE	1	Primary
TCGA-BH-A0E2	Lum	BRCA_LumA	33.82	Low	No	49	No	M0	Yes	N2a	III	Stage IIIA	T1-T2	T2	14.29	0	14.29	LIVING	NA	0.2837	NA	Yes	1	Infiltrating Ductal Carcinoma	No	No	C50.9	8500/3	C50.9	Negative	2009	NA	Pre	NA	Core needle biopsy	NO	30	TRUE	IDC	14.29	LIVING	Negative	Right Upper Inner Quadrant|Right	NO	Positive	<10%	BLACK OR AFRICAN AMERICAN	1	Primary
TCGA-AC-A3W5	NonLum	BRCA_Her2	1.98	Low	1	65	NA	MX	Neg	N0	II	Stage IIA	T1-T2	T2	16.56	0	16.56	LIVING	NOT HISPANIC OR LATINO	0.3754	Positive	NA	NA	Infiltrating Lobular Carcinoma	No	Yes	C50.9	8520/3	C50.9	NA	2011	YES	NA	NA	Core needle biopsy	YES	98	FALSE	ILC	16.56	LIVING	Close	Right	YES	Positive	30-39%	BLACK OR AFRICAN AMERICAN	1	Primary
TCGA-BH-A0DI	Lum	BRCA_LumA	13.08	Low	1	63	No	M0	Yes	N1a	II	Stage IIB	T1-T2	T2	29.96	0	29.96	LIVING	NOT HISPANIC OR LATINO	0.2622	NA	NA	NA	Infiltrating Ductal Carcinoma	No	No	C50.9	8500/3	C50.9	Negative	2009	YES	Post	NO	Core needle biopsy	NA	22	TRUE	IDC	29.96	LIVING	Negative	Right	NO	Positive	NA	WHITE	1	Primary
TCGA-A1-A0SM	NA	NA	18.8	Low	1	77	No	M0	Neg	N0 (i-)	II	Stage IIA	T1-T2	T2	7.95	0	7.95	LIVING	NOT HISPANIC OR LATINO	0.1807	Positive	Yes	3	Infiltrating Ductal Carcinoma	No	No	C50.9	8500/3	C50.9	Positive	2007	NA	NA	NA	Core needle biopsy	NA	22	TRUE	IDC	7.95	LIVING	Negative	Left	NO	Negative	NA	WHITE	1	Primary
TCGA-BH-A1EY	Lum	BRCA_LumA	43.88	High	1	79	No	M0	Neg	N0	II	Stage IIA	T1-T2	T2	13.01	Recurred/Progressed	17.67	DECEASED	NOT HISPANIC OR LATINO	0.3632	NA	NA	NA	Infiltrating Ductal Carcinoma	No	No	C50.9	8500/3	C50.9	Negative	2000	YES	Post	NA	Core needle biopsy	NA	30	TRUE	IDC	17.67	DECEASED	NA	Left Upper Outer Quadrant	NO	Positive	NA	WHITE	1	Primary
TCGA-B6-A0I5	Lum	BRCA_LumA	14.82	Low	No	49	No	M0	Yes	N1b	II	Stage IIB	T1-T2	T2	281.08	0	281.08	LIVING	NOT HISPANIC OR LATINO	0.2451	NA	NA	NA	Infiltrating Ductal Carcinoma	No	No	C50.9	8500/3	C50.9	NA	1988	NA	NA	NA	Other method, specify:	NO	17	TRUE	IDC	281.08	LIVING	Negative	Right Lower Inner Quadrant	NO	Positive	NA	WHITE	1	Primary
TCGA-A2-A0YH	Lum	BRCA_LumB	44.34	High	1	53	No	M0	Yes	N2a	III	Stage IIIA	T1-T2	T2	21.65	0	21.65	LIVING	NOT HISPANIC OR LATINO	0.3154	NA	No	0	Infiltrating Ductal Carcinoma	No	No	C50.9	8500/3	C50.9	Negative	2009	NA	Post	NA	Core needle biopsy	NO	47	TRUE	IDC	21.65	LIVING	Negative	Left Lower Outer Quadrant	NO	Positive	70-79%	WHITE	1	Primary
TCGA-A2-A0T5	Lum	BRCA_LumA	23.99	Low	No	39	No	M0	Neg	N0 (i-)	II	Stage IIA	T1-T2	T2	17.44	0	17.44	LIVING	NOT HISPANIC OR LATINO	0.1153	Negative	Yes	1	Infiltrating Ductal Carcinoma	No	No	C50.9	8500/3	C50.9	Negative	2009	NA	Pre	NA	Core needle biopsy	YES	1067	TRUE	IDC	17.44	LIVING	Negative	Left	NO	Positive	90-99%	WHITE	1	Primary
TCGA-A2-A0EV	Lum	BRCA_LumA	51.67	High	1	80	No	M0	Neg	N0 (i-)	I	Stage IA	T1-T2	T1c	31.8	0	31.8	LIVING	NOT HISPANIC OR LATINO	0.2086	Negative	No	0	Infiltrating Ductal Carcinoma	No	No	C50.9	8500/3	C50.9	Negative	2008	NA	Post	NA	Core needle biopsy	YES	49	TRUE	IDC	31.8	LIVING	Negative	Left	NO	Positive	90-99%	WHITE	1	Primary
TCGA-AO-A03N	Lum	BRCA_LumB	14.18	Low	1	59	No	M0	Yes	N1a	II	Stage IIB	T1-T2	T2	54.04	Recurred/Progressed	66.72	LIVING	NOT HISPANIC OR LATINO	0.4975	NA	No	0	Infiltrating Ductal Carcinoma	No	No	C50.9	8500/3	C50.9	Negative	2006	NA	Post	NA	Core needle biopsy	NO	67	TRUE	IDC	66.72	LIVING	Negative	Left Upper Inner Quadrant|Left Upper Outer Quadrant|Left	NO	Positive	<10%	WHITE	1	Primary
TCGA-E2-A1IF	Lum	BRCA_LumA	38.34	Low	1	74	No	M0	Neg	N0	I	Stage I	T1-T2	T1c	37.39	0	37.39	LIVING	NOT HISPANIC OR LATINO	0.118	NA	Yes	1	Infiltrating Ductal Carcinoma	No	No	C50.9	8500/3	C50.9	Negative	2008	YES	Post	NO	Tumor resection	NO	16	FALSE	IDC	37.39	LIVING	Negative	Left Upper Outer Quadrant	NO	Positive	NA	WHITE	1	Primary
TCGA-BH-A5J0	Lum	BRCA_LumA	41.53	High	1	63	No	M0	Neg	N0	I	Stage IA	T1-T2	T1c	23.49	0	23.49	LIVING	NOT HISPANIC OR LATINO	0.4572	NA	NA	NA	Infiltrating Ductal Carcinoma	No	No	C50.9	8500/3	C50.9	Negative	2012	YES	Post	NA	Core needle biopsy	NA	48	TRUE	IDC	23.49	LIVING	Negative	Left	YES	Positive	NA	BLACK OR AFRICAN AMERICAN	1	Primary
TCGA-AC-A2FE	NA	NA	17.23	Low	1	62	NA	MX	Yes	N3a	III	Stage IIIC	T3-T4	T3	82	Recurred/Progressed	86.6	DECEASED	NOT HISPANIC OR LATINO	0.1862	NA	NA	NA	Infiltrating Lobular Carcinoma	No	No	C50.9	8520/3	C50.9	NA	2005	YES	Post	NA	Fine needle aspiration biopsy	NO	18	FALSE	ILC	86.6	DECEASED	Negative	Right Upper Outer Quadrant	NO	Positive	<10%	WHITE	1	Primary
TCGA-AR-A0U2	Lum	BRCA_LumB	26.95	Low	No	47	No	M0	Yes	N2	III	Stage IIIA	T1-T2	T2	52.86	Recurred/Progressed	83.8	DECEASED	NOT HISPANIC OR LATINO	0.6621	NA	Yes	1	Infiltrating Ductal Carcinoma	No	No	C50.9	8500/3	C50.9	Negative	2004	NA	Pre	NA	Incisional Biopsy	NO	44	TRUE	IDC	83.8	DECEASED	Negative	Left Lower Outer Quadrant	NO	Positive	NA	WHITE	1	Primary
TCGA-AR-A2LM	Lum	BRCA_LumA	26.04	Low	No	49	No	M0	Yes	N1	II	Stage II	T1-T2	T1	63.57	0	63.57	LIVING	NOT HISPANIC OR LATINO	0.1	Negative	NA	NA	Infiltrating Lobular Carcinoma	No	No	C50.9	8520/3	C50.9	NA	2007	YES	Pre	NO	Core needle biopsy	YES	11	TRUE	ILC	63.57	LIVING	Negative	Right	NO	Positive	70-79%	WHITE	1	Primary
TCGA-GM-A3XN	NA	NA	8.2	Low	No	44	No	M0	Yes	N2a	III	Stage IIIA	T1-T2	T1c	66.33	0	66.33	LIVING	NOT HISPANIC OR LATINO	0.1675	Negative	Yes	1	Infiltrating Lobular Carcinoma	No	No	C50.9	8520/3	C50.9	Negative	2007	YES	Post	NA	Incisional Biopsy	NO	15	FALSE	ILC	66.33	LIVING	Negative	Left|Left Upper Outer Quadrant	NO	Positive	90-99%	WHITE	1	Primary
TCGA-BH-A0HP	Lum	BRCA_LumA	50.1	High	1	65	No	M0	Yes	N2a	III	Stage IIIA	T3-T4	T3	13.6	0	13.6	LIVING	NA	0.1767	NA	Yes	1	Infiltrating Lobular Carcinoma	No	No	C50.9	8520/3	C50.9	Negative	2009	NA	Post	NA	Core needle biopsy	NO	168	TRUE	ILC	13.6	LIVING	Negative	Left Upper Inner Quadrant|Left Upper Outer Quadrant|Left Lower Inner Quadrant|Left Lower Outer Quadrant|Left	NO	Negative	NA	WHITE	1	Primary
TCGA-A8-A0A6	Lum	BRCA_LumA	18.46	Low	1	64	No	M0	Yes	N3a	III	Stage IIIC	T1-T2	T2	21.02	0	21.02	LIVING	NA	0.1429	Negative	Yes	1	Infiltrating Lobular Carcinoma	No	No	C50.9	8520/3	C50.9	Negative	2009	NA	Post	NA	NA	NA	1985	FALSE	ILC	21.02	LIVING	Negative	Left Upper Outer Quadrant	NO	Positive	NA	NA	1	Primary
TCGA-BH-A28O	NA	NA	5.81	Low	No	50	No	M0	Yes	N3	III	Stage IIIC	T3-T4	T3a	36.79	0	36.79	LIVING	NOT HISPANIC OR LATINO	0.0003	NA	NA	NA	Infiltrating Lobular Carcinoma	No	No	C50.9	8520/3	C50.9	Negative	2010	YES	NA	NO	Fine needle aspiration biopsy	NO	11	TRUE	ILC	36.79	LIVING	Negative	Right Lower Outer Quadrant	YES	Positive	NA	WHITE	1	Primary
TCGA-BH-A0H6	Lum	BRCA_LumA	40.88	High	1	82	No	M0	NA	NX	I	Stage I	T1-T2	T1b	24.54	0	24.54	LIVING	NA	0.0982	NA	Yes	1	Infiltrating Ductal Carcinoma	No	No	C50.9	8500/3	C50.9	Negative	2008	NA	Post	NA	Core needle biopsy	NO	13	TRUE	IDC	24.54	LIVING	Negative	Right Upper Inner Quadrant|Right Upper Outer Quadrant|Right	NO	Positive	60-69%	WHITE	1	Primary
TCGA-PE-A5DE	Lum	BRCA_LumA	30.9	Low	No	41	No	M0	Neg	N0	II	Stage IIA	T1-T2	T2	86.89	0	86.89	LIVING	NA	0.5284	NA	NA	NA	Infiltrating Lobular Carcinoma	No	No	C50.9	8520/3	C50.9	Negative	2007	YES	Pre	NA	Core needle biopsy	NA	266	TRUE	ILC	86.89	LIVING	NA	Left	NO	Positive	NA	WHITE	1	Primary
TCGA-E2-A1BC	Lum	BRCA_LumA	27.88	Low	1	63	No	M0	Neg	N0	I	Stage IA	T1-T2	T1c	16.46	0	16.46	LIVING	NA	0.1381	NA	NA	NA	Infiltrating Ductal Carcinoma	No	Yes	C50.9	8524/3	C50.9	Negative	2010	YES	Post	NO	Tumor resection	NO	24	TRUE	ILC	16.46	LIVING	Positive	Right	NO	Positive	NA	NA	1	Primary
TCGA-OL-A5RX	Lum	BRCA_LumA	22.58	Low	1	51	NA	MX	Neg	N0	I	Stage IA	T1-T2	T1c	28.84	0	28.84	LIVING	NA	0.1288	Negative	NA	NA	Infiltrating Ductal Carcinoma	No	No	C50.9	8500/3	C50.9	NA	2011	YES	Pre	NA	Core needle biopsy	NA	20	TRUE	IDC	28.84	LIVING	Negative	Right Upper Outer Quadrant	NO	Positive	90-99%	BLACK OR AFRICAN AMERICAN	1	Primary
TCGA-EW-A1PE	Lum	BRCA_LumA	112.45	High	1	56	No	M0	Yes	N1a	II	Stage IIA	T1-T2	T1c	10.51	0	10.51	LIVING	HISPANIC OR LATINO	0.1758	NA	NA	NA	Infiltrating Ductal Carcinoma	No	No	C50.9	8507/3	C50.9	Negative	2011	YES	Post	NO	NA	NO	24	TRUE	BRCA	10.51	LIVING	Negative	Left Upper Outer Quadrant	NO	Positive	90-99%	WHITE	1	Primary
TCGA-AC-A3HN	Lum	BRCA_LumA	49.28	High	1	87	NA	MX	Yes	N1a	II	Stage IIB	T1-T2	T2	16.29	0	16.29	LIVING	NOT HISPANIC OR LATINO	0.1499	NA	NA	NA	Infiltrating Lobular Carcinoma	No	No	C50.9	8520/3	C50.9	Negative	2011	YES	Post	NO	Core needle biopsy	YES	14	FALSE	ILC	16.29	LIVING	Negative	Left Upper Inner Quadrant	YES	Positive	<10%	WHITE	1	Primary
TCGA-AC-A2BM	Lum	BRCA_LumB	20.91	Low	No	41	NA	MX	Yes	N1a	II	Stage IIB	T1-T2	T2	99.28	0	99.28	LIVING	NA	0.3919	Negative	NA	NA	Infiltrating Ductal Carcinoma	No	No	C50.9	8500/3	C50.9	NA	2005	YES	NA	NO	Tumor resection	YES	16	FALSE	IDC	99.28	LIVING	Negative	Left Upper Inner Quadrant	NO	Positive	10-19%	BLACK OR AFRICAN AMERICAN	1	Primary
TCGA-GM-A2DC	Lum	BRCA_LumA	28.16	Low	1	57	No	M0	Yes	N1a	II	Stage IIA	T1-T2	T1c	83.28	0	83.28	LIVING	NOT HISPANIC OR LATINO	0.413	Negative	NA	NA	Infiltrating Ductal Carcinoma	No	No	C50.9	8500/3	C50.9	NA	2006	YES	Post	NO	Core needle biopsy	NO	15	FALSE	IDC	83.28	LIVING	Negative	Right Upper Outer Quadrant	NO	Positive	90-99%	WHITE	1	Primary
TCGA-AN-A0AS	Lum	BRCA_LumA	14.43	Low	1	70	No	M0	Yes	N2	III	Stage IIIA	T1-T2	T2	0.33	0	0.33	LIVING	NOT HISPANIC OR LATINO	0.2493	NA	No	0	Infiltrating Ductal Carcinoma	No	No	C50.9	8500/3	C50.9	Negative	2010	NA	Post	NA	Tumor resection	NO	39	FALSE	IDC	0.33	LIVING	Negative	Left Upper Outer Quadrant	NO	Negative	NA	WHITE	1	Primary
TCGA-A8-A095	Lum	BRCA_LumB	65.52	High	No	45	No	M0	Neg	N0	I	Stage I	T1-T2	T1c	41.95	0	41.95	LIVING	NA	0.0741	Negative	Yes	1	Infiltrating Ductal Carcinoma	No	No	C50.9	8500/3	C50.9	Negative	2007	NA	Pre	NA	NA	NA	85	FALSE	IDC	41.95	LIVING	Negative	Left	NO	Positive	NA	NA	1	Primary
TCGA-GM-A5PV	Lum	BRCA_LumA	84.24	High	1	63	No	M0	Yes	N1a	II	Stage IIB	T1-T2	T2	13.53	0	13.53	LIVING	NOT HISPANIC OR LATINO	0.0368	Negative	NA	NA	Infiltrating Lobular Carcinoma	No	No	C50.9	8520/3	C50.9	NA	2011	YES	Post	NA	Core needle biopsy	NO	17	FALSE	ILC	13.53	LIVING	Negative	Right	NO	Positive	30-39%	WHITE	1	Primary
TCGA-BH-A0HY	Lum	BRCA_LumB	28.17	Low	1	60	No	M0	Neg	N0	I	Stage I	T1-T2	T1c	50.76	0	50.76	LIVING	NOT HISPANIC OR LATINO	0.6304	NA	NA	NA	Infiltrating Ductal Carcinoma	No	No	C50.9	8500/3	C50.9	Positive	2009	YES	Post	NO	Core needle biopsy	NA	39	TRUE	IDC	50.76	LIVING	Negative	Left	NO	Negative	NA	WHITE	1	Primary
TCGA-LL-A73Z	NonLum	BRCA_Normal	7.19	Low	1	55	Yes	M1	NA	NX	IV	Stage IV	T1-T2	T1c	6.31	Recurred/Progressed	7.46	DECEASED	NOT HISPANIC OR LATINO	0.0598	Negative	Yes	2	Infiltrating Ductal Carcinoma	No	No	C50.9	8500/3	C50.9	Equivocal	2013	NO	Post	NA	Excisional Biopsy	NO	NA	FALSE	IDC	7.46	DECEASED	Positive	Left|Left Lower Inner Quadrant	YES	Positive	<10%	BLACK OR AFRICAN AMERICAN	1	Primary
TCGA-D8-A1X8	Lum	BRCA_LumA	154.88	High	1	62	No	M0	Yes	N2a	III	Stage IIIA	T1-T2	T1c	25.72	0	25.72	LIVING	NOT HISPANIC OR LATINO	0.1153	NA	NA	NA	Infiltrating Lobular Carcinoma	No	No	C50.9	8520/3	C50.9	Negative	2010	YES	Post	NO	Fine needle aspiration biopsy	NO	18	FALSE	ILC	25.72	LIVING	Negative	Left Lower Outer Quadrant	YES	NA	NA	WHITE	1	Primary
TCGA-BH-A0EI	Lum	BRCA_LumA	25.43	Low	1	51	No	M0	Yes	N1a	II	Stage IIA	T1-T2	T1c	63.27	0	63.27	LIVING	NOT HISPANIC OR LATINO	0.1622	NA	NA	NA	Infiltrating Ductal Carcinoma	No	No	C50.9	8500/3	C50.9	Negative	2008	YES	Pre	NO	Core needle biopsy	NA	13	TRUE	IDC	63.27	LIVING	Negative	Right	NO	Positive	NA	WHITE	1	Primary
TCGA-E2-A15L	Lum	BRCA_LumA	51.04	High	1	65	No	M0	Neg	N0	II	Stage IIA	T1-T2	T2	20.57	0	20.57	LIVING	NOT HISPANIC OR LATINO	0.1145	Negative	Yes	2	Infiltrating Lobular Carcinoma	No	No	C50.9	8520/3	C50.9	Equivocal	2010	YES	Post	NO	Tumor resection	NO	27	FALSE	ILC	20.57	LIVING	Negative	Right	NO	Positive	NA	BLACK OR AFRICAN AMERICAN	1	Primary
TCGA-A2-A0CP	Lum	BRCA_LumA	15.42	Low	1	60	No	M0	Neg	N0 (i-)	I	Stage IA	T1-T2	T1c	92.41	0	92.41	LIVING	NOT HISPANIC OR LATINO	0.087	Negative	NA	NA	Infiltrating Ductal Carcinoma	No	No	C50.9	8500/3	C50.9	NA	2003	NA	Post	NA	Core needle biopsy	YES	70	TRUE	IDC	92.41	LIVING	Negative	Right	NO	Positive	90-99%	WHITE	1	Primary
TCGA-A2-A04V	Lum	BRCA_LumA	43.44	High	No	39	No	M0	Neg	N0 (i-)	II	Stage IIA	T1-T2	T2	48.29	Recurred/Progressed	63.07	DECEASED	NOT HISPANIC OR LATINO	0.1132	Negative	Yes	2	Infiltrating Ductal Carcinoma	No	No	C50.9	8500/3	C50.9	Equivocal	2005	NA	Pre	NA	Core needle biopsy	YES	24	TRUE	IDC	63.07	DECEASED	Negative	Right Lower Outer Quadrant|Right	NO	Positive	10-19%	WHITE	1	Primary
TCGA-BH-A0HN	NA	NA	88.32	High	1	67	No	M0	Neg	N0 (i-)	I	Stage IA	T1-T2	T1c	16.95	0	16.95	LIVING	NA	NA	Negative	Yes	2	Infiltrating Ductal Carcinoma	No	No	C50.9	8500/3	C50.9	Equivocal	2009	NA	Post	NA	Core needle biopsy	NO	20	TRUE	IDC	16.95	LIVING	Positive	Left Upper Inner Quadrant|Left Upper Outer Quadrant|Left	NO	Positive	90-99%	WHITE	1	Primary
TCGA-B6-A0WZ	Lum	BRCA_LumA	49.58	High	No	50	No	M0	Yes	N1b	II	Stage II	T1-T2	T2	168.1	Recurred/Progressed	206.7	LIVING	NOT HISPANIC OR LATINO	0.2496	NA	NA	NA	Infiltrating Ductal Carcinoma	No	No	C50.9	8500/3	C50.9	NA	1996	NA	NA	NA	Fine needle aspiration biopsy	NO	22	TRUE	IDC	206.7	LIVING	Negative	Right Upper Inner Quadrant|Right	NO	Positive	NA	BLACK OR AFRICAN AMERICAN	1	Primary
TCGA-BH-A18M	Lum	BRCA_LumA	27.98	Low	No	39	No	M0	Yes	N1	III	Stage IIIA	T3-T4	T3	NA	NA	72.5	DECEASED	NOT HISPANIC OR LATINO	0.1771	Positive	NA	NA	Infiltrating Ductal Carcinoma	No	No	C50.3	8500/3	C50.3	Positive	2001	YES	NA	NO	Core needle biopsy	NA	11	TRUE	IDC	72.5	DECEASED	Negative	Left Upper Inner Quadrant	NO	Positive	NA	WHITE	1	Primary
TCGA-A8-A091	Lum	BRCA_LumA	72.05	High	1	61	No	M0	Neg	N0	II	Stage IIA	T1-T2	T2	7.98	Recurred/Progressed	32.98	LIVING	NA	0.3068	Negative	Yes	1	Infiltrating Ductal Carcinoma	No	Yes	C50.9	8500/3	C50.9	Negative	2008	NA	Post	NA	NA	NA	20	FALSE	IDC	32.98	LIVING	Negative	Right	NO	Negative	NA	NA	1	Primary
TCGA-AR-A24L	Lum	BRCA_LumA	36.98	Low	No	26	No	M0	Yes	N1	II	Stage IIB	T1-T2	T2	46.45	Recurred/Progressed	94.15	DECEASED	NOT HISPANIC OR LATINO	0.3426	Negative	Yes	2	Infiltrating Ductal Carcinoma	No	No	C50.9	8500/3	C50.9	Equivocal	2005	YES	Pre	NA	Core needle biopsy	NA	35	TRUE	IDC	94.15	DECEASED	Negative	Right	NO	Positive	10-19%	WHITE	1	Primary
TCGA-A7-A2KD	Lum	BRCA_LumB	40.55	High	1	53	NA	MX	Yes	N2a	III	Stage IIIA	T1-T2	T2	22.31	0	22.31	LIVING	NOT HISPANIC OR LATINO	0.376	NA	Yes	3	Infiltrating Ductal Carcinoma	No	Yes	C50.9	8500/3	C50.9	Positive	2011	YES	Post	NA	Core needle biopsy	NO	27	FALSE	IDC	22.31	LIVING	Negative	Right	YES	Positive	90-99%	BLACK OR AFRICAN AMERICAN	1	Primary
TCGA-E9-A22H	Lum	BRCA_LumB	69.8	High	No	42	No	M0	Yes	N1	II	Stage IIB	T1-T2	T2	40.47	0	40.47	LIVING	NOT HISPANIC OR LATINO	0.1039	NA	NA	NA	Infiltrating Ductal Carcinoma	No	No	C50.9	8500/3	C50.9	Positive	2011	YES	Pre	NO	Tumor resection	YES	18	TRUE	IDC	40.47	LIVING	Negative	Left Upper Outer Quadrant	YES	Positive	10-19%	WHITE	1	Primary
TCGA-C8-A26V	Lum	BRCA_LumB	44.2	High	No	47	No	M0	Yes	N2	III	Stage IIIA	T3-T4	T3	20.24	0	20.24	LIVING	NOT HISPANIC OR LATINO	0.1835	NA	NA	NA	Infiltrating Ductal Carcinoma	No	No	C50.9	8500/3	C50.9	Negative	2010	NO	Pre	NA	Other method, specify:	NA	54	TRUE	IDC	20.24	LIVING	Negative	Right	YES	Positive	NA	ASIAN	1	Primary
TCGA-D8-A1J9	Lum	BRCA_LumB	9.32	Low	No	48	No	M0	Neg	N0	I	Stage IA	T1-T2	T1c	17.48	0	17.48	LIVING	NOT HISPANIC OR LATINO	0.3573	NA	Yes	3	Infiltrating Ductal Carcinoma	No	No	C50.9	8500/3	C50.9	Positive	2010	NA	Post	NA	Fine needle aspiration biopsy	NA	117	FALSE	IDC	17.48	LIVING	Negative	Left Upper Outer Quadrant	YES	Negative	NA	WHITE	1	Primary
TCGA-BH-A18J	Lum	BRCA_LumA	18.87	Low	1	56	Yes	M1	Yes	N2	IV	Stage IV	T3-T4	T4b	NA	NA	20.11	DECEASED	NOT HISPANIC OR LATINO	0.2358	NA	NA	NA	Infiltrating Ductal Carcinoma	No	No	C50.9	8500/3	C50.9	Negative	2000	NA	NA	YES	NA	NA	44	TRUE	IDC	20.11	DECEASED	Negative	Right	NO	Positive	30-39%	WHITE	1	Primary
TCGA-GM-A2DA	Lum	BRCA_LumA	9.88	Low	No	46	No	M0	Yes	N1b	II	Stage IIB	T1-T2	T2	214.72	Recurred/Progressed	216.59	DECEASED	NOT HISPANIC OR LATINO	0.1413	Positive	Yes	2	Infiltrating Ductal Carcinoma	No	No	C50.9	8500/3	C50.9	Equivocal	1993	YES	Post	YES	Fine needle aspiration biopsy	NO	21	FALSE	IDC	216.59	DECEASED	Negative	Right Upper Inner Quadrant|Right Upper Outer Quadrant	NO	Positive	50-59%	WHITE	1	Primary
TCGA-E2-A1IL	Lum	BRCA_LumA	74.93	High	1	78	No	M0	Yes	N1a	II	Stage IIA	T1-T2	T1c	3.88	0	3.88	LIVING	NOT HISPANIC OR LATINO	0.1685	NA	NA	NA	Infiltrating Lobular Carcinoma	No	No	C50.9	8520/3	C50.9	Negative	2009	YES	Post	NO	Tumor resection	NO	16	FALSE	ILC	3.88	LIVING	Negative	Left Upper Outer Quadrant	NO	Positive	NA	WHITE	1	Primary
TCGA-BH-A0B1	NA	NA	66.36	High	1	66	No	M0	Yes	N1a	II	Stage IIB	T1-T2	T2	37.71	0	37.71	LIVING	NA	NA	NA	Yes	1	Infiltrating Ductal Carcinoma	No	No	C50.9	8500/3	C50.9	Negative	2007	NA	Post	NA	Core needle biopsy	NO	44	TRUE	IDC	37.71	LIVING	Negative	Right Upper Outer Quadrant|Right	NO	Positive	40-49%	WHITE	1	Primary
TCGA-EW-A1J1	Lum	BRCA_LumA	54.94	High	No	38	No	M0	Yes	N1a	II	Stage IIB	T1-T2	T2	18.89	0	18.89	LIVING	HISPANIC OR LATINO	0.2787	NA	NA	NA	Infiltrating Ductal Carcinoma	No	No	C50.9	8500/3	C50.9	Negative	2010	YES	Pre	NO	Core needle biopsy	YES	12	TRUE	IDC	18.89	LIVING	Negative	Right Upper Inner Quadrant	NO	Positive	90-99%	WHITE	1	Primary
TCGA-BH-A0H3	Lum	BRCA_LumA	32.36	Low	No	46	No	M0	Neg	N0	I	Stage I	T1-T2	T1c	63.34	0	63.34	LIVING	NOT HISPANIC OR LATINO	0.0606	Negative	NA	NA	Infiltrating Ductal Carcinoma	No	No	C50.9	8500/3	C50.9	NA	2008	YES	Pre	NO	Core needle biopsy	NA	14	TRUE	IDC	63.34	LIVING	Negative	Left Upper Outer Quadrant	NO	Positive	NA	WHITE	1	Primary
TCGA-AC-A23E	Lum	BRCA_LumA	16.17	Low	No	50	NA	MX	Yes	N1	II	Stage IIB	T1-T2	T2	22.93	0	22.93	LIVING	NA	0.1121	NA	NA	NA	Infiltrating Ductal Carcinoma	No	No	C50.9	8500/3	C50.9	NA	2010	YES	NA	NO	Core needle biopsy	NA	15	FALSE	IDC	22.93	LIVING	Negative	Right	NA	Positive	80-89%	WHITE	1	Primary
TCGA-AO-A12A	Lum	BRCA_LumA	28.34	Low	No	47	No	M0	Neg	N0 (i+)	II	Stage IIA	T1-T2	T2	102.23	0	102.23	LIVING	NOT HISPANIC OR LATINO	0.1372	Negative	Yes	1	Infiltrating Ductal Carcinoma	No	No	C50.9	8500/3	C50.9	Negative	2003	NA	Pre	NA	Core needle biopsy	YES	11	TRUE	IDC	102.23	LIVING	Close	Right Upper Outer Quadrant|Right	NO	Positive	90-99%	WHITE	1	Primary
TCGA-D8-A1XS	NA	NA	44.94	High	No	48	No	M0	Yes	N3a	III	Stage IIIC	T1-T2	T2	16.29	0	16.29	LIVING	NOT HISPANIC OR LATINO	0.2212	NA	Yes	3	Other, specify	No	No	C50.9	8507/3	C50.9	Positive	2010	YES	NA	NO	Core needle biopsy	NO	12	FALSE	BRCA	16.29	LIVING	Negative	Left Upper Outer Quadrant	YES	Positive	NA	WHITE	1	Primary
TCGA-5L-AAT0	Lum	BRCA_LumA	24.81	Low	No	42	No	M0	Neg	N0	II	Stage IIA	T1-T2	T2	48.52	0	48.52	LIVING	HISPANIC OR LATINO	0.0702	NA	Yes	1	Infiltrating Lobular Carcinoma	No	Yes	C50.9	8520/3	C50.9	Negative	2010	YES	Post	NA	Incisional Biopsy	NO	NA	FALSE	ILC	48.52	LIVING	Positive	Right|Right Lower Outer Quadrant	NO	Positive	50-59%	WHITE	1	Primary
TCGA-BH-A1F2	Lum	BRCA_LumB	13.2	Low	1	53	No	M0	Yes	N1b	III	Stage IIIB	T3-T4	T4b	NA	NA	31.5	DECEASED	NOT HISPANIC OR LATINO	0.4715	NA	NA	NA	Infiltrating Ductal Carcinoma	No	No	C50.9	8541/3	C50.9	Positive	1999	YES	NA	NA	Core needle biopsy	NA	32	TRUE	PD	31.5	DECEASED	NA	Left	NO	Positive	NA	WHITE	1	Primary
TCGA-E2-A15J	Lum	BRCA_LumA	16.59	Low	1	51	No	M0	Neg	N0	I	Stage I	T1-T2	T1c	53.88	0	53.88	LIVING	NOT HISPANIC OR LATINO	0.1094	Negative	Yes	2	Infiltrating Ductal Carcinoma	No	No	C50.9	8500/3	C50.9	Equivocal	2009	YES	Pre	NO	Tumor resection	NO	18	FALSE	IDC	53.88	LIVING	Negative	Left Upper Outer Quadrant	NO	Positive	NA	WHITE	1	Primary
TCGA-GM-A4E0	Lum	BRCA_LumA	15.37	Low	1	67	No	M0	Yes	N3a	III	Stage IIIC	T3-T4	T3	71.98	0	71.98	LIVING	NOT HISPANIC OR LATINO	0.0133	Negative	NA	NA	Infiltrating Lobular Carcinoma	No	No	C50.9	8520/3	C50.9	NA	2007	YES	Post	NA	Core needle biopsy	YES	17	FALSE	ILC	71.98	LIVING	Negative	Left|Left Upper Inner Quadrant|Left Upper Outer Quadrant|Left Lower Inner Quadrant|Left Lower Outer Quadrant	NO	Positive	90-99%	WHITE	1	Primary
TCGA-AC-A5XS	Lum	BRCA_LumA	24.25	Low	1	74	NA	MX	Neg	N0	II	Stage IIA	T1-T2	T2	19.32	0	19.32	LIVING	NOT HISPANIC OR LATINO	0.2478	NA	NA	NA	Infiltrating Lobular Carcinoma	No	Yes	C50.9	8520/3	C50.9	Negative	2012	YES	NA	NA	Core needle biopsy	NO	357	FALSE	ILC	19.32	LIVING	Negative	Left Upper Inner Quadrant	YES	Positive	NA	WHITE	1	Primary
TCGA-AN-A0XW	Lum	BRCA_LumA	13.96	Low	No	36	No	M0	Yes	N2	III	Stage IIIA	T1-T2	T2	5.58	0	5.58	LIVING	NOT HISPANIC OR LATINO	0.2488	Negative	Yes	2	Infiltrating Ductal Carcinoma	No	No	C50.9	8500/3	C50.9	Positive	2010	YES	Pre	NO	Tumor resection	NO	167	TRUE	IDC	5.58	LIVING	Negative	Left Upper Outer Quadrant	NO	Positive	90-99%	WHITE	1	Primary
TCGA-C8-A12N	Lum	BRCA_LumA	43.14	High	1	58	No	M0	Neg	N0 (i-)	II	Stage IIA	T1-T2	T2	11.76	0	11.76	LIVING	NOT HISPANIC OR LATINO	0.0757	NA	NA	NA	Infiltrating Ductal Carcinoma	No	No	C50.9	8500/3	C50.9	Negative	2010	NA	Post	NA	Other method, specify:	NA	15	TRUE	IDC	11.76	LIVING	Negative	Right	YES	Positive	NA	ASIAN	1	Primary
TCGA-BH-A0DH	Lum	BRCA_LumA	46.69	High	1	63	No	M0	Yes	N1a	II	Stage IIB	T1-T2	T2	37.98	0	37.98	LIVING	NA	0.2305	NA	No	0	Infiltrating Ductal Carcinoma	No	No	C50.9	8500/3	C50.9	Negative	2007	NA	Post	NA	Core needle biopsy	NO	32	TRUE	IDC	37.98	LIVING	Positive	Left Upper Outer Quadrant|Left	NO	Positive	40-49%	WHITE	1	Primary
TCGA-AC-A3BB	NA	NA	9.53	Low	No	46	NA	MX	Yes	N2a	III	Stage IIIA	T3-T4	T3	32.42	0	32.42	LIVING	NOT HISPANIC OR LATINO	0.1171	NA	NA	NA	Infiltrating Lobular Carcinoma	No	No	C50.9	8520/3	C50.9	Negative	2011	NA	NA	NO	Core needle biopsy	NA	55	FALSE	ILC	32.42	LIVING	Negative	Right Upper Outer Quadrant	YES	Positive	90-99%	BLACK OR AFRICAN AMERICAN	1	Primary
TCGA-C8-A1HN	Lum	BRCA_LumB	132.34	High	1	56	No	M0	Neg	N0	II	Stage IIA	T1-T2	T2	12.94	0	12.94	LIVING	NOT HISPANIC OR LATINO	0.436	NA	Yes	2	Infiltrating Ductal Carcinoma	No	No	C50.9	8500/3	C50.9	Equivocal	2010	NO	Post	NO	Core needle biopsy	NA	33	TRUE	IDC	12.94	LIVING	Negative	Left	YES	Positive	NA	ASIAN	1	Primary
TCGA-AR-A1AW	Lum	BRCA_LumB	34.38	Low	1	65	No	M0	Neg	N0	II	Stage IIA	T1-T2	T2	86.47	0	86.47	LIVING	NOT HISPANIC OR LATINO	0.1214	Negative	Yes	2	Infiltrating Ductal Carcinoma	No	No	C50.9	8500/3	C50.9	Equivocal	2007	YES	Post	NA	Incisional Biopsy	YES	14	TRUE	IDC	86.47	LIVING	Negative	Left Upper Inner Quadrant	NO	Positive	70-79%	WHITE	1	Primary
TCGA-C8-A12O	Lum	BRCA_LumA	23.35	Low	No	50	No	M0	Neg	N0 (i-)	II	Stage IIA	T1-T2	T2	12.65	0	12.65	LIVING	NOT HISPANIC OR LATINO	0.3342	NA	NA	NA	Infiltrating Ductal Carcinoma	No	No	C50.9	8500/3	C50.9	Negative	2010	NA	Pre	NA	Other method, specify:	NA	25	TRUE	IDC	12.65	LIVING	Negative	Left	YES	Positive	NA	ASIAN	1	Primary
TCGA-BH-A1FD	Lum	BRCA_LumB	88.75	High	1	68	No	M0	Neg	N0	I	Stage I	T1-T2	T1c	NA	NA	33.15	DECEASED	NOT HISPANIC OR LATINO	0.4385	NA	NA	NA	Infiltrating Ductal Carcinoma	No	No	C50.9	8500/3	C50.9	Negative	1998	YES	Post	NA	Core needle biopsy	NA	21	TRUE	IDC	33.15	DECEASED	NA	Left	NO	Positive	NA	WHITE	1	Primary
TCGA-A7-A5ZX	Lum	BRCA_LumA	14.8	Low	No	48	No	M0	Yes	N3a	III	Stage IIIC	T1-T2	T2	11.04	0	11.04	LIVING	NOT HISPANIC OR LATINO	0.0684	NA	NA	NA	Infiltrating Lobular Carcinoma	No	Yes	C50.9	8520/3	C50.9	Negative	2012	YES	Pre	NA	Core needle biopsy	YES	24	FALSE	ILC	11.04	LIVING	NA	Left	YES	Positive	NA	WHITE	1	Primary
TCGA-A8-A08G	Lum	BRCA_LumB	67.3	High	No	41	No	M0	Neg	N0	II	Stage IIA	T1-T2	T2	19.94	0	19.94	LIVING	NA	0.5338	Positive	Yes	3	Infiltrating Ductal Carcinoma	No	No	C50.9	8500/3	C50.9	Positive	2009	NA	Pre	NA	NA	NA	29	FALSE	IDC	19.94	LIVING	Negative	Left Upper Inner Quadrant	NO	Positive	NA	NA	1	Primary
TCGA-A8-A079	Lum	BRCA_LumB	114.72	High	1	69	No	M0	Yes	N3	III	Stage IIIB	T3-T4	T4b	9	0	9	LIVING	NA	0.3639	Negative	Yes	1	Infiltrating Ductal Carcinoma	No	No	C50.9	8500/3	C50.9	Negative	2007	NA	Post	NA	NA	NA	40	FALSE	IDC	9	LIVING	Negative	Left Upper Outer Quadrant	NO	Positive	NA	NA	1	Primary
TCGA-AO-A126	Lum	BRCA_LumA	8.75	Low	No	39	No	M0	Neg	N0 (i-)	II	Stage IIA	T1-T2	T2	8.77	Recurred/Progressed	108.64	LIVING	NOT HISPANIC OR LATINO	0.1535	Negative	Yes	1	Infiltrating Ductal Carcinoma	No	No	C50.9	8500/3	C50.9	Negative	2002	NA	Pre	NA	Core needle biopsy	YES	16	TRUE	IDC	108.64	LIVING	Negative	Right Upper Inner Quadrant|Right	NO	Positive	10-19%	ASIAN	1	Primary
TCGA-A2-A0ES	Lum	BRCA_LumA	27.52	Low	1	52	No	M0	Neg	N0 (i-)	II	Stage IIA	T1-T2	T2	71.94	0	71.94	LIVING	NOT HISPANIC OR LATINO	0.0056	Negative	Yes	1	Infiltrating Lobular Carcinoma	No	No	C50.9	8520/3	C50.9	Negative	2008	NA	Post	NA	Core needle biopsy	YES	3	TRUE	ILC	71.94	LIVING	Negative	Left Upper Outer Quadrant	NO	Positive	10-19%	WHITE	1	Primary
TCGA-WT-AB44	Lum	BRCA_LumA	14.27	Low	1	77	NA	MX	Neg	N0 (i-)	I	Stage IA	T1-T2	T1c	29.01	0	29.01	LIVING	NOT HISPANIC OR LATINO	0.3436	NA	Yes	1	Infiltrating Lobular Carcinoma	No	No	C50.9	8520/3	C50.9	Negative	2012	YES	Post	NA	Core needle biopsy	NA	NA	FALSE	ILC	29.01	LIVING	Negative	Left	NO	Positive	90-99%	WHITE	1	Primary
TCGA-AR-A24K	Lum	BRCA_LumB	47.67	High	No	46	No	M0	Neg	N0	II	Stage IIA	T1-T2	T2	50.85	0	50.85	LIVING	NA	0.2005	Negative	Yes	2	Infiltrating Ductal Carcinoma	No	No	C50.9	8500/3	C50.9	Equivocal	2004	YES	Pre	NA	Core needle biopsy	YES	22	TRUE	IDC	50.85	LIVING	Negative	Left Upper Outer Quadrant	NO	Positive	10-19%	WHITE	1	Primary
TCGA-AR-A24W	Lum	BRCA_LumA	47.83	High	1	55	No	M0	Yes	N1	II	Stage IIB	T1-T2	T2	50.92	0	50.92	LIVING	NA	0.1024	NA	NA	NA	Infiltrating Ductal Carcinoma	No	No	C50.9	8500/3	C50.9	Negative	2006	YES	Post	NA	Core needle biopsy	NA	6	TRUE	IDC	50.92	LIVING	Negative	Right Lower Inner Quadrant	NO	Positive	NA	WHITE	1	Primary
TCGA-AR-A1AK	Lum	BRCA_LumA	25.71	Low	1	70	No	M0	Neg	N0	I	Stage I	T1-T2	T1	103.78	0	103.78	LIVING	NOT HISPANIC OR LATINO	0.2941	NA	Yes	1	Infiltrating Lobular Carcinoma	No	No	C50.9	8520/3	C50.9	Negative	2006	YES	Post	NA	Core needle biopsy	YES	46	TRUE	ILC	103.78	LIVING	Negative	Right	NO	Positive	10-19%	WHITE	1	Primary
TCGA-D8-A1X6	Lum	BRCA_LumB	91.98	High	1	80	NA	MX	Yes	N2a	III	Stage IIIA	T3-T4	T3	17.77	0	17.77	LIVING	NOT HISPANIC OR LATINO	0.3619	NA	Yes	1	Infiltrating Ductal Carcinoma	No	No	C50.9	8500/3	C50.9	Negative	2010	YES	Post	NO	Fine needle aspiration biopsy	NA	34	FALSE	IDC	17.77	LIVING	Negative	Left Upper Inner Quadrant|Left Upper Outer Quadrant	YES	Positive	NA	WHITE	1	Primary
TCGA-AR-A24T	Lum	BRCA_LumA	32.93	Low	No	46	No	M0	Yes	N3	III	Stage IIIC	T3-T4	T3	105.19	0	105.19	LIVING	NOT HISPANIC OR LATINO	0.2168	Negative	Yes	2	Infiltrating Lobular Carcinoma	No	No	C50.9	8520/3	C50.9	Equivocal	2006	YES	Pre	NA	Core needle biopsy	NA	19	TRUE	ILC	105.19	LIVING	Negative	Right Upper Outer Quadrant	NO	Positive	10-19%	WHITE	1	Primary
TCGA-BH-A0HW	Lum	BRCA_LumB	124.36	High	1	62	No	M0	Neg	N0 (i-)	I	Stage IA	T1-T2	T1c	51.28	0	51.28	LIVING	NA	0.23	Negative	Yes	2	Infiltrating Ductal Carcinoma	No	No	C50.9	8500/3	C50.9	Equivocal	2006	NA	Post	NA	Core needle biopsy	NO	29	TRUE	IDC	51.28	LIVING	Negative	Left Lower Inner Quadrant|Left Lower Outer Quadrant|Left	NO	Negative	<10%	ASIAN	1	Primary
TCGA-AO-A0J9	Lum	BRCA_LumA	22.39	Low	1	61	No	M0	Yes	N3	III	Stage IIIC	T1-T2	T2	35.02	Recurred/Progressed	52.99	LIVING	NOT HISPANIC OR LATINO	0.3623	Negative	NA	NA	Infiltrating Lobular Carcinoma	No	No	C50.9	8520/3	C50.9	NA	2007	NA	Post	NA	Core needle biopsy	NO	74	TRUE	ILC	52.99	LIVING	Positive	Right Upper Inner Quadrant|Right Upper Outer Quadrant|Right	NO	Positive	30-39%	WHITE	1	Primary
TCGA-E9-A1N5	Lum	BRCA_LumA	27.78	Low	No	45	No	M0	Yes	N1	II	Stage IIB	T1-T2	T2	36.79	0	36.79	LIVING	NOT HISPANIC OR LATINO	0.1846	NA	NA	NA	Mixed Histology (please specify)	No	No	C50.9	8522/3	C50.9	Positive	2010	YES	Post	NO	Tumor resection	NO	23	TRUE	MDLC	36.79	LIVING	Negative	Left Upper Outer Quadrant	YES	Positive	NA	WHITE	1	Primary
TCGA-AO-A12E	Lum	BRCA_LumA	21.7	Low	1	51	No	M0	Neg	N0 (i+)	II	Stage IIB	T3-T4	T3	70.37	0	70.37	LIVING	NOT HISPANIC OR LATINO	0.4013	NA	No	0	Infiltrating Lobular Carcinoma	No	No	C50.9	8520/3	C50.9	Negative	2005	NA	Pre	NA	Core needle biopsy	YES	314	TRUE	ILC	70.37	LIVING	Negative	Right Lower Inner Quadrant|Right Lower Outer Quadrant|Right	NO	Positive	40-49%	WHITE	1	Primary
TCGA-A2-A0T6	Lum	BRCA_LumA	10.89	Low	No	50	No	M0	Neg	N0 (i-)	II	Stage IIB	T3-T4	T3	18.89	0	18.89	LIVING	NOT HISPANIC OR LATINO	0.1161	NA	Yes	1	Infiltrating Lobular Carcinoma	No	No	C50.9	8520/3	C50.9	Negative	2009	NA	Pre	NA	Core needle biopsy	YES	91	TRUE	ILC	18.89	LIVING	Negative	Left	NO	Positive	90-99%	WHITE	1	Primary
TCGA-LL-A6FQ	Lum	BRCA_LumA	38.95	Low	1	77	NA	MX	Yes	N2a	III	Stage IIIA	T1-T2	T2	2.63	0	2.63	LIVING	NOT HISPANIC OR LATINO	0.4664	NA	Yes	1	Infiltrating Ductal Carcinoma	No	No	C50.9	8500/3	C50.9	Negative	2013	YES	Post	NA	Core needle biopsy	YES	NA	FALSE	IDC	2.63	LIVING	Negative	Right Upper Outer Quadrant	YES	Positive	80-89%	BLACK OR AFRICAN AMERICAN	1	Primary
TCGA-A2-A0CK	Lum	BRCA_LumA	12.47	Low	1	60	No	M0	Yes	N2a	III	Stage IIIA	T3-T4	T3	44.81	Recurred/Progressed	136.63	LIVING	NOT HISPANIC OR LATINO	0.1005	Negative	NA	NA	Infiltrating Lobular Carcinoma	No	No	C50.9	8520/3	C50.9	Negative	2001	YES	Post	NO	Excisional Biopsy	NO	10	TRUE	ILC	136.63	LIVING	Positive	Right	NO	Positive	80-89%	WHITE	1	Primary
TCGA-BH-A1EU	Lum	BRCA_LumA	109.19	High	1	83	No	M0	Neg	N0	I	Stage I	T1-T2	T1	NA	NA	42.25	DECEASED	NOT HISPANIC OR LATINO	0.1179	NA	NA	NA	Infiltrating Ductal Carcinoma	No	No	C50.9	8500/3	C50.9	Negative	1999	NO	Post	NA	Fine needle aspiration biopsy	NA	13	TRUE	IDC	42.25	DECEASED	NA	Right	NO	Positive	NA	WHITE	1	Primary
TCGA-BH-A0E9	Lum	BRCA_LumA	78.01	High	1	53	No	M0	Yes	N1a	II	Stage IIB	T1-T2	T2	81.77	0	81.77	LIVING	NA	0.2195	NA	NA	NA	Infiltrating Lobular Carcinoma	No	No	C50.9	8520/3	C50.9	Negative	2006	YES	Post	NO	Core needle biopsy	NA	9	TRUE	ILC	81.77	LIVING	Negative	Right	NO	Positive	NA	WHITE	1	Primary
TCGA-D8-A27T	Lum	BRCA_LumA	75.44	High	1	53	No	M0	Yes	N3a	III	Stage IIIC	T1-T2	T2	13.07	0	13.07	LIVING	NOT HISPANIC OR LATINO	0.1924	NA	Yes	1	Infiltrating Lobular Carcinoma	No	No	C50.9	8520/3	C50.9	Negative	2011	YES	Post	NO	Core needle biopsy	NO	18	FALSE	ILC	13.07	LIVING	Negative	Right Upper Outer Quadrant|Right Lower Outer Quadrant	YES	Positive	NA	WHITE	1	Primary
TCGA-A2-A1FX	Lum	BRCA_LumB	58.91	High	1	61	No	M0	Yes	N2a	III	Stage IIIA	T3-T4	T3	60.68	0	60.68	LIVING	NOT HISPANIC OR LATINO	0.4239	Negative	NA	NA	Infiltrating Ductal Carcinoma	No	No	C50.9	8500/3	C50.9	NA	2008	YES	Post	NO	Core needle biopsy	NO	16	TRUE	IDC	60.68	LIVING	Positive	Right Upper Outer Quadrant	NO	Positive	60-69%	WHITE	1	Primary
TCGA-AC-A62Y	Lum	BRCA_LumA	100.23	High	1	79	NA	MX	Yes	N1	II	Stage IIB	T1-T2	T2	17.41	0	17.41	LIVING	NOT HISPANIC OR LATINO	0.4145	NA	Yes	1	Infiltrating Lobular Carcinoma	No	No	C50.9	8520/3	C50.9	Negative	2012	YES	Post	NA	Core needle biopsy	NO	51	FALSE	ILC	17.41	LIVING	Positive	Right	YES	Positive	80-89%	WHITE	1	Primary
TCGA-AN-A046	Lum	BRCA_LumA	63.62	High	1	68	No	M0	Neg	N0	II	Stage IIA	T1-T2	T2	0.33	0	0.33	LIVING	NOT HISPANIC OR LATINO	0.0264	NA	NA	NA	Infiltrating Ductal Carcinoma	No	No	C50.9	8500/3	C50.9	Negative	2010	NA	Post	NA	Tumor resection	NO	4271	TRUE	IDC	0.33	LIVING	Negative	Right Lower Inner Quadrant	NO	Positive	NA	WHITE	1	Primary
TCGA-E2-A9RU	Lum	BRCA_LumB	16.75	Low	1	90	NA	MX	Yes	N3a	III	Stage IIIC	T1-T2	T2	17.67	0	17.67	LIVING	NOT HISPANIC OR LATINO	0.4619	Negative	Yes	2	Infiltrating Ductal Carcinoma	No	No	C50.9	8500/3	C50.9	Equivocal	2013	YES	Post	NA	Core needle biopsy	YES	NA	TRUE	IDC	17.67	LIVING	Negative	Right Lower Outer Quadrant	NO	Negative	NA	BLACK OR AFRICAN AMERICAN	1	Primary
TCGA-BH-A18L	Lum	BRCA_LumB	69.71	High	No	50	No	M0	Yes	N1mi	III	Stage IIIA	T3-T4	T3	NA	NA	26.64	DECEASED	NOT HISPANIC OR LATINO	0.5814	NA	NA	NA	Infiltrating Ductal Carcinoma	No	No	C50.9	8500/3	C50.9	Negative	2003	YES	NA	NO	Core needle biopsy	NA	26	TRUE	IDC	26.64	DECEASED	Negative	Left Upper Outer Quadrant	NO	Positive	NA	WHITE	1	Primary
TCGA-BH-A1ET	Lum	BRCA_LumA	98.64	High	1	55	No	M0	Neg	N0	I	Stage I	T1-T2	T1	NA	NA	82.79	DECEASED	NOT HISPANIC OR LATINO	0.0892	NA	NA	NA	Infiltrating Ductal Carcinoma	No	No	C50.9	8500/3	C50.9	Negative	1999	YES	NA	NA	Fine needle aspiration biopsy	NA	16	TRUE	IDC	82.79	DECEASED	NA	Left	NO	Positive	NA	WHITE	1	Primary
TCGA-A1-A0SE	Lum	BRCA_LumA	17.02	Low	1	56	No	M0	Neg	N0 (i-)	I	Stage I	T1-T2	T1c	43.4	0	43.4	LIVING	NOT HISPANIC OR LATINO	0.2134	Negative	Yes	1	Mixed Histology (please specify)	No	No	C50.9	8522/3	C50.9	Negative	2005	NA	Pre	NA	Core needle biopsy	NA	15	TRUE	MDLC	43.4	LIVING	Negative	Left Upper Outer Quadrant	NO	Positive	90-99%	WHITE	1	Primary
TCGA-BH-A28Q	Lum	BRCA_LumA	34.4	Low	No	46	No	M0	Yes	N1a	II	Stage IIB	T1-T2	T2	36.76	0	36.76	LIVING	NOT HISPANIC OR LATINO	0.1605	Indeterminate	NA	NA	Infiltrating Lobular Carcinoma	No	No	C50.9	8520/3	C50.9	Negative	2010	YES	Pre	NA	Fine needle aspiration biopsy	NA	16	TRUE	ILC	36.76	LIVING	NA	Right	NO	Positive	NA	WHITE	1	Primary
TCGA-BH-A0BP	Lum	BRCA_LumA	47.13	High	1	76	No	M0	Neg	N0	I	Stage I	T1-T2	T1c	NA	NA	75.43	DECEASED	NOT HISPANIC OR LATINO	0.6741	NA	NA	NA	Infiltrating Ductal Carcinoma	No	No	C50.9	8500/3	C50.9	Negative	2006	YES	Post	NO	Core needle biopsy	NA	102	TRUE	IDC	75.43	DECEASED	Negative	Left Upper Outer Quadrant	NO	Positive	NA	WHITE	1	Primary
TCGA-EW-A1J5	Lum	BRCA_LumA	38.14	Low	1	59	No	M0	Neg	N0 (i-)	II	Stage IIB	T3-T4	T3	15.67	0	15.67	LIVING	NOT HISPANIC OR LATINO	0.1777	NA	NA	NA	Infiltrating Lobular Carcinoma	No	No	C50.9	8520/3	C50.9	Negative	2010	YES	Post	NO	Core needle biopsy	YES	291	TRUE	ILC	15.67	LIVING	Negative	Left	NO	Positive	90-99%	WHITE	1	Primary
TCGA-D8-A27K	Lum	BRCA_LumA	37.66	Low	No	47	No	M0	Yes	N1a	II	Stage IIB	T1-T2	T2	48	0	48	LIVING	NOT HISPANIC OR LATINO	0.1153	NA	Yes	1	Infiltrating Ductal Carcinoma	No	No	C50.9	8500/3	C50.9	Negative	2011	YES	Post	NO	Fine needle aspiration biopsy	NO	19	FALSE	IDC	48	LIVING	Negative	Left Upper Inner Quadrant	YES	Positive	NA	WHITE	1	Primary
TCGA-A8-A09T	Lum	BRCA_LumA	47.61	High	1	68	NA	MX	Neg	N0	NA	NA	T1-T2	T1c	19.02	0	19.02	LIVING	NA	0.093	Negative	NA	NA	Infiltrating Lobular Carcinoma	No	No	C50.9	8520/3	C50.9	Negative	2009	NA	Post	NA	NA	NA	24	FALSE	ILC	19.02	LIVING	Negative	Left	NO	Positive	NA	NA	1	Primary
TCGA-BH-A1F5	NA	NA	105.39	High	1	62	No	M0	Yes	N1a	II	Stage IIA	T1-T2	T1c	NA	NA	89.09	DECEASED	NOT HISPANIC OR LATINO	0.1457	NA	NA	NA	Infiltrating Ductal Carcinoma	No	Yes	C50.9	8500/3	C50.9	Negative	2002	YES	NA	NA	Core needle biopsy	NA	24	TRUE	IDC	89.09	DECEASED	NA	Right	NO	Positive	NA	WHITE	1	Primary
TCGA-E2-A1IK	Lum	BRCA_LumA	122.02	High	1	71	No	M0	Yes	N1mi	II	Stage IIA	T1-T2	T1c	59.13	0	59.13	LIVING	NOT HISPANIC OR LATINO	0	NA	NA	NA	Infiltrating Ductal Carcinoma	No	No	C50.9	8500/3	C50.9	Negative	2009	YES	Post	NO	Tumor resection	NO	10	FALSE	IDC	59.13	LIVING	Negative	Left	NO	Positive	NA	WHITE	1	Primary
TCGA-B6-A0WS	Lum	BRCA_LumA	62.04	High	1	58	NA	MX	NA	NX	NA	Stage X	T1-T2	T1c	NA	NA	97.4	DECEASED	NOT HISPANIC OR LATINO	0.2277	NA	NA	NA	Infiltrating Ductal Carcinoma	No	No	C50.9	8500/3	C50.9	NA	1996	NO	NA	NA	Fine needle aspiration biopsy	NO	13	TRUE	IDC	97.4	DECEASED	Positive	Left Upper Outer Quadrant|Left	NO	Positive	NA	BLACK OR AFRICAN AMERICAN	1	Primary
TCGA-BH-A0HK	Lum	BRCA_LumA	40.08	Low	1	81	No	M0	Yes	N1	II	Stage IIB	T1-T2	T2	5.85	0	5.85	LIVING	NA	0.0924	NA	No	0	Infiltrating Ductal Carcinoma	No	No	C50.9	8500/3	C50.9	Negative	2010	NA	Post	NA	Core needle biopsy	NO	78	TRUE	IDC	5.85	LIVING	Negative	Right Upper Inner Quadrant|Right	NO	Negative	<10%	WHITE	1	Primary
TCGA-BH-A0DK	Lum	BRCA_LumA	19.97	Low	No	49	No	M0	Neg	N0 (i-)	II	Stage IIA	T1-T2	T2	13.9	0	13.9	LIVING	NA	0.2171	NA	No	0	Infiltrating Ductal Carcinoma	No	No	C50.9	8500/3	C50.9	Negative	2009	NA	Pre	NA	Excisional Biopsy	NO	67	TRUE	IDC	13.9	LIVING	Negative	Left Upper Outer Quadrant|Left	NO	Positive	NA	WHITE	1	Primary
TCGA-A2-A0YC	Lum	BRCA_LumA	71.63	High	1	59	No	M0	Yes	N1mi	II	Stage IIB	T1-T2	T2	26.22	Recurred/Progressed	32.52	LIVING	NOT HISPANIC OR LATINO	0.111	Negative	NA	NA	Infiltrating Ductal Carcinoma	No	No	C50.9	8500/3	C50.9	NA	2008	NA	Post	NA	Core needle biopsy	YES	16	TRUE	IDC	32.52	LIVING	Close	Right Upper Inner Quadrant	NO	Positive	90-99%	WHITE	1	Primary
TCGA-BH-A0AY	Lum	BRCA_LumA	18.04	Low	1	62	No	M0	Neg	N0 (i-)	II	Stage IIA	T1-T2	T2	25.53	0	25.53	LIVING	NA	0.2207	NA	No	0	Infiltrating Ductal Carcinoma	No	No	C50.9	8500/3	C50.9	Negative	2008	NA	Post	NA	Core needle biopsy	NO	43	TRUE	IDC	25.53	LIVING	Negative	Left Lower Outer Quadrant|Left	NO	Positive	NA	WHITE	1	Primary
TCGA-AO-A0JD	Lum	BRCA_LumB	41.45	High	1	59	No	M0	Yes	N1a	III	Stage IIIA	T3-T4	T3	71.94	0	71.94	LIVING	NOT HISPANIC OR LATINO	0.3929	Negative	Yes	1	Infiltrating Ductal Carcinoma	No	No	C50.9	8500/3	C50.9	Negative	2005	NA	Post	NA	Core needle biopsy	NO	82	TRUE	IDC	71.94	LIVING	Negative	Left Upper Outer Quadrant|Left	NO	Positive	40-49%	WHITE	1	Primary
TCGA-E9-A22A	Lum	BRCA_LumB	10.06	Low	1	74	No	M0	Neg	N0	II	Stage IIA	T1-T2	T2	39.06	0	39.06	LIVING	NOT HISPANIC OR LATINO	0.3124	NA	NA	NA	Infiltrating Ductal Carcinoma	No	No	C50.9	8500/3	C50.9	Negative	2011	YES	Post	NO	Tumor resection	YES	23	TRUE	IDC	39.06	LIVING	Negative	Right Lower Outer Quadrant	YES	Negative	NA	WHITE	1	Primary
TCGA-A2-A04R	Lum	BRCA_LumB	36.31	Low	No	36	No	M0	Neg	N0 (i-)	I	Stage IA	T1-T2	T1	121.85	0	121.85	LIVING	NOT HISPANIC OR LATINO	0.2643	Negative	Yes	2	Infiltrating Ductal Carcinoma	No	No	C50.9	8500/3	C50.9	Equivocal	2004	NA	Pre	NA	Core needle biopsy	YES	60	TRUE	IDC	121.85	LIVING	Negative	Left Upper Inner Quadrant	NO	Positive	80-89%	BLACK OR AFRICAN AMERICAN	1	Primary
TCGA-A2-A3KD	Lum	BRCA_LumA	56.29	High	No	47	No	M0	Yes	N1mi	III	Stage IIIA	T3-T4	T3	39.62	0	39.62	LIVING	NOT HISPANIC OR LATINO	0.2021	Negative	Yes	1	Mucinous Carcinoma	No	No	C50.9	8480/3	C50.9	Negative	2010	YES	Pre	NO	Core needle biopsy	YES	4	TRUE	IMMC	39.62	LIVING	Positive	Right Upper Outer Quadrant	YES	Positive	70-79%	WHITE	1	Primary
TCGA-B6-A1KI	Lum	BRCA_LumA	100.79	High	1	63	No	M0	Neg	N0	I	Stage I	T1-T2	T1c	73.46	0	73.46	LIVING	NOT HISPANIC OR LATINO	0.1086	Negative	Yes	2	Infiltrating Ductal Carcinoma	No	No	C50.9	8500/3	C50.9	Equivocal	2003	YES	Post	NO	Core needle biopsy	NO	12	TRUE	IDC	73.46	LIVING	Negative	Right Upper Inner Quadrant	NO	Positive	NA	WHITE	1	Primary
TCGA-AN-A0XP	Lum	BRCA_LumA	151.88	High	1	69	No	M0	Yes	N2	III	Stage IIIA	T1-T2	T2	0.3	0	0.3	LIVING	NOT HISPANIC OR LATINO	0.1617	NA	Yes	2	Infiltrating Ductal Carcinoma	No	No	C50.9	8500/3	C50.9	Positive	2010	YES	Post	NO	Tumor resection	NA	19	TRUE	IDC	0.3	LIVING	Negative	Right Upper Inner Quadrant	NO	Positive	NA	WHITE	1	Primary
TCGA-A2-A0T7	Lum	BRCA_LumA	10.29	Low	1	51	No	M0	Neg	N0 (i+)	II	Stage IIA	T1-T2	T2	20.73	0	20.73	LIVING	NOT HISPANIC OR LATINO	0.3425	NA	Yes	1	Infiltrating Ductal Carcinoma	No	No	C50.9	8500/3	C50.9	Negative	2009	NA	Pre	NA	Core needle biopsy	YES	16	TRUE	IDC	20.73	LIVING	Positive	Right Upper Inner Quadrant	NO	Positive	70-79%	WHITE	1	Primary
TCGA-AR-A24X	Lum	BRCA_LumA	17.65	Low	1	52	No	M0	Neg	N0	II	Stage IIA	T1-T2	T2	98.69	0	98.69	LIVING	NA	0.0713	Negative	Yes	2	Mixed Histology (please specify)	No	No	C50.9	8522/3	C50.9	Equivocal	2006	YES	Pre	NA	Core needle biopsy	YES	19	TRUE	MDLC	98.69	LIVING	Negative	Right Upper Inner Quadrant	NO	Positive	90-99%	WHITE	1	Primary
TCGA-A2-A0D3	Lum	BRCA_LumA	42.37	High	No	42	No	M0	Neg	N0 (i-)	I	Stage IA	T1-T2	T1c	61.53	0	61.53	LIVING	NOT HISPANIC OR LATINO	0.1108	Negative	Yes	1	Infiltrating Ductal Carcinoma	No	No	C50.9	8500/3	C50.9	Negative	2008	NA	Post	NA	Core needle biopsy	YES	19	TRUE	IDC	61.53	LIVING	Negative	Left Lower Outer Quadrant	NO	Positive	90-99%	WHITE	1	Primary
TCGA-BH-A8FZ	NonLum	BRCA_Normal	5.83	Low	1	58	No	M0	Neg	N0	I	Stage IA	T1-T2	T1b	18.86	0	18.86	LIVING	NOT HISPANIC OR LATINO	0.1891	NA	NA	NA	Infiltrating Lobular Carcinoma	No	No	C50.9	8520/3	C50.9	Equivocal	2012	YES	Post	NA	Core needle biopsy	NA	NA	TRUE	ILC	18.86	LIVING	Negative	Left	YES	Positive	NA	WHITE	1	Primary
TCGA-D8-A27L	Lum	BRCA_LumA	35.76	Low	No	49	No	M0	Yes	N2a	III	Stage IIIA	T1-T2	T1c	16.39	0	16.39	LIVING	NOT HISPANIC OR LATINO	0.1113	NA	Yes	1	Infiltrating Ductal Carcinoma	No	No	C50.9	8500/3	C50.9	Negative	2011	YES	Post	NO	Core needle biopsy	NO	27	FALSE	IDC	16.39	LIVING	Negative	Right Upper Inner Quadrant	YES	Positive	NA	WHITE	1	Primary
TCGA-A2-A0EX	Lum	BRCA_LumA	15.08	Low	No	46	No	M0	Neg	N0 (i+)	II	Stage IIB	T3-T4	T3	24.7	0	24.7	LIVING	NOT HISPANIC OR LATINO	0.1003	Negative	Yes	1	Infiltrating Lobular Carcinoma	No	No	C50.9	8520/3	C50.9	Negative	2009	NA	Post	NA	Core needle biopsy	YES	25	TRUE	ILC	24.7	LIVING	Positive	Left Upper Outer Quadrant	NO	Positive	90-99%	WHITE	1	Primary
TCGA-BH-A8FY	Lum	BRCA_LumA	67.08	High	1	87	No	M0	Neg	N0 (i+)	I	Stage IA	T1-T2	T1c	NA	NA	9.69	DECEASED	NOT HISPANIC OR LATINO	0.1798	NA	NA	NA	Infiltrating Lobular Carcinoma	No	Yes	C50.9	8520/3	C50.9	Negative	2012	YES	Post	NA	NA	NA	NA	TRUE	ILC	9.69	DECEASED	Negative	Left|Left Upper Outer Quadrant|Left Lower Outer Quadrant	YES	Positive	NA	WHITE	1	Primary
TCGA-AC-A2FG	Lum	BRCA_LumA	95.14	High	1	79	NA	MX	Yes	N1a	II	Stage IIB	T1-T2	T2	60.87	0	60.87	LIVING	NA	0.0788	Negative	NA	NA	Infiltrating Lobular Carcinoma	No	No	C50.9	8520/3	C50.9	NA	2007	YES	Post	NO	Core needle biopsy	YES	36	FALSE	ILC	60.87	LIVING	Negative	Left Upper Outer Quadrant	NO	Negative	NA	WHITE	1	Primary
TCGA-A7-A4SA	NA	NA	25.34	Low	No	40	No	M0	Yes	N1a	II	Stage IIB	T1-T2	T2	14.91	0	14.91	LIVING	NOT HISPANIC OR LATINO	0.3754	NA	Yes	1	Infiltrating Lobular Carcinoma	No	No	C50.9	8520/3	C50.9	Negative	2012	YES	Pre	NA	Core needle biopsy	YES	48	FALSE	ILC	14.91	LIVING	Negative	Left Lower Outer Quadrant	YES	Negative	NA	WHITE	1	Primary
TCGA-AC-A2B8	Lum	BRCA_LumA	20.85	Low	1	84	No	M0	Neg	N0 (i-)	II	Stage IIB	T3-T4	T3	21.48	Recurred/Progressed	22.24	LIVING	NOT HISPANIC OR LATINO	0.1088	Negative	NA	NA	Infiltrating Lobular Carcinoma	No	No	C50.9	8520/3	C50.9	Negative	2011	YES	Post	NO	Core needle biopsy	NA	71	FALSE	ILC	22.24	LIVING	Negative	Right	YES	Positive	90-99%	WHITE	1	Primary
TCGA-BH-A0BF	Lum	BRCA_LumB	6.72	Low	1	56	No	M0	Yes	N1mi	II	Stage IIB	T1-T2	T2	NA	NA	43.5	DECEASED	NOT HISPANIC OR LATINO	0.2904	NA	NA	NA	Infiltrating Ductal Carcinoma	No	No	C50.9	8500/3	C50.9	Negative	2009	YES	Post	NO	Core needle biopsy	NA	18	TRUE	IDC	43.5	DECEASED	Negative	Right Upper Outer Quadrant	NO	Positive	NA	WHITE	1	Primary
TCGA-EW-A1P3	Lum	BRCA_LumA	45.9	High	No	48	NA	MX	Neg	N0	II	Stage IIA	T1-T2	T2	52.92	0	52.92	LIVING	NOT HISPANIC OR LATINO	0.2396	NA	NA	NA	Infiltrating Ductal Carcinoma	No	Yes	C50.9	8500/3	C50.9	Negative	2008	YES	Pre	NO	Core needle biopsy	YES	13	TRUE	IDC	52.92	LIVING	Negative	Right Lower Outer Quadrant	NO	Positive	90-99%	WHITE	1	Primary
TCGA-B6-A408	NA	NA	87.6	High	1	55	No	M0	Yes	N3a	III	Stage IIIC	T1-T2	T2	68.07	0	68.07	LIVING	NOT HISPANIC OR LATINO	0.2495	Negative	Yes	2	Mixed Histology (please specify)	No	No	C50.9	8522/3	C50.9	Equivocal	2008	YES	NA	NA	Tumor resection	NO	30	TRUE	MDLC	68.07	LIVING	Negative	Left	NO	Positive	60-69%	BLACK OR AFRICAN AMERICAN	1	Primary
TCGA-AR-A1AL	Lum	BRCA_LumA	24.48	Low	1	60	No	M0	Yes	N1	III	Stage IIIA	T3-T4	T3	97.6	0	97.6	LIVING	NOT HISPANIC OR LATINO	0.0817	NA	Yes	1	Infiltrating Lobular Carcinoma	No	No	C50.9	8520/3	C50.9	Negative	2006	YES	Post	NA	Core needle biopsy	YES	19	TRUE	ILC	97.6	LIVING	Negative	Left Upper Inner Quadrant|Left Upper Outer Quadrant	NO	Positive	70-79%	WHITE	1	Primary
TCGA-AR-A252	Lum	BRCA_LumA	29.08	Low	No	50	No	M0	Neg	N0	I	Stage I	T1-T2	T1	93.23	0	93.23	LIVING	NOT HISPANIC OR LATINO	0.0162	NA	NA	NA	Infiltrating Ductal Carcinoma	No	No	C50.9	8500/3	C50.9	Negative	2007	YES	Pre	NA	Core needle biopsy	YES	7	TRUE	IDC	93.23	LIVING	Negative	Left Upper Outer Quadrant|Left Lower Outer Quadrant	NO	Positive	NA	WHITE	1	Primary
TCGA-A8-A094	NonLum	BRCA_Her2	5.31	Low	1	75	No	M0	Neg	N0	II	Stage IIA	T1-T2	T2	0	0	0	LIVING	NA	0.4871	Negative	Yes	1	Infiltrating Ductal Carcinoma	No	No	C50.9	8500/3	C50.9	Negative	2009	NA	Post	NA	NA	NA	129	FALSE	IDC	0	LIVING	Negative	Left	NO	Negative	NA	NA	1	Primary
TCGA-B6-A0X0	Lum	BRCA_LumA	30.9	Low	1	54	No	M0	Neg	N0 (i-)	I	Stage I	T1-T2	T1c	NA	NA	129.6	DECEASED	NOT HISPANIC OR LATINO	0.1143	NA	NA	NA	Other, specify	No	No	C50.919	8201/3	C50.9	NA	1996	YES	NA	NA	Fine needle aspiration biopsy	NO	16	TRUE	ACBC	129.6	DECEASED	Negative	Right Upper Outer Quadrant|Right	NO	Positive	NA	WHITE	1	Primary
TCGA-BH-A1FE	Lum	BRCA_LumA	12.14	Low	No	31	No	M0	Yes	N1	II	Stage IIB	T1-T2	T2	NA	NA	74.67	DECEASED	NOT HISPANIC OR LATINO	0.0001	NA	NA	NA	Infiltrating Ductal Carcinoma	No	No	C50.9	8500/3	C50.9	NA	1998	YES	NA	NA	Core needle biopsy	NA	NA	NA	BREAST	74.67	DECEASED	NA	Left	NO	Positive	NA	WHITE	2	Metastasis
TCGA-HN-A2OB	Lum	BRCA_LumA	15.58	Low	No	45	No	M0	Yes	N1	II	Stage IIB	T1-T2	T2	54.96	Recurred/Progressed	62.42	DECEASED	NA	0.0273	Negative	NA	NA	Infiltrating Lobular Carcinoma	No	No	C50.9	8520/3	C50.9	Negative	NA	YES	Pre	NA	Core needle biopsy	NO	9	FALSE	ILC	62.42	DECEASED	Negative	Right|Right Lower Outer Quadrant	NO	Positive	NA	NA	1	Primary
TCGA-EW-A1IZ	Lum	BRCA_LumA	25.5	Low	1	53	NA	MX	Yes	N2a	III	Stage IIIA	T1-T2	T2	18.2	0	18.2	LIVING	NOT HISPANIC OR LATINO	0.0078	NA	NA	NA	Infiltrating Ductal Carcinoma	No	No	C50.9	8500/3	C50.9	Negative	2010	YES	Post	NO	Other method, specify:	NO	230	TRUE	IDC	18.2	LIVING	Negative	Left Lower Outer Quadrant	NO	Positive	90-99%	WHITE	1	Primary
TCGA-AC-A3TN	NA	NA	70.51	High	1	75	NA	MX	Neg	N0	II	Stage IIB	T3-T4	T3	14.98	0	14.98	LIVING	NOT HISPANIC OR LATINO	0.071	Indeterminate	NA	NA	Infiltrating Lobular Carcinoma	No	No	C50.9	8520/3	C50.9	Positive	2012	YES	Post	NO	Other method, specify:	NA	65	FALSE	ILC	14.98	LIVING	Negative	Right	YES	Positive	80-89%	WHITE	1	Primary
TCGA-AQ-A1H2	Lum	BRCA_LumA	227.9	High	1	84	NA	MX	Yes	N2a	III	Stage IIIA	T1-T2	T2	15.6	0	15.6	LIVING	NOT HISPANIC OR LATINO	0.3295	Positive	Yes	2	Infiltrating Ductal Carcinoma	No	No	C50.9	8500/3	C50.9	Indeterminate	2010	YES	Post	NO	Core needle biopsy	NO	23	FALSE	IDC	15.6	LIVING	Negative	Right Upper Outer Quadrant	YES	Positive	10-19%	WHITE	1	Primary
TCGA-GM-A2D9	Lum	BRCA_LumA	50.17	High	1	69	No	M0	Neg	N0 (i-)	I	Stage I	T1-T2	T1c	44.38	Recurred/Progressed	59.53	DECEASED	NOT HISPANIC OR LATINO	0.1545	Negative	NA	NA	Infiltrating Ductal Carcinoma	No	No	C50.9	8500/3	C50.9	NA	2006	YES	Post	YES	Core needle biopsy	YES	279	FALSE	IDC	59.53	DECEASED	Negative	Left Upper Inner Quadrant	NO	Positive	40-49%	WHITE	1	Primary
TCGA-AR-A254	NonLum	BRCA_Her2	6.3	Low	No	50	No	M0	Yes	N2	III	Stage IIIA	T1-T2	T2	85.58	0	85.58	LIVING	NOT HISPANIC OR LATINO	0.2369	NA	Yes	3	Infiltrating Ductal Carcinoma	No	No	C50.9	8500/3	C50.9	Positive	2007	YES	Pre	NA	Other method, specify:	NA	24	TRUE	IDC	85.58	LIVING	Negative	Left Upper Inner Quadrant|Left Lower Inner Quadrant	NO	Positive	NA	WHITE	1	Primary
TCGA-B6-A40C	Lum	BRCA_LumA	7	Low	1	51	No	M0	Neg	N0 (i-)	II	Stage IIB	T3-T4	T3	71.09	0	71.09	LIVING	NOT HISPANIC OR LATINO	0.2042	NA	Yes	1	Infiltrating Lobular Carcinoma	No	No	C50.9	8520/3	C50.9	Negative	2005	YES	NA	NA	Core needle biopsy	YES	29	TRUE	ILC	71.09	LIVING	Negative	Left Upper Outer Quadrant	NO	Positive	90-99%	WHITE	1	Primary
TCGA-A8-A09G	NonLum	BRCA_Her2	2.04	Low	1	79	No	M0	Yes	N3a	III	Stage IIIC	T3-T4	T3	0	0	0	LIVING	NA	0.2213	Positive	Yes	2	Infiltrating Ductal Carcinoma	No	No	C50.9	8500/3	C50.9	Positive	2008	NA	Post	NA	NA	NA	188	FALSE	IDC	0	LIVING	Negative	Right Lower Outer Quadrant	NO	Negative	NA	NA	1	Primary
TCGA-OL-A66O	Lum	BRCA_LumA	11.24	Low	No	39	NA	MX	Yes	N1a	II	Stage IIB	T1-T2	T2	17.35	0	17.35	LIVING	NOT HISPANIC OR LATINO	0.1667	Negative	NA	NA	Infiltrating Ductal Carcinoma	No	No	C50.9	8500/3	C50.9	NA	2012	YES	Pre	NA	Core needle biopsy	NA	NA	TRUE	IDC	17.35	LIVING	Negative	Right Upper Outer Quadrant	NO	Positive	90-99%	BLACK OR AFRICAN AMERICAN	1	Primary
TCGA-BH-A0DT	Lum	BRCA_LumA	31.46	Low	No	41	No	M0	Yes	N1a	II	Stage IIA	T1-T2	T1c	78.94	0	78.94	LIVING	NA	0.1927	NA	NA	NA	Infiltrating Ductal Carcinoma	No	No	C50.9	8500/3	C50.9	Negative	2007	YES	Pre	NO	Core needle biopsy	NA	11	TRUE	IDC	78.94	LIVING	Negative	Right	NO	Positive	NA	WHITE	1	Primary
TCGA-OL-A6VR	Lum	BRCA_LumA	20.49	Low	No	48	NA	MX	Neg	N0	I	Stage IA	T1-T2	T1b	40.08	0	40.08	LIVING	NOT HISPANIC OR LATINO	0.1111	Negative	NA	NA	Infiltrating Ductal Carcinoma	No	No	C50.9	8500/3	C50.9	Negative	2011	YES	NA	NA	Core needle biopsy	NA	NA	TRUE	IDC	40.08	LIVING	Negative	Right	NO	Positive	90-99%	BLACK OR AFRICAN AMERICAN	1	Primary
TCGA-AC-A5EH	NonLum	BRCA_Her2	1.92	Low	1	76	NA	MX	Yes	N1mi	II	Stage IIB	T1-T2	T2	16.79	0	16.79	LIVING	NOT HISPANIC OR LATINO	0.2183	NA	NA	NA	Infiltrating Ductal Carcinoma	No	No	C50.9	8500/3	C50.9	Negative	2012	YES	NA	NA	Core needle biopsy	NO	102	FALSE	IDC	16.79	LIVING	Negative	Left Upper Outer Quadrant	YES	Negative	NA	BLACK OR AFRICAN AMERICAN	1	Primary
TCGA-E9-A54Y	Lum	BRCA_LumB	53.02	High	1	63	No	M0	Yes	N2	III	Stage IIIA	T1-T2	T2	23.82	0	23.82	LIVING	NOT HISPANIC OR LATINO	0.5066	NA	Yes	1	Infiltrating Lobular Carcinoma	No	No	C50.9	8520/3	C50.9	Negative	2012	YES	Post	NA	Fine needle aspiration biopsy	NO	31	TRUE	ILC	23.82	LIVING	Negative	Right	YES	Positive	50-59%	WHITE	1	Primary
TCGA-C8-A26W	Lum	BRCA_LumB	36.34	Low	1	58	No	M0	Yes	N1	II	Stage IIB	T1-T2	T2	12.52	0	12.52	LIVING	NOT HISPANIC OR LATINO	0.3238	NA	Yes	2	Infiltrating Ductal Carcinoma	No	No	C50.9	8500/3	C50.9	Equivocal	2010	NO	Post	NA	Tumor resection	NA	37	TRUE	IDC	12.52	LIVING	Negative	Left Upper Outer Quadrant	YES	Positive	NA	ASIAN	1	Primary
TCGA-E2-A10B	Lum	BRCA_LumA	83.86	High	1	67	No	M0	Yes	N1a	II	Stage IIB	T1-T2	T2	6.41	Recurred/Progressed	37.48	LIVING	NOT HISPANIC OR LATINO	0.2365	Negative	Yes	2	Infiltrating Ductal Carcinoma	No	No	C50.9	8500/3	C50.9	Equivocal	2007	NA	Post	NA	Core needle biopsy	NO	29	FALSE	IDC	37.48	LIVING	Close	Left Lower Outer Quadrant	NO	Positive	NA	WHITE	1	Primary
TCGA-BH-A1FL	Lum	BRCA_LumA	103.74	High	1	69	No	M0	Yes	N1b	II	Stage IIB	T1-T2	T2	NA	NA	54.96	DECEASED	NOT HISPANIC OR LATINO	0.0908	NA	NA	NA	Infiltrating Ductal Carcinoma	No	No	C50.9	8500/3	C50.9	NA	1998	YES	NA	NA	Fine needle aspiration biopsy	NA	19	TRUE	IDC	54.96	DECEASED	NA	Left Upper Outer Quadrant	NO	Positive	NA	WHITE	1	Primary
TCGA-BH-A0HF	NA	NA	52.23	High	1	77	No	M0	Neg	N0 (i-)	I	Stage IA	T1-T2	T1c	23.88	0	23.88	LIVING	NA	NA	NA	No	0	Infiltrating Ductal Carcinoma	No	No	C50.9	8500/3	C50.9	Negative	2008	NA	Post	NA	Core needle biopsy	NO	551	TRUE	IDC	23.88	LIVING	Negative	Right Upper Outer Quadrant|Right	NO	Positive	<10%	WHITE	1	Primary
TCGA-D8-A1Y0	Lum	BRCA_LumA	59.64	High	1	65	NA	MX	Yes	N2a	III	Stage IIIA	T1-T2	T1c	15.51	0	15.51	LIVING	NOT HISPANIC OR LATINO	0.3854	NA	Yes	1	Infiltrating Ductal Carcinoma	No	No	C50.9	8500/3	C50.9	Negative	2010	YES	Post	NO	Incisional Biopsy	NA	43	FALSE	IDC	15.51	LIVING	NA	Left	YES	Positive	NA	WHITE	1	Primary
TCGA-AR-A1AX	Lum	BRCA_LumA	18.05	Low	1	64	No	M0	Neg	N0	I	Stage I	T1-T2	T1	86.37	0	86.37	LIVING	NOT HISPANIC OR LATINO	0.0366	NA	Yes	3	Infiltrating Ductal Carcinoma	No	No	C50.9	8500/3	C50.9	Positive	2007	YES	Post	NA	Core needle biopsy	YES	12	TRUE	IDC	86.37	LIVING	Negative	Left Upper Inner Quadrant|Left Upper Outer Quadrant	NO	Positive	70-79%	WHITE	1	Primary
TCGA-GI-A2C8	Lum	BRCA_LumA	25.78	Low	1	63	NA	MX	Neg	N0	III	Stage IIIB	T3-T4	T4b	7.39	0	7.39	LIVING	NOT HISPANIC OR LATINO	0.5576	Negative	NA	NA	Infiltrating Ductal Carcinoma	Yes	No	C50.9	8500/3	C50.9	Negative	2004	YES	NA	NO	NA	NO	81	FALSE	IDC	7.39	LIVING	Negative	Right	NO	Positive	<10%	WHITE	1	Primary
TCGA-E2-A10A	Lum	BRCA_LumA	59.4	High	No	41	No	M0	Neg	N0 (i-)	II	Stage IIB	T3-T4	T3	3.02	Recurred/Progressed	40.37	LIVING	NOT HISPANIC OR LATINO	0.2109	Negative	Yes	2	Infiltrating Ductal Carcinoma	No	No	C50.9	8500/3	C50.9	Positive	2007	NA	Pre	NA	Core needle biopsy	NO	14	FALSE	IDC	40.37	LIVING	Negative	Left Upper Outer Quadrant	NO	Positive	NA	WHITE	1	Primary
TCGA-D8-A1JC	Lum	BRCA_LumB	103.96	High	1	59	No	M0	Yes	N2a	III	Stage IIIA	T1-T2	T2	15.77	0	15.77	LIVING	NOT HISPANIC OR LATINO	0.3667	NA	Yes	1	Infiltrating Ductal Carcinoma	No	No	C50.9	8500/3	C50.9	Negative	2010	YES	Post	NA	Other method, specify:	NO	54	FALSE	IDC	15.77	LIVING	Negative	Left Upper Outer Quadrant	YES	Positive	NA	WHITE	1	Primary
TCGA-A8-A06R	Lum	BRCA_LumB	59.8	High	1	69	No	M0	Yes	N1a	II	Stage IIB	T1-T2	T2	17.97	0	17.97	LIVING	NA	0.5927	Positive	Yes	2	Infiltrating Ductal Carcinoma	No	No	C50.9	8500/3	C50.9	Positive	2007	NA	Post	NA	NA	NA	44	FALSE	IDC	17.97	LIVING	Negative	Right Upper Outer Quadrant	NO	Negative	NA	NA	1	Primary
TCGA-A8-A09Z	Lum	BRCA_LumB	41.01	High	1	83	No	M0	Neg	N0	II	Stage IIB	T3-T4	T3	0	0	0	LIVING	NA	0.1205	Negative	Yes	1	Infiltrating Lobular Carcinoma	No	No	C50.9	8520/3	C50.9	Negative	2008	NA	Post	NA	NA	NA	980	FALSE	ILC	0	LIVING	Positive	Right	NO	Negative	NA	NA	1	Primary
TCGA-A8-A06O	Lum	BRCA_LumB	81.63	High	1	60	No	M0	Neg	N0	I	Stage I	T1-T2	T1c	13.01	0	13.01	LIVING	NA	0.3914	Negative	Yes	1	Infiltrating Ductal Carcinoma	No	No	C50.9	8500/3	C50.9	Negative	2009	NA	Post	NA	NA	NA	54	FALSE	IDC	13.01	LIVING	Negative	Left	NO	Positive	NA	NA	1	Primary
TCGA-BH-A1EV	NonLum	BRCA_Her2	29.95	Low	No	45	No	M0	Yes	N1b	III	Stage IIIA	T3-T4	T3	NA	NA	11.99	DECEASED	NOT HISPANIC OR LATINO	0.4189	NA	NA	NA	Infiltrating Ductal Carcinoma	No	No	C50.9	8500/3	C50.9	Positive	1999	YES	NA	NA	Fine needle aspiration biopsy	NA	63	TRUE	IDC	11.99	DECEASED	NA	Left	NO	Positive	NA	WHITE	1	Primary
TCGA-D8-A1Y1	Lum	BRCA_LumB	37.44	Low	1	80	NA	MX	Yes	N1a	III	Stage IIIA	T3-T4	T3	NA	NA	9.92	DECEASED	NOT HISPANIC OR LATINO	0.5329	NA	Yes	1	Infiltrating Ductal Carcinoma	No	No	C50.9	8500/3	C50.9	Negative	2010	YES	Post	NO	Fine needle aspiration biopsy	NA	162	FALSE	IDC	9.92	DECEASED	NA	Left Upper Inner Quadrant|Left Upper Outer Quadrant	YES	Positive	NA	WHITE	1	Primary
TCGA-A2-A0EU	Lum	BRCA_LumA	73.78	High	1	79	No	M0	Neg	N0 (i-)	I	Stage IA	T1-T2	T1c	34.26	0	34.26	LIVING	NOT HISPANIC OR LATINO	0.5175	Negative	No	0	Infiltrating Ductal Carcinoma	No	No	C50.9	8500/3	C50.9	Negative	2008	NA	Post	NA	Core needle biopsy	YES	33	TRUE	IDC	34.26	LIVING	Positive	Right Lower Outer Quadrant	NO	Positive	90-99%	WHITE	1	Primary
TCGA-BH-A0HX	Lum	BRCA_LumA	35.98	Low	1	54	No	M0	Yes	N1a	II	Stage IIB	T1-T2	T2	27.23	0	27.23	LIVING	NA	0.5678	NA	NA	NA	Infiltrating Ductal Carcinoma	No	No	C50.9	8500/3	C50.9	Negative	2008	NA	Post	NA	Core needle biopsy	YES	42	TRUE	IDC	27.23	LIVING	Negative	Left Upper Inner Quadrant|Left Upper Outer Quadrant|Left Lower Inner Quadrant|Left Lower Outer Quadrant|Left	NO	Positive	50-59%	WHITE	1	Primary
TCGA-AR-A2LO	Lum	BRCA_LumA	18.09	Low	No	46	No	M0	Yes	N1	II	Stage IIB	T1-T2	T2	39.36	0	39.36	LIVING	NOT HISPANIC OR LATINO	0.2232	Negative	Yes	2	Infiltrating Lobular Carcinoma	No	No	C50.9	8520/3	C50.9	Equivocal	2010	YES	Pre	NO	Core needle biopsy	NA	10	TRUE	ILC	39.36	LIVING	Negative	Left Lower Outer Quadrant	NO	Positive	NA	WHITE	1	Primary
TCGA-E2-A10F	Lum	BRCA_LumA	28.16	Low	No	47	No	M0	Neg	N0 (i-)	II	Stage IIA	T1-T2	T2	28.84	0	28.84	LIVING	NOT HISPANIC OR LATINO	0.1319	Negative	Yes	2	Infiltrating Lobular Carcinoma	No	No	C50.9	8520/3	C50.9	Equivocal	2008	NA	Pre	NA	Core needle biopsy	NO	20	FALSE	ILC	28.84	LIVING	Negative	Left Upper Outer Quadrant	NO	Positive	NA	WHITE	1	Primary
TCGA-D8-A3Z6	Lum	BRCA_LumA	21.99	Low	1	56	No	M0	Yes	N3a	III	Stage IIIC	T3-T4	T3	18.5	0	18.5	LIVING	NOT HISPANIC OR LATINO	0.2634	NA	NA	NA	Infiltrating Lobular Carcinoma	No	No	C50.9	8520/3	C50.9	Negative	2011	YES	Post	NO	Core needle biopsy	NO	23	FALSE	ILC	18.5	LIVING	Negative	Left	YES	Positive	NA	WHITE	1	Primary
TCGA-AC-A6IX	Lum	BRCA_LumA	23.75	Low	No	49	NA	MX	Yes	N3a	III	Stage IIIC	T1-T2	T2	12.25	0	12.25	LIVING	NOT HISPANIC OR LATINO	0.1627	NA	NA	NA	Infiltrating Lobular Carcinoma	No	No	C50.9	8520/3	C50.9	NA	2013	YES	Pre	NA	Core needle biopsy	NO	NA	NA	BREAST	12.25	LIVING	Negative	Left Upper Outer Quadrant	YES	Positive	<10%	WHITE	2	Metastasis
TCGA-EW-A1J2	Lum	BRCA_LumA	53.03	High	No	50	NA	MX	Yes	N1mi	NA	NA	T1-T2	T1c	13.24	0	13.24	LIVING	NOT HISPANIC OR LATINO	0.1378	NA	NA	NA	Infiltrating Lobular Carcinoma	No	No	C50.9	8520/3	C50.9	Negative	2010	YES	Pre	NO	Core needle biopsy	YES	22	TRUE	ILC	13.24	LIVING	Negative	Right Lower Inner Quadrant	NO	Positive	90-99%	BLACK OR AFRICAN AMERICAN	1	Primary
TCGA-A7-A56D	Lum	BRCA_LumA	16.69	Low	1	84	No	M0	Neg	N0	II	Stage IIA	T1-T2	T2	14.72	0	14.72	LIVING	NOT HISPANIC OR LATINO	0.4656	NA	NA	NA	Infiltrating Ductal Carcinoma	No	No	C50.9	8500/3	C50.9	Negative	2012	YES	Post	NA	Core needle biopsy	YES	89	FALSE	IDC	14.72	LIVING	Negative	Left Lower Inner Quadrant	YES	Positive	<10%	BLACK OR AFRICAN AMERICAN	1	Primary
TCGA-BH-A0DE	Lum	BRCA_LumA	28.63	Low	1	62	No	M0	Neg	N0	II	Stage IIA	T1-T2	T2	77.92	0	77.92	LIVING	NOT HISPANIC OR LATINO	0.1869	NA	NA	NA	Infiltrating Ductal Carcinoma	No	No	C50.9	8500/3	C50.9	Negative	2007	YES	Post	NO	Core needle biopsy	NA	20	TRUE	IDC	77.92	LIVING	Negative	Left Upper Outer Quadrant	NO	Positive	NA	WHITE	1	Primary
TCGA-PE-A5DC	Lum	BRCA_LumA	23.47	Low	1	72	No	M0	Yes	N2a	III	Stage IIIA	T1-T2	T2	NA	NA	46.98	DECEASED	NOT HISPANIC OR LATINO	0.3159	NA	NA	NA	Infiltrating Lobular Carcinoma	No	No	C50.9	8520/3	C50.9	Positive	2005	YES	Post	NA	NA	NA	81	TRUE	ILC	46.98	DECEASED	NA	Right Upper Inner Quadrant	NO	Positive	NA	WHITE	1	Primary
TCGA-BH-A0B6	NA	NA	30.18	Low	No	47	No	M0	Neg	N0	I	Stage I	T1-T2	T1c	81.57	0	81.57	LIVING	NOT HISPANIC OR LATINO	0.1574	NA	NA	NA	Infiltrating Ductal Carcinoma	Yes	Yes	C50.9	8500/3	C50.9	Positive	2006	YES	NA	NO	Fine needle aspiration biopsy	NA	484	TRUE	IDC	81.57	LIVING	Negative	Left Upper Outer Quadrant	NO	Positive	NA	WHITE	1	Primary
TCGA-E2-A14Q	Lum	BRCA_LumA	124.33	High	No	50	No	M0	Yes	N1mi	II	Stage IIB	T1-T2	T2	38.21	0	38.21	LIVING	NOT HISPANIC OR LATINO	0.1835	NA	Yes	1	Infiltrating Ductal Carcinoma	No	No	C50.9	8500/3	C50.9	Negative	2008	YES	Pre	NO	Tumor resection	NO	16	FALSE	IDC	38.21	LIVING	Negative	Left Upper Outer Quadrant	NO	Positive	NA	WHITE	1	Primary
TCGA-E9-A1NH	Lum	BRCA_LumA	65.2	High	1	71	No	M0	Yes	N1	II	Stage IIB	T1-T2	T2	18.92	0	18.92	LIVING	NOT HISPANIC OR LATINO	0.123	NA	NA	NA	Infiltrating Ductal Carcinoma	No	No	C50.9	8500/3	C50.9	Negative	2011	YES	Post	NO	Tumor resection	YES	17	TRUE	IDC	18.92	LIVING	Negative	Left Upper Inner Quadrant	YES	Positive	NA	WHITE	1	Primary
TCGA-E9-A3Q9	NA	NA	45.62	High	1	78	No	M0	Yes	N3	III	Stage IIIC	T3-T4	T3	32.88	0	32.88	LIVING	NOT HISPANIC OR LATINO	0.0275	NA	NA	NA	Infiltrating Lobular Carcinoma	No	No	C50.9	8520/3	C50.9	Indeterminate	2011	YES	Post	NO	Tumor resection	YES	35	TRUE	ILC	32.88	LIVING	Negative	Right Lower Inner Quadrant	YES	Positive	40-49%	WHITE	1	Primary
TCGA-A1-A0SB	NonLum	BRCA_Normal	3.16	Low	1	70	No	M0	Neg	N0	I	Stage I	T1-T2	T1c	8.51	0	8.51	LIVING	NOT HISPANIC OR LATINO	0.0008	NA	NA	NA	Other, specify	No	No	C50.9	8200/3	C50.9	Negative	2008	YES	Post	NO	Fine needle aspiration biopsy	NA	16	TRUE	ACBC	8.51	LIVING	Negative	Left	NO	Negative	NA	WHITE	1	Primary
TCGA-LL-A5YM	Lum	BRCA_LumB	21.61	Low	1	88	No	M0	NA	NX	III	Stage IIIB	T3-T4	T4b	8.48	Recurred/Progressed	15.31	LIVING	NOT HISPANIC OR LATINO	0.4424	Positive	Yes	2	Infiltrating Ductal Carcinoma	No	No	C50.9	8541/3	C50.9	Equivocal	2012	NO	Post	NA	Core needle biopsy	NA	19	FALSE	PD	15.31	LIVING	Positive	Left|Left Upper Inner Quadrant	YES	Positive	90-99%	BLACK OR AFRICAN AMERICAN	1	Primary
TCGA-BH-A18P	NonLum	BRCA_Her2	7.66	Low	1	60	No	M0	Neg	N0	I	Stage I	T1-T2	T1	NA	NA	30.26	DECEASED	NA	0.1673	Positive	Yes	2	Infiltrating Ductal Carcinoma	No	No	C50.3	8500/3	C50.3	Positive	2003	YES	NA	NA	Fine needle aspiration biopsy	NA	217	TRUE	IDC	30.26	DECEASED	Negative	Left Lower Inner Quadrant	NO	Negative	NA	WHITE	1	Primary
TCGA-A2-A0CU	Lum	BRCA_LumA	106.7	High	1	73	No	M0	Neg	N0 (i+)	II	Stage IIA	T1-T2	T2	NA	NA	5.19	DECEASED	NOT HISPANIC OR LATINO	0.4388	Negative	Yes	2	Infiltrating Ductal Carcinoma	No	No	C50.9	8500/3	C50.9	Equivocal	2005	NA	Post	NA	Core needle biopsy	YES	37	TRUE	IDC	5.19	DECEASED	Close	Right Lower Outer Quadrant	NO	Positive	<10%	WHITE	1	Primary
TCGA-AR-A0TV	Lum	BRCA_LumB	181.59	High	1	66	No	M0	Neg	N0	II	Stage IIA	T1-T2	T2	75.16	0	75.16	LIVING	NA	0.3859	Negative	Yes	2	Infiltrating Ductal Carcinoma	No	No	C50.9	8500/3	C50.9	Equivocal	2005	NA	Post	NA	Core needle biopsy	YES	NA	TRUE	IDC	75.16	LIVING	Negative	Left Upper Outer Quadrant	NO	Positive	NA	NA	1	Primary
TCGA-BH-A0H7	Lum	BRCA_LumA	26.24	Low	1	65	No	M0	Yes	N2a	III	Stage IIIA	T1-T2	T1c	23.06	0	23.06	LIVING	NA	0.4407	NA	Yes	1	Infiltrating Ductal Carcinoma	No	No	C50.9	8500/3	C50.9	Negative	2008	NA	Post	NA	Core needle biopsy	NO	52	TRUE	IDC	23.06	LIVING	Negative	Right Upper Inner Quadrant|Right Upper Outer Quadrant|Right Lower Inner Quadrant|Right Lower Outer Quadrant|Right	NO	Positive	30-39%	WHITE	1	Primary
TCGA-OL-A6VQ	Lum	BRCA_LumA	20.45	Low	No	49	NA	MX	Neg	N0	II	Stage IIA	T1-T2	T2	19.71	0	19.71	LIVING	NOT HISPANIC OR LATINO	0.1319	Negative	NA	NA	Infiltrating Lobular Carcinoma	No	No	C50.9	8520/3	C50.9	NA	2012	YES	Pre	NA	NA	NA	NA	TRUE	ILC	19.71	LIVING	Positive	Right	NO	Positive	10-19%	WHITE	1	Primary
TCGA-A8-A08T	Lum	BRCA_LumA	65.79	High	1	64	Yes	M1	Yes	N1a	IV	Stage IV	T1-T2	T2	84	Recurred/Progressed	111.99	DECEASED	NA	0.2105	Positive	Yes	2	Infiltrating Ductal Carcinoma	No	No	C50.9	8500/3	C50.9	Positive	2002	NA	Post	NA	NA	NA	39	FALSE	IDC	111.99	DECEASED	Positive	Right	NO	Positive	NA	NA	1	Primary
TCGA-AQ-A04L	NA	NA	8	Low	No	48	NA	MX	Neg	N0 (i-)	II	Stage IIA	T1-T2	T2	129.99	0	129.99	LIVING	NOT HISPANIC OR LATINO	0.5876	NA	Yes	3	Infiltrating Ductal Carcinoma	No	No	C50.9	8500/3	C50.9	Positive	2001	NA	Pre	NA	Fine needle aspiration biopsy	NO	33	FALSE	IDC	129.99	LIVING	Negative	Right	NO	Negative	NA	WHITE	1	Primary
TCGA-OK-A5Q2	Lum	BRCA_LumA	20.64	Low	1	59	NA	MX	Yes	N1a	II	Stage II	T1-T2	T2	2.1	0	2.1	LIVING	NA	0.0911	NA	NA	NA	Infiltrating Lobular Carcinoma	No	No	C50.9	8520/3	C50.9	Negative	2012	YES	NA	NA	NA	YES	23	FALSE	ILC	2.1	LIVING	Negative	Right	YES	Positive	20-29%	NA	1	Primary
TCGA-BH-A0E7	Lum	BRCA_LumA	95.04	High	1	79	No	M0	Yes	N1a	II	Stage IIB	T1-T2	T2	44.78	0	44.78	LIVING	NA	0.079	NA	Yes	1	Infiltrating Ductal Carcinoma	No	No	C50.9	8500/3	C50.9	Negative	2006	NA	Post	NA	Excisional Biopsy	NO	37	TRUE	IDC	44.78	LIVING	Negative	Left Upper Outer Quadrant|Left	NO	Positive	60-69%	WHITE	1	Primary
TCGA-D8-A1XY	Lum	BRCA_LumA	41.52	High	1	74	NA	MX	Neg	N0	II	Stage IIA	T1-T2	T2	16.52	0	16.52	LIVING	NOT HISPANIC OR LATINO	0.3139	NA	Yes	3	Infiltrating Ductal Carcinoma	No	No	C50.9	8500/3	C50.9	Positive	2010	YES	Post	NO	Fine needle aspiration biopsy	NA	27	FALSE	IDC	16.52	LIVING	NA	Left Upper Outer Quadrant	YES	Positive	NA	WHITE	1	Primary
TCGA-AN-A0AM	Lum	BRCA_LumB	73.18	High	1	56	No	M0	Neg	N0	II	Stage IIA	T1-T2	T2	0.16	0	0.16	LIVING	NOT HISPANIC OR LATINO	0.2787	NA	NA	NA	Infiltrating Ductal Carcinoma	No	No	C50.9	8500/3	C50.9	Negative	2010	NA	Post	NA	Tumor resection	NO	40	FALSE	IDC	0.16	LIVING	Negative	Left Upper Outer Quadrant	NO	Negative	NA	WHITE	1	Primary
TCGA-BH-A0B4	NA	NA	28.41	Low	1	65	No	M0	Yes	N2	III	Stage IIIA	T1-T2	T2	39.13	0	39.13	LIVING	NA	0.3681	Positive	Yes	2	Infiltrating Ductal Carcinoma	No	No	C50.9	8500/3	C50.9	Equivocal	2007	NA	NA	NA	Core needle biopsy	NO	51	TRUE	IDC	39.13	LIVING	Negative	Left	NO	Positive	50-59%	WHITE	1	Primary
TCGA-A8-A06P	Lum	BRCA_LumA	23.47	Low	1	63	No	M0	Yes	N2a	III	Stage IIIA	T1-T2	T1c	13.01	0	13.01	LIVING	NA	0.0945	Negative	NA	NA	Infiltrating Ductal Carcinoma	No	No	C50.9	8500/3	C50.9	Negative	2009	NA	Post	NA	NA	NA	37	FALSE	IDC	13.01	LIVING	Negative	Right	NO	Positive	NA	NA	1	Primary
TCGA-C8-A8HQ	Lum	BRCA_LumB	9.71	Low	1	53	No	M0	Yes	N1	II	Stage IIB	T1-T2	T2	12.48	0	12.48	LIVING	NOT HISPANIC OR LATINO	0.2302	NA	NA	NA	Mucinous Carcinoma	No	No	C50.9	8480/3	C50.9	Negative	2013	YES	Post	NA	Core needle biopsy	NO	NA	TRUE	IMMC	12.48	LIVING	Negative	Left	YES	Positive	NA	ASIAN	1	Primary
TCGA-A7-A13G	Lum	BRCA_LumA	236.4	High	1	79	NA	MX	Neg	N0	II	Stage IIA	T1-T2	T2	19.25	Recurred/Progressed	23.59	LIVING	NOT HISPANIC OR LATINO	0.115	NA	Yes	1	Infiltrating Ductal Carcinoma	No	Yes	C50.9	8500/3	C50.9	Negative	2010	YES	Post	NO	Core needle biopsy	NO	16	FALSE	IDC	23.59	LIVING	Negative	Left	YES	Positive	50-59%	WHITE	1	Primary
TCGA-AN-A049	Lum	BRCA_LumA	114.92	High	1	62	No	M0	Neg	N0	II	Stage IIA	T1-T2	T2	0.62	0	0.62	LIVING	NOT HISPANIC OR LATINO	0.3796	NA	No	0	Infiltrating Ductal Carcinoma	No	No	C50.9	8500/3	C50.9	Negative	2008	NA	Post	NA	Tumor resection	NO	27	TRUE	IDC	0.62	LIVING	Positive	Left Upper Outer Quadrant	NO	Positive	NA	WHITE	1	Primary
TCGA-Z7-A8R6	Lum	BRCA_LumB	25.61	Low	No	46	No	M0	Neg	N0	I	Stage I	T1-T2	T1c	106.96	0	106.96	LIVING	NOT HISPANIC OR LATINO	0.3367	NA	Yes	1	Infiltrating Lobular Carcinoma	No	No	C50.8	8022/3	C50.8	Negative	2005	YES	Pre	NA	Tumor resection	YES	NA	TRUE	IDC	106.96	LIVING	Negative	Left Upper Outer Quadrant	NO	Positive	NA	WHITE	1	Primary
TCGA-AR-A24N	Lum	BRCA_LumB	95.93	High	1	54	No	M0	Neg	N0	I	Stage I	T1-T2	T1	99.7	0	99.7	LIVING	NOT HISPANIC OR LATINO	0.1106	Negative	Yes	2	Infiltrating Ductal Carcinoma	No	No	C50.9	8500/3	C50.9	Equivocal	2005	YES	Pre	NA	Core needle biopsy	YES	22	TRUE	IDC	99.7	LIVING	Negative	Left Upper Inner Quadrant	NO	Positive	10-19%	WHITE	1	Primary
TCGA-AR-A5QN	Lum	BRCA_LumA	82.29	High	1	68	No	M0	Yes	N3	III	Stage IIIC	T1-T2	T2	33.28	0	33.28	LIVING	NOT HISPANIC OR LATINO	0.2012	NA	Yes	3	Infiltrating Lobular Carcinoma	No	No	C50.9	8520/3	C50.9	Positive	2012	YES	Post	NA	Core needle biopsy	NA	25	TRUE	ILC	33.28	LIVING	NA	Left	NO	Positive	NA	WHITE	1	Primary
TCGA-D8-A27I	Lum	BRCA_LumA	41.95	High	1	58	No	M0	Yes	N2a	III	Stage IIIA	T1-T2	T1c	14.42	0	14.42	LIVING	NOT HISPANIC OR LATINO	0.0458	NA	Yes	1	Infiltrating Lobular Carcinoma	No	No	C50.9	8520/3	C50.9	Negative	2010	YES	Post	NO	Core needle biopsy	NO	25	FALSE	ILC	14.42	LIVING	Negative	Right Upper Outer Quadrant	YES	Positive	NA	WHITE	1	Primary
TCGA-AC-A8OS	Lum	BRCA_LumA	94.72	High	1	71	NA	MX	Neg	N0 (i-)	II	Stage IIA	T1-T2	T2	2.3	0	2.3	LIVING	NOT HISPANIC OR LATINO	0.1344	NA	Yes	1	Infiltrating Lobular Carcinoma	No	No	C50.9	8520/3	C50.9	Positive	2013	YES	Post	NA	Core needle biopsy	YES	NA	FALSE	ILC	2.3	LIVING	Negative	Right Upper Outer Quadrant	YES	Positive	<10%	WHITE	1	Primary
TCGA-LL-A442	NA	NA	125.65	High	1	56	NA	MX	Neg	N0 (i-)	II	Stage IIA	T1-T2	T2	29.2	0	29.2	LIVING	NOT HISPANIC OR LATINO	0.0052	Negative	Yes	2	Infiltrating Ductal Carcinoma	No	Yes	C50.9	8500/3	C50.9	Equivocal	2012	YES	Post	NA	Core needle biopsy	YES	NA	FALSE	IDC	29.2	LIVING	Negative	Left Lower Outer Quadrant	YES	Positive	90-99%	BLACK OR AFRICAN AMERICAN	1	Primary
TCGA-AN-A0XR	Lum	BRCA_LumB	109.82	High	1	55	No	M0	Yes	N2	III	Stage IIIA	T1-T2	T2	0.33	0	0.33	LIVING	NOT HISPANIC OR LATINO	0.1201	NA	NA	NA	Infiltrating Ductal Carcinoma	No	No	C50.9	8500/3	C50.9	Negative	2010	YES	Post	NO	Tumor resection	NA	26	TRUE	IDC	0.33	LIVING	Negative	Left Upper Outer Quadrant	NO	Negative	NA	WHITE	1	Primary
TCGA-B6-A0IN	Lum	BRCA_LumB	29.66	Low	No	45	NA	MX	NA	NX	NA	Stage X	T1-T2	T1c	46.39	Recurred/Progressed	84.53	DECEASED	NOT HISPANIC OR LATINO	0.2325	NA	NA	NA	Other, specify	No	No	C50.9	8523/3	C50.9	NA	1996	NA	NA	NA	Fine needle aspiration biopsy	NO	24	TRUE	IDC	84.53	DECEASED	Positive	Right Upper Outer Quadrant|Right	NO	Negative	NA	WHITE	1	Primary
TCGA-A8-A0A4	Lum	BRCA_LumA	34.7	Low	1	73	No	M0	Neg	N0	II	Stage IIA	T1-T2	T2	13.01	0	13.01	LIVING	NA	0.2609	Negative	NA	NA	Infiltrating Lobular Carcinoma	No	No	C50.9	8520/3	C50.9	Negative	2009	NA	Post	NA	NA	NA	23	FALSE	ILC	13.01	LIVING	Negative	Left	NO	Positive	NA	NA	1	Primary
TCGA-AO-A0J3	Lum	BRCA_LumB	81.52	High	1	67	No	M0	Yes	N1b	II	Stage IIB	T1-T2	T2	21.39	0	21.39	LIVING	NOT HISPANIC OR LATINO	0.5363	Negative	Yes	2	Other, specify	No	No	C50.9	8523/3	C50.9	Equivocal	2009	NA	Post	NA	Core needle biopsy	YES	59	TRUE	IDC	21.39	LIVING	Negative	Right Upper Inner Quadrant|Right Upper Outer Quadrant|Right Lower Inner Quadrant|Right Lower Outer Quadrant|Right	NO	Positive	<10%	WHITE	1	Primary
TCGA-AC-A7VB	Lum	BRCA_LumB	90.6	High	1	51	NA	MX	Yes	N1a	II	Stage IIA	T1-T2	T1c	8.21	0	8.21	LIVING	NOT HISPANIC OR LATINO	0.2511	NA	NA	NA	Infiltrating Ductal Carcinoma	No	No	C50.9	8500/3	C50.9	NA	2013	YES	NA	NA	Core needle biopsy	NO	NA	FALSE	IDC	8.21	LIVING	Negative	Right Lower Outer Quadrant	YES	Negative	<10%	BLACK OR AFRICAN AMERICAN	1	Primary
TCGA-BH-A0BJ	Lum	BRCA_LumA	23.24	Low	No	41	No	M0	Yes	N1a	II	Stage IIB	T1-T2	T2	21.68	0	21.68	LIVING	NA	0.4003	NA	Yes	1	Infiltrating Ductal Carcinoma	No	No	C50.9	8500/3	C50.9	Negative	2008	NA	Pre	NA	Core needle biopsy	NO	24	TRUE	IDC	21.68	LIVING	Negative	Left Upper Outer Quadrant|Left	NO	Positive	70-79%	WHITE	1	Primary
TCGA-A8-A090	Lum	BRCA_LumA	103.52	High	1	74	No	M0	Neg	N0	II	Stage IIA	T1-T2	T2	0	0	0	LIVING	NA	0.2863	Positive	Yes	2	Infiltrating Ductal Carcinoma	No	No	C50.9	8500/3	C50.9	Positive	2008	NA	Post	NA	NA	NA	26	FALSE	IDC	0	LIVING	Negative	Right	NO	Positive	NA	NA	1	Primary
TCGA-B6-A0IB	Lum	BRCA_LumB	71.9	High	1	64	Yes	M1	Yes	N3	IV	Stage IV	T3-T4	T3	89.26	Recurred/Progressed	129.47	DECEASED	NOT HISPANIC OR LATINO	0.5461	NA	NA	NA	Infiltrating Ductal Carcinoma	No	No	C50.9	8500/3	C50.9	NA	1992	NA	NA	NA	Other method, specify:	NO	48	TRUE	IDC	129.47	DECEASED	Negative	Right Upper Inner Quadrant|Right	NO	Positive	NA	WHITE	1	Primary
TCGA-AO-A0JA	Lum	BRCA_LumA	25.4	Low	No	36	No	M0	Yes	N3	III	Stage IIIC	T1-T2	T2	4.7	Recurred/Progressed	21.52	LIVING	NOT HISPANIC OR LATINO	0.3029	NA	Yes	1	Infiltrating Ductal Carcinoma	No	No	C50.9	8500/3	C50.9	Negative	2009	NA	Pre	NA	Core needle biopsy	NO	24	TRUE	IDC	21.52	LIVING	Negative	Right Upper Inner Quadrant|Right Lower Inner Quadrant|Right	NO	Positive	<10%	BLACK OR AFRICAN AMERICAN	1	Primary
TCGA-B6-A0WT	Lum	BRCA_LumA	37.81	Low	1	61	No	M0	Yes	N1	II	Stage IIB	T1-T2	T2	126.87	Recurred/Progressed	188.53	LIVING	NOT HISPANIC OR LATINO	0.152	NA	NA	NA	Infiltrating Ductal Carcinoma	No	No	C50.9	8500/3	C50.9	NA	1995	NA	Post	NA	Fine needle aspiration biopsy	NO	13	TRUE	IDC	188.53	LIVING	Negative	Left Lower Inner Quadrant|Left	NO	Positive	NA	WHITE	1	Primary
TCGA-AC-A3QQ	Lum	BRCA_LumA	52.76	High	1	54	NA	MX	Neg	N0 (i-)	I	Stage IA	T1-T2	T1c	24.11	0	24.11	LIVING	NOT HISPANIC OR LATINO	0.1273	NA	Yes	3	Infiltrating Lobular Carcinoma	No	No	C50.9	8520/3	C50.9	Positive	2011	YES	Pre	NA	Core needle biopsy	YES	NA	TRUE	ILC	24.11	LIVING	Close	Right	YES	Positive	70-79%	WHITE	1	Primary
TCGA-A8-A08S	NA	NA	73.02	High	1	71	No	M0	Yes	N1	II	Stage IIA	T1-T2	T1c	32.98	0	32.98	LIVING	NA	0.4019	Positive	Yes	3	Infiltrating Ductal Carcinoma	Yes	Yes	C50.9	8500/3	C50.9	Positive	2008	NA	Post	NA	NA	NA	38	FALSE	IDC	32.98	LIVING	Negative	Left	NO	Positive	NA	NA	1	Primary
TCGA-BH-A18I	Lum	BRCA_LumA	26.44	Low	1	53	No	cM0 (i+)	Yes	N1a	II	Stage IIA	T1-T2	T1c	35.91	0	35.91	LIVING	NOT HISPANIC OR LATINO	0.146	NA	NA	NA	Infiltrating Ductal Carcinoma	No	No	C50.2	8500/3	C50.2	Positive	2010	YES	Post	NA	Core needle biopsy	NA	19	TRUE	IDC	35.91	LIVING	Positive	Left Upper Outer Quadrant	NO	Positive	NA	WHITE	1	Primary
TCGA-A8-A09Q	Lum	BRCA_LumB	89.87	High	1	83	No	M0	Yes	N2a	III	Stage IIIB	T3-T4	T4b	25	0	25	LIVING	NA	0.5959	Negative	NA	NA	Infiltrating Ductal Carcinoma	No	No	C50.9	8500/3	C50.9	Negative	2008	NA	Post	NA	NA	NA	72	FALSE	IDC	25	LIVING	Positive	Left Lower Inner Quadrant	NO	Positive	NA	NA	1	Primary
TCGA-5L-AAT1	NA	NA	16.33	Low	1	63	Yes	M1	Neg	N0	IV	Stage IV	T1-T2	T2	48.32	0	48.32	LIVING	HISPANIC OR LATINO	0.0798	NA	Yes	2	Infiltrating Lobular Carcinoma	No	Yes	C50.9	8520/3	C50.9	Equivocal	2010	YES	Post	NA	Tumor resection	NO	NA	FALSE	ILC	48.32	LIVING	Negative	Left	NO	Positive	10-19%	WHITE	1	Primary
TCGA-AR-A24S	Lum	BRCA_LumB	46.66	High	1	61	No	M0	Neg	N0	I	Stage I	T1-T2	T1	97.77	0	97.77	LIVING	NOT HISPANIC OR LATINO	0.3411	NA	NA	NA	Infiltrating Ductal Carcinoma	No	No	C50.9	8500/3	C50.9	Negative	2006	YES	Post	NA	Core needle biopsy	YES	29	TRUE	IDC	97.77	LIVING	Negative	Right Lower Outer Quadrant	NO	Positive	NA	WHITE	1	Primary
TCGA-A2-A1G0	Lum	BRCA_LumA	16.12	Low	No	49	No	M0	Yes	N1a	II	Stage IIB	T1-T2	T2	20.24	0	20.24	LIVING	NOT HISPANIC OR LATINO	0.1485	Negative	Yes	2	Other, specify	No	No	C50.9	8500/3	C50.9	Equivocal	2010	YES	Pre	NO	Core needle biopsy	NO	17	TRUE	IDC	20.24	LIVING	Negative	Left Upper Inner Quadrant	YES	Positive	90-99%	WHITE	1	Primary
TCGA-D8-A1XO	Lum	BRCA_LumA	88.73	High	1	56	No	M0	Yes	N1a	II	Stage IIB	T1-T2	T2	55.26	0	55.26	LIVING	NOT HISPANIC OR LATINO	0.2323	NA	Yes	1	Infiltrating Lobular Carcinoma	No	No	C50.9	8520/3	C50.9	Negative	2010	YES	Post	NO	Core needle biopsy	NO	11	FALSE	ILC	55.26	LIVING	Negative	Left Lower Outer Quadrant	YES	Positive	NA	WHITE	1	Primary
TCGA-A2-A0ER	Lum	BRCA_LumA	96.39	High	1	63	No	M0	Yes	N1mi	I	Stage IB	T1-T2	T1c	74.34	0	74.34	LIVING	NOT HISPANIC OR LATINO	0.0756	Negative	Yes	2	Infiltrating Ductal Carcinoma	No	No	C50.9	8500/3	C50.9	Equivocal	2005	NA	Post	NA	Core needle biopsy	YES	21	TRUE	IDC	74.34	LIVING	Positive	Right Lower Inner Quadrant	NO	Positive	80-89%	WHITE	1	Primary
TCGA-S3-AA17	Lum	BRCA_LumB	76.26	High	1	64	No	cM0 (i+)	Yes	N1mi	II	Stage IIB	T1-T2	T2	13.93	0	13.93	LIVING	NOT HISPANIC OR LATINO	0.346	Negative	Yes	2	Infiltrating Ductal Carcinoma	No	Yes	C50.9	8500/3	C50.9	Equivocal	2013	YES	Post	NA	Core needle biopsy	YES	NA	TRUE	IDC	13.93	LIVING	Negative	Right|Right Lower Outer Quadrant	YES	Positive	70-79%	BLACK OR AFRICAN AMERICAN	1	Primary
TCGA-BH-A209	Lum	BRCA_LumB	27.39	Low	1	77	No	M0	Neg	N0	I	Stage I	T1-T2	T1c	NA	NA	130.06	DECEASED	NOT HISPANIC OR LATINO	0.3066	NA	NA	NA	Medullary Carcinoma	No	No	C50.9	8510/3	C50.9	NA	1996	YES	Post	NA	Fine needle aspiration biopsy	NA	53	TRUE	IDC	130.06	DECEASED	NA	Left Upper Outer Quadrant	NO	Positive	NA	BLACK OR AFRICAN AMERICAN	1	Primary
TCGA-AR-A1AM	NA	NA	16.07	Low	1	52	No	M0	Yes	N1	III	Stage IIIA	T3-T4	T3	98.26	0	98.26	LIVING	NOT HISPANIC OR LATINO	0.1216	Negative	Yes	2	Infiltrating Lobular Carcinoma	No	No	C50.9	8520/3	C50.9	Equivocal	2006	YES	Post	NA	Core needle biopsy	NA	20	TRUE	ILC	98.26	LIVING	Negative	Right Upper Outer Quadrant	NO	Positive	NA	WHITE	1	Primary
TCGA-A2-A0YD	Lum	BRCA_LumA	54.18	High	1	63	No	M0	Neg	N0 (i+)	II	Stage IIB	T3-T4	T3	25.26	0	25.26	LIVING	NOT HISPANIC OR LATINO	0.0935	Negative	NA	NA	Infiltrating Lobular Carcinoma	No	No	C50.9	8520/3	C50.9	NA	2009	NA	Post	NA	Core needle biopsy	YES	44	TRUE	ILC	25.26	LIVING	Negative	Left Upper Outer Quadrant	NO	Positive	80-89%	WHITE	1	Primary
TCGA-LD-A7W6	Lum	BRCA_LumA	43.21	High	1	54	No	M0	Yes	N1a	II	Stage IIB	T1-T2	T2	13.27	0	13.27	LIVING	NOT HISPANIC OR LATINO	0.127	NA	NA	NA	Other, specify	No	No	C50.2	8524/3	C50.2	Negative	2013	YES	Post	NA	Core needle biopsy	NO	NA	TRUE	ILC	13.27	LIVING	Negative	Right|Right Upper Inner Quadrant	YES	Positive	NA	WHITE	1	Primary
TCGA-B6-A0X4	Lum	BRCA_LumA	56.98	High	1	62	No	M0	Yes	N1b	II	Stage IIB	T1-T2	T2	23.52	Recurred/Progressed	28.25	DECEASED	NOT HISPANIC OR LATINO	0.0305	NA	NA	NA	Infiltrating Ductal Carcinoma	No	No	C50.9	8500/3	C50.9	NA	1996	NA	Post	NA	Incisional Biopsy	NO	15	TRUE	IDC	28.25	DECEASED	Negative	Left	NO	Positive	NA	WHITE	1	Primary
TCGA-A7-A3IZ	NA	NA	186.95	High	1	62	No	M0	Neg	N0 (i+)	II	Stage IIA	T1-T2	T2	10.58	0	10.58	LIVING	NOT HISPANIC OR LATINO	0.1728	Negative	Yes	2	Infiltrating Lobular Carcinoma	No	No	C50.9	8520/3	C50.9	Equivocal	2011	YES	Post	NO	Core needle biopsy	YES	61	FALSE	ILC	10.58	LIVING	Positive	Right	YES	Negative	<10%	WHITE	1	Primary
TCGA-A8-A06U	Lum	BRCA_LumA	79.95	High	1	80	No	M0	Yes	N1a	II	Stage IIB	T1-T2	T2	NA	NA	29.01	DECEASED	NA	0.6192	Positive	Yes	2	Infiltrating Ductal Carcinoma	No	Yes	C50.9	8500/3	C50.9	Positive	2008	NA	Post	NA	NA	NA	46	FALSE	IDC	29.01	DECEASED	Negative	Right Upper Outer Quadrant	NO	Positive	NA	NA	1	Primary
TCGA-GM-A2DM	Lum	BRCA_LumA	36.88	Low	1	57	No	M0	Neg	N0 (i-)	II	Stage IIA	T1-T2	T2	105.98	0	105.98	LIVING	HISPANIC OR LATINO	0.0055	NA	Yes	1	Infiltrating Ductal Carcinoma	No	No	C50.9	8500/3	C50.9	Negative	2004	YES	Post	NO	Core needle biopsy	YES	17	FALSE	IDC	105.98	LIVING	Negative	Right Lower Outer Quadrant	NO	Positive	30-39%	WHITE	1	Primary
TCGA-C8-A1HI	Lum	BRCA_LumA	25.36	Low	No	40	No	M0	Yes	N2	III	Stage IIIA	T1-T2	T2	11.27	0	11.27	LIVING	NOT HISPANIC OR LATINO	0.2579	NA	Yes	1	Infiltrating Ductal Carcinoma	Yes	No	C50.9	8500/3	C50.9	Negative	2010	YES	Pre	NO	Other method, specify:	NA	24	TRUE	IDC	11.27	LIVING	Negative	Right	YES	Positive	NA	ASIAN	1	Primary
TCGA-D8-A1XV	Lum	BRCA_LumA	150.61	High	1	84	No	M0	Neg	N0	II	Stage IIA	T1-T2	T2	15.14	0	15.14	LIVING	NOT HISPANIC OR LATINO	0.0342	Negative	Yes	2	Mucinous Carcinoma	No	No	C50.9	8480/3	C50.9	Equivocal	2010	YES	Post	NO	Fine needle aspiration biopsy	NO	18	FALSE	IMMC	15.14	LIVING	Negative	Right Lower Inner Quadrant	YES	Positive	NA	WHITE	1	Primary
TCGA-E2-A10E	NA	NA	130.12	High	1	64	No	M0	Yes	N1a	II	Stage IIA	T1-T2	T1c	28.42	0	28.42	LIVING	NOT HISPANIC OR LATINO	0.1522	Negative	Yes	2	Infiltrating Ductal Carcinoma	No	No	C50.9	8500/3	C50.9	Equivocal	2008	NA	Post	NA	Core needle biopsy	NO	20	FALSE	IDC	28.42	LIVING	Negative	Left	NO	Positive	NA	WHITE	1	Primary
TCGA-C8-A1HE	Lum	BRCA_LumA	258.77	High	1	59	No	M0	Neg	N0	II	Stage IIA	T1-T2	T2	12.32	0	12.32	LIVING	NOT HISPANIC OR LATINO	0.1178	NA	Yes	2	Infiltrating Ductal Carcinoma	No	No	C50.9	8500/3	C50.9	Equivocal	2010	YES	Post	NO	Other method, specify:	NO	28	TRUE	IDC	12.32	LIVING	Negative	Right	YES	Positive	NA	ASIAN	1	Primary
TCGA-A8-A09R	Lum	BRCA_LumB	29	Low	1	82	No	M0	Yes	N1	II	Stage IIB	T1-T2	T2	8.97	0	8.97	LIVING	NA	0.4749	Negative	Yes	1	Infiltrating Ductal Carcinoma	No	No	C50.9	8500/3	C50.9	Negative	2009	NA	Post	NA	NA	NA	40	FALSE	IDC	8.97	LIVING	Negative	Left Lower Inner Quadrant	NO	Positive	NA	NA	1	Primary
TCGA-E2-A15T	Lum	BRCA_LumB	138.66	High	1	65	No	M0	Neg	N0	II	Stage IIA	T1-T2	T2	51.35	0	51.35	LIVING	NOT HISPANIC OR LATINO	0.1639	Negative	Yes	2	Infiltrating Ductal Carcinoma	No	No	C50.9	8500/3	C50.9	Equivocal	2010	YES	Post	NO	Tumor resection	NO	33	FALSE	IDC	51.35	LIVING	Negative	Left Upper Outer Quadrant	NO	Positive	NA	WHITE	1	Primary
TCGA-AN-A0FK	Lum	BRCA_LumA	128.26	High	1	88	No	M0	Neg	N0	III	Stage IIIB	T3-T4	T4	7	0	7	LIVING	NOT HISPANIC OR LATINO	0.5521	NA	Yes	1	Infiltrating Ductal Carcinoma	No	No	C50.9	8500/3	C50.9	Positive	2010	NA	Post	NA	Tumor resection	NO	27	FALSE	IDC	7	LIVING	Negative	Right Lower Outer Quadrant	NO	Positive	90-99%	WHITE	1	Primary
TCGA-3C-AALK	Lum	BRCA_LumA	8.75	Low	1	52	No	M0	Neg	N0 (i+)	I	Stage IA	T1-T2	T1c	47.57	0	47.57	LIVING	NOT HISPANIC OR LATINO	0.0764	NA	NA	NA	Infiltrating Ductal Carcinoma	No	No	C50.9	8500/3	C50.9	Positive	2011	YES	NA	NA	Core needle biopsy	YES	NA	TRUE	IDC	47.57	LIVING	Close	Right	NO	Positive	80-89%	BLACK OR AFRICAN AMERICAN	1	Primary
TCGA-D8-A1XC	Lum	BRCA_LumA	243.81	High	1	85	No	M0	Yes	N1a	III	Stage IIIB	T3-T4	T4b	NA	NA	12.39	DECEASED	NOT HISPANIC OR LATINO	0.0566	NA	Yes	1	Mucinous Carcinoma	No	No	C50.9	8480/3	C50.9	Negative	2010	YES	Post	NO	Other method, specify:	NO	22	FALSE	IMMC	12.39	DECEASED	Negative	Right Upper Inner Quadrant	YES	Positive	NA	WHITE	1	Primary
TCGA-E2-A1IU	Lum	BRCA_LumA	116.33	High	1	60	No	M0	Neg	N0 (mol+)	I	Stage IA	T1-T2	T1c	11.07	0	11.07	LIVING	NOT HISPANIC OR LATINO	0.0515	NA	NA	NA	Infiltrating Ductal Carcinoma	No	No	C50.9	8500/3	C50.9	Negative	2010	YES	Post	NO	Tumor resection	NO	15	FALSE	IDC	11.07	LIVING	Negative	Right Upper Outer Quadrant	NO	Positive	NA	WHITE	1	Primary
TCGA-GM-A3XG	NA	NA	7.38	Low	No	46	No	M0	Yes	N1a	III	Stage IIIA	T3-T4	T3	43.69	0	43.69	LIVING	NOT HISPANIC OR LATINO	0	Negative	Yes	1	Infiltrating Lobular Carcinoma	No	No	C50.9	8520/3	C50.9	Negative	2009	YES	Pre	NA	Core needle biopsy	YES	5	FALSE	ILC	43.69	LIVING	Negative	Right|Right Upper Outer Quadrant	NO	Positive	90-99%	WHITE	1	Primary
TCGA-AR-A1AP	Lum	BRCA_LumA	37.73	Low	1	80	No	M0	Neg	N0	I	Stage I	T1-T2	T1	93.82	0	93.82	LIVING	NOT HISPANIC OR LATINO	0.2882	Negative	Yes	2	Infiltrating Ductal Carcinoma	No	No	C50.9	8500/3	C50.9	Equivocal	2007	YES	Post	NA	Core needle biopsy	YES	28	TRUE	IDC	93.82	LIVING	Positive	Left Upper Outer Quadrant	NO	Positive	<10%	WHITE	1	Primary
TCGA-A1-A0SG	Lum	BRCA_LumA	62.56	High	1	61	No	M0	Yes	N1a	II	Stage IIB	T1-T2	T2	14.26	0	14.26	LIVING	NOT HISPANIC OR LATINO	0.0969	NA	NA	NA	Other, specify	No	No	C50.9	8507/3	C50.9	Negative	2006	YES	Post	NA	Core needle biopsy	NA	25	TRUE	BRCA	14.26	LIVING	Negative	Right	NO	Positive	90-99%	WHITE	1	Primary
TCGA-EW-A1IW	Lum	BRCA_LumA	56.61	High	1	80	NA	MX	Yes	N1a	II	Stage IIB	T1-T2	T2	12.19	0	12.19	LIVING	HISPANIC OR LATINO	0.1756	NA	Yes	3	Infiltrating Lobular Carcinoma	No	No	C50.9	8520/3	C50.9	Positive	2010	YES	Post	NO	Core needle biopsy	YES	54	TRUE	ILC	12.19	LIVING	Negative	Right Lower Inner Quadrant|Right Lower Outer Quadrant	NO	Positive	90-99%	WHITE	1	Primary
TCGA-B6-A0WW	Lum	BRCA_LumB	115.86	High	1	58	NA	MX	Yes	N1b	NA	Stage X	T1-T2	T2	14.68	Recurred/Progressed	18.33	DECEASED	NOT HISPANIC OR LATINO	0.3127	NA	NA	NA	Infiltrating Ductal Carcinoma	No	No	C50.9	8500/3	C50.9	NA	1997	NA	NA	NA	Incisional Biopsy	NO	27	TRUE	IDC	18.33	DECEASED	Negative	Right Upper Inner Quadrant|Right	NO	Positive	NA	BLACK OR AFRICAN AMERICAN	1	Primary
TCGA-AR-A24M	Lum	BRCA_LumA	57.53	High	No	38	No	M0	Yes	N2	III	Stage IIIA	T1-T2	T2	120.24	0	120.24	LIVING	NOT HISPANIC OR LATINO	0.1579	NA	Yes	1	Mixed Histology (please specify)	No	No	C50.9	8522/3	C50.9	Negative	2005	YES	Pre	NA	Core needle biopsy	NA	13	TRUE	MDLC	120.24	LIVING	Negative	Left Upper Outer Quadrant	NO	Positive	10-19%	WHITE	1	Primary
TCGA-BH-A1F8	Lum	BRCA_LumB	127.63	High	1	90	No	M0	Yes	N2	III	Stage IIIB	T3-T4	T4b	NA	NA	25.07	DECEASED	NOT HISPANIC OR LATINO	0.9971	NA	NA	NA	Infiltrating Ductal Carcinoma	No	No	C50.9	8500/3	C50.9	Positive	1999	YES	Post	NA	Core needle biopsy	NA	101	TRUE	IDC	25.07	DECEASED	NA	Left	NO	Positive	NA	WHITE	1	Primary
TCGA-A8-A07P	Lum	BRCA_LumA	117.15	High	1	68	No	M0	Yes	N1	II	Stage IIB	T1-T2	T2	10.97	0	10.97	LIVING	NA	0.283	Positive	Yes	2	Infiltrating Ductal Carcinoma	No	No	C50.9	8500/3	C50.9	Positive	2009	NA	Post	NA	NA	NA	37	FALSE	IDC	10.97	LIVING	Negative	Left Upper Outer Quadrant	NO	Positive	NA	NA	1	Primary
TCGA-A2-A259	Lum	BRCA_LumA	80.6	High	1	70	No	M0	Neg	N0 (i-)	I	Stage I	T1-T2	T1c	52.43	0	52.43	LIVING	NOT HISPANIC OR LATINO	0.1071	Negative	NA	NA	Infiltrating Ductal Carcinoma	No	No	C50.9	8500/3	C50.9	Negative	2007	YES	Post	NO	Core needle biopsy	YES	11	TRUE	IDC	52.43	LIVING	Close	Left	NO	Positive	80-89%	BLACK OR AFRICAN AMERICAN	1	Primary
TCGA-BH-A18F	Lum	BRCA_LumA	17.58	Low	No	50	No	M0	Neg	N0	II	Stage IIA	T1-T2	T2	32.88	0	32.88	LIVING	NOT HISPANIC OR LATINO	0.2284	NA	NA	NA	Infiltrating Ductal Carcinoma	No	No	C50.9	8500/3	C50.9	Negative	2010	YES	Pre	NA	Core needle biopsy	NA	35	TRUE	IDC	32.88	LIVING	Negative	Right Lower Outer Quadrant	NO	Positive	40-49%	WHITE	1	Primary
TCGA-BH-A42T	NA	NA	39.23	Low	1	75	No	M0	Neg	N0 (i+)	II	Stage IIA	T1-T2	T2	NA	NA	10.51	DECEASED	NOT HISPANIC OR LATINO	0.401	NA	Yes	2	Infiltrating Lobular Carcinoma	No	No	C50.9	8520/3	C50.9	Positive	2012	YES	Post	NA	Core needle biopsy	NA	24	TRUE	ILC	10.51	DECEASED	Negative	Left	YES	Positive	NA	BLACK OR AFRICAN AMERICAN	1	Primary
TCGA-BH-A0AW	NonLum	BRCA_Her2	1.1	Low	1	56	No	M0	Yes	N1a	II	Stage IIA	T1-T2	T1c	20.43	0	20.43	LIVING	NA	0.2907	NA	Yes	3	Infiltrating Ductal Carcinoma	No	No	C50.9	8500/3	C50.9	Positive	2008	NA	Post	NA	Core needle biopsy	NO	105	TRUE	IDC	20.43	LIVING	Negative	Left Upper Inner Quadrant|Left Upper Outer Quadrant|Left	NO	Negative	NA	WHITE	1	Primary
TCGA-AO-A03O	Lum	BRCA_LumB	63.99	High	1	69	No	M0	Neg	N0 (i-)	II	Stage IIA	T1-T2	T2	NA	NA	81.57	DECEASED	NOT HISPANIC OR LATINO	0.3537	Negative	Yes	1	Infiltrating Ductal Carcinoma	No	No	C50.9	8500/3	C50.9	Negative	2002	NA	Post	NA	Core needle biopsy	YES	54	TRUE	IDC	81.57	DECEASED	Negative	Right Upper Outer Quadrant|Right	NO	Positive	NA	BLACK OR AFRICAN AMERICAN	1	Primary
TCGA-EW-A6SA	NA	NA	105.13	High	1	59	NA	MX	Neg	N0 (i+)	II	Stage II	T1-T2	T2	16.75	0	16.75	LIVING	NOT HISPANIC OR LATINO	0.5613	NA	NA	NA	Infiltrating Ductal Carcinoma	No	No	C50.9	8500/3	C50.9	Negative	2013	YES	NA	NA	Core needle biopsy	YES	NA	TRUE	IDC	16.75	LIVING	Negative	Left|Left Lower Inner Quadrant	YES	Negative	NA	BLACK OR AFRICAN AMERICAN	1	Primary
TCGA-E2-A1B4	Lum	BRCA_LumA	97.99	High	1	74	No	M0	Yes	N2a	III	Stage IIIA	T1-T2	T1c	NA	NA	32.98	DECEASED	NOT HISPANIC OR LATINO	0.0302	NA	Yes	1	Infiltrating Ductal Carcinoma	No	No	C50.9	8500/3	C50.9	Negative	2008	YES	Post	NO	Tumor resection	NO	27	TRUE	IDC	32.98	DECEASED	Negative	Left Upper Inner Quadrant	NO	Positive	NA	WHITE	1	Primary
TCGA-XX-A89A	Lum	BRCA_LumA	8.92	Low	1	68	NA	MX	Neg	N0	II	Stage IIB	T3-T4	T3	16.03	0	16.03	LIVING	NOT HISPANIC OR LATINO	0.1764	NA	NA	NA	Infiltrating Lobular Carcinoma	No	No	C50.9	8520/3	C50.9	Negative	2013	YES	Post	NA	Core needle biopsy	NA	NA	FALSE	ILC	16.03	LIVING	Negative	Left Upper Outer Quadrant	NO	Positive	70-79%	WHITE	1	Primary
TCGA-E9-A295	Lum	BRCA_LumA	17.36	Low	1	71	No	M0	Neg	N0 (i-)	II	Stage IIA	T1-T2	T2	12.32	0	12.32	LIVING	NOT HISPANIC OR LATINO	0.4456	NA	Yes	1	Infiltrating Lobular Carcinoma	No	No	C50.9	8520/3	C50.9	Positive	2011	YES	Post	NA	Tumor resection	YES	55	FALSE	ILC	12.32	LIVING	Negative	Right Lower Outer Quadrant	YES	Positive	80-89%	WHITE	1	Primary
TCGA-EW-A6SC	Lum	BRCA_LumA	60.51	High	1	60	No	M0	Neg	N0	II	Stage IIA	T1-T2	T2	31.27	0	31.27	LIVING	NOT HISPANIC OR LATINO	0.1298	NA	NA	NA	Infiltrating Lobular Carcinoma	No	No	C50.9	8520/3	C50.9	Negative	2012	YES	NA	NA	Core needle biopsy	YES	NA	TRUE	ILC	31.27	LIVING	Negative	Left|Left Upper Outer Quadrant	NA	Positive	40-49%	BLACK OR AFRICAN AMERICAN	1	Primary
TCGA-BH-A0DO	Lum	BRCA_LumA	115.32	High	1	78	No	M0	Neg	N0	I	Stage I	T1-T2	T1c	54.01	0	54.01	LIVING	NOT HISPANIC OR LATINO	0.1608	NA	NA	NA	Infiltrating Ductal Carcinoma	No	Yes	C50.9	8500/3	C50.9	Negative	2009	YES	Post	NO	Core needle biopsy	NA	15	TRUE	IDC	54.01	LIVING	Negative	Left Upper Inner Quadrant	NO	Positive	NA	WHITE	1	Primary
TCGA-D8-A146	NA	NA	96.36	High	1	57	NA	MX	Neg	N0	II	Stage IIA	T1-T2	T2	21.12	0	21.12	LIVING	NOT HISPANIC OR LATINO	0.164	NA	Yes	1	Infiltrating Ductal Carcinoma	Yes	Yes	C50.9	8500/3	C50.9	Negative	2010	YES	Post	NO	Fine needle aspiration biopsy	NO	26	FALSE	IDC	21.12	LIVING	Negative	Right Upper Outer Quadrant|Right	YES	Positive	NA	WHITE	1	Primary
TCGA-A8-A084	NA	NA	55.6	High	1	81	No	M0	Yes	N1a	II	Stage IIB	T1-T2	T2	15.05	0	15.05	LIVING	NA	0.4237	Negative	Yes	1	Infiltrating Ductal Carcinoma	Yes	Yes	C50.9	8500/3	C50.9	Negative	2007	NA	Post	NA	NA	NA	55	FALSE	IDC	15.05	LIVING	Positive	Left	NO	Negative	NA	NA	1	Primary
TCGA-BH-A201	Lum	BRCA_LumA	24.47	Low	1	64	No	M0	Neg	N0	I	Stage IA	T1-T2	T1	28.12	0	28.12	LIVING	NOT HISPANIC OR LATINO	0.1268	NA	NA	NA	Infiltrating Ductal Carcinoma	No	No	C50.9	8500/3	C50.9	Negative	2011	YES	Post	NA	Core needle biopsy	NA	15	TRUE	IDC	28.12	LIVING	NA	Left	NO	Positive	NA	WHITE	1	Primary
TCGA-A8-A093	Lum	BRCA_LumA	92.58	High	1	61	No	M0	Neg	N0	II	Stage IIA	T1-T2	T2	17.94	0	17.94	LIVING	NA	0.4219	Negative	Yes	1	Infiltrating Ductal Carcinoma	No	Yes	C50.9	8500/3	C50.9	Negative	2009	NA	Post	NA	NA	NA	75	FALSE	IDC	17.94	LIVING	Negative	Right	NO	Positive	NA	NA	1	Primary
TCGA-A8-A06T	Lum	BRCA_LumA	128.29	High	1	75	No	M0	Yes	N1a	III	Stage IIIA	T3-T4	T3	53.02	0	53.02	LIVING	NA	0.7708	Positive	Yes	2	Infiltrating Ductal Carcinoma	No	Yes	C50.9	8500/3	C50.9	Positive	2007	NA	Post	NA	NA	NA	23	FALSE	IDC	53.02	LIVING	Negative	Left Upper Outer Quadrant	NO	Positive	NA	NA	1	Primary
TCGA-D8-A1J8	Lum	BRCA_LumB	87.48	High	1	77	No	M0	Yes	N1a	II	Stage IIB	T1-T2	T2	14.16	0	14.16	LIVING	NOT HISPANIC OR LATINO	0.8977	NA	NA	NA	Infiltrating Ductal Carcinoma	No	No	C50.9	8500/3	C50.9	Negative	2010	NA	Post	NA	Fine needle aspiration biopsy	NA	543	FALSE	IDC	14.16	LIVING	Negative	Right Upper Outer Quadrant	YES	Positive	70-79%	WHITE	1	Primary
TCGA-AR-A1AU	Lum	BRCA_LumA	22.46	Low	No	39	No	M0	Yes	N2	III	Stage IIIA	T1-T2	T2	94.22	0	94.22	LIVING	NOT HISPANIC OR LATINO	0.2156	Negative	Yes	2	Infiltrating Ductal Carcinoma	No	No	C50.9	8500/3	C50.9	Equivocal	2007	YES	Pre	NA	Core needle biopsy	NA	14	TRUE	IDC	94.22	LIVING	Negative	Right Upper Inner Quadrant|Right Upper Outer Quadrant	NO	Positive	70-79%	WHITE	1	Primary
TCGA-OL-A66J	Lum	BRCA_LumA	40.11	Low	1	80	NA	MX	Neg	N0	I	Stage I	T1-T2	T1c	65.57	0	65.57	LIVING	NOT HISPANIC OR LATINO	0.0664	Negative	NA	NA	Infiltrating Lobular Carcinoma	No	No	C50.9	8520/3	C50.9	NA	2008	YES	Post	NA	Core needle biopsy	NA	44	TRUE	ILC	65.57	LIVING	Negative	Right Upper Outer Quadrant	NO	Positive	50-59%	WHITE	1	Primary
TCGA-EW-A3E8	NA	NA	18.1	Low	1	60	NA	MX	Neg	N0	II	Stage IIB	T3-T4	T3	34	0	34	LIVING	HISPANIC OR LATINO	0.0997	NA	NA	NA	Infiltrating Lobular Carcinoma	No	No	C50.9	8520/3	C50.9	Negative	2011	YES	NA	NA	Core needle biopsy	NA	64	TRUE	ILC	34	LIVING	Negative	Left|Left Upper Outer Quadrant	YES	Negative	NA	WHITE	1	Primary
TCGA-C8-A12M	Lum	BRCA_LumB	117.8	High	1	70	No	M0	Neg	N0 (i-)	II	Stage IIA	T1-T2	T2	11.76	0	11.76	LIVING	NOT HISPANIC OR LATINO	0.4491	NA	NA	NA	Infiltrating Ductal Carcinoma	No	No	C50.9	8500/3	C50.9	Negative	2010	NA	Post	NA	Other method, specify:	NA	45	TRUE	IDC	11.76	LIVING	Negative	Left	YES	Negative	NA	ASIAN	1	Primary
TCGA-A7-A3J0	NA	NA	91.12	High	1	62	No	M0	Neg	N0	II	Stage IIA	T1-T2	T2	10.28	0	10.28	LIVING	NOT HISPANIC OR LATINO	0.224	NA	Yes	1	Mucinous Carcinoma	No	No	C50.9	8480/3	C50.9	Negative	2011	YES	Post	NO	Core needle biopsy	NO	24	FALSE	IMMC	10.28	LIVING	Negative	Right	YES	Positive	90-99%	WHITE	1	Primary
TCGA-D8-A1XB	Lum	BRCA_LumA	62.1	High	1	62	No	M0	Yes	N1a	II	Stage IIB	T1-T2	T2	18.13	0	18.13	LIVING	NOT HISPANIC OR LATINO	0.217	NA	Yes	1	Infiltrating Ductal Carcinoma	No	No	C50.9	8500/3	C50.9	Negative	2010	YES	Post	NO	Core needle biopsy	NO	22	FALSE	IDC	18.13	LIVING	Negative	Right Upper Outer Quadrant	YES	Positive	NA	WHITE	1	Primary
TCGA-BH-A18U	Lum	BRCA_LumB	42.37	High	1	72	No	M0	Yes	N2a	III	Stage IIIA	T1-T2	T2	NA	NA	51.35	DECEASED	NOT HISPANIC OR LATINO	0.6182	NA	Yes	3	Infiltrating Ductal Carcinoma	No	No	C50.4	8500/3	C50.4	Positive	2003	YES	Post	NA	Core needle biopsy	NA	61	TRUE	IDC	51.35	DECEASED	Negative	Left	NO	Positive	NA	WHITE	1	Primary
TCGA-E2-A572	NA	NA	10.98	Low	1	72	No	M0	Yes	N2	III	Stage IIIA	T1-T2	T2	39.68	0	39.68	LIVING	NOT HISPANIC OR LATINO	NA	Negative	NA	NA	Infiltrating Ductal Carcinoma	No	Yes	C50.9	8500/3	C50.9	Equivocal	2011	YES	Post	NA	Core needle biopsy	YES	NA	TRUE	IDC	39.68	LIVING	Negative	Left	NO	Positive	NA	BLACK OR AFRICAN AMERICAN	1	Primary
TCGA-D8-A1JD	Lum	BRCA_LumB	26.41	Low	No	41	No	M0	Yes	N1a	II	Stage IIB	T1-T2	T2	18.13	0	18.13	LIVING	NOT HISPANIC OR LATINO	0.4688	NA	Yes	1	Infiltrating Ductal Carcinoma	No	No	C50.9	8500/3	C50.9	Negative	2010	NA	Pre	NA	Core needle biopsy	NA	63	FALSE	IDC	18.13	LIVING	Negative	Left Upper Outer Quadrant	YES	Positive	NA	WHITE	1	Primary
TCGA-EW-A1J6	Lum	BRCA_LumB	91.17	High	1	70	No	M0	Neg	N0 (i-)	I	Stage I	T1-T2	T1c	28.75	0	28.75	LIVING	HISPANIC OR LATINO	0.9022	NA	NA	NA	Infiltrating Ductal Carcinoma	No	No	C50.9	8500/3	C50.9	Negative	2009	YES	Post	NO	Core needle biopsy	YES	28	TRUE	IDC	28.75	LIVING	Negative	Right Upper Inner Quadrant	NO	Positive	90-99%	WHITE	1	Primary
TCGA-A8-A06Z	Lum	BRCA_LumB	61.38	High	1	84	No	M0	Neg	N0	II	Stage IIB	T3-T4	T3	1.02	0	1.02	LIVING	NA	0.7074	Negative	Yes	1	Infiltrating Ductal Carcinoma	No	No	C50.9	8500/3	C50.9	Negative	2007	NA	Post	NA	NA	NA	44	FALSE	IDC	1.02	LIVING	NA	Right Upper Outer Quadrant	NO	Positive	NA	NA	1	Primary
TCGA-E2-A14W	NA	NA	48.33	High	1	78	No	M0	Neg	N0	II	Stage IIA	T1-T2	T2	32	0	32	LIVING	NOT HISPANIC OR LATINO	0.3133	Positive	NA	NA	Infiltrating Ductal Carcinoma	No	No	C50.9	8500/3	C50.9	NA	2008	YES	NA	NO	Tumor resection	NO	64	FALSE	IDC	32	LIVING	Negative	Left Upper Outer Quadrant	NO	Positive	NA	WHITE	1	Primary
TCGA-AN-A0XL	Lum	BRCA_LumA	55.93	High	1	61	No	M0	Neg	N0	II	Stage IIA	T1-T2	T2	5.35	0	5.35	LIVING	NOT HISPANIC OR LATINO	0.3332	NA	Yes	1	Infiltrating Ductal Carcinoma	No	No	C50.9	8500/3	C50.9	Negative	2010	YES	Post	NO	Tumor resection	NA	19	TRUE	IDC	5.35	LIVING	Negative	Left Upper Outer Quadrant	NO	Positive	NA	WHITE	1	Primary
TCGA-E2-A155	Lum	BRCA_LumB	95.25	High	1	58	No	M0	Yes	N1a	II	Stage IIB	T1-T2	T2	21.02	0	21.02	LIVING	NOT HISPANIC OR LATINO	0.2209	NA	NA	NA	Infiltrating Ductal Carcinoma	No	No	C50.9	8500/3	C50.9	Negative	2009	YES	Post	NO	Tumor resection	NO	38	FALSE	IDC	21.02	LIVING	Negative	Left Upper Inner Quadrant|Left Lower Inner Quadrant	NO	Negative	NA	WHITE	1	Primary
TCGA-A8-A097	Lum	BRCA_LumA	49.7	High	1	65	No	M0	Yes	N1	II	Stage IIB	T1-T2	T2	11.99	0	11.99	LIVING	NA	0.3867	Positive	Yes	2	Infiltrating Ductal Carcinoma	No	No	C50.9	8500/3	C50.9	Positive	2009	NA	Post	NA	NA	NA	85	FALSE	IDC	11.99	LIVING	Negative	Left	NO	Positive	NA	NA	1	Primary
TCGA-A1-A0SD	Lum	BRCA_LumA	37.88	Low	1	59	No	M0	Neg	N0	II	Stage IIA	T1-T2	T2	14.36	0	14.36	LIVING	NOT HISPANIC OR LATINO	0.2474	NA	NA	NA	Infiltrating Ductal Carcinoma	No	No	C50.9	8500/3	C50.9	Negative	2005	YES	NA	NA	Core needle biopsy	NA	24	TRUE	IDC	14.36	LIVING	Positive	Left	NO	Positive	90-99%	WHITE	1	Primary
TCGA-E2-A10C	Lum	BRCA_LumB	53.12	High	1	54	No	M0	Yes	N1a	II	Stage IIB	T1-T2	T2	40.08	0	40.08	LIVING	NOT HISPANIC OR LATINO	0.5337	NA	Yes	1	Infiltrating Ductal Carcinoma	No	No	C50.9	8500/3	C50.9	Negative	2008	NA	Post	NA	Core needle biopsy	NO	249	FALSE	IDC	40.08	LIVING	Negative	Left Upper Outer Quadrant	NO	Positive	NA	WHITE	1	Primary
TCGA-D8-A1Y3	Lum	BRCA_LumB	15.8	Low	1	61	NA	MX	Yes	N2a	III	Stage IIIA	T1-T2	T2	14.13	0	14.13	LIVING	NOT HISPANIC OR LATINO	0.612	Negative	Yes	2	Infiltrating Ductal Carcinoma	No	No	C50.9	8500/3	C50.9	Indeterminate	2011	YES	Post	NO	Fine needle aspiration biopsy	NA	37	FALSE	IDC	14.13	LIVING	Negative	Right Upper Outer Quadrant	YES	Positive	NA	WHITE	1	Primary
TCGA-4H-AAAK	Lum	BRCA_LumA	20.87	Low	No	50	No	M0	Yes	N2a	III	Stage IIIA	T1-T2	T2	11.43	0	11.43	LIVING	NOT HISPANIC OR LATINO	0.2364	NA	Yes	2	Infiltrating Lobular Carcinoma	No	No	C50.9	8520/3	C50.9	Equivocal	2013	YES	Post	NA	Core needle biopsy	NO	NA	TRUE	ILC	11.43	LIVING	Negative	Left|Left Upper Outer Quadrant	YES	Positive	70-79%	WHITE	1	Primary
TCGA-AR-A2LE	Lum	BRCA_LumA	68.1	High	1	69	No	M0	Neg	N0	I	Stage I	T1-T2	T1	138.07	Recurred/Progressed	166.29	LIVING	NOT HISPANIC OR LATINO	0.0725	NA	NA	NA	Infiltrating Lobular Carcinoma	No	No	C50.9	8520/3	C50.9	NA	2001	YES	Post	NO	Core needle biopsy	YES	212	TRUE	ILC	166.29	LIVING	Negative	Right	NO	Negative	NA	WHITE	1	Primary
TCGA-A7-A426	NA	NA	20.83	Low	No	50	NA	MX	Yes	N3a	III	Stage IIIC	T3-T4	T3	11.96	0	11.96	LIVING	NOT HISPANIC OR LATINO	0.1708	NA	NA	NA	Infiltrating Lobular Carcinoma	No	Yes	C50.9	8520/3	C50.9	Negative	2012	YES	Pre	NA	Core needle biopsy	YES	27	FALSE	ILC	11.96	LIVING	Negative	Right	YES	Positive	70-79%	WHITE	1	Primary
TCGA-B6-A0RI	Lum	BRCA_LumA	44.18	High	No	44	No	M0	Yes	N1b	III	Stage IIIB	T3-T4	T4b	36.14	Recurred/Progressed	234.1	LIVING	NOT HISPANIC OR LATINO	0.0928	NA	NA	NA	Infiltrating Ductal Carcinoma	No	No	C50.9	8500/3	C50.9	NA	1992	NA	NA	NA	Other method, specify:	NO	14	TRUE	IDC	234.1	LIVING	Negative	Right Upper Outer Quadrant|Right	NO	Positive	NA	WHITE	1	Primary
TCGA-A8-A06N	Lum	BRCA_LumB	170.73	High	1	66	No	M0	Neg	N0	III	Stage IIIB	T3-T4	T4b	0	0	0	LIVING	NA	0.5584	Negative	No	0	Infiltrating Ductal Carcinoma	No	No	C50.9	8500/3	C50.9	Negative	2009	NA	Post	NA	NA	NA	26	FALSE	IDC	0	LIVING	Negative	Left	NO	Negative	NA	NA	1	Primary
TCGA-D8-A4Z1	Lum	BRCA_LumA	11.57	Low	1	68	No	M0	Neg	N0	I	Stage IA	T1-T2	T1c	21.65	0	21.65	LIVING	NOT HISPANIC OR LATINO	0.0031	NA	Yes	1	Infiltrating Lobular Carcinoma	No	No	C50.9	8520/3	C50.9	Negative	2012	YES	Post	NA	Core needle biopsy	NO	8	FALSE	ILC	21.65	LIVING	Negative	Right|Right Upper Inner Quadrant	YES	Positive	10-19%	WHITE	1	Primary
TCGA-BH-A0AU	Lum	BRCA_LumB	37.14	Low	No	45	No	M0	Neg	N0	II	Stage IIA	T1-T2	T2	62.88	0	62.88	LIVING	NOT HISPANIC OR LATINO	0.4255	Negative	NA	NA	Infiltrating Ductal Carcinoma	No	No	C50.9	8500/3	C50.9	Positive	2008	YES	Pre	NO	Core needle biopsy	NA	14	TRUE	IDC	62.88	LIVING	Negative	Left Upper Inner Quadrant	NO	Positive	NA	WHITE	1	Primary
TCGA-A2-A04N	Lum	BRCA_LumA	54.91	High	1	66	No	M0	Neg	N0 (i-)	I	Stage IA	T1-T2	T1c	143.04	0	143.04	LIVING	HISPANIC OR LATINO	0.0862	Negative	NA	NA	Infiltrating Ductal Carcinoma	No	No	C50.9	8500/3	C50.9	NA	2002	NA	Post	NA	Fine needle aspiration biopsy	YES	32	TRUE	IDC	143.04	LIVING	Negative	Right	NO	Positive	NA	WHITE	1	Primary
TCGA-A2-A4S2	Lum	BRCA_LumA	23.81	Low	1	62	No	M0	Yes	N2	III	Stage IIIA	T3-T4	T3	21.12	0	21.12	LIVING	NOT HISPANIC OR LATINO	0.328	NA	Yes	1	Infiltrating Lobular Carcinoma	No	No	C50.9	8524/3	C50.9	Negative	2012	YES	Post	NA	Core needle biopsy	NO	30	TRUE	ILC	21.12	LIVING	Negative	Right	YES	Positive	90-99%	WHITE	1	Primary
TCGA-A2-A1FZ	Lum	BRCA_LumA	79.46	High	1	63	No	M0	Neg	N0 (i-)	II	Stage IIA	T1-T2	T2	22.44	0	22.44	LIVING	NOT HISPANIC OR LATINO	0.1009	NA	NA	NA	Infiltrating Ductal Carcinoma	No	No	C50.9	8500/3	C50.9	Negative	2010	YES	Post	NO	Core needle biopsy	YES	23	TRUE	IDC	22.44	LIVING	Negative	Right	YES	Positive	90-99%	WHITE	1	Primary
TCGA-A7-A4SC	NA	NA	64.59	High	1	62	NA	MX	Neg	N0	II	Stage IIB	T3-T4	T3	14.65	0	14.65	LIVING	NOT HISPANIC OR LATINO	NA	Negative	Yes	3	Infiltrating Lobular Carcinoma	No	No	C50.9	8520/3	C50.9	Equivocal	2012	YES	Post	NA	Core needle biopsy	YES	32	FALSE	ILC	14.65	LIVING	Negative	Right Upper Outer Quadrant	YES	Negative	NA	WHITE	1	Primary
TCGA-E2-A14V	NonLum	BRCA_Her2	12.35	Low	1	53	No	M0	Yes	N1	II	Stage IIB	T1-T2	T2	34.23	0	34.23	LIVING	NOT HISPANIC OR LATINO	0.38	NA	Yes	3	Infiltrating Ductal Carcinoma	No	No	C50.9	8500/3	C50.9	Positive	2008	YES	Post	NO	Tumor resection	NO	54	FALSE	IDC	34.23	LIVING	Negative	Left Lower Inner Quadrant	NO	Positive	NA	WHITE	1	Primary
TCGA-LD-A66U	Lum	BRCA_LumA	11.05	Low	No	44	NA	MX	Yes	N1mi	II	Stage IIB	T1-T2	T2	21.22	0	21.22	LIVING	NOT HISPANIC OR LATINO	0.2001	NA	NA	NA	Infiltrating Lobular Carcinoma	No	No	C50.9	8520/3	C50.9	Negative	2012	YES	NA	NA	Core needle biopsy	NO	NA	TRUE	ILC	21.22	LIVING	Negative	Right Upper Outer Quadrant	YES	Positive	90-99%	WHITE	1	Primary
TCGA-BH-A0GY	Lum	BRCA_LumA	15.36	Low	1	67	No	M0	Yes	N1	II	Stage IIA	T1-T2	T2	30.32	0	30.32	LIVING	NA	0.2656	NA	Yes	1	Infiltrating Ductal Carcinoma	No	No	C50.9	8500/3	C50.9	Negative	2008	NA	Post	NA	Core needle biopsy	NO	41	TRUE	IDC	30.32	LIVING	Negative	Left Lower Outer Quadrant|Left	NO	Positive	90-99%	WHITE	1	Primary
TCGA-BH-A0B8	NA	NA	95.97	High	1	64	No	M0	Neg	N0 (i-)	I	Stage I	T1-T2	T1b	51.54	0	51.54	LIVING	NA	NA	Negative	Yes	2	Infiltrating Ductal Carcinoma	No	No	C50.9	8500/3	C50.9	Equivocal	2006	NA	Post	NA	Core needle biopsy	NO	32	TRUE	IDC	51.54	LIVING	Negative	Right Upper Inner Quadrant|Right	NO	Positive	30-39%	WHITE	1	Primary
TCGA-A8-A09M	Lum	BRCA_LumB	70.74	High	1	75	No	M0	Yes	N3a	III	Stage IIIC	T1-T2	T2	33.05	0	33.05	LIVING	NA	0.4565	Negative	Yes	1	Infiltrating Ductal Carcinoma	No	No	C50.9	8500/3	C50.9	Negative	2009	NA	Post	NA	NA	NA	68	FALSE	IDC	33.05	LIVING	Negative	Right Lower Outer Quadrant	NO	Positive	NA	NA	1	Primary
TCGA-EW-A1PC	NA	NA	22.2	Low	1	66	NA	MX	Neg	N0 (i-)	II	Stage IIB	T3-T4	T3	6.14	0	6.14	LIVING	NOT HISPANIC OR LATINO	0.59	NA	Yes	1	Infiltrating Ductal Carcinoma	No	No	C50.9	8500/3	C50.9	Negative	2011	YES	Post	NO	Core needle biopsy	YES	85	TRUE	IDC	6.14	LIVING	Negative	Left	NO	Positive	50-59%	BLACK OR AFRICAN AMERICAN	1	Primary
TCGA-B6-A0X7	Lum	BRCA_LumA	44.55	High	1	62	NA	MX	NA	NX	NA	Stage X	T1-T2	T1c	36.27	Recurred/Progressed	58.51	DECEASED	NOT HISPANIC OR LATINO	0.1698	NA	NA	NA	Mixed Histology (please specify)	No	No	C50.9	8500/3	C50.9	NA	1994	NA	Post	NA	Excisional Biopsy	NO	13	TRUE	IDC	58.51	DECEASED	NA	Right	NO	Positive	NA	WHITE	1	Primary
TCGA-AO-A03T	NonLum	BRCA_Normal	12.93	Low	No	42	No	M0	Yes	N1a	II	Stage IIB	T1-T2	T2	69.78	0	69.78	LIVING	NOT HISPANIC OR LATINO	0.2679	NA	No	0	Infiltrating Ductal Carcinoma	No	No	C50.9	8500/3	C50.9	Negative	2007	NA	Pre	NA	Core needle biopsy	NO	68	TRUE	IDC	69.78	LIVING	Negative	Left Upper Outer Quadrant|Left	NO	Positive	60-69%	WHITE	1	Primary
TCGA-A8-A09V	Lum	BRCA_LumA	39.34	Low	1	51	No	M0	Neg	N0	II	Stage IIA	T1-T2	T2	15.01	0	15.01	LIVING	NA	0.0703	Negative	No	0	Infiltrating Lobular Carcinoma	No	No	C50.9	8520/3	C50.9	Negative	2009	NA	Pre	NA	NA	NA	20	FALSE	ILC	15.01	LIVING	Negative	Right Upper Inner Quadrant	NO	Positive	NA	NA	1	Primary
TCGA-D8-A1JJ	Lum	BRCA_LumB	51.88	High	1	54	No	M0	Neg	N0	II	Stage IIA	T1-T2	T2	20.07	0	20.07	LIVING	NOT HISPANIC OR LATINO	0.4374	NA	Yes	1	Infiltrating Ductal Carcinoma	No	No	C50.9	8500/3	C50.9	Negative	2010	YES	Post	NA	Core needle biopsy	NA	48	FALSE	IDC	20.07	LIVING	Negative	Right Upper Inner Quadrant	YES	Positive	NA	WHITE	1	Primary
TCGA-A8-A09B	Lum	BRCA_LumA	95.12	High	1	58	No	M0	Yes	N1a	III	Stage IIIB	T3-T4	T4b	11.99	0	11.99	LIVING	NA	0.5104	Negative	NA	NA	Infiltrating Ductal Carcinoma	No	No	C50.9	8500/3	C50.9	Negative	2009	NA	Post	NA	NA	NA	25	FALSE	IDC	11.99	LIVING	Negative	Left	NO	Positive	NA	NA	1	Primary
TCGA-MS-A51U	NA	NA	14.72	Low	No	44	No	M0	Yes	N1	II	Stage IIB	T1-T2	T2	22.37	0	22.37	LIVING	NOT HISPANIC OR LATINO	0.1797	Negative	NA	NA	Infiltrating Lobular Carcinoma	No	No	C50.9	8520/3	C50.9	Negative	2012	YES	NA	NO	NA	NA	11	TRUE	ILC	22.37	LIVING	Negative	Left Upper Outer Quadrant|Left Lower Outer Quadrant|Left	YES	Positive	20-29%	WHITE	1	Primary
TCGA-AC-A2FK	NonLum	BRCA_Normal	4.44	Low	No	45	No	M0	Yes	N3a	III	Stage IIIC	T1-T2	T2	87.06	0	87.06	LIVING	HISPANIC OR LATINO	0	Negative	NA	NA	Infiltrating Lobular Carcinoma	No	No	C50.9	8520/3	C50.9	NA	2006	YES	NA	NO	Core needle biopsy	NA	NA	FALSE	ILC	87.06	LIVING	Negative	Left Upper Outer Quadrant	NO	Positive	90-99%	WHITE	1	Primary
TCGA-A7-A26H	Lum	BRCA_LumA	72.57	High	1	72	No	M0	Yes	N1a	II	Stage IIA	T1-T2	T1	10.22	Recurred/Progressed	23.78	LIVING	NOT HISPANIC OR LATINO	0.2219	Positive	Yes	2	Infiltrating Ductal Carcinoma	No	Yes	C50.9	8500/3	C50.9	Equivocal	2011	YES	Post	NO	Core needle biopsy	NO	69	FALSE	IDC	23.78	LIVING	Negative	Left	YES	Negative	NA	WHITE	1	Primary
TCGA-E2-A15F	Lum	BRCA_LumA	118.7	High	1	64	No	M0	Neg	N0	I	Stage I	T1-T2	T1c	21.62	0	21.62	LIVING	NOT HISPANIC OR LATINO	0.2419	NA	Yes	1	Infiltrating Ductal Carcinoma	No	No	C50.9	8500/3	C50.9	Negative	2009	YES	Post	NO	Tumor resection	NO	19	FALSE	IDC	21.62	LIVING	Negative	Left Upper Outer Quadrant	NO	Positive	90-99%	WHITE	1	Primary
TCGA-AN-A03Y	Lum	BRCA_LumB	58.44	High	1	66	No	M0	Neg	N0	II	Stage IIA	T1-T2	T2	0.33	0	0.33	LIVING	NOT HISPANIC OR LATINO	0.3773	NA	No	0	Infiltrating Ductal Carcinoma	No	No	C50.9	8500/3	C50.9	Negative	2010	NA	Post	NA	Tumor resection	NO	21	TRUE	IDC	0.33	LIVING	Negative	Left Upper Outer Quadrant	NO	Positive	NA	WHITE	1	Primary
TCGA-BH-A0DQ	Lum	BRCA_LumA	21.96	Low	No	42	No	M0	Yes	N1	II	Stage IIB	T1-T2	T2	3.22	0	3.22	LIVING	NA	0.2833	NA	No	0	Infiltrating Ductal Carcinoma	No	No	C50.9	8500/3	C50.9	Negative	2009	NA	Pre	NA	Core needle biopsy	NO	21	TRUE	IDC	3.22	LIVING	Negative	Right Upper Inner Quadrant|Right	NO	Positive	70-79%	WHITE	1	Primary
TCGA-AO-A125	Lum	BRCA_LumA	129.98	High	1	72	No	M0	Neg	N0 (i-)	II	Stage IIA	T1-T2	T2	113.53	0	113.53	LIVING	NOT HISPANIC OR LATINO	0.1154	Negative	No	0	Other, specify	No	No	C50.9	8050/3	C50.9	Negative	2002	NA	Post	NA	Core needle biopsy	YES	31	TRUE	SPC	113.53	LIVING	Negative	Left Upper Inner Quadrant|Left Upper Outer Quadrant|Left	NO	Positive	90-99%	BLACK OR AFRICAN AMERICAN	1	Primary
TCGA-EW-A1P0	Lum	BRCA_LumB	33.95	Low	1	55	NA	MX	Yes	N1b	II	Stage IIB	T1-T2	T2	35.94	Recurred/Progressed	41.1	LIVING	NOT HISPANIC OR LATINO	0.2439	NA	NA	NA	Other, specify	No	No	C50.9	8523/3	C50.9	Negative	2008	YES	Post	YES	Core needle biopsy	NO	22	TRUE	IDC	41.1	LIVING	Negative	Left Upper Outer Quadrant	NO	Negative	<10%	WHITE	1	Primary
TCGA-A8-A083	Lum	BRCA_LumA	190.09	High	1	67	No	M0	Neg	N0	II	Stage IIB	T3-T4	T3	0	0	0	LIVING	NA	0.1819	Negative	Yes	1	Infiltrating Ductal Carcinoma	No	No	C50.9	8500/3	C50.9	Negative	2008	NA	Post	NA	NA	NA	29	FALSE	IDC	0	LIVING	Negative	Left	NO	Positive	NA	NA	1	Primary
TCGA-A8-A07Z	Lum	BRCA_LumA	59.11	High	1	85	No	M0	Neg	N0	II	Stage IIA	T1-T2	T2	45.04	0	45.04	LIVING	NA	0.8203	Negative	NA	NA	Infiltrating Ductal Carcinoma	No	No	C50.9	8500/3	C50.9	Negative	2008	NA	Post	NA	NA	NA	19	FALSE	IDC	45.04	LIVING	Negative	Left	NO	Positive	NA	NA	1	Primary
TCGA-D8-A1X5	Lum	BRCA_LumB	106.18	High	1	81	NA	MX	Yes	N3a	III	Stage IIIC	T1-T2	T2	18.56	0	18.56	LIVING	NOT HISPANIC OR LATINO	0.631	NA	Yes	3	Infiltrating Ductal Carcinoma	No	No	C50.9	8500/3	C50.9	Positive	2010	YES	Post	NO	Fine needle aspiration biopsy	NA	31	FALSE	IDC	18.56	LIVING	Negative	Right Upper Outer Quadrant|Right Lower Inner Quadrant|Right Lower Outer Quadrant	YES	Positive	NA	WHITE	1	Primary
TCGA-BH-A42V	Lum	BRCA_LumA	6.92	Low	No	41	No	M0	Yes	N1mi	I	Stage IB	T1-T2	T1c	20.86	0	20.86	LIVING	NOT HISPANIC OR LATINO	0.0894	NA	NA	NA	Infiltrating Ductal Carcinoma	No	No	C50.9	8500/3	C50.9	Negative	2012	YES	Pre	NA	Core needle biopsy	NA	27	TRUE	IDC	20.86	LIVING	Positive	Left Lower Outer Quadrant	YES	Positive	NA	BLACK OR AFRICAN AMERICAN	1	Primary
TCGA-AO-A03P	Lum	BRCA_LumB	66.61	High	1	54	No	M0	Yes	N1	II	Stage IIB	T1-T2	T2	63.14	Recurred/Progressed	95.63	DECEASED	NOT HISPANIC OR LATINO	0.4219	NA	No	0	Infiltrating Ductal Carcinoma	No	No	C50.9	8500/3	C50.9	Negative	2003	NA	Post	NA	Core needle biopsy	YES	36	TRUE	IDC	95.63	DECEASED	Close	Right Upper Outer Quadrant|Right	NO	Positive	40-49%	BLACK OR AFRICAN AMERICAN	1	Primary
TCGA-B6-A0RV	Lum	BRCA_LumA	81.41	High	No	42	No	M0	Yes	N2	III	Stage IIIA	T3-T4	T3	169.38	0	169.38	LIVING	NOT HISPANIC OR LATINO	0.1644	NA	NA	NA	Mixed Histology (please specify)	No	No	C50.9	8522/3	C50.9	NA	1996	NA	NA	NA	Incisional Biopsy	NO	29	TRUE	MDLC	169.38	LIVING	Negative	Right	NO	Positive	NA	WHITE	1	Primary
TCGA-BH-A0W4	Lum	BRCA_LumA	18.86	Low	No	46	No	M0	Neg	N0 (i-)	II	Stage IIA	T1-T2	T2	24.93	0	24.93	LIVING	NOT HISPANIC OR LATINO	0.0207	NA	NA	NA	Infiltrating Ductal Carcinoma	No	No	C50.9	8500/3	C50.9	Negative	2010	NA	NA	NA	Core needle biopsy	NA	25	TRUE	IDC	24.93	LIVING	NA	Left Upper Outer Quadrant	NO	Positive	NA	WHITE	1	Primary
TCGA-E2-A15P	Lum	BRCA_LumA	67.27	High	1	61	No	M0	Neg	N0	I	Stage IA	T1-T2	T1c	19.55	0	19.55	LIVING	NOT HISPANIC OR LATINO	0.1936	NA	Yes	1	Infiltrating Ductal Carcinoma	No	No	C50.9	8500/3	C50.9	Negative	2010	YES	Post	NO	Tumor resection	NO	37	FALSE	IDC	19.55	LIVING	Negative	Right Upper Outer Quadrant	NO	Positive	NA	WHITE	1	Primary
TCGA-AO-A12C	NA	NA	18.88	Low	No	42	No	M0	Yes	N1a	II	Stage IIB	T1-T2	T2	77.92	0	77.92	LIVING	NOT HISPANIC OR LATINO	NA	Negative	Yes	3	Infiltrating Ductal Carcinoma	No	No	C50.9	8500/3	C50.9	Positive	2005	NA	Pre	NA	Core needle biopsy	NO	NA	TRUE	IDC	77.92	LIVING	Positive	Left Upper Outer Quadrant|Left	NO	Positive	40-49%	WHITE	1	Primary
TCGA-E2-A1BD	Lum	BRCA_LumA	51.84	High	1	53	No	M0	Neg	N0	II	Stage IIA	T1-T2	T2	37.22	0	37.22	LIVING	NOT HISPANIC OR LATINO	0.4632	Negative	Yes	2	Infiltrating Ductal Carcinoma	No	No	C50.9	8500/3	C50.9	Equivocal	2010	YES	Post	NO	Tumor resection	NO	23	TRUE	IDC	37.22	LIVING	Negative	Right Upper Outer Quadrant	NO	Positive	NA	WHITE	1	Primary
TCGA-AC-A3OD	Lum	BRCA_LumA	184.49	High	1	68	NA	MX	Yes	N1mi	II	Stage IIB	T1-T2	T2	14.82	0	14.82	LIVING	NOT HISPANIC OR LATINO	0.267	NA	Yes	1	Infiltrating Lobular Carcinoma	No	No	C50.9	8520/3	C50.9	Negative	2011	YES	Post	NO	Core needle biopsy	YES	91	FALSE	ILC	14.82	LIVING	Negative	Left	YES	Positive	90-99%	WHITE	1	Primary
TCGA-BH-A0HU	Lum	BRCA_LumB	33.39	Low	1	52	No	M0	Neg	N0 (i-)	I	Stage IA	T1-T2	T1c	12.88	0	12.88	LIVING	NA	0.3924	NA	Yes	1	Infiltrating Ductal Carcinoma	No	No	C50.9	8500/3	C50.9	Negative	2009	NA	Pre	NA	Core needle biopsy	NO	29	TRUE	IDC	12.88	LIVING	Negative	Right Upper Outer Quadrant|Right	NO	Positive	40-49%	WHITE	1	Primary
TCGA-E9-A1NI	Lum	BRCA_LumB	70.48	High	1	51	No	M0	Neg	N0	II	Stage IIA	T1-T2	T2	9.86	0	9.86	LIVING	NOT HISPANIC OR LATINO	0.3954	NA	NA	NA	Mixed Histology (please specify)	No	No	C50.9	8522/3	C50.9	Negative	2011	YES	Post	NO	Tumor resection	YES	121	TRUE	MDLC	9.86	LIVING	Negative	Left Upper Outer Quadrant	YES	Positive	NA	WHITE	1	Primary
TCGA-B6-A40B	Lum	BRCA_LumA	12.55	Low	1	76	No	M0	Neg	N0 (i-)	I	Stage I	T1-T2	T1b	103.55	0	103.55	LIVING	NOT HISPANIC OR LATINO	0.2049	NA	Yes	1	Infiltrating Lobular Carcinoma	No	No	C50.9	8520/3	C50.9	Negative	2005	YES	Post	NA	Core needle biopsy	YES	38	TRUE	ILC	103.55	LIVING	Negative	Left Upper Outer Quadrant	NO	Positive	90-99%	WHITE	1	Primary
TCGA-AR-A2LK	Lum	BRCA_LumB	130.33	High	1	62	No	M0	Yes	N2	III	Stage III	T3-T4	T3	42.84	Recurred/Progressed	54.17	DECEASED	NOT HISPANIC OR LATINO	0.6563	Negative	Yes	1	Infiltrating Lobular Carcinoma	No	No	C50.9	8520/3	C50.9	Equivocal	2007	YES	Post	NO	Core needle biopsy	NA	28	TRUE	ILC	54.17	DECEASED	Positive	Right Upper Outer Quadrant|Right Lower Outer Quadrant	NO	Positive	NA	WHITE	1	Primary
TCGA-BH-A0HQ	Lum	BRCA_LumA	59.04	High	1	56	No	M0	Neg	N0 (i+)	II	Stage IIA	T1-T2	T2	36.83	0	36.83	LIVING	NA	0.1281	NA	Yes	1	Infiltrating Ductal Carcinoma	No	No	C50.9	8500/3	C50.9	Negative	2007	NA	Post	NA	Core needle biopsy	YES	24	TRUE	IDC	36.83	LIVING	Negative	Left Upper Outer Quadrant|Left	NO	Positive	90-99%	WHITE	1	Primary
TCGA-BH-A0W3	Lum	BRCA_LumB	134.92	High	1	58	No	M0	Yes	N1a	II	Stage IIA	T1-T2	T1c	23.92	0	23.92	LIVING	NOT HISPANIC OR LATINO	0.1333	Negative	NA	NA	Infiltrating Ductal Carcinoma	No	No	C50.9	8500/3	C50.9	Equivocal	2010	NA	NA	NA	Core needle biopsy	NA	13	TRUE	IDC	23.92	LIVING	NA	Left Upper Inner Quadrant	NO	Positive	NA	WHITE	1	Primary
TCGA-E2-A15E	Lum	BRCA_LumA	12.05	Low	No	40	No	M0	Yes	N1a	II	Stage IIA	T1-T2	T1c	20.7	0	20.7	LIVING	NOT HISPANIC OR LATINO	0.3009	Positive	NA	NA	Infiltrating Ductal Carcinoma	No	No	C50.9	8500/3	C50.9	NA	2009	YES	Pre	NO	Tumor resection	NO	29	NA	BREAST	20.7	LIVING	Negative	Left	NO	Positive	NA	WHITE	2	Metastasis
TCGA-AR-A1AT	NA	NA	5.62	Low	1	62	No	M0	Neg	N0	II	Stage IIA	T1-T2	T2	NA	NA	41.79	DECEASED	NOT HISPANIC OR LATINO	NA	NA	Yes	3	Infiltrating Lobular Carcinoma	No	No	C50.9	8520/3	C50.9	Positive	2007	YES	Post	NA	Core needle biopsy	YES	21	TRUE	ILC	41.79	DECEASED	Negative	Left Upper Outer Quadrant	NO	Positive	<10%	WHITE	1	Primary
TCGA-LL-A50Y	Lum	BRCA_LumA	59.29	High	1	84	NA	MX	Neg	N0	II	Stage IIA	T1-T2	T2	25.03	0	25.03	LIVING	NOT HISPANIC OR LATINO	0.0849	Negative	Yes	2	Infiltrating Lobular Carcinoma	No	Yes	C50.9	8520/3	C50.9	Equivocal	2012	YES	Post	NA	Core needle biopsy	YES	25	FALSE	ILC	25.03	LIVING	Negative	Right Upper Outer Quadrant	YES	Positive	90-99%	WHITE	1	Primary
TCGA-B6-A0RM	Lum	BRCA_LumA	149.07	High	1	57	NA	MX	NA	NX	NA	Stage X	NA	TX	NA	NA	77.96	DECEASED	NOT HISPANIC OR LATINO	0.0804	NA	NA	NA	Infiltrating Ductal Carcinoma	No	No	C50.9	8500/3	C50.9	NA	1993	NA	NA	NA	Other method, specify:	NO	NA	TRUE	IDC	77.96	DECEASED	NA	Left	NO	Positive	NA	BLACK OR AFRICAN AMERICAN	1	Primary
TCGA-A8-A08L	NonLum	BRCA_Her2	8.3	Low	1	89	No	M0	Yes	N2a	III	Stage IIIA	T3-T4	T3	NA	NA	9.99	DECEASED	NA	0.5383	Negative	Yes	1	Infiltrating Ductal Carcinoma	No	No	C50.9	8500/3	C50.9	Negative	2008	NA	Post	NA	NA	NA	155	FALSE	IDC	9.99	DECEASED	Negative	Left	NO	Negative	NA	NA	1	Primary
TCGA-AC-A5XU	Lum	BRCA_LumA	57.05	High	1	74	NA	MX	Neg	N0 (i-)	II	Stage IIB	T3-T4	T3	14.95	0	14.95	LIVING	NOT HISPANIC OR LATINO	0.5906	NA	NA	NA	Infiltrating Ductal Carcinoma	No	No	C50.9	8500/3	C50.9	Negative	2013	YES	NA	NA	Core needle biopsy	NA	39	FALSE	IDC	14.95	LIVING	Negative	Left Upper Outer Quadrant	YES	Positive	60-69%	BLACK OR AFRICAN AMERICAN	1	Primary
TCGA-E2-A14O	Lum	BRCA_LumB	70.03	High	1	76	No	M0	Yes	N1a	III	Stage IIIA	T3-T4	T3	44.65	0	44.65	LIVING	NOT HISPANIC OR LATINO	0.7348	Negative	Yes	2	Infiltrating Ductal Carcinoma	No	No	C50.9	8500/3	C50.9	Equivocal	2008	YES	Post	NO	Tumor resection	NO	32	FALSE	IDC	44.65	LIVING	Negative	Left Upper Outer Quadrant	NO	Positive	NA	WHITE	1	Primary
TCGA-E2-A1LA	Lum	BRCA_LumA	41.88	High	1	59	No	M0	Yes	N1a	II	Stage IIA	T1-T2	T1c	24.57	0	24.57	LIVING	NOT HISPANIC OR LATINO	0.3391	Negative	Yes	2	Infiltrating Ductal Carcinoma	No	No	C50.9	8500/3	C50.9	Equivocal	2009	YES	Post	NO	Tumor resection	NO	60	FALSE	IDC	24.57	LIVING	Negative	Right Upper Inner Quadrant	NO	Positive	NA	NA	1	Primary
TCGA-AO-A0J7	Lum	BRCA_LumB	95.66	High	1	71	No	M0	Yes	N1	II	Stage IIB	T1-T2	T2	20.3	0	20.3	LIVING	NOT HISPANIC OR LATINO	0.7671	NA	Yes	1	Other, specify	No	No	C50.9	8523/3	C50.9	Negative	2009	NA	Post	NA	Core needle biopsy	NO	21	TRUE	IDC	20.3	LIVING	Negative	Left Upper Inner Quadrant|Left Lower Inner Quadrant|Left	NO	Positive	<10%	WHITE	1	Primary
TCGA-BH-A0HL	NA	NA	94.98	High	1	56	No	M0	Yes	N1a	II	Stage IIB	T1-T2	T2	2.37	0	2.37	LIVING	NA	NA	Negative	Yes	2	Infiltrating Ductal Carcinoma	No	No	C50.9	8503/3	C50.9	Equivocal	2009	NA	Post	NA	Core needle biopsy	NO	30	TRUE	IDC	2.37	LIVING	Negative	Right Lower Inner Quadrant|Right Lower Outer Quadrant|Right	NO	Positive	40-49%	WHITE	1	Primary
TCGA-E2-A15O	Lum	BRCA_LumA	81.75	High	1	89	No	M0	NA	NX	I	Stage I	T1-T2	T1c	39.75	Recurred/Progressed	50.76	LIVING	NOT HISPANIC OR LATINO	0.2935	Negative	Yes	2	Infiltrating Ductal Carcinoma	No	Yes	C50.9	8500/3	C50.9	Equivocal	2010	NO	Post	NO	Tumor resection	NO	26	FALSE	IDC	50.76	LIVING	Negative	Left Upper Inner Quadrant	NO	Positive	NA	BLACK OR AFRICAN AMERICAN	1	Primary
TCGA-A8-A092	Lum	BRCA_LumB	17.44	Low	No	48	No	M0	Yes	N2a	III	Stage IIIA	T1-T2	T2	30.95	0	30.95	LIVING	NA	0.5728	Negative	Yes	1	Infiltrating Ductal Carcinoma	No	No	C50.9	8500/3	C50.9	Negative	2008	NA	Pre	NA	NA	NA	63	FALSE	IDC	30.95	LIVING	Negative	Left	NO	Positive	NA	NA	1	Primary
TCGA-LD-A74U	Lum	BRCA_LumA	38.26	Low	1	79	No	M0	Yes	N3a	III	Stage IIIC	T3-T4	T3	13.21	0	13.21	LIVING	NOT HISPANIC OR LATINO	0.0661	NA	NA	NA	Other, specify	No	Yes	C50.9	8524/3	C50.9	Negative	2013	YES	NA	NA	Core needle biopsy	NA	NA	TRUE	ILC	13.21	LIVING	Negative	Right	YES	Negative	<10%	WHITE	1	Primary
TCGA-AO-A1KQ	NA	NA	56.77	High	1	84	No	M0	Yes	N1	III	Stage IIIB	T3-T4	T4	61.83	0	61.83	LIVING	NOT HISPANIC OR LATINO	0.5026	NA	Yes	1	Infiltrating Ductal Carcinoma	No	No	C50.9	8500/3	C50.9	Negative	2006	YES	NA	NO	Core needle biopsy	NO	NA	TRUE	IDC	61.83	LIVING	Negative	Left Upper Inner Quadrant|Left Upper Outer Quadrant|Left Lower Inner Quadrant|Left	NO	Positive	80-89%	WHITE	1	Primary
TCGA-E2-A1IG	Lum	BRCA_LumA	31.25	Low	No	45	No	M0	Yes	N1mi	II	Stage IIB	T1-T2	T2	70.3	0	70.3	LIVING	NOT HISPANIC OR LATINO	0.1263	NA	NA	NA	Infiltrating Ductal Carcinoma	No	No	C50.9	8500/3	C50.9	Negative	2009	YES	Pre	NO	Tumor resection	NO	31	FALSE	IDC	70.3	LIVING	Negative	Right Upper Inner Quadrant	NO	Positive	NA	WHITE	1	Primary
TCGA-E2-A2P6	Lum	BRCA_LumA	82.41	High	1	77	No	M0	Yes	N1	II	Stage IIB	T1-T2	T2	34.53	0	34.53	LIVING	HISPANIC OR LATINO	0.1405	Negative	NA	NA	Infiltrating Lobular Carcinoma	No	No	C50.9	8520/3	C50.9	NA	2011	YES	Post	NO	Core needle biopsy	NO	93	TRUE	ILC	34.53	LIVING	Positive	Left Upper Outer Quadrant	NO	Positive	NA	NA	1	Primary
TCGA-OL-A5DA	Lum	BRCA_LumA	36.65	Low	1	61	NA	MX	Neg	N0	II	Stage IIA	T1-T2	T2	58.57	0	58.57	LIVING	NOT HISPANIC OR LATINO	0.2379	Negative	NA	NA	Infiltrating Lobular Carcinoma	No	No	C50.9	8520/3	C50.9	NA	2009	YES	Post	NA	Other method, specify:	NA	41	TRUE	ILC	58.57	LIVING	Negative	Right Upper Outer Quadrant	NO	Positive	60-69%	WHITE	1	Primary
TCGA-BH-A0C7	Lum	BRCA_LumB	105.15	High	No	48	No	M0	Yes	N1mi	II	Stage IIB	T1-T2	T2	90.9	0	90.9	LIVING	NOT HISPANIC OR LATINO	0.3045	Positive	NA	NA	Infiltrating Ductal Carcinoma	No	No	C50.9	8500/3	C50.9	NA	2006	YES	Pre	NO	Core needle biopsy	NA	24	TRUE	IDC	90.9	LIVING	Negative	Left	NO	Negative	NA	WHITE	1	Primary
TCGA-B6-A0IC	Lum	BRCA_LumA	145.46	High	1	90	NA	MX	NA	NX	NA	Stage X	T1-T2	T2	NA	NA	50.66	DECEASED	NOT HISPANIC OR LATINO	0.0787	NA	NA	NA	Other, specify	No	No	C50.9	8503/3	C50.9	NA	1992	NA	Post	NA	Fine needle aspiration biopsy	NO	35	TRUE	IDC	50.66	DECEASED	Negative	Right	NO	Positive	NA	WHITE	1	Primary
TCGA-A7-A6VX	Lum	BRCA_LumB	51.6	High	1	68	No	M0	Neg	N0	II	Stage IIA	T1-T2	T2	10.41	0	10.41	LIVING	NOT HISPANIC OR LATINO	0.6347	NA	Yes	1	Infiltrating Ductal Carcinoma	No	No	C50.9	8500/3	C50.9	Negative	2013	YES	Post	NA	Core needle biopsy	NO	NA	FALSE	IDC	10.41	LIVING	Negative	Left|Left Upper Outer Quadrant	YES	Positive	NA	BLACK OR AFRICAN AMERICAN	1	Primary
TCGA-D8-A1JB	Lum	BRCA_LumA	36.72	Low	1	54	No	M0	Yes	N1a	II	Stage IIB	T1-T2	T2	55.45	0	55.45	LIVING	NOT HISPANIC OR LATINO	0.0338	Positive	Yes	2	Infiltrating Ductal Carcinoma	No	No	C50.9	8500/3	C50.9	Equivocal	2010	YES	Post	NA	Fine needle aspiration biopsy	NO	18	FALSE	IDC	55.45	LIVING	Negative	Right Upper Outer Quadrant	YES	Positive	NA	WHITE	1	Primary
TCGA-D8-A1XG	Lum	BRCA_LumA	138.46	High	1	86	No	M0	Yes	N1a	III	Stage IIIB	T3-T4	T4b	14.72	0	14.72	LIVING	NOT HISPANIC OR LATINO	0.1533	NA	NA	NA	Infiltrating Ductal Carcinoma	No	No	C50.9	8500/3	C50.9	Negative	2010	YES	Post	NO	Other method, specify:	YES	19	FALSE	IDC	14.72	LIVING	Negative	Right Upper Inner Quadrant	YES	Negative	NA	WHITE	1	Primary
TCGA-BH-A0C0	Lum	BRCA_LumB	48.28	High	1	62	No	M0	Yes	N1a	II	Stage IIA	T1-T2	T1c	41.72	0	41.72	LIVING	NA	0.3023	Positive	Yes	2	Infiltrating Ductal Carcinoma	No	No	C50.9	8500/3	C50.9	Equivocal	2007	NA	Post	NA	Core needle biopsy	NO	59	TRUE	IDC	41.72	LIVING	Negative	Left Upper Outer Quadrant|Left	NO	Positive	60-69%	WHITE	1	Primary
TCGA-AR-A0TZ	Lum	BRCA_LumA	38.63	Low	No	43	Yes	M1	Yes	N2	NA	NA	T1-T2	T2	43.13	Recurred/Progressed	107.16	DECEASED	NOT HISPANIC OR LATINO	0.8185	Negative	Yes	2	Infiltrating Ductal Carcinoma	No	No	C50.9	8500/3	C50.9	Equivocal	2004	NA	Pre	NA	Core needle biopsy	NA	NA	TRUE	IDC	107.16	DECEASED	Negative	Left Upper Outer Quadrant	NO	Positive	NA	WHITE	1	Primary
TCGA-AR-A255	Lum	BRCA_LumA	49.82	High	1	62	No	M0	Neg	N0	I	Stage I	T1-T2	T1	70.99	0	70.99	LIVING	NOT HISPANIC OR LATINO	0.6568	NA	Yes	3	Infiltrating Ductal Carcinoma	No	No	C50.9	8500/3	C50.9	Positive	2007	YES	Post	NA	Core needle biopsy	YES	44	TRUE	IDC	70.99	LIVING	Negative	Right Lower Inner Quadrant	NO	Positive	NA	WHITE	1	Primary
TCGA-BH-A18N	Lum	BRCA_LumA	136.42	High	1	88	No	M0	Yes	N1b	II	Stage IIA	T1-T2	T2	NA	NA	37.71	DECEASED	NOT HISPANIC OR LATINO	0.1399	NA	NA	NA	Infiltrating Ductal Carcinoma	No	No	C50.9	8500/3	C50.9	Negative	2001	YES	NA	NO	Fine needle aspiration biopsy	NA	24	TRUE	IDC	37.71	DECEASED	Negative	Left	NO	Positive	NA	WHITE	1	Primary
TCGA-A8-A0AB	Lum	BRCA_LumA	121.47	High	1	54	No	M0	Neg	N0	II	Stage IIA	T1-T2	T2	17.02	0	17.02	LIVING	NA	0.2947	Positive	Yes	2	Infiltrating Lobular Carcinoma	No	No	C50.9	8520/3	C50.9	Positive	2009	NA	Post	NA	NA	NA	20	FALSE	ILC	17.02	LIVING	Negative	Left Upper Outer Quadrant	NO	Positive	NA	NA	1	Primary
TCGA-E2-A576	Lum	BRCA_LumA	52.2	High	1	69	NA	MX	Neg	N0	I	Stage IA	T1-T2	T1c	34.26	0	34.26	LIVING	NOT HISPANIC OR LATINO	0.3103	Negative	Yes	2	Infiltrating Lobular Carcinoma	No	No	C50.9	8520/3	C50.9	Equivocal	2011	YES	Post	NA	Fine needle aspiration biopsy	YES	NA	TRUE	ILC	34.26	LIVING	Negative	Left Upper Outer Quadrant	NO	Positive	NA	BLACK OR AFRICAN AMERICAN	1	Primary
TCGA-3C-AAAU	Lum	BRCA_LumA	13.7	Low	1	55	NA	MX	NA	NX	NA	Stage X	NA	TX	59.4	Recurred/Progressed	132.95	LIVING	NOT HISPANIC OR LATINO	0.7787	NA	NA	NA	Infiltrating Lobular Carcinoma	No	No	C50.9	8520/3	C50.9	Negative	2004	YES	Pre	NA	NA	YES	NA	TRUE	BRCA	132.95	LIVING	Negative	Left Lower Outer Quadrant	NO	Positive	50-59%	WHITE	1	Primary
TCGA-AO-A1KP	Lum	BRCA_LumB	73.55	High	1	77	No	M0	Yes	N1	II	Stage IIA	T1-T2	T1	97.01	0	97.01	LIVING	NOT HISPANIC OR LATINO	0.1817	Negative	Yes	1	Infiltrating Ductal Carcinoma	No	No	C50.9	8500/3	C50.9	Negative	2003	YES	Post	NO	Core needle biopsy	YES	14	TRUE	IDC	97.01	LIVING	Negative	Left Lower Inner Quadrant|Left Lower Outer Quadrant|Left	NO	Positive	40-49%	WHITE	1	Primary
TCGA-C8-A12U	Lum	BRCA_LumB	17.97	Low	No	46	No	M0	Yes	N1	II	Stage IIB	T1-T2	T2	12.65	0	12.65	LIVING	NOT HISPANIC OR LATINO	0.5344	NA	Yes	1	Infiltrating Ductal Carcinoma	No	No	C50.9	8500/3	C50.9	Negative	2010	YES	Pre	NO	Other method, specify:	NA	29	TRUE	IDC	12.65	LIVING	Negative	Right	YES	Positive	NA	ASIAN	1	Primary
TCGA-C8-A133	Lum	BRCA_LumA	39.98	Low	1	65	No	M0	Yes	N1	III	Stage IIIA	T3-T4	T3	0	0	0	LIVING	NOT HISPANIC OR LATINO	0.0053	NA	NA	NA	Other, specify	No	No	C50.9	8523/3	C50.9	NA	2010	YES	Post	NA	Other method, specify:	NA	18	TRUE	IDC	0	LIVING	Negative	Right	YES	Positive	NA	WHITE	1	Primary
TCGA-E2-A107	Lum	BRCA_LumA	47.34	High	1	54	No	M0	Yes	N2a	III	Stage IIIA	T3-T4	T3	34.4	0	34.4	LIVING	NOT HISPANIC OR LATINO	0.3303	Negative	Yes	2	Infiltrating Lobular Carcinoma	No	No	C50.9	8520/3	C50.9	Equivocal	2008	NA	Post	NA	Core needle biopsy	NO	21	FALSE	ILC	34.4	LIVING	Negative	Right Upper Inner Quadrant	NO	Negative	NA	WHITE	1	Primary
TCGA-A8-A08O	Lum	BRCA_LumA	24.2	Low	No	45	Yes	M1	Yes	N3a	IV	Stage IV	T1-T2	T2	25.03	Recurred/Progressed	30.98	LIVING	NA	0.6432	Negative	Yes	1	Infiltrating Ductal Carcinoma	No	No	C50.9	8500/3	C50.9	Negative	2008	NA	Pre	NA	NA	NA	20	FALSE	IDC	30.98	LIVING	Positive	Right	NO	Positive	NA	NA	1	Primary
TCGA-GM-A3NY	NA	NA	47.21	High	1	72	No	M0	Yes	N1a	II	Stage IIB	T1-T2	T2	38.17	0	38.17	LIVING	NOT HISPANIC OR LATINO	0.1117	NA	NA	NA	Infiltrating Lobular Carcinoma	No	No	C50.9	8520/3	C50.9	Negative	2009	YES	Post	NO	Core needle biopsy	NO	46	FALSE	ILC	38.17	LIVING	Negative	Left Upper Outer Quadrant	NO	Positive	20-29%	WHITE	1	Primary
TCGA-A7-A13H	NA	NA	44.07	High	1	61	NA	MX	Yes	N1a	II	Stage IIB	T1-T2	T2	26.12	Recurred/Progressed	29.53	LIVING	NOT HISPANIC OR LATINO	0.1215	Negative	Yes	2	Infiltrating Lobular Carcinoma	No	No	C50.9	8520/3	C50.9	Equivocal	2010	YES	Post	NO	Core needle biopsy	YES	18	FALSE	ILC	29.53	LIVING	Negative	Right	YES	Positive	30-39%	WHITE	1	Primary
TCGA-C8-A130	Lum	BRCA_LumB	22.43	Low	1	52	No	M0	Yes	N2	III	Stage IIIA	T3-T4	T3	12.16	0	12.16	LIVING	NOT HISPANIC OR LATINO	0.5081	NA	Yes	2	Infiltrating Ductal Carcinoma	No	No	C50.9	8500/3	C50.9	Equivocal	2010	YES	Pre	NO	Core needle biopsy	NA	21	TRUE	IDC	12.16	LIVING	Negative	Left	YES	Positive	NA	ASIAN	1	Primary
TCGA-AO-A1KS	Lum	BRCA_LumB	106.34	High	1	69	No	M0	Neg	N0 (i-)	II	Stage IIA	T1-T2	T2	11.5	0	11.5	LIVING	NOT HISPANIC OR LATINO	0.4859	Negative	Yes	2	Infiltrating Lobular Carcinoma	No	No	C50.9	8520/3	C50.9	Equivocal	2010	YES	Post	NO	Core needle biopsy	YES	29	TRUE	ILC	11.5	LIVING	Negative	Left Lower Inner Quadrant|Left Lower Outer Quadrant|Left	NO	Positive	90-99%	WHITE	1	Primary
TCGA-AR-A24Z	Lum	BRCA_LumB	148.6	High	1	57	No	M0	Neg	N0	II	Stage IIA	T1-T2	T2	98.59	0	98.59	LIVING	NA	0.5036	NA	NA	NA	Infiltrating Ductal Carcinoma	No	No	C50.9	8500/3	C50.9	Negative	2006	YES	Post	NA	Core needle biopsy	YES	26	TRUE	IDC	98.59	LIVING	Negative	Left Upper Outer Quadrant	NO	Positive	NA	WHITE	1	Primary
TCGA-E2-A14T	Lum	BRCA_LumA	55.89	High	1	52	No	M0	Neg	N0	II	Stage IIA	T1-T2	T2	75.92	0	75.92	LIVING	NOT HISPANIC OR LATINO	0.4914	Negative	Yes	1	Infiltrating Ductal Carcinoma	No	No	C50.9	8500/3	C50.9	Negative	2008	YES	Post	NO	Tumor resection	NO	24	FALSE	IDC	75.92	LIVING	Negative	Left Upper Inner Quadrant	NO	Positive	NA	WHITE	1	Primary
TCGA-AC-A6NO	Lum	BRCA_LumA	24	Low	No	43	NA	MX	Yes	N1a	II	Stage IIB	T1-T2	T2	1.68	0	1.68	LIVING	NOT HISPANIC OR LATINO	0.1481	NA	NA	NA	Infiltrating Ductal Carcinoma	No	No	C50.9	8500/3	C50.9	Negative	2011	YES	NA	NA	Fine needle aspiration biopsy	NO	NA	FALSE	IDC	1.68	LIVING	Negative	Right	YES	Positive	NA	BLACK OR AFRICAN AMERICAN	1	Primary
TCGA-E2-A154	Lum	BRCA_LumA	94.86	High	1	68	No	M0	Neg	N0	I	Stage I	T1-T2	T1c	19.42	0	19.42	LIVING	NOT HISPANIC OR LATINO	0.3826	NA	Yes	1	Infiltrating Ductal Carcinoma	No	No	C50.9	8500/3	C50.9	Negative	2009	YES	Post	NO	Tumor resection	NO	32	FALSE	IDC	19.42	LIVING	Negative	Left Upper Outer Quadrant	NO	Positive	90-99%	WHITE	1	Primary
TCGA-AR-A0U3	Lum	BRCA_LumA	123.66	High	1	59	No	M0	Yes	N1	II	Stage IIB	T1-T2	T2	134.03	0	134.03	LIVING	HISPANIC OR LATINO	0.5081	NA	Yes	1	Infiltrating Ductal Carcinoma	No	No	C50.9	8500/3	C50.9	Negative	2004	NA	Post	NA	Core needle biopsy	NO	26	TRUE	IDC	134.03	LIVING	Negative	Left Upper Inner Quadrant|Left Upper Outer Quadrant	NO	Positive	NA	WHITE	1	Primary
TCGA-AN-A0XT	Lum	BRCA_LumA	159.59	High	1	54	No	M0	Yes	N2	III	Stage IIIA	T1-T2	T2	0.33	0	0.33	LIVING	NOT HISPANIC OR LATINO	0.3076	NA	NA	NA	Infiltrating Ductal Carcinoma	No	No	C50.9	8500/3	C50.9	Negative	2010	YES	Post	NO	Tumor resection	NA	7	TRUE	IDC	0.33	LIVING	Negative	Left Upper Outer Quadrant	NO	Negative	NA	WHITE	1	Primary
TCGA-BH-A0W5	Lum	BRCA_LumA	52.14	High	1	77	No	M0	Yes	N1a	II	Stage IIA	T1-T2	T1c	42.31	0	42.31	LIVING	NOT HISPANIC OR LATINO	0.0719	NA	NA	NA	Infiltrating Ductal Carcinoma	No	No	C50.9	8500/3	C50.9	Equivocal	2008	NA	NA	NA	Core needle biopsy	NA	21	TRUE	IDC	42.31	LIVING	Negative	Left	NO	Positive	NA	WHITE	1	Primary
TCGA-C8-A1HO	Lum	BRCA_LumA	44.81	High	No	34	No	M0	Yes	N3	III	Stage IIIC	T3-T4	T3	12.32	0	12.32	LIVING	NOT HISPANIC OR LATINO	0.3198	NA	NA	NA	Infiltrating Ductal Carcinoma	No	No	C50.9	8500/3	C50.9	Negative	2010	NO	Pre	NA	Tumor resection	NA	16	TRUE	IDC	12.32	LIVING	Negative	Left Upper Inner Quadrant	YES	Positive	NA	ASIAN	1	Primary
TCGA-EW-A1P6	Lum	BRCA_LumA	91.62	High	1	64	No	M0	Yes	N1a	II	Stage IIB	T1-T2	T2	18.46	0	18.46	LIVING	HISPANIC OR LATINO	0.0919	NA	NA	NA	Infiltrating Ductal Carcinoma	No	No	C50.9	8500/3	C50.9	Negative	2010	YES	Post	NO	Core needle biopsy	YES	17	TRUE	IDC	18.46	LIVING	Close	Right Upper Outer Quadrant	NO	Positive	90-99%	WHITE	1	Primary
TCGA-E9-A54X	NA	NA	128.58	High	1	85	No	M0	Neg	N0 (i-)	I	Stage IA	T1-T2	T1b	23.88	0	23.88	LIVING	NOT HISPANIC OR LATINO	0.2207	NA	NA	NA	Mucinous Carcinoma	No	No	C50.9	8480/3	C50.9	Negative	2012	YES	Post	NA	Core needle biopsy	NO	24	TRUE	IMMC	23.88	LIVING	Negative	Left|Left Upper Outer Quadrant	YES	Positive	90-99%	WHITE	1	Primary
TCGA-E2-A15R	Lum	BRCA_LumA	114.83	High	1	64	No	M0	Yes	N1a	II	Stage IIA	T1-T2	T1c	56.9	0	56.9	LIVING	NOT HISPANIC OR LATINO	0.3571	Negative	Yes	2	Infiltrating Ductal Carcinoma	No	No	C50.9	8500/3	C50.9	Equivocal	2010	YES	Post	NO	Tumor resection	NO	30	FALSE	IDC	56.9	LIVING	Negative	Right Upper Outer Quadrant	NO	Positive	NA	WHITE	1	Primary
TCGA-BH-A0HA	Lum	BRCA_LumA	11.88	Low	No	31	No	M0	Neg	N0 (i-)	I	Stage I	T1-T2	T1c	52.92	0	52.92	LIVING	NOT HISPANIC OR LATINO	0.0838	Negative	NA	NA	Infiltrating Ductal Carcinoma	No	No	C50.9	8500/3	C50.9	NA	2008	YES	Pre	NO	Core needle biopsy	NA	229	TRUE	IDC	52.92	LIVING	Negative	Right	NO	Positive	NA	WHITE	1	Primary
TCGA-A8-A07F	Lum	BRCA_LumA	38.67	Low	1	65	No	M0	Yes	N1a	II	Stage IIB	T1-T2	T2	18.96	0	18.96	LIVING	NA	0.6103	Negative	Yes	1	Infiltrating Ductal Carcinoma	No	No	C50.9	8500/3	C50.9	Negative	2009	NA	Post	NA	NA	NA	23	FALSE	IDC	18.96	LIVING	Negative	Left Upper Outer Quadrant	NO	Positive	NA	NA	1	Primary
TCGA-E2-A156	Lum	BRCA_LumA	185.5	High	1	61	No	M0	Neg	N0	I	Stage I	T1-T2	T1c	23.85	0	23.85	LIVING	NOT HISPANIC OR LATINO	0.0482	NA	NA	NA	Infiltrating Ductal Carcinoma	No	No	C50.9	8500/3	C50.9	Negative	2009	YES	Post	NO	Tumor resection	NO	16	FALSE	IDC	23.85	LIVING	Negative	Left	NO	Positive	NA	WHITE	1	Primary
TCGA-E2-A1IE	Lum	BRCA_LumA	69.76	High	1	61	No	M0	Yes	N1	II	Stage IIB	T1-T2	T2	59.46	Recurred/Progressed	77.6	LIVING	NOT HISPANIC OR LATINO	0.2631	Negative	Yes	2	Infiltrating Ductal Carcinoma	No	No	C50.9	8500/3	C50.9	Equivocal	2008	YES	Post	NO	Tumor resection	NO	15	FALSE	IDC	77.6	LIVING	Negative	Right	NO	Positive	NA	WHITE	1	Primary
TCGA-A7-A0CJ	Lum	BRCA_LumB	86.08	High	1	57	No	M0	Neg	N0 (i-)	II	Stage IIA	T1-T2	T2	30.58	0	30.58	LIVING	NOT HISPANIC OR LATINO	0.5648	NA	Yes	1	Infiltrating Ductal Carcinoma	No	No	C50.9	8500/3	C50.9	Negative	2010	NA	Post	NA	Core needle biopsy	YES	37	FALSE	IDC	30.58	LIVING	Positive	Left	YES	Positive	70-79%	WHITE	1	Primary
TCGA-BH-A0DX	Lum	BRCA_LumA	68.67	High	1	62	No	M0	Neg	N0	I	Stage I	T1-T2	T1b	70.83	0	70.83	LIVING	NOT HISPANIC OR LATINO	0.1997	NA	NA	NA	Infiltrating Ductal Carcinoma	No	No	C50.9	8500/3	C50.9	Negative	2007	YES	Post	NO	Core needle biopsy	NA	50	TRUE	IDC	70.83	LIVING	Negative	Left Upper Inner Quadrant	NO	Positive	NA	WHITE	1	Primary
TCGA-LL-A5YN	Lum	BRCA_LumA	11.09	Low	No	46	No	M0	Neg	N0 (i-)	II	Stage IIA	T1-T2	T2	14.68	0	14.68	LIVING	NOT HISPANIC OR LATINO	0.1778	Positive	Yes	2	Infiltrating Ductal Carcinoma	No	No	C50.9	8500/3	C50.9	Equivocal	2013	YES	Post	NA	Core needle biopsy	NO	22	FALSE	IDC	14.68	LIVING	Negative	Right|Right Upper Inner Quadrant	YES	Positive	90-99%	BLACK OR AFRICAN AMERICAN	1	Primary
TCGA-C8-A274	Lum	BRCA_LumB	103.85	High	1	63	No	M0	Neg	N0	II	Stage IIA	T1-T2	T2	16.69	0	16.69	LIVING	NOT HISPANIC OR LATINO	0.4187	NA	Yes	1	Infiltrating Ductal Carcinoma	No	No	C50.9	8500/3	C50.9	Negative	2010	NO	Post	NA	Other method, specify:	NA	124	TRUE	IDC	16.69	LIVING	Negative	Right	YES	Positive	NA	ASIAN	1	Primary
TCGA-A8-A0A9	Lum	BRCA_LumA	85.9	High	1	80	No	M0	Neg	N0	II	Stage IIA	T1-T2	T2	27	0	27	LIVING	NA	0.4832	Negative	NA	NA	Infiltrating Ductal Carcinoma	No	No	C50.9	8500/3	C50.9	Negative	2009	NA	Post	NA	NA	NA	39	FALSE	IDC	27	LIVING	Negative	Left Upper Outer Quadrant	NO	Positive	NA	NA	1	Primary
TCGA-A7-A3J1	NA	NA	47.03	High	1	63	NA	MX	Neg	N0	I	Stage IA	T1-T2	T1c	11.27	0	11.27	LIVING	NOT HISPANIC OR LATINO	0.2148	NA	NA	NA	Infiltrating Lobular Carcinoma	No	Yes	C50.9	8520/3	C50.9	Negative	2011	YES	Post	NO	Core needle biopsy	NA	16	FALSE	ILC	11.27	LIVING	Negative	Left	YES	Positive	<10%	WHITE	1	Primary
TCGA-AN-A04A	Lum	BRCA_LumA	17.76	Low	No	36	No	M0	Yes	N2	III	Stage IIIA	T1-T2	T2	2.96	0	2.96	LIVING	NOT HISPANIC OR LATINO	0.5374	NA	No	0	Infiltrating Ductal Carcinoma	No	No	C50.9	8500/3	C50.9	Negative	2008	NA	Pre	NA	Tumor resection	NO	17	TRUE	IDC	2.96	LIVING	Positive	Left Lower Inner Quadrant|Left Lower Outer Quadrant	NO	Positive	NA	WHITE	1	Primary
TCGA-BH-A0BV	Lum	BRCA_LumA	80.88	High	1	78	No	M0	Yes	N1a	II	Stage IIB	T1-T2	T2	49.9	0	49.9	LIVING	NA	0.1734	NA	No	0	Infiltrating Ductal Carcinoma	No	No	C50.9	8500/3	C50.9	Negative	2006	NA	Post	NA	Core needle biopsy	NO	27	TRUE	IDC	49.9	LIVING	Negative	Right Upper Inner Quadrant|Right	NO	Positive	50-59%	WHITE	1	Primary
TCGA-EW-A6S9	Lum	BRCA_LumA	5.98	Low	No	34	No	M0	Yes	N1	II	Stage IIA	T1-T2	T1c	15.21	0	15.21	LIVING	NOT HISPANIC OR LATINO	0.1839	NA	Yes	3	Infiltrating Ductal Carcinoma	No	No	C50.9	8500/3	C50.9	Positive	2013	YES	NA	NA	Core needle biopsy	NA	NA	TRUE	IDC	15.21	LIVING	NA	Right|Right Upper Outer Quadrant	NA	Positive	NA	BLACK OR AFRICAN AMERICAN	1	Primary
TCGA-C8-A12T	NonLum	BRCA_Her2	7.15	Low	No	43	No	M0	Neg	N0	II	Stage IIA	T1-T2	T2	0	0	0	LIVING	NOT HISPANIC OR LATINO	0.2311	NA	Yes	3	Infiltrating Ductal Carcinoma	No	No	C50.9	8500/3	C50.9	Positive	2010	YES	Pre	NO	Other method, specify:	NO	119	TRUE	IDC	0	LIVING	Negative	Left	YES	Positive	NA	ASIAN	1	Primary
TCGA-A1-A0SQ	Lum	BRCA_LumA	46.84	High	No	45	NA	MX	Yes	N1	II	Stage IIB	T1-T2	T2	18.2	0	18.2	LIVING	NOT HISPANIC OR LATINO	0.1094	NA	NA	NA	Infiltrating Ductal Carcinoma	No	No	C50.9	8500/3	C50.9	Negative	2007	YES	Pre	NO	Core needle biopsy	NA	19	TRUE	IDC	18.2	LIVING	Negative	Left	NO	Positive	90-99%	WHITE	1	Primary
TCGA-E2-A15C	Lum	BRCA_LumA	81.32	High	1	61	No	M0	Neg	N0	I	Stage I	T1-T2	T1c	22.8	0	22.8	LIVING	NOT HISPANIC OR LATINO	0.1347	Negative	Yes	2	Infiltrating Ductal Carcinoma	No	No	C50.9	8500/3	C50.9	Equivocal	2009	YES	Post	NO	Tumor resection	NO	20	FALSE	IDC	22.8	LIVING	Negative	Right Lower Outer Quadrant	NO	Positive	NA	WHITE	1	Primary
TCGA-A2-A4S0	NA	NA	112.35	High	1	77	No	M0	Neg	N0	II	Stage IIA	T1-T2	T2	23.19	0	23.19	LIVING	NOT HISPANIC OR LATINO	0.0001	NA	Yes	1	Mucinous Carcinoma	No	No	C50.9	8480/3	C50.9	Negative	2012	YES	Post	NA	Core needle biopsy	YES	6	TRUE	IMMC	23.19	LIVING	Negative	Right Upper Outer Quadrant	YES	Positive	90-99%	WHITE	1	Primary
TCGA-AQ-A54O	NA	NA	29.17	Low	1	51	No	M0	Neg	N0	II	Stage IIA	T1-T2	T2	32.88	0	32.88	LIVING	NOT HISPANIC OR LATINO	0.4149	NA	Yes	1	Infiltrating Ductal Carcinoma	No	Yes	C50.9	8500/3	C50.9	Negative	2011	YES	NA	NA	Fine needle aspiration biopsy	YES	22	FALSE	IDC	32.88	LIVING	Negative	Right Upper Outer Quadrant	YES	Positive	70-79%	BLACK OR AFRICAN AMERICAN	1	Primary
TCGA-W8-A86G	Lum	BRCA_LumA	47.61	High	1	66	NA	MX	Neg	N0 (i-)	II	Stage IIA	T1-T2	T2a	11.4	0	11.4	LIVING	NOT HISPANIC OR LATINO	0.0915	NA	Yes	1	Infiltrating Lobular Carcinoma	No	Yes	C50.9	8520/3	C50.9	Negative	2013	YES	Post	NA	Core needle biopsy	YES	NA	FALSE	ILC	11.4	LIVING	Negative	Left|Left Lower Inner Quadrant	YES	Positive	70-79%	WHITE	1	Primary
TCGA-A8-A09W	Lum	BRCA_LumB	45.01	High	1	70	No	M0	Yes	N3	III	Stage IIIB	T1-T2	T2	0.99	0	0.99	LIVING	NA	0.3816	Negative	No	0	Infiltrating Lobular Carcinoma	No	No	C50.9	8520/3	C50.9	Negative	2007	NA	Post	NA	NA	NA	58	FALSE	ILC	0.99	LIVING	NA	Right Upper Inner Quadrant	NO	Positive	NA	NA	1	Primary
TCGA-AC-A3EH	NA	NA	33.68	Low	1	79	No	M0	Yes	N3	III	Stage IIIC	T3-T4	T3	NA	NA	6.47	DECEASED	NOT HISPANIC OR LATINO	0.3579	Negative	NA	NA	Infiltrating Lobular Carcinoma	No	No	C50.9	8022/3	C50.9	Negative	2011	YES	Post	NA	Excisional Biopsy	NO	33	FALSE	IDC	6.47	DECEASED	Negative	Right	YES	Negative	NA	WHITE	1	Primary
TCGA-D8-A1XM	Lum	BRCA_LumA	30.15	Low	1	57	No	M0	Neg	N0	I	Stage IA	T1-T2	T1c	17.67	0	17.67	LIVING	NOT HISPANIC OR LATINO	0.1667	NA	Yes	1	Infiltrating Ductal Carcinoma	No	No	C50.9	8500/3	C50.9	Negative	2010	YES	Post	NO	Fine needle aspiration biopsy	NO	38	FALSE	IDC	17.67	LIVING	Negative	Right Upper Inner Quadrant	YES	Positive	NA	WHITE	1	Primary
TCGA-D8-A1JH	Lum	BRCA_LumA	48.05	High	1	56	No	M0	Neg	N0	I	Stage IA	T1-T2	T1c	13.99	0	13.99	LIVING	NOT HISPANIC OR LATINO	0.0001	NA	Yes	1	Infiltrating Ductal Carcinoma	No	No	C50.9	8500/3	C50.9	Negative	2010	YES	Post	NA	Fine needle aspiration biopsy	NA	15	FALSE	IDC	13.99	LIVING	Negative	Right Lower Outer Quadrant	YES	Positive	NA	WHITE	1	Primary
TCGA-JL-A3YX	Lum	BRCA_LumA	17.8	Low	No	46	No	M0	Neg	N0	II	Stage IIA	T1-T2	T2	11.56	0	11.56	LIVING	NOT HISPANIC OR LATINO	0.2097	NA	Yes	3	Infiltrating Lobular Carcinoma	No	No	C50.9	8520/3	C50.9	Positive	2011	YES	Post	NA	Tumor resection	NA	27	FALSE	ILC	11.56	LIVING	Negative	Left	YES	Positive	30-39%	ASIAN	1	Primary
TCGA-B6-A2IU	Lum	BRCA_LumA	41.75	High	1	62	No	M0	Neg	N0	II	Stage IIA	T1-T2	T2	138.76	Recurred/Progressed	170.04	LIVING	HISPANIC OR LATINO	0.2248	NA	NA	NA	Infiltrating Lobular Carcinoma	No	No	C50.9	8520/3	C50.9	NA	1998	YES	NA	NA	Core needle biopsy	NO	32	TRUE	ILC	170.04	LIVING	Negative	Right	NO	Positive	NA	WHITE	1	Primary
TCGA-A1-A0SJ	Lum	BRCA_LumA	17.16	Low	No	39	No	M0	Yes	N1a	III	Stage IIIA	T3-T4	T3	13.67	0	13.67	LIVING	NOT HISPANIC OR LATINO	0.46	Negative	Yes	2	Infiltrating Ductal Carcinoma	No	No	C50.9	8500/3	C50.9	Equivocal	2006	NA	NA	NA	Core needle biopsy	NA	25	TRUE	IDC	13.67	LIVING	Negative	Left	NO	Positive	10-19%	BLACK OR AFRICAN AMERICAN	1	Primary
TCGA-E2-A14Z	Lum	BRCA_LumA	32.72	Low	1	64	No	M0	Neg	N0	I	Stage I	T1-T2	T1c	6.18	Recurred/Progressed	18.5	DECEASED	NOT HISPANIC OR LATINO	0.4779	NA	Yes	1	Infiltrating Ductal Carcinoma	No	No	C50.9	8500/3	C50.9	Negative	2009	YES	Post	NO	Tumor resection	NO	42	FALSE	IDC	18.5	DECEASED	Negative	Left Upper Outer Quadrant	NO	Positive	NA	WHITE	1	Primary
TCGA-S3-AA14	Lum	BRCA_LumA	6.03	Low	No	47	No	cM0 (i+)	Neg	N0 (i+)	I	Stage I	T1-T2	T1	17.38	0	17.38	LIVING	NOT HISPANIC OR LATINO	0.1821	NA	Yes	3	Infiltrating Ductal Carcinoma	No	No	C50.9	8500/3	C50.9	Positive	2013	YES	Post	NA	Core needle biopsy	YES	NA	TRUE	IDC	17.38	LIVING	Negative	Right	YES	Positive	70-79%	BLACK OR AFRICAN AMERICAN	1	Primary
TCGA-A2-A4RY	NA	NA	7.16	Low	No	46	No	M0	Yes	N3a	III	Stage IIIC	T3-T4	T3	21.29	0	21.29	LIVING	NOT HISPANIC OR LATINO	0.004	NA	Yes	1	Infiltrating Lobular Carcinoma	No	No	C50.9	8520/3	C50.9	Negative	2012	YES	Pre	NA	Core needle biopsy	NO	10	TRUE	ILC	21.29	LIVING	Negative	Right	YES	Positive	90-99%	WHITE	1	Primary
TCGA-AR-A5QM	Lum	BRCA_LumA	50.15	High	1	62	No	M0	Neg	N0	II	Stage IIA	T1-T2	T2	31.8	Recurred/Progressed	73.29	LIVING	NOT HISPANIC OR LATINO	0.3151	NA	Yes	2	Infiltrating Lobular Carcinoma	No	Yes	C50.9	8520/3	C50.9	Equivocal	2008	YES	Post	NA	Core needle biopsy	NA	21	TRUE	ILC	73.29	LIVING	NA	Left	NO	Positive	NA	WHITE	1	Primary
TCGA-A2-A3XW	NonLum	BRCA_Normal	5.4	Low	No	42	No	M0	Yes	N1a	II	Stage IIB	T1-T2	T2	56.24	0	56.24	LIVING	NOT HISPANIC OR LATINO	0.0011	Negative	NA	NA	Infiltrating Ductal Carcinoma	No	No	C50.9	8500/3	C50.9	Negative	2009	YES	Pre	NO	Core needle biopsy	YES	3	TRUE	IDC	56.24	LIVING	Negative	Right	YES	Negative	NA	BLACK OR AFRICAN AMERICAN	1	Primary
TCGA-AC-A62V	NA	NA	28.18	Low	1	58	Yes	M1	Yes	N1a	IV	Stage IV	T1-T2	T2	NA	NA	11.43	DECEASED	NOT HISPANIC OR LATINO	0.4895	NA	NA	NA	Infiltrating Ductal Carcinoma	No	No	C50.9	8500/3	C50.9	NA	2013	YES	NA	NA	Core needle biopsy	NO	NA	FALSE	IDC	11.43	DECEASED	Negative	Right Lower Outer Quadrant	YES	Positive	<10%	BLACK OR AFRICAN AMERICAN	1	Primary
TCGA-A2-A0CT	Lum	BRCA_LumA	55.28	High	1	71	No	M0	Neg	N0 (i-)	II	Stage IIA	T1-T2	T2	75.2	0	75.2	LIVING	NOT HISPANIC OR LATINO	0.7056	Negative	Yes	2	Infiltrating Ductal Carcinoma	No	No	C50.9	8500/3	C50.9	Equivocal	2005	NA	Post	NA	Core needle biopsy	YES	56	TRUE	IDC	75.2	LIVING	Negative	Right Upper Outer Quadrant	NO	Negative	<10%	WHITE	1	Primary
TCGA-BH-A0BZ	Lum	BRCA_LumB	26.07	Low	1	59	No	M0	Yes	N1a	III	Stage IIIA	T3-T4	T3	74.08	0	74.08	LIVING	NOT HISPANIC OR LATINO	0.15	NA	NA	NA	Infiltrating Ductal Carcinoma	No	No	C50.9	8500/3	C50.9	Negative	2007	YES	Post	NO	Fine needle aspiration biopsy	NA	173	TRUE	IDC	74.08	LIVING	Negative	Left	NO	Positive	NA	WHITE	1	Primary
TCGA-D8-A145	Lum	BRCA_LumA	76.71	High	1	80	No	M0	Yes	N1a	II	Stage IIA	T1-T2	T1c	13.47	0	13.47	LIVING	NOT HISPANIC OR LATINO	0.0845	Negative	Yes	2	Infiltrating Ductal Carcinoma	No	No	C50.9	8500/3	C50.9	Equivocal	2010	YES	Post	NA	Core needle biopsy	NO	19	FALSE	IDC	13.47	LIVING	Negative	Right Upper Inner Quadrant|Right	YES	Positive	<10%	WHITE	1	Primary
TCGA-B6-A0RQ	NonLum	BRCA_Normal	23.13	Low	1	68	No	M0	Neg	N0 (i-)	II	Stage IIB	T3-T4	T3	NA	NA	140.18	DECEASED	NOT HISPANIC OR LATINO	0.0134	NA	NA	NA	Infiltrating Lobular Carcinoma	No	No	C50.9	8520/3	C50.9	NA	1994	YES	Post	NA	Fine needle aspiration biopsy	NO	10	TRUE	ILC	140.18	DECEASED	NA	Right Upper Outer Quadrant|Right	NO	Positive	NA	WHITE	1	Primary
TCGA-E9-A1NE	Lum	BRCA_LumA	19.06	Low	No	28	No	M0	Yes	N1	II	Stage IIB	T1-T2	T2	35.74	0	35.74	LIVING	NOT HISPANIC OR LATINO	0.0132	NA	NA	NA	Infiltrating Ductal Carcinoma	No	No	C50.9	8522/3	C50.9	Negative	2011	YES	Pre	NO	Tumor resection	YES	30	TRUE	MDLC	35.74	LIVING	Negative	Right Lower Outer Quadrant	YES	Positive	NA	WHITE	1	Primary
TCGA-D8-A1XU	Lum	BRCA_LumA	83.18	High	1	56	No	M0	Neg	N0	I	Stage IA	T1-T2	T1c	12.98	0	12.98	LIVING	NOT HISPANIC OR LATINO	0.9465	NA	Yes	1	Infiltrating Ductal Carcinoma	No	No	C50.9	8500/3	C50.9	Negative	2010	YES	Post	NO	Core needle biopsy	NO	13	FALSE	IDC	12.98	LIVING	Negative	Left Upper Outer Quadrant	YES	Positive	NA	WHITE	1	Primary
TCGA-E2-A14U	NA	NA	54.94	High	1	74	No	M0	Neg	N0	I	Stage I	T1-T2	T1c	43.3	0	43.3	LIVING	NOT HISPANIC OR LATINO	0	Negative	Yes	2	Infiltrating Lobular Carcinoma	No	No	C50.9	8520/3	C50.9	Equivocal	2008	YES	Post	NO	Tumor resection	NO	11	FALSE	ILC	43.3	LIVING	Negative	Right Upper Outer Quadrant	NO	Positive	NA	WHITE	1	Primary
TCGA-A1-A0SF	Lum	BRCA_LumA	29.68	Low	1	54	No	M0	Neg	N0	II	Stage IIA	T1-T2	T2	48.06	0	48.06	LIVING	NOT HISPANIC OR LATINO	0.2015	NA	NA	NA	Infiltrating Ductal Carcinoma	No	No	C50.9	8500/3	C50.9	Negative	2006	YES	Pre	NO	Fine needle aspiration biopsy	NA	32	TRUE	IDC	48.06	LIVING	Negative	Left	NO	Positive	90-99%	WHITE	1	Primary
TCGA-A2-A0CL	NonLum	BRCA_Normal	4.3	Low	No	37	No	M0	Yes	N2a	III	Stage IIIA	T3-T4	T3	99.05	0	99.05	LIVING	NOT HISPANIC OR LATINO	0.0591	Negative	Yes	1	Infiltrating Ductal Carcinoma	No	No	C50.9	8500/3	C50.9	Negative	2006	NA	Pre	NA	Core needle biopsy	NO	15	TRUE	IDC	99.05	LIVING	Positive	Right Lower Outer Quadrant	NO	Positive	<10%	BLACK OR AFRICAN AMERICAN	1	Primary
TCGA-BH-A0GZ	Lum	BRCA_LumA	74.05	High	1	62	No	M0	Yes	N1a	II	Stage IIA	T1-T2	T1c	10.78	0	10.78	LIVING	NA	0.2724	Negative	Yes	2	Infiltrating Ductal Carcinoma	No	No	C50.9	8500/3	C50.9	Equivocal	2009	NA	Post	NA	Core needle biopsy	NO	21	TRUE	IDC	10.78	LIVING	Negative	Left Upper Inner Quadrant|Left	NO	Positive	80-89%	WHITE	1	Primary
TCGA-D8-A27V	Lum	BRCA_LumA	73.74	High	1	62	No	M0	Neg	N0	II	Stage IIA	T1-T2	T2	12.52	0	12.52	LIVING	NOT HISPANIC OR LATINO	0.3774	NA	Yes	1	Infiltrating Lobular Carcinoma	No	No	C50.9	8520/3	C50.9	Negative	2011	YES	Post	NO	Fine needle aspiration biopsy	NO	155	FALSE	ILC	12.52	LIVING	Negative	Right Upper Outer Quadrant|Right Lower Outer Quadrant	YES	Positive	<10%	WHITE	1	Primary
TCGA-AC-A23C	Lum	BRCA_LumA	98.81	High	1	62	NA	MX	Yes	N1	II	Stage IIB	T1-T2	T2	19.22	0	19.22	LIVING	NA	0.1676	Positive	NA	NA	Infiltrating Ductal Carcinoma	No	No	C50.9	8500/3	C50.9	Positive	2010	YES	Post	NO	Core needle biopsy	NA	79	FALSE	IDC	19.22	LIVING	Negative	Left	NO	Positive	50-59%	WHITE	1	Primary
TCGA-A8-A09D	Lum	BRCA_LumA	12.02	Low	No	47	No	M0	Yes	N1	II	Stage IIB	T1-T2	T2	50	0	50	LIVING	NA	0.2338	Negative	Yes	1	Infiltrating Ductal Carcinoma	No	No	C50.9	8500/3	C50.9	Negative	2007	NA	Post	NA	NA	NA	30	FALSE	IDC	50	LIVING	Negative	Right Lower Outer Quadrant	NO	Positive	NA	NA	1	Primary
TCGA-A8-A07W	Lum	BRCA_LumB	130.53	High	1	76	Yes	M1	NA	NX	IV	Stage IV	T1-T2	T2	9.99	0	9.99	LIVING	NA	0.4787	Negative	NA	NA	Infiltrating Ductal Carcinoma	No	No	C50.9	8500/3	C50.9	Negative	2009	NA	Post	NA	NA	NA	56	FALSE	IDC	9.99	LIVING	Positive	Left Upper Outer Quadrant	NO	Positive	NA	NA	1	Primary
TCGA-AQ-A0Y5	Lum	BRCA_LumA	4.49	Low	1	70	NA	MX	Yes	N2a	III	Stage IIIA	T1-T2	T2	NA	NA	5.65	DECEASED	NOT HISPANIC OR LATINO	0.4961	Positive	Yes	2	Infiltrating Ductal Carcinoma	Yes	Yes	C50.9	8500/3	C50.9	Positive	2010	YES	Post	NO	Core needle biopsy	NO	35	FALSE	IDC	5.65	DECEASED	Negative	Right	YES	Positive	40-49%	WHITE	1	Primary
TCGA-E2-A105	Lum	BRCA_LumA	138.08	High	1	79	No	M0	Neg	N0 (i-)	II	Stage IIA	T1-T2	T2	42.97	0	42.97	LIVING	NOT HISPANIC OR LATINO	0.1353	NA	Yes	2	Infiltrating Ductal Carcinoma	No	No	C50.9	8500/3	C50.9	Equivocal	2007	NA	Post	NA	Core needle biopsy	NO	45	FALSE	IDC	42.97	LIVING	Negative	Left Upper Inner Quadrant	NO	Positive	NA	WHITE	1	Primary
TCGA-BH-A18S	Lum	BRCA_LumA	82.52	High	1	79	No	M0	Neg	N0	I	Stage I	T1-T2	T1c	NA	NA	66	DECEASED	NOT HISPANIC OR LATINO	0.1516	NA	NA	NA	Mucinous Carcinoma	No	No	C50.3	8523/3	C50.3	Negative	2003	YES	Post	NA	Core needle biopsy	NA	18	TRUE	IDC	66	DECEASED	Negative	Right Lower Inner Quadrant	NO	Positive	NA	WHITE	1	Primary
TCGA-C8-A27A	Lum	BRCA_LumB	32.49	Low	No	48	No	M0	Yes	N1	II	Stage IIB	T1-T2	T2	24.54	0	24.54	LIVING	NOT HISPANIC OR LATINO	0.3008	NA	Yes	1	Infiltrating Ductal Carcinoma	No	No	C50.9	8500/3	C50.9	Negative	2010	NO	Pre	NA	Tumor resection	NA	17	TRUE	IDC	24.54	LIVING	Negative	Right Upper Outer Quadrant	YES	Positive	NA	ASIAN	1	Primary
TCGA-S3-A6ZG	Lum	BRCA_LumA	67.78	High	1	71	No	M0	Yes	N1	II	Stage IIB	T1-T2	T2	18.46	0	18.46	LIVING	NOT HISPANIC OR LATINO	0.1632	NA	NA	NA	Mixed Histology (please specify)	No	No	C50.9	8520/3	C50.9	Negative	2013	YES	Post	NA	Excisional Biopsy	YES	NA	FALSE	ILC	18.46	LIVING	Negative	Left|Left Upper Outer Quadrant	YES	Positive	80-89%	BLACK OR AFRICAN AMERICAN	1	Primary
TCGA-D8-A1X7	Lum	BRCA_LumB	86.3	High	No	40	NA	MX	Neg	N0	II	Stage IIA	T1-T2	T2	16.72	0	16.72	LIVING	NOT HISPANIC OR LATINO	0.0853	NA	NA	NA	Other, specify	No	No	C50.9	8503/3	C50.9	Negative	2010	YES	Pre	NO	Fine needle aspiration biopsy	NA	20	FALSE	IDC	16.72	LIVING	Negative	Right Upper Outer Quadrant	YES	Positive	NA	WHITE	1	Primary
TCGA-BH-A1FR	Lum	BRCA_LumA	183.42	High	1	73	No	M0	Yes	N1a	III	Stage IIIB	T3-T4	T4b	NA	NA	53.94	DECEASED	NOT HISPANIC OR LATINO	0.0005	NA	NA	NA	Other, specify	No	No	C50.9	8523/3	C50.9	NA	1997	YES	NA	NA	Core needle biopsy	NA	12	TRUE	IDC	53.94	DECEASED	NA	Right Upper Inner Quadrant	NO	Positive	NA	WHITE	1	Primary
TCGA-A8-A08I	Lum	BRCA_LumB	150.84	High	1	53	No	M0	Neg	N0	II	Stage IIA	T1-T2	T2	11.99	0	11.99	LIVING	NA	0.6372	Negative	Yes	1	Infiltrating Ductal Carcinoma	No	No	C50.9	8500/3	C50.9	Negative	2009	NA	Post	NA	NA	NA	30	FALSE	IDC	11.99	LIVING	Negative	Right Upper Inner Quadrant	NO	Positive	NA	NA	1	Primary
TCGA-AC-A3W7	NA	NA	45.86	High	1	66	NA	MX	Yes	N1a	II	Stage IIB	T1-T2	T2	15.47	0	15.47	LIVING	NOT HISPANIC OR LATINO	0.1454	NA	NA	NA	Infiltrating Lobular Carcinoma	No	No	C50.9	8520/3	C50.9	Negative	2012	YES	Post	NA	Core needle biopsy	NO	49	FALSE	ILC	15.47	LIVING	Negative	Right Upper Outer Quadrant	YES	Negative	<10%	WHITE	1	Primary
TCGA-A8-A075	Lum	BRCA_LumB	8.44	Low	No	42	No	M0	Yes	N1a	II	Stage IIB	T1-T2	T2	17.02	0	17.02	LIVING	NA	0.5033	Positive	Yes	2	Infiltrating Ductal Carcinoma	No	No	C50.9	8500/3	C50.9	Positive	2009	NA	Pre	NA	NA	NA	55	FALSE	IDC	17.02	LIVING	Negative	Left Upper Outer Quadrant	NO	Positive	NA	NA	1	Primary
TCGA-AN-A0XV	Lum	BRCA_LumA	110.33	High	1	67	No	M0	Yes	N2	III	Stage IIIA	T1-T2	T2	5.32	0	5.32	LIVING	NOT HISPANIC OR LATINO	0.0851	Negative	Yes	2	Infiltrating Ductal Carcinoma	No	No	C50.9	8500/3	C50.9	Positive	2010	YES	Post	NO	Tumor resection	NO	22	TRUE	IDC	5.32	LIVING	Negative	Right Upper Outer Quadrant	NO	Positive	30-39%	WHITE	1	Primary
TCGA-A2-A4RW	NA	NA	19.79	Low	No	49	No	M0	Yes	N3a	III	Stage IIIC	T1-T2	T2	7.29	0	7.29	LIVING	NOT HISPANIC OR LATINO	0.3425	NA	Yes	1	Infiltrating Lobular Carcinoma	No	No	C50.9	8520/3	C50.9	Negative	2011	YES	Pre	NA	Core needle biopsy	NO	85	TRUE	ILC	7.29	LIVING	Negative	Right|Right Upper Outer Quadrant	YES	Positive	90-99%	WHITE	1	Primary
TCGA-AC-A2FO	Lum	BRCA_LumA	71.34	High	1	65	NA	MX	Yes	N1	II	Stage IIB	T1-T2	T2	74.08	0	74.08	LIVING	NOT HISPANIC OR LATINO	0.1185	Indeterminate	NA	NA	Infiltrating Lobular Carcinoma	No	No	C50.9	8520/3	C50.9	Negative	2005	YES	Post	NO	Core needle biopsy	NO	21	FALSE	ILC	74.08	LIVING	Negative	Left Upper Outer Quadrant	NO	Negative	NA	WHITE	1	Primary
TCGA-AN-A0AJ	Lum	BRCA_LumB	46.81	High	1	79	No	M0	Neg	N0	II	Stage IIB	T3-T4	T3	9.95	0	9.95	LIVING	NOT HISPANIC OR LATINO	0.6855	NA	Yes	3	Infiltrating Ductal Carcinoma	No	No	C50.9	8522/3	C50.9	Positive	2010	NA	Post	NA	Tumor resection	NO	54	FALSE	MDLC	9.95	LIVING	Negative	Left Upper Outer Quadrant	NO	Positive	40-49%	WHITE	1	Primary
TCGA-EW-A1OY	Lum	BRCA_LumB	102.61	High	1	63	NA	MX	Neg	N0	II	Stage IIA	T1-T2	T2	29.83	0	29.83	LIVING	HISPANIC OR LATINO	0.593	Negative	NA	NA	Infiltrating Ductal Carcinoma	No	No	C50.9	8500/3	C50.9	Negative	2009	YES	Post	NO	Core needle biopsy	YES	47	TRUE	IDC	29.83	LIVING	Negative	Left	NO	Positive	90-99%	WHITE	1	Primary
TCGA-BH-A0DG	Lum	BRCA_LumA	15.67	Low	No	30	No	M0	Neg	N0	II	Stage IIA	T1-T2	T2	67.05	0	67.05	LIVING	NOT HISPANIC OR LATINO	0.1591	NA	NA	NA	Infiltrating Ductal Carcinoma	No	No	C50.9	8500/3	C50.9	Negative	2007	YES	Pre	NO	Core needle biopsy	NA	23	TRUE	IDC	67.05	LIVING	Negative	Right Upper Outer Quadrant	NO	Negative	NA	BLACK OR AFRICAN AMERICAN	1	Primary
TCGA-A8-A099	Lum	BRCA_LumA	140.86	High	1	76	NA	MX	Yes	N3a	NA	Stage X	T3-T4	T4b	9.99	0	9.99	LIVING	NA	0.1923	Positive	Yes	3	Infiltrating Ductal Carcinoma	No	No	C50.9	8500/3	C50.9	Positive	2009	NA	Post	NA	NA	NA	16	FALSE	IDC	9.99	LIVING	NA	Right	NO	Positive	NA	NA	1	Primary
TCGA-D8-A1X9	Lum	BRCA_LumA	82.31	High	1	66	No	M0	Yes	N1a	II	Stage IIB	T1-T2	T2	23.88	0	23.88	LIVING	NOT HISPANIC OR LATINO	0.2815	Negative	NA	NA	Infiltrating Ductal Carcinoma	No	No	C50.9	8500/3	C50.9	Indeterminate	2010	YES	Post	NO	Core needle biopsy	NO	66	FALSE	IDC	23.88	LIVING	NA	Left Lower Outer Quadrant	YES	Positive	NA	WHITE	1	Primary
TCGA-D8-A73X	Lum	BRCA_LumA	68.61	High	1	53	No	M0	Neg	N0	II	Stage IIA	T1-T2	T2	25.2	0	25.2	LIVING	NOT HISPANIC OR LATINO	0.0989	Negative	Yes	1	Other, specify	No	No	C50.9	8211/3	C50.9	Negative	2013	NO	Post	NA	Core needle biopsy	NO	NA	FALSE	IDC	25.2	LIVING	Negative	Left Upper Outer Quadrant	YES	Positive	70-79%	WHITE	1	Primary
TCGA-A1-A0SN	Lum	BRCA_LumB	47.42	High	No	50	NA	MX	Yes	N1	II	Stage IIA	T1-T2	T1c	39.29	0	39.29	LIVING	NOT HISPANIC OR LATINO	0.5518	NA	NA	NA	Infiltrating Ductal Carcinoma	No	No	C50.9	8500/3	C50.9	Positive	2007	YES	Post	NA	Core needle biopsy	NA	38	TRUE	IDC	39.29	LIVING	Negative	Left	NO	Positive	60-69%	WHITE	1	Primary
TCGA-BH-AB28	Lum	BRCA_LumA	66.37	High	1	53	No	M0	Yes	N1a	III	Stage IIIA	T3-T4	T3	9.43	0	9.43	LIVING	NOT HISPANIC OR LATINO	0.1393	Indeterminate	NA	NA	Infiltrating Lobular Carcinoma	No	No	C50.9	8520/3	C50.9	Negative	2013	YES	NA	NA	Core needle biopsy	NA	NA	TRUE	ILC	9.43	LIVING	Negative	Left	YES	Positive	NA	WHITE	1	Primary
TCGA-BH-A0BR	Lum	BRCA_LumA	5.36	Low	1	59	No	M0	Neg	N0	I	Stage I	T1-T2	T1c	76.54	0	76.54	LIVING	NOT HISPANIC OR LATINO	0.4653	NA	NA	NA	Infiltrating Ductal Carcinoma	No	No	C50.9	8500/3	C50.9	Negative	2007	YES	Post	NO	Core needle biopsy	NA	53	TRUE	IDC	76.54	LIVING	Negative	Left Lower Inner Quadrant	NO	Positive	NA	WHITE	1	Primary
TCGA-BH-A18H	Lum	BRCA_LumA	48.51	High	1	63	No	M0	Neg	N0	I	Stage IA	T1-T2	T1b	21.42	0	21.42	LIVING	NOT HISPANIC OR LATINO	0.263	NA	NA	NA	Infiltrating Ductal Carcinoma	No	Yes	C50.9	8500/3	C50.9	Positive	2010	YES	Post	NA	Core needle biopsy	YES	21	TRUE	IDC	21.42	LIVING	Negative	Right Upper Outer Quadrant	NO	Positive	NA	WHITE	1	Primary
TCGA-AR-A2LL	NA	NA	154.21	High	1	70	No	M0	Neg	N0	II	Stage IIB	T3-T4	T3	66.1	0	66.1	LIVING	NOT HISPANIC OR LATINO	0.3178	Negative	Yes	2	Infiltrating Lobular Carcinoma	No	Yes	C50.9	8520/3	C50.9	Equivocal	2007	YES	Post	NO	Core needle biopsy	YES	25	TRUE	ILC	66.1	LIVING	Negative	Left	NO	Positive	70-79%	WHITE	1	Primary
TCGA-A2-A0SV	Lum	BRCA_LumB	7.99	Low	1	63	Yes	M1	Yes	N2a	IV	Stage IV	T1-T2	T2	NA	NA	27.1	DECEASED	NOT HISPANIC OR LATINO	0.3799	Negative	Yes	2	Infiltrating Ductal Carcinoma	No	No	C50.9	8500/3	C50.9	Equivocal	2006	NA	Post	NA	Core needle biopsy	NO	25	TRUE	IDC	27.1	DECEASED	Positive	Right	NO	Positive	10-19%	WHITE	1	Primary
TCGA-BH-A0H0	Lum	BRCA_LumB	52.17	High	1	69	No	M0	Neg	N0 (i-)	I	Stage IA	T1-T2	T1c	15.14	0	15.14	LIVING	NA	0.2534	NA	No	0	Infiltrating Ductal Carcinoma	No	No	C50.9	8500/3	C50.9	Negative	2009	NA	Post	NA	Core needle biopsy	NO	14	TRUE	IDC	15.14	LIVING	Negative	Right Upper Outer Quadrant|Right	NO	Positive	<10%	WHITE	1	Primary
TCGA-E9-A22B	Lum	BRCA_LumA	41.05	High	1	71	No	M0	Neg	N0	I	Stage IA	T1-T2	T1c	38.34	0	38.34	LIVING	NOT HISPANIC OR LATINO	0.2412	NA	NA	NA	Mixed Histology (please specify)	No	No	C50.9	8522/3	C50.9	Negative	2011	YES	Post	NO	Tumor resection	YES	38	TRUE	MDLC	38.34	LIVING	Negative	Right Upper Outer Quadrant	YES	Negative	NA	WHITE	1	Primary
TCGA-B6-A1KC	Lum	BRCA_LumB	40.96	High	1	67	No	M0	Yes	N1	II	Stage IIB	T1-T2	T2	43.56	0	43.56	LIVING	NOT HISPANIC OR LATINO	0.5293	NA	NA	NA	Infiltrating Ductal Carcinoma	No	No	C50.9	8500/3	C50.9	Negative	2003	YES	Post	NO	Core needle biopsy	NO	17	TRUE	IDC	43.56	LIVING	Negative	Right Lower Outer Quadrant	NO	Negative	NA	WHITE	1	Primary
TCGA-E2-A1L9	Lum	BRCA_LumA	37.97	Low	No	40	No	M0	Yes	N1mi	II	Stage IIA	T1-T2	T1c	19.65	0	19.65	LIVING	NOT HISPANIC OR LATINO	0.0944	NA	NA	NA	Infiltrating Ductal Carcinoma	No	No	C50.9	8500/3	C50.9	Negative	2009	YES	Pre	NO	Tumor resection	NO	17	FALSE	IDC	19.65	LIVING	Negative	Right	NO	Positive	80-89%	WHITE	1	Primary
TCGA-OL-A5RU	Lum	BRCA_LumA	97.91	High	1	63	NA	MX	Yes	N1	II	Stage IIA	T1-T2	T1c	40.05	0	40.05	LIVING	NA	0.0399	Negative	NA	NA	Infiltrating Ductal Carcinoma	No	No	C50.9	8500/3	C50.9	NA	2010	YES	Post	NA	Core needle biopsy	NA	21	TRUE	IDC	40.05	LIVING	Negative	Left Upper Outer Quadrant	NO	Positive	80-89%	BLACK OR AFRICAN AMERICAN	1	Primary
TCGA-A2-A0YF	Lum	BRCA_LumA	151.87	High	1	67	No	M0	Neg	N0 (i+)	I	Stage I	T1-T2	T1b	50.43	0	50.43	LIVING	NOT HISPANIC OR LATINO	0.1229	NA	No	0	Infiltrating Ductal Carcinoma	No	No	C50.9	8500/3	C50.9	Negative	2009	NA	Post	NA	Core needle biopsy	YES	15	TRUE	IDC	50.43	LIVING	Negative	Right	NO	Negative	<10%	BLACK OR AFRICAN AMERICAN	1	Primary
TCGA-BH-A0DD	NA	NA	72.56	High	1	58	No	M0	Yes	N1a	II	Stage IIB	T1-T2	T2	81.67	0	81.67	LIVING	NA	0.3503	Positive	NA	NA	Infiltrating Ductal Carcinoma	No	No	C50.9	8500/3	C50.9	Positive	2006	YES	NA	NO	Core needle biopsy	NA	12	TRUE	IDC	81.67	LIVING	Negative	Right	NO	Positive	NA	WHITE	1	Primary
TCGA-A8-A09K	NA	NA	165.26	High	1	68	No	M0	Yes	N1	II	Stage IIA	T1-T2	T1c	29.96	0	29.96	LIVING	NA	0.5029	Negative	No	0	Infiltrating Ductal Carcinoma	Yes	Yes	C50.9	8500/3	C50.9	Negative	2008	NA	Post	NA	NA	NA	28	FALSE	IDC	29.96	LIVING	Negative	Left Lower Outer Quadrant	NO	Positive	NA	NA	1	Primary
TCGA-AO-A0JG	Lum	BRCA_LumA	39.01	Low	No	49	No	M0	Yes	N2a	III	Stage IIIA	T1-T2	T2	26.22	0	26.22	LIVING	NOT HISPANIC OR LATINO	0.2284	NA	Yes	1	Other, specify	No	No	C50.9	8523/3	C50.9	Negative	2009	NA	Post	NA	Core needle biopsy	NO	NA	TRUE	IDC	26.22	LIVING	Close	Right Lower Outer Quadrant|Right	NO	Positive	10-19%	WHITE	1	Primary
TCGA-E2-A106	NA	NA	57.72	High	No	34	No	M0	Yes	N1mi	I	Stage IB	T1-T2	T1c	83.48	0	83.48	LIVING	NOT HISPANIC OR LATINO	NA	Negative	Yes	2	Infiltrating Ductal Carcinoma	No	No	C50.9	8500/3	C50.9	Equivocal	2006	NA	Pre	NA	Core needle biopsy	NO	NA	FALSE	IDC	83.48	LIVING	Close	Right Upper Outer Quadrant	NO	Positive	80-89%	ASIAN	1	Primary
TCGA-A2-A25C	Lum	BRCA_LumB	14.96	Low	No	50	No	M0	Yes	N1a	II	Stage IIB	T1-T2	T2	17.18	0	17.18	LIVING	NOT HISPANIC OR LATINO	0.3264	NA	Yes	1	Infiltrating Ductal Carcinoma	No	No	C50.9	8500/3	C50.9	Negative	2010	YES	Pre	NO	Core needle biopsy	NO	19	TRUE	IDC	17.18	LIVING	Negative	Left Lower Outer Quadrant	YES	Positive	20-29%	WHITE	1	Primary
TCGA-A8-A09N	Lum	BRCA_LumB	72.97	High	1	57	No	M0	Yes	N3a	III	Stage IIIC	T1-T2	T2	1.02	0	1.02	LIVING	NA	0.6977	Positive	Yes	3	Infiltrating Ductal Carcinoma	No	No	C50.9	8500/3	C50.9	Positive	2006	NA	Post	NA	NA	NA	51	FALSE	IDC	1.02	LIVING	Negative	Right Lower Outer Quadrant	NO	Positive	NA	NA	1	Primary
TCGA-B6-A0X5	Lum	BRCA_LumB	108.04	High	1	61	No	M0	Yes	N1b	II	Stage IIB	T1-T2	T2	44.12	Recurred/Progressed	68.89	DECEASED	NOT HISPANIC OR LATINO	0.0827	NA	NA	NA	Infiltrating Ductal Carcinoma	No	No	C50.9	8500/3	C50.9	NA	1995	NA	Post	NA	NA	NO	18	TRUE	IDC	68.89	DECEASED	Negative	Left	NO	Positive	NA	BLACK OR AFRICAN AMERICAN	1	Primary
TCGA-B6-A0RL	Lum	BRCA_LumB	147.15	High	1	60	No	M0	Neg	N0 (i-)	II	Stage IIA	T1-T2	T2	NA	NA	81.11	DECEASED	NOT HISPANIC OR LATINO	0.3215	NA	NA	NA	Infiltrating Ductal Carcinoma	No	No	C50.9	8500/3	C50.9	NA	1993	NA	NA	NA	Fine needle aspiration biopsy	NO	NA	TRUE	IDC	81.11	DECEASED	Negative	Left	NO	Positive	NA	BLACK OR AFRICAN AMERICAN	1	Primary
TCGA-BH-A1ES	NA	NA	43.46	High	No	35	No	M0	Yes	N1a	II	Stage IIB	T1-T2	T2	NA	NA	113.73	DECEASED	NOT HISPANIC OR LATINO	0.5056	NA	NA	NA	Infiltrating Ductal Carcinoma	No	No	C50.9	8500/3	C50.9	Negative	1999	YES	Pre	NO	Tumor resection	NA	23	NA	BREAST	113.73	DECEASED	NA	Right Upper Inner Quadrant	NO	Positive	NA	WHITE	2	Metastasis
TCGA-S3-A6ZF	Lum	BRCA_LumB	62.6	High	1	64	No	M0	Neg	N0	II	Stage IIA	T1-T2	T2	18.79	0	18.79	LIVING	NOT HISPANIC OR LATINO	0.602	Negative	Yes	2	Infiltrating Ductal Carcinoma	No	No	C50.9	8500/3	C50.9	Equivocal	2013	YES	Post	NA	Fine needle aspiration biopsy	YES	NA	FALSE	IDC	18.79	LIVING	Negative	Right|Right Upper Outer Quadrant	YES	Positive	40-49%	BLACK OR AFRICAN AMERICAN	1	Primary
TCGA-A8-A0A2	Lum	BRCA_LumA	94.46	High	1	66	No	M0	Neg	N0	II	Stage IIA	T1-T2	T2	19.02	0	19.02	LIVING	NA	0.3321	Negative	No	0	Infiltrating Lobular Carcinoma	No	No	C50.9	8520/3	C50.9	Negative	2009	NA	Post	NA	NA	NA	22	FALSE	ILC	19.02	LIVING	Negative	Right Lower Outer Quadrant	NO	Positive	NA	NA	1	Primary
TCGA-AN-A0FF	Lum	BRCA_LumB	26.58	Low	No	32	No	M0	Neg	N0	I	Stage IA	T1-T2	T1b	5.65	0	5.65	LIVING	NOT HISPANIC OR LATINO	0.1509	NA	No	0	Infiltrating Ductal Carcinoma	No	No	C50.9	8500/3	C50.9	Negative	2010	NA	Pre	NA	Tumor resection	NO	20	FALSE	IDC	5.65	LIVING	Negative	Left Upper Outer Quadrant	NO	Positive	90-99%	WHITE	1	Primary
TCGA-AC-A23H	NonLum	BRCA_Her2	1.05	Low	1	90	No	M0	NA	NX	II	Stage IIA	T1-T2	T2	NA	NA	5.72	DECEASED	NOT HISPANIC OR LATINO	0.2724	Positive	NA	NA	Infiltrating Ductal Carcinoma	No	No	C50.9	8500/3	C50.9	Positive	2009	NO	Post	NO	Core needle biopsy	NA	3410	FALSE	IDC	5.72	DECEASED	Negative	Right Upper Inner Quadrant|Right Lower Inner Quadrant	NO	Negative	NA	WHITE	1	Primary
TCGA-E2-A56Z	Lum	BRCA_LumB	85.84	High	1	69	No	M0	Yes	N1a	II	Stage IIB	T1-T2	T2	8.28	0	8.28	LIVING	NOT HISPANIC OR LATINO	0.4799	Negative	Yes	2	Infiltrating Ductal Carcinoma	No	No	C50.9	8500/3	C50.9	Equivocal	2012	YES	Post	NA	Core needle biopsy	NO	40	TRUE	IDC	8.28	LIVING	Negative	Right	NO	Positive	<10%	BLACK OR AFRICAN AMERICAN	1	Primary
TCGA-A2-A0D4	Lum	BRCA_LumB	35.76	Low	No	37	No	M0	Yes	N1a	II	Stage IIB	T1-T2	T2	25.2	0	25.2	LIVING	NOT HISPANIC OR LATINO	0.3856	Negative	Yes	1	Infiltrating Ductal Carcinoma	No	No	C50.9	8500/3	C50.9	Negative	2009	NA	Pre	NA	Core needle biopsy	NO	24	TRUE	IDC	25.2	LIVING	Negative	Left	NO	Positive	10-19%	BLACK OR AFRICAN AMERICAN	1	Primary
TCGA-BH-A0B5	Lum	BRCA_LumA	14.64	Low	No	40	No	M0	Yes	N2a	III	Stage IIIA	T1-T2	T2	70.17	0	70.17	LIVING	NOT HISPANIC OR LATINO	0.2328	NA	NA	NA	Infiltrating Lobular Carcinoma	No	No	C50.9	8520/3	C50.9	Negative	2007	YES	Pre	NO	Fine needle aspiration biopsy	NA	50	TRUE	ILC	70.17	LIVING	Positive	Left	NO	Positive	NA	WHITE	1	Primary
TCGA-A8-A07L	Lum	BRCA_LumB	201.91	High	1	58	No	M0	Yes	N1a	III	Stage IIIA	T3-T4	T3	32.03	0	32.03	LIVING	NA	0.4588	Negative	No	0	Infiltrating Ductal Carcinoma	No	No	C50.9	8500/3	C50.9	Negative	2009	NA	Post	NA	NA	NA	76	FALSE	IDC	32.03	LIVING	Negative	Right Upper Outer Quadrant	NO	Positive	NA	NA	1	Primary
TCGA-AC-A3YJ	Lum	BRCA_LumA	49.34	High	1	66	NA	MX	Neg	N0 (i-)	II	Stage IIA	T1-T2	T2	24.77	0	24.77	LIVING	NOT HISPANIC OR LATINO	0.0443	NA	NA	NA	Other, specify	No	No	C50.9	8050/3	C50.9	NA	2012	YES	Post	NA	Core needle biopsy	YES	19	FALSE	SPC	24.77	LIVING	Negative	Right	YES	Positive	NA	WHITE	1	Primary
TCGA-E2-A1IN	Lum	BRCA_LumA	69.59	High	1	60	No	M0	Neg	N0	I	Stage I	T1-T2	T1c	22.17	0	22.17	LIVING	NOT HISPANIC OR LATINO	0.449	NA	Yes	1	Infiltrating Ductal Carcinoma	No	No	C50.9	8500/3	C50.9	Negative	2010	YES	Post	NO	Tumor resection	NO	129	FALSE	IDC	22.17	LIVING	Negative	Right	NO	Positive	NA	WHITE	1	Primary
TCGA-A2-A25B	Lum	BRCA_LumB	13.23	Low	No	39	No	M0	Yes	N1	II	Stage IIB	T1-T2	T2	42.38	Recurred/Progressed	42.41	LIVING	NOT HISPANIC OR LATINO	0.4302	Negative	Yes	2	Infiltrating Ductal Carcinoma	No	No	C50.9	8500/3	C50.9	Equivocal	2010	YES	Pre	NO	Core needle biopsy	NO	59	TRUE	IDC	42.41	LIVING	Close	Left Upper Outer Quadrant	YES	Positive	10-19%	BLACK OR AFRICAN AMERICAN	1	Primary
TCGA-LQ-A4E4	NA	NA	105.98	High	1	73	NA	MX	Yes	N1a	III	Stage IIIA	T3-T4	T3	22.37	Recurred/Progressed	27.89	LIVING	NOT HISPANIC OR LATINO	0.1878	Negative	NA	NA	Infiltrating Lobular Carcinoma	No	No	C50.9	8520/3	C50.9	NA	2011	YES	Post	NA	Core needle biopsy	NO	64	TRUE	ILC	27.89	LIVING	Positive	Right Upper Outer Quadrant	NO	Positive	90-99%	WHITE	1	Primary
TCGA-D8-A27W	Lum	BRCA_LumB	32.82	Low	1	55	No	M0	Neg	N0	III	Stage IIIB	T3-T4	T4b	12.25	0	12.25	LIVING	NOT HISPANIC OR LATINO	0.4452	Positive	Yes	2	Mucinous Carcinoma	No	No	C50.9	8480/3	C50.9	Equivocal	2011	YES	Post	NO	Fine needle aspiration biopsy	NO	18	FALSE	IMMC	12.25	LIVING	Negative	Right	YES	Positive	NA	WHITE	1	Primary
TCGA-A8-A082	Lum	BRCA_LumB	35.46	Low	1	58	No	M0	Yes	N1a	II	Stage IIB	T1-T2	T2	18.04	0	18.04	LIVING	NA	0.1231	Negative	Yes	1	Infiltrating Ductal Carcinoma	No	No	C50.9	8500/3	C50.9	Negative	2008	NA	Post	NA	NA	NA	19	FALSE	IDC	18.04	LIVING	Negative	Right	NO	Positive	NA	NA	1	Primary
TCGA-A7-A0CD	Lum	BRCA_LumA	87.53	High	1	66	No	M0	Neg	N0	I	Stage I	T1-T2	T1	38.27	0	38.27	LIVING	NOT HISPANIC OR LATINO	0.5843	Negative	Yes	2	Infiltrating Ductal Carcinoma	No	Yes	C50.9	8500/3	C50.9	Equivocal	2009	NA	NA	NA	Core needle biopsy	NO	24	FALSE	IDC	38.27	LIVING	Negative	Left	YES	Positive	70-79%	WHITE	1	Primary
TCGA-BH-A0C1	Lum	BRCA_LumA	30.76	Low	1	61	No	M0	Yes	N2a	III	Stage IIIA	T3-T4	T3	36.89	Recurred/Progressed	46.35	DECEASED	NOT HISPANIC OR LATINO	0.1678	NA	NA	NA	Infiltrating Lobular Carcinoma	No	No	C50.9	8520/3	C50.9	Negative	2007	YES	Post	YES	Core needle biopsy	NA	21	TRUE	ILC	46.35	DECEASED	Negative	Right	NO	Positive	NA	WHITE	1	Primary
TCGA-BH-A18K	Lum	BRCA_LumA	25.77	Low	No	46	No	M0	Neg	N0	I	Stage I	T1-T2	T1	NA	NA	90.77	DECEASED	NOT HISPANIC OR LATINO	0.4274	NA	NA	NA	Infiltrating Ductal Carcinoma	No	No	C50.9	8500/3	C50.9	Negative	1999	YES	NA	NO	Core needle biopsy	NA	29	TRUE	IDC	90.77	DECEASED	Negative	Left Lower Inner Quadrant	NO	Positive	NA	WHITE	1	Primary
TCGA-AC-A4ZE	Lum	BRCA_LumA	83.67	High	1	63	No	M0	Neg	N0	II	Stage IIB	T3-T4	T3	29.24	0	29.24	LIVING	NOT HISPANIC OR LATINO	0.182	NA	NA	NA	Infiltrating Lobular Carcinoma	No	No	C50.9	8520/3	C50.9	Positive	2012	YES	Post	NA	Core needle biopsy	NO	NA	FALSE	ILC	29.24	LIVING	Negative	Right Lower Outer Quadrant	YES	Positive	NA	WHITE	1	Primary
TCGA-D8-A1XF	Lum	BRCA_LumB	47.24	High	No	45	No	M0	Neg	N0	II	Stage IIA	T1-T2	T2	15.21	0	15.21	LIVING	NOT HISPANIC OR LATINO	0.6723	NA	Yes	1	Infiltrating Ductal Carcinoma	No	No	C50.9	8500/3	C50.9	Negative	2010	YES	Pre	NO	Other method, specify:	NO	28	FALSE	IDC	15.21	LIVING	NA	Left Upper Outer Quadrant	YES	Positive	NA	WHITE	1	Primary
TCGA-AO-A0J5	Lum	BRCA_LumA	32.81	Low	No	48	Yes	M1	Yes	N1a	IV	Stage IV	T3-T4	T4	NA	NA	26.02	DECEASED	NOT HISPANIC OR LATINO	0.1273	Negative	Yes	2	Other, specify	Yes	No	C50.9	8523/3	C50.9	Equivocal	2008	NA	Pre	NA	Core needle biopsy	NO	43	TRUE	IDC	26.02	DECEASED	Close	Right Upper Inner Quadrant|Right Upper Outer Quadrant|Right Lower Inner Quadrant|Right Lower Outer Quadrant|Right	NO	Negative	<10%	WHITE	1	Primary
TCGA-AR-A24H	Lum	BRCA_LumB	47.1	High	1	65	No	M0	Neg	N0	II	Stage IIA	T1-T2	T2	160.78	0	160.78	LIVING	NOT HISPANIC OR LATINO	0.4579	NA	Yes	1	Infiltrating Lobular Carcinoma	No	No	C50.9	8520/3	C50.9	Negative	2001	YES	Post	NA	Core needle biopsy	NA	96	TRUE	ILC	160.78	LIVING	Negative	Right Lower Inner Quadrant|Right Lower Outer Quadrant	NO	Positive	NA	WHITE	1	Primary
TCGA-WT-AB41	Lum	BRCA_LumA	29.96	Low	1	55	NA	MX	Yes	N1mi	II	Stage IIB	T1-T2	T2	52.92	0	52.92	LIVING	NOT HISPANIC OR LATINO	0.3125	NA	NA	NA	Infiltrating Ductal Carcinoma	No	Yes	C50.9	8500/3	C50.9	NA	2010	YES	Post	NA	Core needle biopsy	NA	NA	FALSE	IDC	52.92	LIVING	Negative	Left Upper Outer Quadrant|Left Lower Inner Quadrant|Left Lower Outer Quadrant	NO	Positive	<10%	BLACK OR AFRICAN AMERICAN	1	Primary
TCGA-A7-A13F	Lum	BRCA_LumB	25.28	Low	No	44	No	M0	Yes	N1a	III	Stage IIIA	T3-T4	T3	25.13	0	25.13	LIVING	NOT HISPANIC OR LATINO	0.2607	Negative	Yes	2	Infiltrating Ductal Carcinoma	No	No	C50.9	8500/3	C50.9	Equivocal	2010	NA	Pre	NA	Core needle biopsy	NO	27	FALSE	IDC	25.13	LIVING	Negative	Right Upper Outer Quadrant	YES	Positive	NA	WHITE	1	Primary
TCGA-EW-A2FS	Lum	BRCA_LumA	37.03	Low	No	41	NA	MX	Yes	N1mi	II	Stage IIB	T1-T2	T2	52.69	0	52.69	LIVING	NOT HISPANIC OR LATINO	0.1908	NA	Yes	1	Infiltrating Ductal Carcinoma	No	No	C50.9	8500/3	C50.9	Negative	2008	YES	Pre	NO	Core needle biopsy	YES	19	TRUE	IDC	52.69	LIVING	Negative	Left Upper Outer Quadrant	NO	Negative	<10%	BLACK OR AFRICAN AMERICAN	1	Primary
TCGA-EW-A1P5	Lum	BRCA_LumA	108.87	High	1	77	No	M0	Yes	N1a	II	Stage IIB	T1-T2	T2	23.09	0	23.09	LIVING	NOT HISPANIC OR LATINO	0.2559	Negative	NA	NA	Infiltrating Ductal Carcinoma	No	No	C50.9	8500/3	C50.9	Negative	2010	YES	Post	NO	Core needle biopsy	YES	13	TRUE	IDC	23.09	LIVING	Negative	Right Upper Outer Quadrant	NO	Positive	90-99%	WHITE	1	Primary
TCGA-E9-A1N6	NA	NA	34.35	Low	1	52	No	M0	Yes	N1	II	Stage IIB	T1-T2	T2	22.08	Recurred/Progressed	22.27	DECEASED	NOT HISPANIC OR LATINO	0.2459	NA	NA	NA	Infiltrating Ductal Carcinoma	No	No	C50.9	8500/3	C50.9	Positive	2010	YES	Post	NO	Tumor resection	NO	NA	TRUE	IDC	22.27	DECEASED	Negative	Left Upper Outer Quadrant	YES	Positive	NA	WHITE	1	Primary
TCGA-BH-A1FM	Lum	BRCA_LumB	69.42	High	No	44	No	M0	Yes	N2	III	Stage IIIA	T1-T2	T2	NA	NA	45.6	DECEASED	NOT HISPANIC OR LATINO	0.5273	NA	NA	NA	Infiltrating Ductal Carcinoma	No	No	C50.9	8500/3	C50.9	NA	1998	YES	NA	NA	Core needle biopsy	NA	31	TRUE	IDC	45.6	DECEASED	NA	Right Upper Outer Quadrant	NO	Negative	NA	WHITE	1	Primary
TCGA-E2-A15S	Lum	BRCA_LumB	46.29	High	No	34	No	M0	Yes	N1	II	Stage IIB	T1-T2	T2	14.06	0	14.06	LIVING	NOT HISPANIC OR LATINO	0.4632	Negative	Yes	2	Infiltrating Ductal Carcinoma	No	No	C50.9	8500/3	C50.9	Equivocal	2010	YES	Post	NO	Tumor resection	NO	32	FALSE	IDC	14.06	LIVING	Negative	Left Upper Inner Quadrant|Left Upper Outer Quadrant	NO	Negative	NA	WHITE	1	Primary
TCGA-C8-A12X	Lum	BRCA_LumA	55.87	High	1	62	No	M0	Yes	N1	II	Stage IIB	T1-T2	T2	12.65	0	12.65	LIVING	NOT HISPANIC OR LATINO	0.2971	NA	Yes	1	Mucinous Carcinoma	No	No	C50.9	8480/3	C50.9	Negative	2010	YES	Post	NO	Other method, specify:	NA	32	TRUE	IMMC	12.65	LIVING	Negative	Left	YES	Positive	NA	ASIAN	1	Primary
TCGA-D8-A27E	Lum	BRCA_LumA	186.54	High	1	66	No	M0	Neg	N0	I	Stage IA	T1-T2	T1c	17.41	0	17.41	LIVING	NOT HISPANIC OR LATINO	0.0001	NA	Yes	1	Other, specify	No	No	C50.9	8523/3	C50.9	Negative	2010	YES	Post	NO	Fine needle aspiration biopsy	NO	8	FALSE	IDC	17.41	LIVING	Negative	Left Upper Inner Quadrant	YES	Positive	<10%	WHITE	1	Primary
TCGA-D8-A3Z5	NA	NA	26.46	Low	1	54	No	M0	Yes	N3a	III	Stage IIIC	T1-T2	T2	33.34	0	33.34	LIVING	NOT HISPANIC OR LATINO	0.1265	NA	NA	NA	Infiltrating Lobular Carcinoma	No	No	C50.9	8520/3	C50.9	Negative	2011	YES	Post	NO	Core needle biopsy	NO	13	FALSE	ILC	33.34	LIVING	Negative	Right	YES	Positive	NA	WHITE	1	Primary
TCGA-AO-A0JM	Lum	BRCA_LumB	13.11	Low	No	40	No	M0	Yes	N1	II	Stage IIB	T1-T2	T2	71.75	0	71.75	LIVING	HISPANIC OR LATINO	0.3307	Positive	Yes	3	Infiltrating Ductal Carcinoma	No	No	C50.9	8500/3	C50.9	Positive	2005	NA	Pre	NA	Core needle biopsy	NO	25	TRUE	IDC	71.75	LIVING	Negative	Right Lower Inner Quadrant|Right Lower Outer Quadrant|Right	NO	Positive	<10%	NA	1	Primary
TCGA-LL-A6FP	Lum	BRCA_LumA	46.49	High	1	90	NA	MX	NA	NX	II	Stage IIA	T1-T2	T2	22.24	0	22.24	LIVING	NOT HISPANIC OR LATINO	0.4119	Negative	Yes	2	Infiltrating Lobular Carcinoma	Yes	No	C50.9	8520/3	C50.9	Equivocal	2012	NO	Post	NA	Core needle biopsy	NO	NA	FALSE	ILC	22.24	LIVING	Negative	Right Upper Outer Quadrant	YES	Positive	20-29%	WHITE	1	Primary
TCGA-A8-A08J	NonLum	BRCA_Her2	10.65	Low	1	52	Yes	M1	Yes	N3	IV	Stage IV	T3-T4	T4b	NA	NA	37.02	DECEASED	NA	0.4491	Negative	Yes	1	Infiltrating Ductal Carcinoma	No	No	C50.9	8541/3	C50.9	Negative	2005	NA	Post	NA	NA	NA	27	FALSE	PD	37.02	DECEASED	Positive	Right	NO	Negative	NA	NA	1	Primary
TCGA-C8-A3M8	Lum	BRCA_LumB	86.78	High	1	68	No	M0	Neg	N0	I	Stage IA	T1-T2	T1c	12.94	0	12.94	LIVING	NOT HISPANIC OR LATINO	0.2516	NA	Yes	3	Infiltrating Lobular Carcinoma	No	No	C50.9	8520/3	C50.9	Positive	2011	YES	Post	NO	Tumor resection	NO	40	TRUE	ILC	12.94	LIVING	Negative	Right Upper Outer Quadrant	YES	Positive	NA	ASIAN	1	Primary
TCGA-E2-A1IO	Lum	BRCA_LumA	21.77	Low	No	37	No	M0	Neg	N0	I	Stage I	T1-T2	T1c	60.94	0	60.94	LIVING	NOT HISPANIC OR LATINO	0.4112	Negative	Yes	2	Infiltrating Ductal Carcinoma	No	No	C50.9	8500/3	C50.9	Equivocal	2009	YES	Pre	NO	Core needle biopsy	NO	12	FALSE	IDC	60.94	LIVING	Negative	Right	NO	Positive	NA	WHITE	1	Primary
TCGA-BH-A0BA	Lum	BRCA_LumA	42.63	High	1	51	No	M0	Yes	N3a	III	Stage IIIC	T3-T4	T3	37.19	0	37.19	LIVING	NA	0.8633	NA	Yes	1	Mixed Histology (please specify)	No	No	C50.9	8522/3	C50.9	Negative	2006	NA	Pre	NA	Core needle biopsy	NO	24	TRUE	MDLC	37.19	LIVING	Negative	Left Upper Inner Quadrant|Left Upper Outer Quadrant|Left Lower Inner Quadrant|Left Lower Outer Quadrant|Left	NO	Positive	40-49%	WHITE	1	Primary
TCGA-A7-A3RF	Lum	BRCA_LumA	70.87	High	1	79	No	M0	Neg	N0	II	Stage IIA	T1-T2	T2	6.31	Recurred/Progressed	13.4	LIVING	NOT HISPANIC OR LATINO	0.0023	NA	NA	NA	Mucinous Carcinoma	No	No	C50.9	8480/3	C50.9	Negative	2012	YES	Post	NA	Core needle biopsy	NO	43	FALSE	IMMC	13.4	LIVING	Positive	Left Upper Outer Quadrant	YES	Positive	30-39%	WHITE	1	Primary
TCGA-A8-A081	Lum	BRCA_LumB	91.55	High	1	80	No	M0	Neg	N0	II	Stage IIA	T1-T2	T2	0	0	0	LIVING	NA	0.645	Negative	Yes	1	Infiltrating Ductal Carcinoma	No	No	C50.9	8500/3	C50.9	Negative	2008	NA	Post	NA	NA	NA	65	FALSE	IDC	0	LIVING	Negative	Right	NO	Positive	NA	NA	1	Primary
TCGA-BH-A0HB	Lum	BRCA_LumA	112.6	High	1	55	No	M0	Neg	N0 (i-)	I	Stage IA	T1-T2	T1c	26.48	0	26.48	LIVING	NA	0.2922	Negative	Yes	2	Infiltrating Ductal Carcinoma	No	No	C50.9	8500/3	C50.9	Equivocal	2008	NA	Post	NA	Core needle biopsy	NO	28	TRUE	IDC	26.48	LIVING	Negative	Right Upper Outer Quadrant|Right	NO	Positive	30-39%	WHITE	1	Primary
TCGA-E2-A15G	Lum	BRCA_LumA	108.54	High	1	76	No	M0	Neg	N0	II	Stage IIA	T1-T2	T2	18.2	0	18.2	LIVING	NOT HISPANIC OR LATINO	0.0763	NA	Yes	1	Mixed Histology (please specify)	No	No	C50.9	8522/3	C50.9	Negative	2009	YES	Post	NO	Tumor resection	NO	38	FALSE	MDLC	18.2	LIVING	Negative	Left Upper Outer Quadrant	NO	Positive	NA	WHITE	1	Primary
TCGA-A8-A09A	Lum	BRCA_LumA	41.24	High	No	40	No	M0	NA	NX	NA	Stage X	T1-T2	T2	9.99	0	9.99	LIVING	NA	0.426	Negative	Yes	1	Infiltrating Ductal Carcinoma	No	No	C50.9	8500/3	C50.9	Negative	2009	NA	Pre	NA	NA	NA	76	FALSE	IDC	9.99	LIVING	Positive	Left	NO	Positive	NA	NA	1	Primary
TCGA-E2-A152	NonLum	BRCA_Her2	1.75	Low	1	56	No	M0	Neg	N0	I	Stage I	T1-T2	T1c	31.73	Recurred/Progressed	69.91	LIVING	NOT HISPANIC OR LATINO	0.6421	NA	Yes	3	Infiltrating Ductal Carcinoma	No	No	C50.9	8500/3	C50.9	Positive	2009	YES	Post	NO	Tumor resection	NO	90	FALSE	IDC	69.91	LIVING	Negative	Right Upper Inner Quadrant	NO	Negative	NA	WHITE	1	Primary
TCGA-OL-A5RV	Lum	BRCA_LumA	28.84	Low	No	43	NA	MX	Yes	N3	III	Stage IIIC	T1-T2	T2	34.89	0	34.89	LIVING	NA	0.0644	Negative	NA	NA	Infiltrating Ductal Carcinoma	No	No	C50.9	8500/3	C50.9	NA	2011	YES	Pre	NA	Core needle biopsy	NO	12	TRUE	IDC	34.89	LIVING	Negative	Right Upper Outer Quadrant	NO	Positive	90-99%	BLACK OR AFRICAN AMERICAN	1	Primary
TCGA-D8-A1XD	NA	NA	32.29	Low	No	36	No	M0	Yes	N2a	III	Stage IIIA	T1-T2	T1c	17.15	0	17.15	LIVING	NOT HISPANIC OR LATINO	0.148	NA	Yes	1	Infiltrating Ductal Carcinoma	No	No	C50.9	8500/3	C50.9	Negative	2010	YES	Pre	NO	NA	NO	NA	FALSE	IDC	17.15	LIVING	Negative	Left Upper Outer Quadrant	YES	Positive	NA	WHITE	1	Primary
TCGA-A2-A0SW	Lum	BRCA_LumB	36.73	Low	1	82	Yes	M1	Yes	N2	IV	Stage IV	T1-T2	T2	21.45	Recurred/Progressed	44.84	DECEASED	NOT HISPANIC OR LATINO	0.4298	Negative	NA	NA	Infiltrating Ductal Carcinoma	No	No	C50.9	8500/3	C50.9	NA	2006	NA	Post	NA	Core needle biopsy	NO	40	TRUE	IDC	44.84	DECEASED	Negative	Right	NO	Negative	<10%	WHITE	1	Primary
TCGA-E9-A1R2	Lum	BRCA_LumA	40.33	Low	1	51	NA	MX	Yes	N3	III	Stage IIIC	T1-T2	T2	34.92	0	34.92	LIVING	NOT HISPANIC OR LATINO	0.3226	Negative	NA	NA	Infiltrating Ductal Carcinoma	No	No	C50.9	8500/3	C50.9	Equivocal	2011	YES	Post	NO	Core needle biopsy	NO	43	TRUE	IDC	34.92	LIVING	Positive	Left Upper Outer Quadrant	YES	Negative	NA	WHITE	1	Primary
TCGA-D8-A140	Lum	BRCA_LumA	86.39	High	1	62	No	M0	Yes	N1a	II	Stage IIB	T1-T2	T2	13.24	0	13.24	LIVING	NOT HISPANIC OR LATINO	0.2323	NA	Yes	3	Infiltrating Ductal Carcinoma	No	No	C50.9	8500/3	C50.9	Positive	2010	YES	Post	NA	Core needle biopsy	NO	66	FALSE	IDC	13.24	LIVING	Negative	Left Upper Outer Quadrant|Left	YES	Positive	<10%	WHITE	1	Primary
TCGA-A2-A0YI	Lum	BRCA_LumA	78.46	High	1	62	No	M0	Neg	N0 (i+)	I	Stage I	T1-T2	T1c	49.44	0	49.44	LIVING	NOT HISPANIC OR LATINO	0.1891	NA	Yes	1	Infiltrating Ductal Carcinoma	No	No	C50.9	8522/3	C50.9	Negative	2009	NA	Post	NA	Core needle biopsy	YES	10	TRUE	MDLC	49.44	LIVING	Negative	Right Upper Outer Quadrant	NO	Positive	60-69%	WHITE	1	Primary
TCGA-D8-A1XL	Lum	BRCA_LumB	6.65	Low	No	34	NA	MX	Yes	N1a	II	Stage IIB	T1-T2	T2	19.91	0	19.91	LIVING	NOT HISPANIC OR LATINO	0.5466	Negative	Yes	2	Infiltrating Ductal Carcinoma	No	No	C50.9	8500/3	C50.9	Equivocal	2010	YES	Pre	NO	Fine needle aspiration biopsy	NA	79	FALSE	IDC	19.91	LIVING	Negative	Left Upper Outer Quadrant	YES	Positive	NA	WHITE	1	Primary
TCGA-EW-A424	NA	NA	19.11	Low	1	51	NA	MX	Yes	N1	III	Stage IIIA	T3-T4	T3	23.49	0	23.49	LIVING	HISPANIC OR LATINO	0.1872	NA	NA	NA	Infiltrating Lobular Carcinoma	No	No	C50.9	8520/3	C50.9	Positive	2012	YES	NA	NA	Core needle biopsy	YES	NA	TRUE	ILC	23.49	LIVING	Negative	Right	YES	Positive	NA	WHITE	1	Primary
TCGA-LL-A9Q3	Lum	BRCA_LumA	41.47	High	1	69	NA	MX	Yes	N3a	III	Stage IIIC	T3-T4	T3	17.48	0	17.48	LIVING	NOT HISPANIC OR LATINO	0.2749	NA	Yes	3	Infiltrating Lobular Carcinoma	No	No	C50.9	8520/3	C50.9	Positive	2013	YES	Post	NA	Core needle biopsy	YES	NA	FALSE	ILC	17.48	LIVING	Negative	Left Upper Outer Quadrant	YES	Positive	<10%	WHITE	1	Primary
TCGA-A8-A09I	Lum	BRCA_LumB	24.17	Low	1	84	No	M0	Neg	N0	II	Stage IIA	T1-T2	T2	45.04	0	45.04	LIVING	NA	0.3571	Positive	Yes	3	Infiltrating Ductal Carcinoma	No	Yes	C50.9	8500/3	C50.9	Positive	2008	NA	Post	NA	NA	NA	97	FALSE	IDC	45.04	LIVING	Negative	Right Lower Outer Quadrant	NO	Positive	NA	NA	1	Primary
TCGA-AR-A5QP	Lum	BRCA_LumA	45.05	High	1	54	No	M0	Yes	N1	II	Stage IIB	T1-T2	T2	38.93	0	38.93	LIVING	NOT HISPANIC OR LATINO	0.1282	NA	Yes	2	Infiltrating Lobular Carcinoma	No	No	C50.9	8520/3	C50.9	Equivocal	2011	YES	Post	NA	NA	NA	22	TRUE	ILC	38.93	LIVING	NA	Left	NO	Positive	NA	WHITE	1	Primary
TCGA-A2-A3KC	NA	NA	38.76	Low	1	55	No	M0	Yes	N1a	II	Stage IIB	T1-T2	T2	36.2	0	36.2	LIVING	NOT HISPANIC OR LATINO	0.1404	Negative	Yes	2	Infiltrating Lobular Carcinoma	No	No	C50.9	8520/3	C50.9	Equivocal	2011	YES	Pre	NO	Core needle biopsy	NO	23	TRUE	ILC	36.2	LIVING	Negative	Right Lower Outer Quadrant	YES	Positive	90-99%	BLACK OR AFRICAN AMERICAN	1	Primary
TCGA-D8-A1XA	Lum	BRCA_LumA	119.58	High	1	64	No	M0	Neg	N0	I	Stage IA	T1-T2	T1c	27.56	0	27.56	LIVING	NOT HISPANIC OR LATINO	0.8612	NA	Yes	2	Infiltrating Ductal Carcinoma	No	No	C50.9	8500/3	C50.9	Equivocal	2010	YES	Post	NO	Other method, specify:	NO	21	FALSE	IDC	27.56	LIVING	Negative	Left Upper Outer Quadrant	YES	Positive	NA	WHITE	1	Primary
TCGA-OL-A66H	Lum	BRCA_LumA	36.21	Low	No	NA	NA	MX	Yes	N1mi	I	Stage IB	T1-T2	T1c	NA	0	NA	LIVING	NOT HISPANIC OR LATINO	0.0587	Negative	NA	NA	Mucinous Carcinoma	No	No	C50.9	8480/3	C50.9	NA	NA	YES	Post	NA	Fine needle aspiration biopsy	NA	18	TRUE	IMMC	NA	LIVING	Negative	Right	NO	Positive	80-89%	BLACK OR AFRICAN AMERICAN	1	Primary
TCGA-AO-A03V	Lum	BRCA_LumA	20.35	Low	No	41	No	M0	Neg	N0 (i-)	I	Stage I	T1-T2	T1c	44.38	0	44.38	LIVING	NOT HISPANIC OR LATINO	0.3132	NA	No	0	Infiltrating Ductal Carcinoma	No	No	C50.9	8500/3	C50.9	Negative	2008	NA	Pre	NA	Core needle biopsy	YES	46	TRUE	IDC	44.38	LIVING	Negative	Left Upper Inner Quadrant|Left	NO	Positive	80-89%	WHITE	1	Primary
TCGA-AO-A1KT	Lum	BRCA_LumB	23	Low	1	78	No	M0	Yes	N1	II	Stage IIA	T1-T2	T1	17.77	0	17.77	LIVING	NOT HISPANIC OR LATINO	0.3513	Negative	Yes	2	Infiltrating Ductal Carcinoma	No	NA	C50.9	8500/3	C50.9	Equivocal	2009	YES	Post	NO	Core needle biopsy	YES	26	TRUE	IDC	17.77	LIVING	Negative	Left Upper Outer Quadrant|Left	NO	Positive	40-49%	WHITE	1	Primary
TCGA-EW-A2FW	Lum	BRCA_LumB	82.9	High	1	52	NA	MX	Neg	N0 (i-)	II	Stage IIA	T1-T2	T2	22.08	0	22.08	LIVING	HISPANIC OR LATINO	0.2122	NA	Yes	1	Other, specify	NA	No	C50.9	8503/3	C50.9	Negative	2011	YES	Post	NO	Core needle biopsy	YES	18	TRUE	IDC	22.08	LIVING	Negative	Right Upper Outer Quadrant	NO	Positive	90-99%	WHITE	1	Primary
TCGA-S3-AA12	Lum	BRCA_LumA	95.95	High	1	82	NA	MX	Yes	N1a	III	Stage IIIA	T3-T4	T3	18.86	0	18.86	LIVING	NOT HISPANIC OR LATINO	0.1373	Negative	Yes	1	Infiltrating Ductal Carcinoma	No	Yes	C50.9	8500/3	C50.9	Negative	2013	YES	Post	NA	Core needle biopsy	NO	NA	TRUE	IDC	18.86	LIVING	Negative	Left|Left Upper Inner Quadrant|Left Lower Inner Quadrant	YES	Negative	NA	BLACK OR AFRICAN AMERICAN	1	Primary
TCGA-A8-A09E	NA	NA	83.57	High	1	73	No	M0	Yes	N1a	III	Stage IIIB	T3-T4	T4b	49.01	0	49.01	LIVING	NA	0.5448	Positive	Yes	2	Infiltrating Ductal Carcinoma	Yes	Yes	C50.9	8500/3	C50.9	Positive	2008	NA	Post	NA	NA	NA	36	FALSE	IDC	49.01	LIVING	Positive	Left Lower Outer Quadrant	NO	Positive	NA	NA	1	Primary
TCGA-C8-A1HL	Lum	BRCA_LumB	13.71	Low	No	38	No	M0	Yes	N1	III	Stage IIIA	T3-T4	T3	10.41	0	10.41	LIVING	NOT HISPANIC OR LATINO	0.2376	NA	Yes	2	Other, specify	No	Yes	C50.9	8480/3	C50.9	Equivocal	2010	YES	Pre	NO	Other method, specify:	NA	22	TRUE	IMMC	10.41	LIVING	Negative	Left	YES	Negative	NA	ASIAN	1	Primary
TCGA-A7-A4SB	NA	NA	22.22	Low	1	56	No	M0	Yes	N1mi	III	Stage IIIA	T3-T4	T3	13.73	0	13.73	LIVING	NOT HISPANIC OR LATINO	0.5065	NA	NA	NA	Infiltrating Lobular Carcinoma	No	No	C50.9	8520/3	C50.9	Negative	2012	YES	Post	NA	Core needle biopsy	YES	31	FALSE	ILC	13.73	LIVING	Positive	Right Upper Outer Quadrant	YES	Positive	50-59%	WHITE	1	Primary
TCGA-EW-A1PD	NA	NA	50.42	High	1	61	No	M0	Yes	N1a	II	Stage IIA	T1-T2	T1c	13.93	0	13.93	LIVING	HISPANIC OR LATINO	0.3329	Positive	Yes	2	Infiltrating Ductal Carcinoma	No	No	C50.9	8500/3	C50.9	Equivocal	2010	YES	NA	NO	Core needle biopsy	NO	58	TRUE	IDC	13.93	LIVING	Negative	Right	NO	Positive	90-99%	WHITE	1	Primary
TCGA-A7-A0DC	NA	NA	247.19	High	1	63	No	M0	Neg	N0 (i-)	I	Stage IA	T1-T2	T1c	29.76	0	29.76	LIVING	NOT HISPANIC OR LATINO	0.3192	NA	Yes	1	Infiltrating Ductal Carcinoma	No	No	C50.9	8500/3	C50.9	Negative	2009	NA	Post	NA	Tumor resection	YES	1	FALSE	IDC	29.76	LIVING	Negative	Right Upper Outer Quadrant|Right	YES	Negative	<10%	WHITE	1	Primary
TCGA-EW-A1OX	Lum	BRCA_LumB	53.19	High	No	43	NA	MX	Neg	N0	II	Stage IIA	T1-T2	T2	29.93	0	29.93	LIVING	HISPANIC OR LATINO	0.0924	NA	NA	NA	Mucinous Carcinoma	No	No	C50.9	8523/3	C50.9	Negative	2009	YES	Pre	NO	Core needle biopsy	YES	13	TRUE	IDC	29.93	LIVING	Negative	Right Upper Inner Quadrant	NO	Positive	90-99%	WHITE	1	Primary
TCGA-AN-A0AK	Lum	BRCA_LumB	52.84	High	1	76	No	M0	Neg	N0	II	Stage IIA	T1-T2	T2	7.36	0	7.36	LIVING	NOT HISPANIC OR LATINO	0.2818	NA	Yes	2	Infiltrating Ductal Carcinoma	No	No	C50.9	8500/3	C50.9	Positive	2010	NA	Post	NA	Tumor resection	NO	908	FALSE	IDC	7.36	LIVING	Negative	Left Upper Outer Quadrant	NO	Negative	<10%	WHITE	1	Primary
TCGA-A2-A1G4	Lum	BRCA_LumB	177.51	High	1	71	No	M0	Yes	N1a	III	Stage IIIA	T3-T4	T3	19.55	0	19.55	LIVING	NOT HISPANIC OR LATINO	0.1531	NA	NA	NA	Infiltrating Ductal Carcinoma	No	Yes	C50.9	8500/3	C50.9	Negative	2010	YES	Post	NO	Core needle biopsy	NO	25	TRUE	IDC	19.55	LIVING	Negative	Right Lower Outer Quadrant	YES	Positive	90-99%	WHITE	1	Primary
TCGA-BH-A6R8	Lum	BRCA_LumA	31.55	Low	No	46	No	M0	Neg	N0	II	Stage IIA	T1-T2	T2	9.63	0	9.63	LIVING	NOT HISPANIC OR LATINO	0.3293	Negative	NA	NA	Infiltrating Ductal Carcinoma	No	No	C50.9	8500/3	C50.9	NA	2012	YES	NA	NA	Core needle biopsy	NA	NA	TRUE	IDC	9.63	LIVING	Negative	Left	YES	Positive	NA	BLACK OR AFRICAN AMERICAN	1	Primary
TCGA-AC-A8OR	Lum	BRCA_LumA	72.49	High	1	75	NA	MX	Neg	N0 (i-)	I	Stage IA	T1-T2	T1c	1.31	0	1.31	LIVING	NOT HISPANIC OR LATINO	0.0328	NA	NA	NA	Mucinous Carcinoma	No	No	C50.9	8480/3	C50.9	Negative	2013	YES	Post	NA	Core needle biopsy	YES	NA	FALSE	IMMC	1.31	LIVING	Negative	Left	YES	Positive	90-99%	WHITE	1	Primary
TCGA-AO-A03L	Lum	BRCA_LumA	14.71	Low	No	34	No	M0	Yes	N2	III	Stage IIIA	T3-T4	T3	80.22	0	80.22	LIVING	NOT HISPANIC OR LATINO	0.6527	Negative	Yes	2	Infiltrating Ductal Carcinoma	No	No	C50.9	8500/3	C50.9	Positive	2003	NA	Pre	NA	Core needle biopsy	NO	20	TRUE	IDC	80.22	LIVING	Negative	Right Upper Inner Quadrant|Right Upper Outer Quadrant|Right Lower Inner Quadrant|Right Lower Outer Quadrant|Right	NO	Positive	10-19%	ASIAN	1	Primary
TCGA-EW-A1PA	Lum	BRCA_LumA	116.43	High	1	59	No	M0	Yes	N1a	II	Stage IIB	T1-T2	T2	18.89	0	18.89	LIVING	HISPANIC OR LATINO	0.3026	NA	Yes	1	Infiltrating Ductal Carcinoma	No	No	C50.9	8500/3	C50.9	Negative	2010	YES	Post	NO	Core needle biopsy	NO	24	TRUE	IDC	18.89	LIVING	Negative	Left Upper Outer Quadrant	NO	Positive	90-99%	WHITE	1	Primary
TCGA-AO-A12H	Lum	BRCA_LumA	180.72	High	1	69	No	M0	Neg	N0 (i-)	II	Stage IIA	T1-T2	T2	40.54	0	40.54	LIVING	NOT HISPANIC OR LATINO	0	NA	No	0	Other, specify	No	No	C50.9	8523/3	C50.9	Negative	2008	NA	Pre	NA	Core needle biopsy	YES	16	TRUE	IDC	40.54	LIVING	Negative	Right Upper Outer Quadrant|Right	NO	Positive	<10%	BLACK OR AFRICAN AMERICAN	1	Primary
TCGA-AN-A0FD	Lum	BRCA_LumA	77.26	High	1	71	No	M0	Neg	N0	II	Stage IIA	T1-T2	T2	6.44	0	6.44	LIVING	NOT HISPANIC OR LATINO	0.171	Positive	Yes	2	Infiltrating Ductal Carcinoma	No	No	C50.9	8500/3	C50.9	Positive	2010	NA	Post	NA	Tumor resection	NO	31	FALSE	IDC	6.44	LIVING	Negative	Left Upper Outer Quadrant	NO	Positive	10-19%	WHITE	1	Primary
TCGA-3C-AALJ	Lum	BRCA_LumB	28.03	Low	1	62	No	M0	Yes	N1a	II	Stage IIB	T1-T2	T2	48.42	0	48.42	LIVING	NOT HISPANIC OR LATINO	0.534	NA	NA	NA	Infiltrating Ductal Carcinoma	No	No	C50.9	8500/3	C50.9	Indeterminate	2011	YES	Post	NA	Core needle biopsy	NA	NA	TRUE	IDC	48.42	LIVING	Negative	Right	NO	Positive	30-39%	BLACK OR AFRICAN AMERICAN	1	Primary
TCGA-A2-A04X	NonLum	BRCA_Her2	4.56	Low	No	34	No	M0	Neg	N0 (i-)	II	Stage IIA	T1-T2	T2	55.39	0	55.39	LIVING	NA	0.2434	Positive	Yes	3	Infiltrating Ductal Carcinoma	No	No	C50.9	8500/3	C50.9	Positive	2006	NA	Pre	NA	Core needle biopsy	YES	18	TRUE	IDC	55.39	LIVING	Negative	Left	NO	Positive	50-59%	WHITE	1	Primary
TCGA-D8-A27N	Lum	BRCA_LumB	9.34	Low	No	36	No	M0	Yes	N2a	III	Stage IIIA	T1-T2	T2	17.05	0	17.05	LIVING	NOT HISPANIC OR LATINO	0.2527	NA	Yes	3	Infiltrating Ductal Carcinoma	No	No	C50.9	8500/3	C50.9	Positive	2011	YES	Pre	NO	Core needle biopsy	NO	36	FALSE	IDC	17.05	LIVING	Negative	Right Upper Outer Quadrant	YES	Positive	NA	WHITE	1	Primary
TCGA-B6-A0WY	Lum	BRCA_LumA	12.3	Low	No	40	No	M0	Yes	N1b	III	Stage IIIA	T3-T4	T3	66.06	Recurred/Progressed	113.7	DECEASED	NOT HISPANIC OR LATINO	0.0836	NA	NA	NA	Infiltrating Ductal Carcinoma	No	No	C50.9	8500/3	C50.9	NA	1996	NA	Pre	NA	Core needle biopsy	NO	10	TRUE	IDC	113.7	DECEASED	Negative	Left Lower Inner Quadrant|Left	NO	Negative	NA	WHITE	1	Primary
TCGA-EW-A1OZ	Lum	BRCA_LumB	12.27	Low	1	56	No	M0	Neg	N0 (i-)	II	Stage IIA	T1-T2	T2	40.37	0	40.37	LIVING	NOT HISPANIC OR LATINO	0.6261	Positive	Yes	2	Infiltrating Ductal Carcinoma	No	No	C50.9	8500/3	C50.9	Equivocal	2008	YES	Post	NO	Core needle biopsy	YES	39	TRUE	IDC	40.37	LIVING	Negative	Left Upper Outer Quadrant	NO	Negative	<10%	BLACK OR AFRICAN AMERICAN	1	Primary
TCGA-C8-A273	Lum	BRCA_LumA	36.52	Low	No	29	No	M0	Yes	N1	II	Stage IIB	T1-T2	T2	16.85	0	16.85	LIVING	NOT HISPANIC OR LATINO	0.2254	NA	NA	NA	Infiltrating Ductal Carcinoma	No	No	C50.9	8500/3	C50.9	Negative	2010	YES	Pre	NA	Other method, specify:	NA	13	TRUE	IDC	16.85	LIVING	Negative	Right Upper Inner Quadrant	YES	Positive	NA	ASIAN	1	Primary
TCGA-GM-A2DK	Lum	BRCA_LumA	52.35	High	1	58	No	M0	Neg	N0 (i-)	I	Stage I	T1-T2	T1c	86.89	0	86.89	LIVING	NOT HISPANIC OR LATINO	0.1815	NA	NA	NA	Infiltrating Ductal Carcinoma	No	No	C50.9	8500/3	C50.9	Negative	2005	YES	Post	NO	Core needle biopsy	YES	14	FALSE	IDC	86.89	LIVING	Negative	Right Upper Outer Quadrant	NO	Negative	<10%	WHITE	1	Primary
TCGA-AN-A0FZ	Lum	BRCA_LumA	36.67	Low	No	45	No	M0	Yes	N2	III	Stage IIIA	T1-T2	T2	0.33	0	0.33	LIVING	NOT HISPANIC OR LATINO	0.4504	NA	Yes	2	Infiltrating Ductal Carcinoma	No	No	C50.9	8500/3	C50.9	Positive	2010	NA	Pre	NA	Tumor resection	NO	35	FALSE	IDC	0.33	LIVING	Negative	Left Upper Outer Quadrant	NO	Negative	NA	WHITE	1	Primary
TCGA-E2-A15A	Lum	BRCA_LumB	24.34	Low	No	45	No	M0	Yes	N3a	III	Stage IIIC	T1-T2	T2	23.32	0	23.32	LIVING	NOT HISPANIC OR LATINO	0.5854	NA	Yes	1	Infiltrating Ductal Carcinoma	No	No	C50.9	8500/3	C50.9	Negative	2009	YES	Pre	NO	Tumor resection	NO	26	NA	BREAST	23.32	LIVING	Negative	Left	NO	Positive	NA	WHITE	2	Metastasis
TCGA-EW-A1IX	Lum	BRCA_LumA	22.07	Low	No	48	NA	MX	Yes	N1a	II	Stage IIA	T1-T2	T1b	39.68	0	39.68	LIVING	HISPANIC OR LATINO	0.0676	NA	NA	NA	Other, specify	No	No	C50.9	8524/3	C50.9	Negative	2008	YES	Pre	NO	Core needle biopsy	YES	18	TRUE	ILC	39.68	LIVING	Negative	Right Upper Outer Quadrant	NO	Positive	90-99%	ASIAN	1	Primary
TCGA-AR-A0TT	Lum	BRCA_LumB	23.65	Low	1	53	No	M0	Yes	N2	III	Stage IIIA	T1-T2	T2	108.94	0	108.94	LIVING	NA	0.3875	NA	Yes	1	Infiltrating Ductal Carcinoma	No	No	C50.9	8500/3	C50.9	Negative	2006	NA	Pre	NA	Core needle biopsy	NA	NA	TRUE	IDC	108.94	LIVING	Negative	Right Upper Outer Quadrant	NO	Negative	NA	BLACK OR AFRICAN AMERICAN	1	Primary
TCGA-E2-A15H	Lum	BRCA_LumA	19.04	Low	No	38	No	M0	Yes	N1mi	II	Stage IIA	T1-T2	T1c	12.91	0	12.91	LIVING	NOT HISPANIC OR LATINO	0.1888	Positive	Yes	2	Infiltrating Ductal Carcinoma	No	No	C50.9	8500/3	C50.9	Equivocal	2009	YES	Pre	NO	Tumor resection	NO	26	FALSE	IDC	12.91	LIVING	Negative	Right Upper Outer Quadrant	NO	Positive	NA	WHITE	1	Primary
TCGA-A2-A0T3	Lum	BRCA_LumB	51.28	High	No	37	No	M0	Yes	N1mi	I	Stage IB	T1-T2	T1c	49.8	0	49.8	LIVING	NOT HISPANIC OR LATINO	0.5528	Negative	Yes	2	Infiltrating Ductal Carcinoma	No	No	C50.9	8500/3	C50.9	Equivocal	2009	YES	Pre	NO	Core needle biopsy	YES	23	TRUE	IDC	49.8	LIVING	Positive	Right Upper Outer Quadrant	NO	Positive	90-99%	WHITE	1	Primary
TCGA-E2-A2P5	NA	NA	27.63	Low	1	78	No	M0	Yes	N3	III	Stage IIIC	T1-T2	T2	19.61	Recurred/Progressed	26.97	DECEASED	NOT HISPANIC OR LATINO	0.6636	Negative	NA	NA	Infiltrating Lobular Carcinoma	No	Yes	C50.9	8520/3	C50.9	NA	2011	YES	Post	NO	Core needle biopsy	NO	64	TRUE	ILC	26.97	DECEASED	Negative	Left	NO	Positive	NA	BLACK OR AFRICAN AMERICAN	1	Primary
TCGA-AN-A041	Lum	BRCA_LumA	26.45	Low	No	29	No	M0	Yes	N1a	II	Stage IIB	T1-T2	T2	0.23	0	0.23	LIVING	NOT HISPANIC OR LATINO	0.3265	NA	Yes	2	Infiltrating Ductal Carcinoma	No	No	C50.9	8500/3	C50.9	Positive	2010	YES	Pre	NO	Tumor resection	NA	17	TRUE	IDC	0.23	LIVING	Negative	Left Upper Outer Quadrant	NO	Negative	NA	WHITE	1	Primary
TCGA-A8-A08F	NA	NA	72.79	High	1	59	No	M0	Yes	N3a	III	Stage IIIC	T1-T2	T2	32.98	0	32.98	LIVING	NA	0.6614	Negative	Yes	1	Infiltrating Ductal Carcinoma	Yes	Yes	C50.9	8500/3	C50.9	Negative	2008	NA	Post	NA	NA	NA	87	FALSE	IDC	32.98	LIVING	Negative	Right Upper Inner Quadrant	NO	Positive	NA	NA	1	Primary
TCGA-A7-A425	Lum	BRCA_LumA	36.58	Low	1	70	NA	MX	Yes	N3a	III	Stage IIIC	T3-T4	T3	14.55	Recurred/Progressed	14.68	LIVING	NOT HISPANIC OR LATINO	0.1447	Negative	Yes	3	Infiltrating Lobular Carcinoma	No	No	C50.9	8520/3	C50.9	Indeterminate	2012	YES	Post	NA	Core needle biopsy	YES	33	FALSE	ILC	14.68	LIVING	Negative	Right	YES	Positive	70-79%	WHITE	1	Primary
TCGA-AO-A0JI	Lum	BRCA_LumA	81.3	High	1	56	No	M0	Yes	N1	II	Stage IIA	T1-T2	T1c	50.2	0	50.2	LIVING	NOT HISPANIC OR LATINO	0.2489	NA	Yes	1	Infiltrating Ductal Carcinoma	No	No	C50.9	8500/3	C50.9	Negative	2007	NA	Post	NA	Core needle biopsy	YES	14	TRUE	IDC	50.2	LIVING	Negative	Left Upper Outer Quadrant|Left	NO	Negative	<10%	WHITE	1	Primary
TCGA-PE-A5DD	Lum	BRCA_LumA	65.68	High	1	64	No	M0	Neg	N0	II	Stage IIA	T1-T2	T2	64.16	0	64.16	LIVING	NOT HISPANIC OR LATINO	0.2365	Positive	NA	NA	Infiltrating Lobular Carcinoma	No	No	C50.9	8520/3	C50.9	Positive	2006	YES	Post	NA	Incisional Biopsy	NA	42	TRUE	ILC	64.16	LIVING	Negative	Right Lower Inner Quadrant	NO	Negative	NA	ASIAN	1	Primary
TCGA-E2-A1B1	Lum	BRCA_LumA	3.79	Low	No	45	No	M0	Yes	N1	II	Stage IIB	T1-T2	T2	87.16	0	87.16	LIVING	NOT HISPANIC OR LATINO	0.0269	Positive	Yes	2	Infiltrating Ductal Carcinoma	No	No	C50.9	8500/3	C50.9	Equivocal	2007	YES	Post	NO	Tumor resection	NO	8	TRUE	IDC	87.16	LIVING	Negative	Left Upper Outer Quadrant	NO	Positive	NA	WHITE	1	Primary
TCGA-LL-A7T0	Lum	BRCA_LumB	39.82	Low	1	70	No	M0	Yes	N1a	II	Stage IIB	T1-T2	T2	12.35	0	12.35	LIVING	NOT HISPANIC OR LATINO	0.3326	NA	Yes	3	Infiltrating Ductal Carcinoma	No	No	C50.9	8500/3	C50.9	Positive	2013	YES	Post	NA	Tumor resection	NO	NA	FALSE	IDC	12.35	LIVING	Negative	Left Lower Inner Quadrant	YES	Positive	<10%	BLACK OR AFRICAN AMERICAN	1	Primary
TCGA-A8-A06X	Lum	BRCA_LumB	104.19	High	1	77	No	M0	Neg	N0	II	Stage IIB	T3-T4	T3	NA	NA	30.98	DECEASED	NA	0.6033	Positive	Yes	3	Infiltrating Ductal Carcinoma	No	No	C50.9	8500/3	C50.9	Positive	2006	NA	Post	NA	NA	NA	143	FALSE	IDC	30.98	DECEASED	Negative	Right Upper Outer Quadrant	NO	Negative	NA	NA	1	Primary
TCGA-AR-A1AV	NA	NA	96.65	High	1	68	No	M0	Yes	N1	II	Stage IIB	T1-T2	T2	61.24	0	61.24	LIVING	HISPANIC OR LATINO	0.189	NA	Yes	1	Infiltrating Ductal Carcinoma	No	No	C50.9	8500/3	C50.9	Negative	2007	YES	NA	NA	Core needle biopsy	NA	32	TRUE	IDC	61.24	LIVING	Negative	Left	NO	Positive	70-79%	WHITE	1	Primary
TCGA-C8-A1HM	Lum	BRCA_LumB	108.72	High	1	74	No	M0	Neg	N0	II	Stage IIA	T1-T2	T2	12.32	0	12.32	LIVING	NOT HISPANIC OR LATINO	0.5116	NA	Yes	1	Infiltrating Ductal Carcinoma	No	No	C50.9	8500/3	C50.9	Negative	2010	NO	Post	NO	Core needle biopsy	NA	222	TRUE	IDC	12.32	LIVING	Negative	Left	YES	Positive	NA	ASIAN	1	Primary
TCGA-B6-A0WV	Lum	BRCA_LumB	135.29	High	1	67	No	M0	Yes	N1b	II	Stage IIB	T1-T2	T2	NA	NA	79.4	DECEASED	NOT HISPANIC OR LATINO	0.4345	NA	NA	NA	Infiltrating Ductal Carcinoma	No	No	C50.9	8500/3	C50.9	NA	1995	NA	Post	NA	Incisional Biopsy	NO	22	TRUE	IDC	79.4	DECEASED	Negative	Right	NO	Positive	NA	WHITE	1	Primary
TCGA-AR-A24R	Lum	BRCA_LumB	34.12	Low	No	45	No	M0	Yes	N2	III	Stage IIIA	T1-T2	T1	112.68	0	112.68	LIVING	NOT HISPANIC OR LATINO	0.3412	Negative	Yes	1	Infiltrating Ductal Carcinoma	No	No	C50.9	8500/3	C50.9	Negative	2006	YES	Pre	NA	Core needle biopsy	NA	18	TRUE	IDC	112.68	LIVING	Negative	Right Upper Inner Quadrant|Right Upper Outer Quadrant	NO	Positive	10-19%	WHITE	1	Primary
TCGA-B6-A401	Lum	BRCA_LumA	26.41	Low	No	47	No	M0	Yes	N1a	II	Stage IIA	T1-T2	T1c	85.28	0	85.28	LIVING	NOT HISPANIC OR LATINO	0.3026	NA	Yes	1	Infiltrating Ductal Carcinoma	No	No	C50.9	8500/3	C50.9	Negative	2007	YES	NA	NA	Core needle biopsy	NO	18	TRUE	IDC	85.28	LIVING	Negative	Left Upper Outer Quadrant	NO	Positive	90-99%	BLACK OR AFRICAN AMERICAN	1	Primary
TCGA-B6-A0RO	Lum	BRCA_LumA	102.19	High	1	71	No	M0	Yes	N1a	III	Stage IIIB	T3-T4	T4	161.93	0	161.93	LIVING	NOT HISPANIC OR LATINO	0.4705	NA	NA	NA	Infiltrating Ductal Carcinoma	No	No	C50.9	8500/3	C50.9	NA	1993	NA	Post	NA	Other method, specify:	NO	27	TRUE	IDC	161.93	LIVING	Negative	Right	NO	Positive	NA	WHITE	1	Primary
TCGA-B6-A0IG	Lum	BRCA_LumA	25.44	Low	No	50	No	M0	Yes	N1b	II	Stage IIB	T1-T2	T2	NA	NA	146.39	DECEASED	NOT HISPANIC OR LATINO	0.3174	NA	NA	NA	Infiltrating Ductal Carcinoma	No	No	C50.9	8500/3	C50.9	NA	1994	NA	NA	NA	Other method, specify:	NO	39	TRUE	IDC	146.39	DECEASED	Negative	Left	NO	Positive	NA	WHITE	1	Primary
TCGA-A2-A1FW	Lum	BRCA_LumB	124.16	High	1	62	No	M0	Yes	N2a	III	Stage IIIA	T3-T4	T3	17.35	0	17.35	LIVING	NOT HISPANIC OR LATINO	0.6055	NA	NA	NA	Infiltrating Ductal Carcinoma	No	No	C50.9	8500/3	C50.9	Negative	2010	YES	Post	NO	Core needle biopsy	NO	41	TRUE	IDC	17.35	LIVING	Negative	Right Upper Outer Quadrant	YES	Negative	NA	WHITE	1	Primary
TCGA-A7-A0D9	Lum	BRCA_LumA	31.42	Low	No	37	No	M0	Neg	N0 (i-)	II	Stage IIA	T1-T2	T2	37.42	0	37.42	LIVING	NOT HISPANIC OR LATINO	0.1867	NA	Yes	1	Infiltrating Ductal Carcinoma	No	No	C50.9	8500/3	C50.9	Negative	2009	NA	Pre	NA	Core needle biopsy	YES	21	FALSE	IDC	37.42	LIVING	Negative	Left Upper Outer Quadrant|Left	YES	Negative	<10%	WHITE	1	Primary
TCGA-A2-A4S3	Lum	BRCA_LumB	49.39	High	1	59	No	M0	Yes	N1a	II	Stage IIB	T1-T2	T2	21.88	0	21.88	LIVING	NOT HISPANIC OR LATINO	0.4494	NA	NA	NA	Infiltrating Ductal Carcinoma	No	No	C50.9	8500/3	C50.9	Negative	2012	YES	Post	NA	Core needle biopsy	NO	47	TRUE	IDC	21.88	LIVING	Negative	Left Upper Outer Quadrant	YES	Positive	90-99%	BLACK OR AFRICAN AMERICAN	1	Primary
TCGA-AN-A0FY	Lum	BRCA_LumB	44.58	High	1	55	No	M0	Neg	N0	I	Stage IA	T1-T2	T1c	0.33	0	0.33	LIVING	NOT HISPANIC OR LATINO	0.35	NA	No	0	Infiltrating Ductal Carcinoma	No	No	C50.9	8500/3	C50.9	Negative	2010	NA	Post	NA	Tumor resection	NO	51	FALSE	IDC	0.33	LIVING	Negative	Left Upper Outer Quadrant	NO	Positive	NA	WHITE	1	Primary
TCGA-A2-A04Y	Lum	BRCA_LumB	21.53	Low	1	53	No	M0	Yes	N1mi	II	Stage IIB	T1-T2	T2	36.1	0	36.1	LIVING	NA	0.147	Negative	Yes	1	Infiltrating Ductal Carcinoma	No	No	C50.9	8500/3	C50.9	Negative	2008	NA	Post	NA	Core needle biopsy	YES	44	TRUE	IDC	36.1	LIVING	Negative	Right Upper Outer Quadrant	NO	Positive	10-19%	WHITE	1	Primary
TCGA-EW-A1PF	NA	NA	62.46	High	No	50	No	M0	Neg	N0	I	Stage IA	T1-T2	T1c	14.42	0	14.42	LIVING	HISPANIC OR LATINO	0.2254	NA	NA	NA	Infiltrating Ductal Carcinoma	No	No	C50.9	8500/3	C50.9	Negative	2010	YES	Post	NO	Core needle biopsy	YES	NA	TRUE	IDC	14.42	LIVING	Negative	Right Upper Outer Quadrant	NO	Positive	90-99%	WHITE	1	Primary
TCGA-AC-A8OP	Lum	BRCA_LumA	75.36	High	1	72	NA	MX	Neg	N0 (i-)	I	Stage IA	T1-T2	T1c	20.17	0	20.17	LIVING	NOT HISPANIC OR LATINO	0.2658	NA	Yes	1	Infiltrating Ductal Carcinoma	No	No	C50.9	8500/3	C50.9	Indeterminate	2011	YES	Post	NA	Core needle biopsy	YES	NA	FALSE	IDC	20.17	LIVING	Negative	Right Lower Inner Quadrant	YES	Positive	10-19%	BLACK OR AFRICAN AMERICAN	1	Primary
TCGA-B6-A0IO	Lum	BRCA_LumA	130.34	High	1	66	No	M0	Neg	N0 (i-)	II	Stage IIA	T1-T2	T2	165.64	0	165.64	LIVING	NOT HISPANIC OR LATINO	0.327	NA	NA	NA	Infiltrating Ductal Carcinoma	No	No	C50.9	8500/3	C50.9	NA	2001	NA	NA	NA	Core needle biopsy	NO	50	TRUE	IDC	165.64	LIVING	Negative	Left	NO	NA	NA	WHITE	1	Primary
TCGA-A2-A0ET	Lum	BRCA_LumA	78.72	High	1	58	No	M0	Yes	N2a	III	Stage IIIA	T1-T2	T2	35.02	0	35.02	LIVING	NOT HISPANIC OR LATINO	0.5078	Negative	Yes	2	Infiltrating Ductal Carcinoma	No	No	C50.9	8500/3	C50.9	Equivocal	2008	NA	Post	NA	Core needle biopsy	NO	22	TRUE	IDC	35.02	LIVING	Negative	Right Upper Outer Quadrant	NO	Positive	70-79%	WHITE	1	Primary
TCGA-EW-A423	Lum	BRCA_LumA	78.68	High	1	75	NA	MX	Neg	N0	II	Stage IIA	T1-T2	T2	17.51	0	17.51	LIVING	HISPANIC OR LATINO	0.6939	NA	NA	NA	Infiltrating Lobular Carcinoma	No	No	C50.9	8520/3	C50.9	Negative	2012	YES	Post	NA	Core needle biopsy	NO	42	TRUE	ILC	17.51	LIVING	Negative	Left Upper Inner Quadrant	YES	Positive	<10%	WHITE	1	Primary
TCGA-C8-A138	NonLum	BRCA_Her2	3.77	Low	1	54	No	M0	Yes	N2	III	Stage IIIA	T1-T2	T2	12.48	0	12.48	LIVING	NOT HISPANIC OR LATINO	0.3556	NA	Yes	2	Infiltrating Ductal Carcinoma	No	No	C50.9	8500/3	C50.9	Equivocal	2010	YES	Post	NO	Core needle biopsy	NA	37	TRUE	IDC	12.48	LIVING	Negative	Left	YES	Negative	NA	ASIAN	1	Primary
TCGA-OL-A5D8	Lum	BRCA_LumA	53.48	High	No	40	NA	MX	Neg	N0	II	Stage IIB	T3-T4	T3	31.96	0	31.96	LIVING	NOT HISPANIC OR LATINO	0.1753	Negative	NA	NA	Infiltrating Ductal Carcinoma	No	No	C50.9	8500/3	C50.9	NA	2009	YES	Pre	NA	Core needle biopsy	NO	23	TRUE	IDC	31.96	LIVING	NA	Left Lower Outer Quadrant	NO	Positive	90-99%	BLACK OR AFRICAN AMERICAN	1	Primary
TCGA-BH-A0BT	Lum	BRCA_LumA	26.9	Low	1	56	No	M0	Yes	N1mi	II	Stage IIA	T1-T2	T1c	77.69	0	77.69	LIVING	NOT HISPANIC OR LATINO	0.3749	NA	NA	NA	Infiltrating Ductal Carcinoma	No	No	C50.9	8500/3	C50.9	Negative	2007	NA	NA	NO	Core needle biopsy	NA	28	TRUE	IDC	77.69	LIVING	Negative	Right Upper Inner Quadrant	NO	Positive	NA	WHITE	1	Primary
TCGA-A8-A06Y	Lum	BRCA_LumA	139.72	High	1	66	No	M0	Neg	N0	II	Stage IIA	T1-T2	T2	25.99	Recurred/Progressed	25.99	LIVING	NA	0.3042	Negative	Yes	1	Infiltrating Ductal Carcinoma	No	No	C50.9	8500/3	C50.9	Negative	2008	NA	Post	NA	NA	NA	24	FALSE	IDC	25.99	LIVING	Negative	Left Upper Outer Quadrant	NO	Positive	NA	NA	1	Primary
TCGA-A2-A0YT	Lum	BRCA_LumB	61.83	High	1	56	No	M0	Yes	N2a	III	Stage IIIB	T3-T4	T4b	NA	NA	23.75	DECEASED	NOT HISPANIC OR LATINO	0.5755	Negative	NA	NA	Infiltrating Ductal Carcinoma	Yes	No	C50.9	8500/3	C50.9	NA	2008	NA	Post	NA	Core needle biopsy	NO	40	TRUE	IDC	23.75	DECEASED	Negative	Left Upper Outer Quadrant	NO	Negative	<10%	WHITE	1	Primary
TCGA-C8-A26Z	Lum	BRCA_LumA	272.2	High	1	59	No	M0	Neg	N0	II	Stage IIA	T1-T2	T2	15.44	0	15.44	LIVING	NOT HISPANIC OR LATINO	0.5299	NA	Yes	1	Infiltrating Ductal Carcinoma	No	No	C50.9	8500/3	C50.9	Negative	2010	NO	Post	NO	Other method, specify:	NA	33	TRUE	IDC	15.44	LIVING	Negative	Right Upper Inner Quadrant	YES	Positive	NA	ASIAN	1	Primary
TCGA-AR-A0TY	Lum	BRCA_LumB	66.68	High	1	54	No	M0	Neg	N0	II	Stage IIA	T1-T2	T2	17.87	Recurred/Progressed	55.81	DECEASED	NOT HISPANIC OR LATINO	0.3607	NA	NA	NA	Infiltrating Ductal Carcinoma	No	No	C50.9	8500/3	C50.9	Negative	2004	NA	Post	NA	Core needle biopsy	YES	94	TRUE	IDC	55.81	DECEASED	Negative	Right Upper Outer Quadrant	NO	Negative	NA	WHITE	1	Primary
TCGA-E9-A1NA	Lum	BRCA_LumB	37.65	Low	1	58	No	M0	Neg	N0	II	Stage IIA	T1-T2	T2	36.53	0	36.53	LIVING	NOT HISPANIC OR LATINO	0.3875	NA	NA	NA	Mixed Histology (please specify)	No	No	C50.9	8522/3	C50.9	Positive	2011	YES	Post	NO	Tumor resection	YES	73	TRUE	MDLC	36.53	LIVING	Negative	Left Lower Outer Quadrant	YES	Positive	NA	WHITE	1	Primary
TCGA-AQ-A04H	Lum	BRCA_LumB	140.47	High	1	61	NA	MX	Yes	N2a	III	Stage IIIA	T1-T2	T2	24.77	0	24.77	LIVING	NOT HISPANIC OR LATINO	0.4203	Positive	Yes	2	Infiltrating Ductal Carcinoma	No	No	C50.9	8500/3	C50.9	Indeterminate	2009	NA	Post	NA	Core needle biopsy	NO	51	FALSE	IDC	24.77	LIVING	Negative	Left Lower Inner Quadrant	NO	Positive	20-29%	WHITE	1	Primary
TCGA-BH-A1EX	Lum	BRCA_LumA	5.49	Low	1	67	No	M0	Yes	N1b	II	Stage IIB	T1-T2	T2	NA	NA	49.54	DECEASED	NOT HISPANIC OR LATINO	0.2258	Negative	NA	NA	Infiltrating Ductal Carcinoma	No	No	C50.9	8500/3	C50.9	Positive	2000	YES	Post	NA	Core needle biopsy	NA	13	TRUE	IDC	49.54	DECEASED	NA	Right Lower Inner Quadrant	NO	Positive	NA	WHITE	1	Primary
TCGA-BH-A0H9	Lum	BRCA_LumA	81.92	High	1	69	No	M0	Neg	N0 (i-)	II	Stage IIA	T1-T2	T2	40.97	0	40.97	LIVING	NA	0.3068	Negative	Yes	2	Infiltrating Ductal Carcinoma	No	No	C50.9	8500/3	C50.9	Equivocal	2007	NA	Post	NA	Core needle biopsy	NO	31	TRUE	IDC	40.97	LIVING	Negative	Right Upper Outer Quadrant|Right	NO	Positive	30-39%	WHITE	1	Primary
TCGA-C8-A132	Lum	BRCA_LumA	48.38	High	1	56	No	M0	Yes	N1	II	Stage IIB	T1-T2	T2	12.58	0	12.58	LIVING	NOT HISPANIC OR LATINO	0.1483	NA	NA	NA	Infiltrating Ductal Carcinoma	No	No	C50.9	8500/3	C50.9	NA	2010	YES	Post	NO	Core needle biopsy	NA	37	TRUE	IDC	12.58	LIVING	Negative	Left	YES	Positive	NA	ASIAN	1	Primary
TCGA-A2-A0CY	NA	NA	52.48	High	1	63	No	M0	Yes	N1	II	Stage IIB	T1-T2	T2	54.96	0	54.96	LIVING	NOT HISPANIC OR LATINO	NA	Negative	Yes	1	Infiltrating Ductal Carcinoma	No	No	C50.9	8500/3	C50.9	Negative	2006	NA	Post	NA	Core needle biopsy	YES	NA	TRUE	IDC	54.96	LIVING	Negative	Left Lower Outer Quadrant	NO	Positive	10-19%	WHITE	1	Primary
TCGA-D8-A27R	Lum	BRCA_LumB	22.96	Low	No	41	No	M0	Yes	N3a	III	Stage IIIC	T1-T2	T2	10.09	0	10.09	LIVING	NOT HISPANIC OR LATINO	0.3549	Negative	Yes	2	Infiltrating Ductal Carcinoma	No	No	C50.9	8500/3	C50.9	Equivocal	2011	YES	Post	NO	Core needle biopsy	NO	21	FALSE	IDC	10.09	LIVING	Negative	Right Upper Outer Quadrant	YES	Positive	NA	WHITE	1	Primary
TCGA-S3-A6ZH	Lum	BRCA_LumA	18.15	Low	No	29	NA	MX	Yes	N3a	III	Stage IIIC	T3-T4	T3	21.06	0	21.06	LIVING	NOT HISPANIC OR LATINO	0.3715	Negative	Yes	2	Infiltrating Ductal Carcinoma	No	No	C50.9	8500/3	C50.9	Equivocal	2013	YES	NA	NA	Core needle biopsy	NO	NA	FALSE	IDC	21.06	LIVING	Negative	Left|Left Upper Outer Quadrant	YES	Positive	80-89%	BLACK OR AFRICAN AMERICAN	1	Primary
TCGA-D8-A1XZ	Lum	BRCA_LumB	15.95	Low	1	81	NA	MX	Yes	N2a	III	Stage IIIA	T1-T2	T1c	15.31	0	15.31	LIVING	NOT HISPANIC OR LATINO	0.356	NA	Yes	1	Infiltrating Ductal Carcinoma	No	No	C50.9	8500/3	C50.9	Negative	2010	YES	Post	NO	Fine needle aspiration biopsy	NA	46	FALSE	IDC	15.31	LIVING	Negative	Right Lower Inner Quadrant	YES	Negative	NA	WHITE	1	Primary
TCGA-C8-A12W	Lum	BRCA_LumB	16.45	Low	No	49	No	M0	Yes	N1	III	Stage IIIB	T3-T4	T4	12.65	0	12.65	LIVING	NOT HISPANIC OR LATINO	0.3504	NA	Yes	1	Infiltrating Ductal Carcinoma	No	No	C50.9	8500/3	C50.9	Negative	2010	YES	Pre	NA	Other method, specify:	NA	35	TRUE	IDC	12.65	LIVING	Negative	Left	YES	Positive	NA	ASIAN	1	Primary
TCGA-A7-A4SF	NA	NA	40.68	High	1	54	No	M0	Neg	N0	II	Stage IIA	T1-T2	T2	17.9	0	17.9	LIVING	NOT HISPANIC OR LATINO	0.596	NA	Yes	3	Infiltrating Ductal Carcinoma	No	No	C50.9	8500/3	C50.9	Positive	2012	YES	Post	NA	Core needle biopsy	YES	51	FALSE	IDC	17.9	LIVING	Positive	Right	YES	Negative	NA	BLACK OR AFRICAN AMERICAN	1	Primary
TCGA-AR-A0TW	Lum	BRCA_LumA	15.85	Low	No	50	No	M0	Yes	N1	III	Stage IIIA	T3-T4	T3	24.28	Recurred/Progressed	98.85	LIVING	NOT HISPANIC OR LATINO	0.4849	Negative	Yes	2	Infiltrating Ductal Carcinoma	No	No	C50.9	8500/3	C50.9	Equivocal	2005	NA	Pre	NA	Core needle biopsy	NA	NA	TRUE	IDC	98.85	LIVING	Negative	Right Upper Outer Quadrant|Right Lower Outer Quadrant	NO	Positive	NA	WHITE	1	Primary
TCGA-AN-A0FT	Lum	BRCA_LumA	17.79	Low	1	63	No	M0	Yes	N1	II	Stage IIB	T1-T2	T2	7.03	0	7.03	LIVING	NOT HISPANIC OR LATINO	0.5805	NA	Yes	3	Infiltrating Ductal Carcinoma	No	No	C50.9	8500/3	C50.9	Positive	2010	NA	Post	NA	Tumor resection	NO	66	FALSE	IDC	7.03	LIVING	Negative	Right Lower Outer Quadrant	NO	Positive	90-99%	WHITE	1	Primary
TCGA-A2-A25E	Lum	BRCA_LumB	35.06	Low	No	34	No	M0	Yes	N2a	III	Stage IIIA	T1-T2	T2	98.19	Recurred/Progressed	105.26	LIVING	NOT HISPANIC OR LATINO	0.3373	NA	Yes	2	Infiltrating Ductal Carcinoma	No	No	C50.9	8500/3	C50.9	Equivocal	2004	YES	Pre	NO	Excisional Biopsy	NO	47	TRUE	IDC	105.26	LIVING	Negative	Left Upper Outer Quadrant	NO	Positive	60-69%	BLACK OR AFRICAN AMERICAN	1	Primary
TCGA-AR-A0TR	Lum	BRCA_LumA	137.56	High	1	68	No	M0	Yes	N1	II	Stage IIB	T1-T2	T2	NA	NA	5.26	DECEASED	NOT HISPANIC OR LATINO	0.6024	Negative	Yes	2	Infiltrating Ductal Carcinoma	No	No	C50.9	8500/3	C50.9	Equivocal	2006	NA	Post	NA	Other method, specify:	NO	NA	TRUE	IDC	5.26	DECEASED	Negative	Left	NO	Positive	NA	WHITE	1	Primary
TCGA-A8-A085	NA	NA	67.1	High	No	44	No	M0	Yes	N1a	II	Stage IIB	T1-T2	T2	36.93	0	36.93	LIVING	NA	0.2398	Negative	Yes	1	Infiltrating Ductal Carcinoma	No	No	C50.9	8500/3	C50.9	Negative	2008	NA	NA	NA	NA	NA	53	FALSE	IDC	36.93	LIVING	Negative	Left	NO	Positive	NA	NA	1	Primary
TCGA-5T-A9QA	Lum	BRCA_LumB	15.38	Low	1	52	NA	MX	NA	NX	II	Stage IIA	T1-T2	T2	9.95	0	9.95	LIVING	NOT HISPANIC OR LATINO	0.4133	Negative	Yes	2	Other, specify	No	No	C50.9	8523/3	C50.9	Equivocal	2013	NO	NA	NA	Excisional Biopsy	NO	NA	TRUE	IDC	9.95	LIVING	NA	Left	YES	Negative	NA	BLACK OR AFRICAN AMERICAN	1	Primary
TCGA-AR-A0TQ	Lum	BRCA_LumB	12.19	Low	No	27	No	M0	Yes	N1	III	Stage IIIA	T3-T4	T3	98.26	0	98.26	LIVING	NOT HISPANIC OR LATINO	0.1275	Positive	Yes	2	Infiltrating Ductal Carcinoma	No	No	C50.9	8500/3	C50.9	Equivocal	2006	NA	Pre	NA	Core needle biopsy	NO	NA	TRUE	IDC	98.26	LIVING	Negative	Right Upper Outer Quadrant	NO	Negative	NA	WHITE	1	Primary
TCGA-S3-AA11	Lum	BRCA_LumA	85.99	High	1	67	No	M0	Neg	N0	II	Stage IIA	T1-T2	T2	13.83	0	13.83	LIVING	NOT HISPANIC OR LATINO	0.056	Negative	Yes	2	Infiltrating Ductal Carcinoma	No	No	C50.9	8500/3	C50.9	Equivocal	2013	YES	Post	NA	Core needle biopsy	YES	NA	TRUE	IDC	13.83	LIVING	Negative	Right	YES	Positive	60-69%	BLACK OR AFRICAN AMERICAN	1	Primary
TCGA-A8-A07I	NonLum	BRCA_Her2	55.8	High	1	69	No	M0	Yes	N2a	III	Stage IIIA	T1-T2	T2	13.99	0	13.99	LIVING	NA	0.2446	Positive	Yes	3	Infiltrating Ductal Carcinoma	No	No	C50.9	8500/3	C50.9	Positive	2009	NA	Post	NA	NA	NA	29	FALSE	IDC	13.99	LIVING	Negative	Left Upper Outer Quadrant	NO	Negative	NA	NA	1	Primary
TCGA-A8-A076	Lum	BRCA_LumB	17.12	Low	1	66	No	M0	Neg	N0	II	Stage IIA	T1-T2	T2	53.94	0	53.94	LIVING	NA	0.5527	Positive	Yes	3	Infiltrating Ductal Carcinoma	No	No	C50.9	8500/3	C50.9	Positive	2006	NA	Post	NA	NA	NA	44	FALSE	IDC	53.94	LIVING	Negative	Left Upper Outer Quadrant	NO	Positive	NA	NA	1	Primary
TCGA-A2-A0YG	Lum	BRCA_LumB	42	High	1	63	No	M0	Yes	N3a	III	Stage IIIC	T1-T2	T2	21.88	0	21.88	LIVING	NOT HISPANIC OR LATINO	0.3672	NA	Yes	3	Infiltrating Ductal Carcinoma	No	No	C50.9	8500/3	C50.9	Positive	2009	NA	Post	NA	Core needle biopsy	NO	37	TRUE	IDC	21.88	LIVING	Negative	Left Upper Outer Quadrant	NO	Positive	<10%	WHITE	1	Primary
TCGA-UL-AAZ6	Lum	BRCA_LumA	27.43	Low	1	73	NA	MX	Neg	N0	II	Stage IIA	T1-T2	T2	17.02	0	17.02	LIVING	NOT HISPANIC OR LATINO	0.5875	NA	NA	NA	Infiltrating Ductal Carcinoma	No	No	C50.9	8500/3	C50.9	Positive	2013	NA	Post	NA	NA	NA	NA	TRUE	IDC	17.02	LIVING	NA	Right	YES	Positive	<10%	BLACK OR AFRICAN AMERICAN	1	Primary
TCGA-E2-A109	Lum	BRCA_LumB	67.15	High	1	64	No	M0	Neg	N0 (i-)	II	Stage IIA	T1-T2	T2	46.55	0	46.55	LIVING	NOT HISPANIC OR LATINO	0.4427	Negative	Yes	2	Infiltrating Ductal Carcinoma	No	No	C50.9	8500/3	C50.9	Equivocal	2007	NA	Post	NA	Core needle biopsy	NO	64	FALSE	IDC	46.55	LIVING	Negative	Right Upper Outer Quadrant	NO	Negative	NA	WHITE	1	Primary
TCGA-AR-A1AS	Lum	BRCA_LumA	50.77	High	1	54	No	M0	Yes	N1	II	Stage IIB	T1-T2	T2	37.78	0	37.78	LIVING	NA	0.1378	NA	Yes	1	Infiltrating Ductal Carcinoma	No	No	C50.9	8500/3	C50.9	Negative	2007	YES	Post	NA	Core needle biopsy	NA	28	TRUE	IDC	37.78	LIVING	Negative	Left Upper Inner Quadrant	NO	Positive	70-79%	ASIAN	1	Primary
TCGA-EW-A2FV	Lum	BRCA_LumA	17.29	Low	No	39	NA	MX	Yes	N3a	III	Stage IIIC	T3-T4	T3	25.89	0	25.89	LIVING	HISPANIC OR LATINO	0.1508	NA	Yes	1	Other, specify	No	No	C50.9	8507/3	C50.9	Negative	2011	NA	Pre	NO	Excisional Biopsy	NO	17	TRUE	BRCA	25.89	LIVING	Negative	Left Upper Inner Quadrant	NO	Positive	90-99%	WHITE	1	Primary
TCGA-AR-A250	Lum	BRCA_LumB	66.07	High	1	58	No	M0	Neg	N0	II	Stage IIA	T1-T2	T2	88.93	0	88.93	LIVING	NOT HISPANIC OR LATINO	0.3845	Positive	Yes	2	Infiltrating Ductal Carcinoma	No	No	C50.9	8500/3	C50.9	Equivocal	2006	YES	Post	NA	Core needle biopsy	NA	51	TRUE	IDC	88.93	LIVING	Positive	Left Upper Outer Quadrant	NO	Negative	NA	WHITE	1	Primary
TCGA-A2-A0CW	Lum	BRCA_LumB	76.77	High	1	67	No	M0	Yes	N1a	II	Stage IIB	T1-T2	T2	107.85	0	107.85	LIVING	NOT HISPANIC OR LATINO	0.3083	Negative	Yes	2	Infiltrating Ductal Carcinoma	No	No	C50.9	8500/3	C50.9	Equivocal	2006	NA	Post	NA	Core needle biopsy	YES	47	TRUE	IDC	107.85	LIVING	Negative	Right	NO	Positive	10-19%	WHITE	1	Primary
TCGA-AO-A03M	Lum	BRCA_LumA	10.54	Low	No	29	No	M0	Neg	N0 (i-)	I	Stage I	T1-T2	T1c	61.3	0	61.3	LIVING	NOT HISPANIC OR LATINO	0.163	Negative	Yes	2	Infiltrating Ductal Carcinoma	No	No	C50.9	8500/3	C50.9	Negative	2006	NA	Pre	NA	Core needle biopsy	YES	551	TRUE	IDC	61.3	LIVING	Negative	Left Upper Outer Quadrant|Left	NO	Positive	60-69%	WHITE	1	Primary
TCGA-A2-A0EY	Lum	BRCA_LumB	24.96	Low	1	62	No	M0	Yes	N1a	II	Stage IIB	T1-T2	T2	63.24	0	63.24	LIVING	NOT HISPANIC OR LATINO	0.6388	Positive	Yes	3	Infiltrating Ductal Carcinoma	No	No	C50.9	8500/3	C50.9	Positive	2009	NA	Post	NA	Core needle biopsy	YES	140	TRUE	IDC	63.24	LIVING	Negative	Right Upper Outer Quadrant	NO	Negative	<10%	WHITE	1	Primary
[truncated: 7 more columns]

## Sheet: b_TCGASpliceSeq_ER+
Patient_ID	ESR1	ESR1.FPKM	CPSF3L_1_2.1_4_ES	RAB25_1_2_3_ES	MEF2D_9_10_11_ES	ARHGEF11_38_39_40_ES	RFWD2_8_9_10_ES	RALGPS2_14_15_16_ES	MRPL55_2.9_3_4.1_ES	MRPL55_1.1_2.2_2.9_ES	MRPL55_1.2_2.2_2.9_ES	MEAF6_5_7_8.1_ES	PTPRF_13_14_15_ES	ATP6V0B_1.1_2.2_3.2_ES	NASP_8_9_10_MXE_E2	NASP_8_9_10_ES	CLSTN1_10_11_12_ES	SFXN2_1_2.2_4.1_ES	TIAL1_5.1_6_7_ES	ABI1_11.2_12_13_ES	ABI1_11.2_12_13_ES.1	ABI1_9_12_13_ES	ABI1_9_12_13_ES.1	MYOF_16_17_18_ES	ZDHHC16_1_2_4_ES	DPAGT1_2.3_3_4.2_ES	VWA5A_1.1_1.3_2.2_ES	APLP2_8_9_10_ES	APLP2_15_16_17_ES	DNAJC24_2_4_7_ES	PGAP2_4_6_10_ES	PGAP2_5_6_10_ES	PGAP2_6_8_10_ES	PGAP2_6_8_10_ES.1	PGAP2_6_8_10_ES.2	MARK2_17_18_19_ES	GPR137_6_7_8_ES	TM7SF2_2_3_4_ES	BBS1_7_8_9_ES	CTTN_10_11_13_ES	GDPD5_15_16_17_ES	C11orf82_5_6_7.1_ES	SCUBE2_12_13_14_ES	MTMR2_3_5_6_ES	CLEC7A_6_8_9.1_ES	C12orf73_2.4_5_6_ES	VPS29_3.2_4_5_ES	VPS29_1_4_5_ES	RAB35_5_6_7_ES
TCGA_A1_A0SG	High	62.56	0.037	0.9618	0.0061	0.2419	0.8281	0.8783	0.0712	0.7484	0.7595	0.0744	0.1258	0.9892	0.4622	0.4622	0.1734	0.2312	0.0423	0.7469	0.7469	0.6154	0.6154	0.4697	0.0678	1	0.1145	0.487	0.1654	0.1013	0.9302	0.9405	0.109	0.109	0.109	0.1383	0.9727	0.9895	0.0596	0.8856	0.0951	0.8021	0.6809	0.3412	0.8905	0.6511	0.1484	0.0057	0.9696
TCGA_A1_A0SN	High	47.42	0	0.8575	0.0424	0.3053	0.731	0.9465	0.0484	0.5825	0.5292	0.1046	0.2781	0.9509	0.6622	0.6622	0.1498	0.1968	0.0285	0.5969	0.5969	0.2792	0.2792	0.6034	0.0111	1	0.2389	0.4169	0.1506	0.0238	0.8632	0.8651	0.2249	0.2249	0.2249	0.0651	0.9798	0.9811	0.0646	0.9154	0.0281	0.8402	0.7408	0.247	0.8055	0.7799	0.1567	0.0052	0.9709
TCGA_A1_A0SQ	High	46.84	0.0366	0.9286	0.1102	0.2171	0.6813	0.9188	0.0258	0.7321	0.5571	0.0398	0.246	0.9815	0.2838	0.2838	0.0487	0.3262	0.0222	0.3208	0.3208	0	0	0.3843	0.017	0.9919	0	0.4673	0.1473	0.0534	0.9219	0.8831	0.0973	0.0973	0.0973	0.0976	0.9321	1	0.0496	0.8631	0.0234	NA	0.9187	0.3284	0.7984	0.6466	0.1615	0.0344	0.9606
TCGA_A2_A04N	High	54.91	0.0261	0.9299	0.0094	0.3328	0.9155	0.7963	0.1166	0.8865	0.8547	0.1674	0.1403	0.9891	0.4234	0.4234	0.3201	0.1839	0.115	0.9317	0.9317	0.6394	0.6394	0.5642	0.1137	1	0.0794	0.4805	0.1482	0	0.8409	0.8722	0.18	0.18	0.18	0.171	0.9791	0.9727	0.1336	0.8882	0.0842	1	0.6514	0.1831	0.5487	0.4567	0.0719	0.0036	0.8892
TCGA_A2_A04V	High	43.44	0.0725	0.9383	0	0.3394	0.9457	1	0.0987	0.8457	0.8388	0.0954	0.0657	0.9746	0.4756	0.4756	0.351	0.1335	0.1955	0.692	0.692	0.3586	0.3586	0.6836	NA	1	NA	0.4498	0.1955	0	1	0.9289	0.2327	0.2327	0.2327	0.1737	0.966	1	0.1187	0.9021	NA	NA	0.7638	0.3633	NA	0.3902	0.0719	0.0051	0.9389
TCGA_A2_A0CQ	High	53.2	0.0175	0.9381	0.0248	0.1667	0.8195	0.966	0.0364	0.8805	0.8136	0.0575	0.1594	0.984	0.3038	0.3038	0.09	0.3258	0.1236	0.4772	0.4772	0.4623	0.4623	0.2379	NA	0.9819	0.2179	0.5702	0.1912	0	0.6729	1	0.3477	0.3477	0.3477	0.1151	0.9952	1	0.1524	0.896	0.0951	1	0.6855	0.3746	0.9148	0.6445	0.1484	0	0.9683
TCGA_A2_A0CS	High	63.72	0	0.9397	0.0521	0.1053	0.6202	0.9437	0.097	0.8971	0.895	0.0287	0.1955	0.9877	0.4655	0.4655	0.3061	0	0.0296	0.5271	0.5271	0.1508	0.1508	0.3692	0.0188	1	0	0.453	0.1249	0.0605	0.9741	0.8505	0.1024	0.1024	0.1024	0.0881	0.9556	1	0.0248	0.8727	NA	1	0.7326	0.1873	NA	0.5035	NA	0.0108	0.9512
TCGA_A2_A0CT	High	55.28	0	0.9324	0.0784	0.2198	0.7735	0.902	0.0367	0.7526	0.7641	0.0324	0.2199	0.9874	0.4704	0.4704	0.1407	0.4166	0.0341	0.6563	0.6563	0.2193	0.2193	0.1876	0.0307	0.9756	0.5909	0.5315	0.1664	0.0665	0.9449	1	0.068	0.068	0.068	0.052	0.9671	1	0.0472	0.9324	NA	0.8344	0.7073	0.0851	1	0.7915	0.1885	0	0.9899
TCGA_A2_A0CU	High	106.7	0	0.8615	0.1828	0.1898	0.9679	0.9558	0.0336	0.8269	0.7125	0.0747	0.2978	0.9936	0.7198	0.7198	0.094	0.179	0.0579	0.5639	0.5639	0.3405	0.3405	0.32	0.032	0.9938	0	0.5025	0.1012	0	0.8992	0.9727	0.0971	0.0971	0.0971	0.3343	0.9873	1	0.0396	0.9002	0.013	NA	0.9129	0.5096	1	0.4398	0.1712	0	0.9673
TCGA_A2_A0CW	High	76.77	0	0.9387	0.0656	0.1994	0.9179	0.9202	0.0278	0.8212	0.8356	0.0393	0.502	0.9885	0.7891	0.7891	0.0758	0.2717	0.0348	0.57	0.57	0.5447	0.5447	0.1379	0.0356	1	0.348	0.6613	0.1454	0.0215	0.9166	0.9217	0.0762	0.0762	0.0762	0.1396	0.9458	0.9792	0.1319	0.8347	0	0.8109	0.8687	0.289	0.6079	0.5531	0.0417	0.0032	0.9383
TCGA_A2_A0CY	High	52.48	0.0472	0.8442	0.1343	0.1719	0.6674	0.8881	0.0544	0.8418	0.7908	0.0589	0.332	0.8443	0.3338	0.3338	0.1496	0.1062	0.1247	0.4409	0.4409	0.3327	0.3327	0.8854	NA	0.9756	0.498	0.7211	0.2184	0.0192	1	NA	NA	NA	NA	0.5207	0.9722	0.9545	0.2785	0.7807	0.0719	1	NA	0.211	NA	0.704	0.158	0.0332	0.9013
TCGA_A2_A0D3	High	42.37	0	0.9505	0.0237	0.1274	0.8472	0.975	0.0282	0.9176	0.83	0.0514	0.1185	0.9871	0.4644	0.4644	0.0988	0.2125	0.1182	0.5814	0.5814	0.212	0.212	0.2903	0.0924	1	0.0778	0.545	0.13	0.0201	0.8359	0.9544	0.2518	0.2518	0.2518	0.0594	0.9427	1	0.0711	0.8013	NA	0.7977	0.7283	0.3535	0.6581	0.4638	0.0801	0.0051	0.8841
TCGA_A2_A0EM	High	62.4	0.0371	0.9513	0.0258	0.1637	0.7567	0.9468	0.0645	0.8246	0.7975	0.0568	0.2197	0.9876	0.4762	0.4762	0.2719	0.2101	0.0437	0.5956	0.5956	0.4668	0.4668	0.4182	0.7442	0.9955	NA	0.5508	0.2215	0	0.8898	0.9631	0.1889	0.1889	0.1889	0.1306	0.9599	1	0.0204	0.9145	0.0731	0.6584	0.7981	0.2698	0.6983	0.33	0	0.0752	0.9033
TCGA_A2_A0ER	High	96.39	0.0257	0.9261	0.0276	0.2224	0.8946	0.9421	0.1006	1	0.9283	0.0539	0.2572	0.9874	0.4771	0.4771	0.0839	0.1153	0.054	0.4096	0.4096	0.376	0.376	0.5325	NA	1	0.335	0.5934	0.1123	0	0.9363	1	0.2147	0.2147	0.2147	0.1251	0.9787	1	0.029	0.9336	0.0443	0.7244	0.8821	0.2361	0.9106	0.6239	0	0.0194	0.9898
TCGA_A2_A0ET	High	78.72	0.0399	0.9021	0.3701	0.1313	0.5127	0.8124	0.0291	0.5695	0.3394	0.034	0.4652	0.9909	0.3235	0.3235	0.0279	0.2195	0.0841	0.5365	0.5365	0.1605	0.1605	0.1615	0.8932	0.9943	NA	0.6505	0.2212	0	0.9646	0.9433	0.2377	0.2377	0.2377	0.1566	0.9871	1	0.0483	0.8637	0.197	0.8506	0.9531	0.2366	0.8746	0.2854	0.1299	0.029	0.9739
TCGA_A2_A0EU	High	73.78	0	0.8493	0.0231	0.2073	0.8836	0.9394	0.0568	0.8084	0.8105	0.239	0.0499	0.9883	0.4203	0.4203	0.1981	0.0896	0.1135	0.8675	0.8675	0.9335	0.9335	0.2937	NA	0.9923	0.1554	0.5684	0.1558	0	0.8446	1	0.0189	0.0189	0.0189	0.0996	0.927	0.9835	0.0797	0.8172	NA	0.586	0.6805	0.3425	0.6397	0.1971	0	0.0374	0.8995
TCGA_A2_A0EV	High	51.67	0	0.9485	0.0072	0.3265	0.8103	0.9717	0.0236	0.869	0.7281	0.1176	0.2116	0.9784	0.445	0.445	0.1731	0.1216	0.0631	0.7284	0.7284	0.0902	0.0902	0.5551	NA	0.9955	0.2388	0.4376	0.1319	0.0124	0.9044	1	0.0909	0.0909	0.0909	0.1032	0.9791	0.9657	0.0744	0.9455	0.0686	0.8679	0.5703	0.2817	0.8609	0.5629	0.1597	0.0055	0.9745
TCGA_A2_A0SU	High	138.42	0.008	0.9382	0.0689	0.3403	0.8596	0.9276	0.0226	0.5643	0.5922	0.0605	0.1474	0.9633	0.2062	0.2062	0.1271	0.2202	0.0358	0.6199	0.6199	0.2599	0.2599	0.6803	0.0344	0.9508	0.0927	0.711	0.1531	0	0.9522	0.8691	0.2187	0.2187	0.2187	0.1192	0.9897	0.9744	0.0111	0.9378	NA	1	0.7574	0.1127	0.8395	0.5942	0	0.0214	0.905
TCGA_A2_A0T3	High	51.28	0	0.8847	0.1042	0.1794	0.8275	0.8727	0.0566	0.5418	0.5057	0.0577	0.6688	0.9891	0.3701	0.3701	0.2745	0.3409	0.0495	0.4171	0.4171	0.0358	0.0358	0.4587	0.0179	1	0.1305	0.5641	0.3274	0.0236	0.8766	0.8104	0.2084	0.2084	0.2084	0.248	0.9542	1	0.0631	0.8308	0	0.7422	0.892	0.1723	0.7621	0.2232	0.2022	0	0.9809
TCGA_A2_A0T4	High	69.9	0.0287	0.8906	0.0387	0.5241	0.838	0.984	0.0238	0.9294	0.7596	0.065	0.1257	0.9793	0.535	0.535	0.2483	0	0.0675	0.5998	0.5998	0.0665	0.0665	0.4809	0.0335	0.9697	0	0.4657	0.1503	0	0.9369	0.9295	0.0451	0.0451	0.0451	0.1039	1	0.975	0.0496	0.8651	0.0912	NA	0.6728	0.2525	0.9056	0.3035	0.1107	0	0.9512
TCGA_A2_A0YC	High	71.63	0	0.9508	0.0391	0.3306	0.8694	0.9705	0.0461	0.7969	0.6588	0.0657	0.1755	0.9826	0.4746	0.4746	0.2016	0.3578	0.0778	0.6413	0.6413	0.255	0.255	0.2818	0.0559	1	0.1929	0.569	0.1983	0.0084	0.9365	0.9365	0.1467	0.1467	0.1467	0.1829	0.9802	1	0.0389	0.9539	0.187	1	0.7599	0.3485	0.7772	0.4046	0.1484	0.0287	0.913
TCGA_A2_A0YD	High	54.18	0.073	0.8859	0.0326	0.3549	0.8178	0.9385	0.0638	0.6441	0.6817	0.0883	0.1302	0.9552	0.6357	0.6357	0.3325	0.2265	0.105	0.4907	0.4907	0.0702	0.0702	0.6307	0.0543	1	0.315	0.5042	0.2006	0.0699	0.9469	1	0.1465	0.1465	0.1465	0.1783	0.994	1	0.0489	0.855	0.02	0.9246	0.7175	0.4236	0.8746	0.7007	0.1604	0.0177	0.9557
TCGA_A2_A0YF	High	151.87	0	0.9072	0.0441	0.195	0.9068	0.9808	0.0763	0.8439	0.7432	0.084	0.075	0.9888	0.4933	0.4933	0.1546	0.259	0.083	0.7188	0.7188	0.2706	0.2706	0.5149	0.2667	0.9955	0.2073	0.266	0.1728	0.0487	1	0.9526	0.1763	0.1763	0.1763	0.115	0.9622	0.9293	0.0399	0.8254	0.0157	0.8816	0.7237	0.3667	0.7355	0.4915	0.1729	0.0055	0.9197
TCGA_A2_A0YG	High	42	0.0294	0.8753	0.0097	0.1288	0.8577	0.958	0.1006	0.5198	0.2976	0.061	0.1575	0.9857	0.8365	0.8365	0.0971	0.2838	0.0556	0.5914	0.5914	0.2626	0.2626	0.4819	0.0833	1	0.4254	0.3685	0.1165	0	0.9205	0.8827	0.0762	0.0762	0.0762	0.1239	0.9925	NA	0.0593	0.7907	0.029	0.874	0.4551	0.2407	0.6466	0.5328	0.0474	0.0011	0.9602
TCGA_A2_A0YH	High	44.34	0	0.9132	0.1134	0.3598	0.887	0.9357	0.0414	0.8505	0.6488	0.1021	0.3469	0.9909	0.628	0.628	0.246	0.3138	0.0707	0.7814	0.7814	0.3002	0.3002	0.4696	0.0388	0.9961	0.4818	0.5794	0.2653	0	0.8521	1	0.2262	0.2262	0.2262	0.442	0.9475	1	0.0604	0.9383	0.0298	0.9546	0.8581	0	0.8031	0.3987	0.2035	0.0204	0.9376
TCGA_A2_A0YI	High	78.46	0	0.931	0.0259	0.4374	0.8929	0.8849	0.042	0.6894	0.6305	0.0622	0.1548	0.9696	0.6793	0.6793	0.3448	0.241	0.0767	0.6279	0.6279	0.2207	0.2207	0.492	0.2768	1	0.0689	0.5245	0.1941	0.0214	0.935	0.9711	0.2038	0.2038	0.2038	0.0706	1	1	0.0367	0.8788	0	0.778	0.7594	0.3649	0.7604	0.7977	0.2719	0.0224	0.9333
TCGA_A2_A0YK	High	51.81	0.0184	0.9581	0.0357	0.4613	0.8661	0.9278	0.0772	0.6729	0.5795	0.0964	0.0968	0.9628	0.4509	0.4509	0.3533	0.2843	0.1454	0.736	0.736	0.1417	0.1417	0.8027	0.3529	0.9905	0.2124	0.4312	0.1674	0.0148	0.9715	0.9342	0.2178	0.2178	0.2178	0.0978	0.9644	1	0.0909	0.9089	0.0645	1	0.6539	0.3134	0.9243	0.7798	0.2584	0.0107	0.9283
TCGA_A2_A0YT	High	61.83	0.0687	0.9067	0.0216	0.2063	0.8303	0.9603	0.1006	0.7166	0.5619	0.1205	0.2242	0.9886	0.7407	0.7407	0.0719	0.1578	0.0227	0.5853	0.5853	0.2981	0.2981	0.189	0.0268	1	0.1219	0.5966	0.1331	0	1	0.9153	0.0971	0.0971	0.0971	0.1061	0.9653	1	0	0.9128	0	0.8364	0.686	0.1921	0.7005	0.556	0	0.0385	0.9257
TCGA_A2_A1FV	High	57.23	0	0.9423	0.7853	0.1742	0.8943	0.9776	0.1554	0.699	0.4972	0.1606	0.8834	0.9953	0.3997	0.3997	0.1873	0.3419	0.1264	0.8574	0.8574	0.5562	0.5562	0.452	NA	1	0	0.5018	0.3551	0.0934	0.9583	0.9038	0.2158	0.2158	0.2158	0.1249	0.9483	0.78	0.1006	0.9505	0.0355	0.7351	0.6216	0.3359	1	0.5752	0.0758	0	0.9688
TCGA_A2_A1FW	High	124.16	0	0.898	0.0186	0.3443	0.9064	0.9728	0.0389	0.7652	0.6159	0.1436	0.0817	0.9793	0.6004	0.6004	0.1325	0	0.1402	0.7633	0.7633	0.4058	0.4058	0.5688	0.2918	0.9931	0.5019	0.4659	0.2309	0.0477	0.9742	1	0.061	0.061	0.061	0.0856	0.9852	0.9835	0.1293	0.9443	0.0783	0.6696	0.935	0.5419	0.76	0.595	0.264	0.0271	0.9726
TCGA_A2_A1FX	High	58.91	0.0142	0.9368	0.4543	0.2941	0.8959	0.8965	0.1748	0.5057	0.3993	0.0786	0.7483	0.9778	0.2565	0.2565	0.1769	0.2662	0.1109	0.7387	0.7387	0.4644	0.4644	0.4096	0.1538	0.9977	0.1542	0.7292	0.3333	0.0184	0.9053	0.9276	0.1326	0.1326	0.1326	0.2126	0.9599	1	0.0797	0.9158	0.0578	0.8785	0.8797	0.2863	0.9159	0.563	0.1912	0	0.9471
TCGA_A2_A1FZ	High	79.46	0	0.9614	0.0133	0.3782	0.8647	0.9745	0.0419	0.7714	0.7816	0.0495	0.2646	0.9564	0.6114	0.6114	0.25	0.2716	0.0724	0.6557	0.6557	0.4039	0.4039	0.4322	0.0422	0.9938	0.3207	0.4779	0.1136	0	0.9834	1	0.1233	0.1233	0.1233	0.1141	0.9899	1	0.0142	0.9087	0	0.9293	0.7811	0.3378	0.8439	0.4074	0.1429	0.0216	0.942
TCGA_A2_A1G4	High	177.51	0	0.9254	0.017	0.2614	0.8382	0.9443	0.1496	0.8189	0.6795	0.0747	0.0724	0.9901	0.4916	0.4916	0.0664	0.1788	0.0951	0.7026	0.7026	0.1103	0.1103	0.3313	0.1829	0.9821	0.2759	0.4731	0.1142	0.028	0.87	0.9613	0.184	0.184	0.184	0.1152	0.9871	1	0.0595	0.876	0.0951	0.8035	0.7997	0.3289	0.6847	0.5663	0.0337	0.0013	0.9355
TCGA_A2_A259	High	80.6	0.0142	0.9145	0.0287	0.4676	0.8877	0.9077	0.0659	0.7618	0.5185	0.2237	0.0529	0.9683	0.37	0.37	0.2547	0.1977	0.0603	0.8726	0.8726	0.3773	0.3773	0.5934	0.0571	0.9916	0.0887	0.5271	0.2266	0.0362	0.9817	0.9484	0.1869	0.1869	0.1869	0.1975	0.9814	1	0.0807	0.778	0.0951	0.927	0.6881	0.2261	0.7105	0.4979	0	0.0182	0.9541
TCGA_A2_A3KD	High	56.29	0.1531	0.9301	0.0152	0.2767	0.8599	0.9643	0.0465	0.9067	0.8795	0.0784	0.146	0.9845	0.2874	0.2874	0.1072	0.1901	0.0397	0.5857	0.5857	0.0645	0.0645	0.3522	0.0211	1	0.1501	0.5516	0.1037	0.0354	0.896	0.8937	0.1419	0.1419	0.1419	0.076	0.9896	1	0.0325	0.7416	0.0153	0.6811	0.7609	0.3721	0.6567	0.6662	0.0332	0.0011	0.9645
TCGA_A2_A4S0	High	112.35	0.0221	0.9519	0.6568	0.3975	0.8814	0.9027	0.1283	0.9007	0.85	0.052	0.7838	0.9924	0.2135	0.2135	0.0574	0.0955	0.184	0.6935	0.6935	NA	NA	0.2743	0.0728	0.9839	0.2484	0.7469	0.3966	0.0093	0.7894	0.8333	0	0	0	0.1272	1	1	0.0314	0.9626	NA	NA	NA	0.3032	0.7491	0.4694	0.021	0.0056	0.9414
TCGA_A2_A4S3	High	49.39	0.0178	0.8341	0.128	0.3776	0.9056	1	0.0796	0.9047	0.8493	0.164	0.4249	0.9642	0.5952	0.5952	0.1389	0.0938	0.2161	0.4801	0.4801	0.0398	0.0398	0.6488	0.0305	1	0.6555	0.6287	0.0968	0.0354	0.8289	0.8873	0.3827	0.3827	0.3827	0.1919	0.9446	1	0.0561	0.8616	0.0871	0.9269	0.9009	0.5437	0.918	0.7454	0	0.0477	0.953
TCGA_A7_A0CD	High	87.53	0.0033	0.9643	0.046	0.2292	0.7786	0.9938	0.0276	0.7269	0.6177	0.1079	0.2593	0.9346	0.6053	0.6053	0.1215	0.2457	0.031	0.5781	0.5781	0.1856	0.1856	0.168	0.1168	1	0.2409	0.5173	0.0643	0.0148	0.9002	0.9687	0.13	0.13	0.13	0.1248	0.9397	1	0.017	0.9283	0.0239	0.8648	0.6476	0.3951	1	0.4228	0.126	0.0121	0.9275
TCGA_A7_A0CG	High	80.18	0.0244	0.9386	0.0709	0.4406	0.855	0.9376	0.0752	0.9619	0.894	0.0873	0.0771	0.9752	0.4511	0.4511	0.3682	0.2361	0.0496	0.6323	0.6323	0.1497	0.1497	0.559	0.5217	0.9941	0.0517	0.5003	0.0976	0.0348	0.9571	0.9571	0.1791	0.1791	0.1791	0.0385	0.9203	1	0.0225	0.8458	0.056	0.8506	0.6595	0.3762	0.7772	0.6268	0.1125	0.0047	0.9529
TCGA_A7_A0CJ	High	86.08	0	0.8609	0.021	0.207	0.7943	0.8993	0.0554	0.1502	0.1338	0.1058	0.0945	0.9651	0.4083	0.4083	0.0854	0.229	0.1413	0.8345	0.8345	0.2196	0.2196	0.3097	0.1081	1	NA	0.5464	0.2222	0.0312	0.9478	0.9478	0.2856	0.2856	0.2856	0.1021	0.9288	0.9358	0.1069	0.9135	0.0499	0.9193	0.8308	0.5879	0.6705	0.4613	0	0.022	0.9543
TCGA_A7_A0DB	High	80.2	NA	NA	0.1289	NA	0.8567	1	NA	NA	NA	NA	0.1339	NA	0.7555	0.7555	0.5435	0.2847	0.5684	0.8653	0.8653	NA	NA	0.8835	1	1	NA	0.3131	0.1432	0.8955	NA	NA	NA	NA	NA	0.0819	1	NA	0.5138	0.8075	NA	1	0.7784	0.3633	1	1	NA	0	1
TCGA_A7_A0DC	High	247.19	0	NA	0.0134	0.3948	0.8582	0.8755	NA	NA	1	0.0803	0.0377	0.9804	0.896	0.896	0.1169	0.195	0.2708	0.7474	0.7474	1	1	0.5043	1	1	NA	0.436	0.4281	0.0943	1	1	0.1316	0.1316	0.1316	0.2788	1	NA	0.5646	0.8887	NA	NA	0.8374	0.5996	0.6368	NA	NA	NA	0.9558
TCGA_A7_A13G	High	236.4	0.0544	0.9453	0.0132	0.1425	0.7409	0.9898	0.0362	0.6986	0.4028	0.0539	0.1045	0.9911	0.5582	0.5582	0.1202	0.2166	0.0828	0.5911	0.5911	0.2353	0.2353	0.1541	0.0815	1	0.0834	0.4659	0.1183	0.017	0.9774	0.9251	0.2743	0.2743	0.2743	0.0346	0.9817	1	0.0758	0.9298	0.044	0.785	0.5958	0.4661	0.7842	0.6854	0	0.0866	0.9477
TCGA_A7_A13H	High	44.07	0.0241	0.9599	0.0307	0.4589	0.8599	0.9541	0.0922	0.7679	0.7609	0.0453	0.0517	0.9706	0.6483	0.6483	0.234	0.0778	0.2067	0.5823	0.5823	0.2764	0.2764	0.6133	0.0732	1	0.2	0.5939	0.1546	0.0327	0.9726	0.9084	0.2263	0.2263	0.2263	0.1106	0.9717	1	0.0657	0.8666	0.0503	1	0.6826	0.3318	0.9085	0.5898	0.2127	0.014	0.9618
TCGA_A7_A26E	High	84.64	0.0214	0.9462	0.0326	0.3169	0.8996	0.9812	0.0868	0.8407	0.7904	0.0785	0.0743	0.9785	0.7135	0.7135	0.3122	0.2556	0.0617	0.7799	0.7799	0.2977	0.2977	0.3591	0.4644	0.9929	0.2428	0.4508	0.1121	0.0244	0.9311	1	0.1021	0.1021	0.1021	0.0332	0.977	1	0.0391	0.9258	0.0275	0.864	0.4632	0.3346	0.8736	0.5784	0.0535	0.0054	0.9347
TCGA_A7_A26H	High	72.57	0.0328	0.918	0.016	0.3249	0.8927	0.9602	0.085	0.6681	0.577	0.0412	0.1575	0.965	0.6118	0.6118	0.2038	0.2564	0.0838	0.5316	0.5316	0.2452	0.2452	0.3927	0.12	0.9969	0.1134	0.5766	0.19	0.0286	0.892	0.9013	0.1082	0.1082	0.1082	0.085	0.9475	0.9918	0.0667	0.8456	0	0.8487	0.7644	0.3909	0.6876	0.5192	0.0282	0.0026	0.9636
TCGA_A7_A2KD	High	40.55	0.0334	0.8851	0.0485	0.3795	0.8145	0.9535	0.016	0.803	0.6383	0.3085	0.2139	0.958	0.5953	0.5953	0.1932	0.3179	0.0489	0.7696	0.7696	0.3088	0.3088	0.8203	0.1215	0.9861	0.2251	0.7248	0.2431	0.026	0.8819	0.9534	0.2661	0.2661	0.2661	0.428	0.9483	1	0.0942	0.9345	0.0147	0.9412	0.865	0.2209	0.868	0.7834	0	0.0135	0.9825
TCGA_A7_A3IY	High	51.01	0.0287	0.9293	0.0208	0.6102	0.8691	1	0.0279	0.7396	0.7937	0.0658	0.1894	0.977	0.1961	0.1961	0.1321	0.2911	0.0349	0.631	0.631	0.276	0.276	0.4372	0.0064	1	0.1717	0.6561	0.1912	0	0.9432	0.9332	0.0588	0.0588	0.0588	0.1209	0.9941	1	0.0131	0.9125	NA	1	0.8541	0.5104	0.7973	0.6271	0	0.0383	0.9564
TCGA_A7_A3IZ	High	186.95	0.2493	0.9332	0.0152	0.2653	0.8693	0.9909	0.0786	0.4039	0.3202	0.0986	0.0249	0.9863	0.5753	0.5753	0.0905	0.229	0.17	0.6544	0.6544	0.1509	0.1509	0.3488	0.1224	1	0.3164	0.3711	0.5138	0.0109	0.8505	0.9409	0.1167	0.1167	0.1167	0.1541	0.9897	1	0.0853	0.93	0.0812	NA	0.7609	0.5175	0.7725	0.5619	0	0.0186	0.9508
TCGA_A7_A3J0	High	91.12	0.0225	0.9108	0.7636	0.2968	0.8525	0.9303	0.0475	0.7465	0.5998	0.0659	0.759	0.9795	0.3828	0.3828	0.0213	0.2265	0.0309	0.5441	0.5441	0.204	0.204	0.3395	0.0294	0.9976	0.1951	0.8167	0.281	0.0638	0.9553	0.8879	0.145	0.145	0.145	0.0782	0.9793	1	0.0255	0.9167	0.0219	0.5775	0.8071	0.2822	0.6297	0.4526	0.1864	0.0165	0.98
TCGA_A7_A3J1	High	47.03	0.0151	0.9597	0.0264	0.3592	0.8583	0.9159	0.1014	0.832	0.8406	0.0822	0.1106	0.9826	0.6482	0.6482	0.1839	0.3035	0.1429	0.672	0.672	0.412	0.412	0.492	0.1465	0.9805	0.1428	0.4917	0.1763	0.0466	0.8973	0.8027	0.2681	0.2681	0.2681	0.0905	0.9775	0.9822	0.1242	0.8581	0.1672	1	0.6787	0.5266	0.6981	0.5791	0.0791	0.0056	0.9503
TCGA_A7_A3RF	High	70.87	0.0188	0.9457	0.8778	0.2432	1	NA	0.0747	0.6787	0.8098	0.06	0.859	0.9906	0.3722	0.3722	0.0763	0.0604	0.048	0.7743	0.7743	0.1637	0.1637	0.4674	0	0.9952	0.1394	0.6755	0.3871	0	0.8841	0.922	0.1612	0.1612	0.1612	0.1526	0.9944	0.9841	0.0168	0.8771	0.1767	NA	0.752	0.4365	NA	0.4684	0.154	0.0143	0.9828
TCGA_A7_A4SC	High	64.59	0.1281	0.9566	0.0585	0.4108	0.7841	1	0.0928	0.5832	0.5777	0.1103	0.2494	0.9852	0.6855	0.6855	0.3255	0.0837	0.1573	0.4165	0.4165	0.0723	0.0723	0.6566	0.1239	0.9924	NA	0.6838	0.1478	0	0.919	0.9091	0.1537	0.1537	0.1537	0.0276	1	1	0.0605	0.7767	0.1329	0.865	0.8421	0.2847	0.7962	0.5276	NA	0	0.9757
TCGA_A7_A4SF	High	40.68	0.0828	0.8874	0	0.222	0.755	0.9252	0.0731	0.977	0.8688	0.0586	0.2767	0.9838	0.6853	0.6853	0.0969	0.322	0.3452	0.6166	0.6166	0.471	0.471	0.1456	0.0195	0.9922	NA	0.4865	0.1379	NA	0.9727	0.8751	0.2284	0.2284	0.2284	0.1574	0.9522	0.9752	0.0798	0.8355	0.0821	1	0.7356	0.4002	0.7485	0.4367	0.1382	0.0187	0.949
TCGA_A7_A6VX	High	51.6	0.065	0.9464	0.0251	0.3398	0.8058	0.8892	0.0594	0.5632	0.5709	0.0479	0.2494	0.9579	0.7859	0.7859	0.2231	0.1957	0.0625	0.8682	0.8682	NA	NA	0.686	0.0127	1	0.1122	0.6876	0.1794	0.1061	0.829	0.8614	0.0751	0.0751	0.0751	0.3612	0.9855	0.9632	0.1262	0.9177	0.0379	0.7977	0.7375	0.3762	1	0.7215	0	0.009	0.9764
TCGA_A8_A06N	High	170.73	0.0098	0.9599	0.0152	0.1909	0.8322	0.9901	0.0433	0.8064	0.6915	0.1148	0.0444	0.9957	0.6136	0.6136	0.0376	0.2313	0.0412	0.8044	0.8044	0.3583	0.3583	0.0636	0.0435	0.9848	NA	0.7307	0.3082	0.0116	0.9556	0.958	0.103	0.103	0.103	0.1893	0.9517	1	0.067	0.9681	0.0256	0.6715	0.9304	0.3602	0.7597	0.3414	0	0.0278	0.9605
TCGA_A8_A06O	High	81.63	0	0.8987	0.0183	0.294	0.9348	0.9824	0.0541	0.9415	0.8623	0.1761	0.0814	0.9877	0.5316	0.5316	0.1199	0.0591	0.0626	0.6554	0.6554	0.3845	0.3845	0.3951	0.0917	1	0.2317	0.3799	0.1538	0	0.9277	0.8435	0.1766	0.1766	0.1766	0.2521	0.9587	1	0.0807	0.6169	0.0275	0.8751	0.6468	0.3975	0.7259	0.3846	0	0.0292	0.9429
TCGA_A8_A06R	High	59.8	0.0207	0.7344	0	0.5976	0.6565	0.9193	0.0123	0.4655	0.4102	0.0681	0.1537	0.9674	0.3242	0.3242	0.5134	0.75	0.4792	0.6557	0.6557	0.0847	0.0847	0.9218	0.0423	1	0.1075	0.4363	0.2997	0.0121	0.8893	1	0.2871	0.2871	0.2871	0.1212	0.9776	1	0.4542	0.8689	0	1	0.5771	0.1274	0.836	0.6318	0.3622	0	0.9833
TCGA_A8_A06T	High	128.29	0	0.8914	0.0105	0.232	0.8058	0.9807	0.0651	0.8119	0.7236	0.1029	0.0235	0.9923	0.2769	0.2769	0.1292	0.2031	0.1441	0.7698	0.7698	0.3816	0.3816	0.1961	0.0948	1	0.3674	0.5766	0.1809	0.0226	0.9308	0.9086	0.0487	0.0487	0.0487	0.1775	0.9842	1	0.0706	0.9288	0.0951	0.922	0.6796	0.3185	0.6381	0.4093	0.0687	0.0087	0.9196
TCGA_A8_A06U	High	79.95	0	0.8943	0.0279	0.2229	0.7869	0.9457	0.029	0.8117	0.7003	0.0715	0.0836	0.9641	0.5637	0.5637	0.1183	0.1807	0.0401	0.6725	0.6725	0.2612	0.2612	0.159	0.0833	0.9884	0.0523	0.5227	0.1876	0	0.7995	0.9054	0.0494	0.0494	0.0494	0.0836	0.9879	1	0.0345	0.9646	0.0355	0.8249	0.7644	0.3468	0.8971	0.4289	0.1268	0.0062	0.9728
TCGA_A8_A06X	High	104.19	0	0.8521	0.0089	0.2359	0.9228	0.9472	0.0547	0.8376	0.7814	0.1526	0.1226	0.9906	0.3684	0.3684	0.0936	0.3262	0.0346	0.6069	0.6069	0.2717	0.2717	0.7298	0.0112	1	0.2286	0.4844	0.1339	0.0232	0.9287	0.7882	0.1262	0.1262	0.1262	0.0251	0.942	1	0.0225	0.8994	0.0355	0.9485	0.9113	0.2078	0.8634	0.3111	NA	0.0023	0.9354
TCGA_A8_A06Y	High	139.72	0	0.9031	0.0199	0.1362	0.7722	0.9479	0.0782	0.9023	0.9315	0.1122	0.0946	0.9791	0.4655	0.4655	0.1051	0.1208	0.2182	0.4398	0.4398	0.2001	0.2001	0.4005	0.0198	0.9952	0.1054	0.551	0.1956	0.0362	0.9002	0.8053	0.2471	0.2471	0.2471	0.1348	0.9805	1	0.0537	0.8785	0	0.8679	0.7551	0.2629	NA	0.5531	NA	0.0122	0.9436
TCGA_A8_A06Z	High	61.38	0	0.8996	0.0506	0.1637	0.8504	0.985	0.0134	0.6148	0.5281	0.0448	0.0981	0.9935	0.4907	0.4907	0.0413	0.2667	0.0551	0.7079	0.7079	0.2886	0.2886	0.0935	0.0694	0.9972	0.1413	0.6932	0.2143	0.0088	0.9516	0.8329	0.1506	0.1506	0.1506	0.1193	0.9961	1	0.0622	0.8183	0.0578	0.9517	0.7039	0.1762	0.6356	0.3666	0.218	0.0219	0.9557
TCGA_A8_A079	High	114.72	0.0198	0.8929	0.1149	0.2967	0.8464	0.9434	0.0613	0.6778	0.6797	0.0965	0.2033	0.9665	0.5446	0.5446	0.0688	0.2199	0.0093	0.5325	0.5325	0	0	0.368	0.1037	1	0.269	0.8291	0.203	0	0.9594	0.8786	0.1469	0.1469	0.1469	0.2499	0.9728	0.9802	0.091	0.8644	0.0809	0.8035	0.8728	0.333	0.3385	0.4281	0.0926	0	0.9014
TCGA_A8_A07E	High	56.87	0.0077	0.9227	0.0364	0.3985	0.8745	0.8776	0.0322	0.9224	0.7491	0.073	0.0433	0.9865	0.3225	0.3225	0.1998	0.2251	0.0772	0.7755	0.7755	0.424	0.424	0.5318	0.0078	1	0.1619	0.4344	0.2249	0.017	1	0.9367	0.1601	0.1601	0.1601	0.0571	0.9823	1	0.0369	0.7078	0	0.7744	0.6352	0.3717	1	0.4973	0	0.0198	0.9793
TCGA_A8_A07G	High	91.18	0.0317	0.9497	0.0386	0.2786	0.8166	0.9117	0.0462	0.9328	0.8773	0.0958	0.0547	0.9621	0.3376	0.3376	0.325	0.1284	0.042	0.7626	0.7626	0.1467	0.1467	0.6214	NA	0.9945	0.1071	0.4028	0.144	0.0148	0.8628	1	0.105	0.105	0.105	0.1224	0.9877	1	0.0162	0.8613	0	0.9163	0.6347	0.3272	0.8814	0.3759	0	0.0231	0.9565
TCGA_A8_A07I	High	55.8	0.002	0.8786	0.1173	0.2813	0.7262	0.9492	0.0532	0.8137	0.695	0.0641	0.3401	0.9607	0.7746	0.7746	0.1287	0.2047	0.0242	0.6017	0.6017	0.0644	0.0644	0.5171	0.1081	0.9951	0.3722	0.6006	0.1715	0.0556	0.9182	0.9123	0.0596	0.0596	0.0596	0.0749	1	1	0.0711	0.7187	0.0528	0.7977	0.5856	0.4612	0.8199	0.4433	0	0.1033	0.9863
TCGA_A8_A07L	High	201.91	0	0.821	0.0555	0.2026	0.8846	0.9114	0.0127	0.5042	0.3267	0.0682	0.1711	0.9635	0.4209	0.4209	0.1683	0.1347	0.0481	0.6828	0.6828	0.1253	0.1253	0.3127	0.0369	1	0.4995	0.6195	0.1705	0.0323	0.7714	0.8836	0.1736	0.1736	0.1736	0.2228	0.9238	1	0.0842	0.854	0.0181	0.9684	0.817	0.2002	0.7841	0.5897	0.3941	0	0.9528
TCGA_A8_A07P	High	117.15	0.0102	0.9378	0.0203	0.3286	0.8758	0.9904	0.0896	0.858	0.9516	0.0945	0.0731	0.9765	0.6526	0.6526	0.1898	0.1554	0.0432	0.7043	0.7043	0.159	0.159	0.3456	0	1	0.2458	0.2956	0.0952	0.0232	0.8322	0.9652	0.0384	0.0384	0.0384	0.1284	0.9785	0.9878	0.0306	0.8968	0	0.738	0.6837	0.1552	0.8634	0.3723	0.2741	0.0059	0.9276
TCGA_A8_A07S	High	84.42	0	0.9306	0.0328	0.2279	0.9422	0.9546	0.0576	0.872	0.7162	0.095	0.0997	0.989	0.2619	0.2619	0.0632	0.1993	0.0391	0.7187	0.7187	0.4497	0.4497	0.2385	0.2979	0.9879	0.0942	0.6094	0.2366	0.0192	0.8772	0.9259	0.1182	0.1182	0.1182	0.0713	0.9754	1	0.017	0.8608	NA	0.9388	0.684	0.4441	0.7413	0.6992	0.1484	0.0138	0.9422
TCGA_A8_A07W	High	130.53	0	0.9107	0.0599	0.2325	0.8785	0.9492	0.0313	0.7038	0.6683	0.094	0.5205	0.9844	0.577	0.577	0.0851	0.2716	0.0072	0.7834	0.7834	0.3889	0.3889	0.4567	0.0435	1	0.3031	0.7144	0.3583	0.0461	0.901	0.9132	0.1163	0.1163	0.1163	0.2708	0.9444	0.9484	0.0203	0.9093	0.0468	0.8875	0.7332	0.1383	0.8373	0.548	0.2807	0	0.934
TCGA_A8_A07Z	High	59.11	0.027	0.946	0.0956	0.2018	0.8562	0.9077	0.0272	0.8801	0.8235	0.0611	0.2134	0.9911	0.8414	0.8414	0.0769	0.1863	0.0179	0.5846	0.5846	0	0	0.1849	0.0077	1	0.129	0.6633	0.0769	0	0.9595	0.9221	0.0942	0.0942	0.0942	0.1502	0.9839	1	0.0103	0.8712	NA	1	0.8465	NA	0.8746	0.6041	0	0.022	0.9605
TCGA_A8_A081	High	91.55	0.005	0.925	0.0411	0.3135	0.7657	0.9327	0.0492	0.6719	0.6316	0.1307	0.1764	0.9918	0.5623	0.5623	0.053	0.11	0.1153	0.6159	0.6159	0.2066	0.2066	0.4851	0.0748	0.9896	0.314	0.484	0.2127	0.1141	0.94	0.8162	0.3235	0.3235	0.3235	0.1541	0.9683	1	0.0797	0.9429	0	0.9466	0.773	0.3521	0.783	0.6478	0	0.0645	0.9764
TCGA_A8_A083	High	190.09	0.0832	NA	0.0211	0.3028	0.8104	0.9744	0.0733	0.8828	0.7974	0.0501	0.1486	0.9981	0.4142	0.4142	0.1061	0.2265	0.0831	0.7694	0.7694	NA	NA	0.1807	0.1502	1	0.0566	0.5354	0.1795	0.0104	0.8384	1	0	0	0	0.096	1	1	0.0522	0.9016	NA	0.7661	0.7537	0.3032	NA	0.4577	0.0169	0.0019	0.946
TCGA_A8_A084	High	55.6	0.0711	0.927	0.0142	0.2391	0.8371	0.9312	0.1002	0.7273	0.6213	0.1258	0.1171	0.983	0.6812	0.6812	0.1899	0.2408	0.0902	0.6156	0.6156	0.2774	0.2774	0.5841	0.1411	0.9907	0.2441	0.4632	0.1312	0.0649	0.81	0.8648	0.3267	0.3267	0.3267	0.1713	0.9609	1	0.0832	0.9043	0.0712	0.8021	0.7997	0.333	0.8134	0.5738	0.2492	0.0047	0.9412
TCGA_A8_A085	High	67.1	0.0294	0.8949	0.0291	0.2508	0.8049	0.9618	0.042	0.7309	0.5931	0.0896	0.0985	0.9724	0.1961	0.1961	0.1523	0.1537	0.0742	0.6642	0.6642	0.1527	0.1527	0.4026	0.0858	0.9766	0.4953	0.3025	0.1111	0.0348	0.8588	0.8538	0.1365	0.1365	0.1365	0.0553	0.9854	1	0.0942	0.7993	0.0298	0.7104	0.6758	0.3434	0.5043	0.3255	0.0998	0.0045	0.9192
TCGA_A8_A086	High	60.43	0.021	0.9197	0.0604	0.4217	0.8915	0.9769	0.011	0.6065	0.5502	0.1697	0.0953	0.991	0.4752	0.4752	0.2982	0.2934	0.0582	0.8372	0.8372	0.2379	0.2379	0.6929	0.0462	1	0	0.5733	0.1979	0	0.8185	0.9392	0.1015	0.1015	0.1015	0.2282	0.9898	0.9643	0.0141	0.8322	0.0994	0.7677	0.7966	0.2207	0.6996	0.4281	0.1041	0.0028	0.9048
TCGA_A8_A08A	High	79.74	0.0517	0.9513	0.0253	0.3442	0.8187	0.9781	0.0384	0.7804	0.6797	0.0579	0.1028	0.9739	0.4743	0.4743	0.1452	0.2076	0.0723	0.5447	0.5447	0.6614	0.6614	0.4731	0.061	0.9683	0.218	0.6004	0.1167	0	0.914	0.9433	0	0	0	0.1875	0.9882	0.9937	0.0274	0.884	0	0.7244	0.8437	0.2705	0.828	0.4711	0	0.0193	0.9574
TCGA_A8_A08C	High	130.06	0	0.9428	0.0045	0.148	0.82	0.9808	0.04	0.795	0.6905	0.0772	0.0477	0.9943	0.2928	0.2928	0.0699	0.2524	0.0694	0.5651	0.5651	0.0913	0.0913	0.3008	0.0959	0.9963	0.1844	0.5701	0.1549	0.0124	0.9269	0.9334	0.0514	0.0514	0.0514	0.1349	0.9659	1	0.0597	0.7536	NA	0.8816	0.675	0.3272	0.7341	0.4006	0.0596	0.003	0.9565
TCGA_A8_A08F	High	72.79	0.0013	0.7885	0.0579	0.4463	0.7284	0.8248	0.045	0.8093	0.841	0.1009	0.1764	0.9772	0.6983	0.6983	0.2844	0	0.0872	0.4525	0.4525	0.0944	0.0944	0.695	0.0803	1	0	0.586	0.3155	0.0649	1	0.9026	0.3741	0.3741	0.3741	0.3508	0.9623	1	0.0756	0.8942	0	0.6754	0.6016	0.2997	0.8972	0.3746	0	0.019	0.8674
TCGA_A8_A08G	High	67.3	0.0783	0.7322	0.0171	0.3127	0.8976	0.9881	0.0208	0.6393	0.5121	0.0805	0.0848	0.9945	0.6708	0.6708	0.1173	0.2754	0.0971	0.725	0.725	0.0702	0.0702	0.3325	0.1734	1	0.2361	0.4107	0.1282	0	0.8673	0.9049	0.232	0.232	0.232	0.1399	0.982	1	0.0876	0.9351	0.0726	0.9253	0.7476	0.4365	0.8476	0.3247	0.0866	0.0113	0.9221
TCGA_A8_A08I	High	150.84	0.0018	0.9407	0.0169	0.5865	0.7427	0.8586	0.0715	0.8052	0.6795	0.0425	0.1481	0.9802	0.5873	0.5873	0.0426	0.3228	0.0748	0.3074	0.3074	0.0915	0.0915	0.5562	0.1047	0.9903	0.2422	0.7412	0.2299	0.0124	0.8769	0.8373	0.2525	0.2525	0.2525	0.1569	0.8096	0.9758	0.123	0.9302	0.0883	1	0.5333	0.3407	0.9095	0.7071	0.1121	0.0209	0.9107
TCGA_A8_A08S	High	73.02	0.016	0.9387	0.0187	0.2508	0.9087	1	0.0241	0.7099	0.6439	0.2143	0.0422	0.9864	0.4735	0.4735	0.1392	0	0.0496	0.8498	0.8498	0.2215	0.2215	0.6193	0.6857	0.986	NA	0.5054	0.2068	0	0.9377	0.9403	0.1397	0.1397	0.1397	0.2069	0.9254	0.9497	0.0459	0.8531	0.0731	1	0.7512	0.2904	0.7772	0.4376	0.0454	0.0019	0.9767
TCGA_A8_A08T	High	65.79	0.0965	0.9553	0.0184	0.2391	0.741	0.9588	0.063	0.9583	0.8308	0.1543	0.0668	0.9822	0.3271	0.3271	0.1076	0.0792	0.044	0.6314	0.6314	0.1057	0.1057	0.5715	0.278	0.995	0.1284	0.6399	0.1076	0.0495	0.9067	1	0.2807	0.2807	0.2807	0.0613	0.9708	1	0.0709	0.7236	0.124	1	0.7544	0.2697	0.9349	0.4459	0.3324	0	0.9599
TCGA_A8_A090	High	103.52	0	0.8358	0.0237	0.24	0.7825	0.9341	0.0452	0.875	0.7365	0.0633	0.149	0.9659	0.6134	0.6134	0.1119	0.2039	0.0997	0.4665	0.4665	0.0247	0.0247	0.304	0.0307	0.9842	0.3548	0.5331	0.1344	0	0.9357	0.7976	0.2563	0.2563	0.2563	0.0565	1	1	0.0408	0.9095	0	0.8027	0.6897	0.3884	0.9036	0.6704	0.0307	0.0011	0.9164
TCGA_A8_A091	High	72.05	0.0583	0.9643	0.0239	0.4534	0.8442	0.9852	0.096	0.8041	0.5841	0.0813	0.0567	0.9869	0.455	0.455	0.1283	0.0736	0.0623	0.715	0.715	0.4612	0.4612	0.3717	0.1818	1	0.1567	0.8039	0.1489	0.0182	0.9624	0.9192	0.1778	0.1778	0.1778	0.0756	0.9645	1	0.0659	0.9353	0.0686	1	0.8452	0.2629	0.7192	0.386	0.0669	0.0099	0.9334
TCGA_A8_A093	High	92.58	0.0542	0.9601	0.0041	0.2079	0.8654	0.9713	0.027	0.8378	0.7358	0.0948	0.0597	0.9748	0.8587	0.8587	0.204	0.0661	0.058	0.7109	0.7109	0.2215	0.2215	0.5436	0.0955	1	0.3306	0.4178	0.1258	0	0.9064	0.9298	0.1077	0.1077	0.1077	0.099	1	1	0.0913	0.882	0.0499	0.8816	0.6444	0.3909	0.7772	0.3496	0.2848	0.0072	0.9655
TCGA_A8_A095	High	65.52	0.0348	0.937	0	0.2245	0.8061	0.9366	0.0132	0.9009	0.8834	0.0635	0.2412	0.9947	0.7565	0.7565	0.1778	0.1648	0.0526	0.6707	0.6707	0.258	0.258	0.2198	0.0955	1	0.1231	0.4957	0.1619	0.0131	0.8799	0.9471	0.0918	0.0918	0.0918	0.145	0.9481	1	0.0793	0.9052	0.044	1	0.6599	0.2741	0.7433	0.4515	0	0.0344	0.9728
TCGA_A8_A096	High	59.72	0.0202	0.9265	0.0294	0.5061	0.755	0.9472	0.037	0.5598	0.3973	0.0539	0.1999	0.9652	0.4167	0.4167	0.1383	0.1212	0.0505	0.5949	0.5949	0.1327	0.1327	0.4527	0.1479	0.9891	0.0802	0.5315	0.3412	0	0.9696	0.9213	0.1148	0.1148	0.1148	0.1022	0.9879	1	0.0095	0.9151	0.0428	0.8903	0.6549	0.323	0.7949	0.7005	0.0317	0.0024	0.9387
TCGA_A8_A097	High	49.7	0.0176	0.892	0.051	0.4435	0.8659	0.9553	0.0381	0.6885	0.4799	0.1398	0.2589	0.9691	0.3081	0.3081	0.2173	0.1841	0.0654	0.8164	0.8164	0.5032	0.5032	0.7161	0.1348	0.9795	0.3228	0.4992	0.1582	0.0109	0.9574	0.9203	0.1513	0.1513	0.1513	0.2627	0.9813	1	0.0744	0.9335	0.0298	0.8344	0.6651	0.3511	0.8927	0.5799	0.1788	0.0357	0.9732
TCGA_A8_A099	High	140.86	0.1744	0.8997	0.0229	0.144	0.7533	0.9904	0.0316	0.622	0.5325	0.0579	0.1166	0.9744	0.5993	0.5993	0.1508	0.1877	0.0221	0.7306	0.7306	0.2747	0.2747	0.3236	0.0616	1	0.0985	0.5193	0.1399	0.0097	0.8723	0.9469	0.1732	0.1732	0.1732	0.0437	1	1	0.0174	0.8565	0.0821	0.9076	0.5888	0.3393	0.8758	0.4209	0	0.0188	0.989
TCGA_A8_A09A	High	41.24	0	0.8994	0.0365	0.4192	0.8736	0.9462	0.0742	0.7088	0.7214	0.0835	0.4546	0.9062	0.6624	0.6624	0.4322	0.0971	0.1137	0.5925	0.5925	0.2446	0.2446	0.4882	0.0723	1	0.2574	0.4583	0.0847	0	0.9076	0.9402	0.1101	0.1101	0.1101	0.074	0.9008	1	0.0381	0.8952	0.0719	1	0.721	0.4633	0.5346	0.6176	0.084	0.0058	0.932
TCGA_A8_A09B	High	95.12	0.0371	0.8972	0.0112	0.2743	0.8188	0.9858	0.0995	0.4801	0.4264	0.1363	0.0534	0.98	0.5877	0.5877	0.2069	0.1144	0.1182	0.5609	0.5609	0.1946	0.1946	0.4776	0.1163	0.9891	0.1617	0.4102	0.1255	0.021	0.8102	0.9373	0.2888	0.2888	0.2888	0.1509	0.954	0.954	0.101	0.8505	0.0298	0.9132	0.6097	0.3766	1	0.4478	0.3172	0	0.942
TCGA_A8_A09E	High	83.57	0.0051	0.9202	0.1285	0.1017	0.7156	0.8987	0.0315	0.8366	0.8242	0.0439	0.6874	0.9685	0.6438	0.6438	0.1329	0.2531	0.0078	0.4994	0.4994	0.1813	0.1813	0.1947	0	1	0.6198	0.611	0.1441	0.0335	1	0.9855	0.1293	0.1293	0.1293	0.3628	0.9707	0.9962	0.0438	0.8966	0.1031	0.6715	0.8494	0.2629	1	0.5429	0.0282	0.0016	0.9685
TCGA_A8_A09K	High	165.26	0.0455	0.9417	0.0368	0.1575	0.8609	0.9608	0.0183	0.7816	0.6801	0.0318	0.0461	0.9965	0.3221	0.3221	0.034	0.1525	0.1685	0.8062	0.8062	0.4831	0.4831	0.1603	0.0803	0.9755	0.1725	0.4962	0.0795	0.0893	0.9312	0.8712	0.2269	0.2269	0.2269	0.0361	0.9906	0.8959	0.0374	0.9442	NA	0.6053	0.4138	0.243	0.7918	0.2395	0.0734	0.0107	0.9658
TCGA_A8_A09M	High	70.74	0.1787	0.867	0.0131	0.5458	0.8963	1	0.0594	0.8199	0.7868	0.0497	0.2832	0.9849	0.653	0.653	0.0628	0.2099	0.1359	0.6847	0.6847	0.1777	0.1777	0.7265	0.0246	1	0.3938	0.4004	0.2119	0	0.6894	0.8592	0.1391	0.1391	0.1391	0.0931	0.9934	1	0.0737	0.9416	0.0871	0.5062	0.8198	0.184	0.8311	0.3596	0.0303	0.0034	0.9612
TCGA_A8_A09N	High	72.97	0.0196	0.8811	0.0519	0.3417	0.8681	0.9562	0.0315	0.8275	0.7978	0.0711	0.0303	0.992	0.5703	0.5703	0.094	0.2122	0.0578	0.5379	0.5379	0.1794	0.1794	0.1935	0.0723	0.99	0.3375	0.5572	0.108	0.0244	0.877	0.8519	0.0708	0.0708	0.0708	0.1132	0.9936	0.97	0.0333	0.7231	0	0.8116	0.7242	0.4321	0.7036	0.3204	0.2848	0.0165	0.9764
TCGA_A8_A09Q	High	89.87	0.0162	0.9463	0.0565	0.483	0.7975	0.8297	0.1178	0.6668	0.8854	0.1258	0.1175	0.9901	0.3743	0.3743	0.1012	0.2331	0.0683	0.7282	0.7282	0.1787	0.1787	0.4326	0.0222	0.9965	0.4138	0.6571	0.1167	0.0312	0.9727	0.9327	0.0867	0.0867	0.0867	0.1641	0.9733	1	0.131	0.7892	0.0627	0.9115	0.6436	0.2997	0.819	0.4286	0.247	0	0.9449
TCGA_A8_A09T	High	47.61	0.0083	0.9392	0.0401	0.5041	0.7701	1	0.0686	0.5204	0.5449	0.1053	0.1166	0.978	0.3537	0.3537	0.1368	0.0831	0.0176	0.8401	0.8401	NA	NA	0.4342	0	1	0.0357	0.5904	0.1814	0	0.8225	0.898	0	0	0	0.1728	0.9827	1	0.1729	0.8294	NA	1	0.8125	0.0666	0.594	0.3427	NA	0.0011	0.8846
TCGA_A8_A09W	High	45.01	0	0.8954	0.1067	0.2422	0.7298	0.9863	0.0132	0.9535	0.7763	0.0272	0.4264	0.9565	0.2486	0.2486	0.2245	0.1472	0.0444	0.4883	0.4883	0.0655	0.0655	0.3392	NA	1	0.0299	0.7182	0.1485	0.0362	1	0.8999	0.2471	0.2471	0.2471	0.0724	0.9322	0.9687	0.021	0.8395	0.0578	0.8751	0.5614	0.3062	0.85	0.552	0.1885	0.0107	0.9254
TCGA_A8_A09Z	High	41.01	0.0241	0.9635	0.0359	0.2456	0.8928	0.9495	0.0882	0.9221	0.9035	0.1541	0.1807	0.9854	0.2782	0.2782	0.0518	0.2221	0.036	0.5821	0.5821	0.1195	0.1195	0.3188	0.0693	0.9924	0.3664	0.6859	0.098	0.0711	0.9059	0.9689	0.1717	0.1717	0.1717	0.0681	0.941	1	0.0196	0.9157	0.0618	1	0.622	NA	0.9072	0.3869	0.3333	0.0194	0.9556
TCGA_A8_A0A1	High	98.4	0	0.8766	0.0447	0.4319	0.7905	0.9763	0.053	0.8713	0.763	0.0729	0.0715	0.9579	0.7345	0.7345	0.1893	0.2347	0.0741	0.7123	0.7123	0.0981	0.0981	0.5872	0.1365	1	0.3316	0.4683	0.2623	0.0394	0.8997	1	0.0671	0.0671	0.0671	0.0538	1	1	0.0374	0.9558	0.2274	0.9689	0.5427	0.194	0.8432	0.7058	0.093	0.0094	0.9468
TCGA_A8_A0A2	High	94.46	0	0.9629	0.0067	0.3425	0.7933	0.9719	0.1031	0.7834	0.6571	0.0796	0.0798	0.978	0.6064	0.6064	0.2395	0.1246	0.1304	0.5732	0.5732	0.1877	0.1877	0.4825	0.4884	0.9889	0.3578	0.5021	0.223	0	0.8347	0.8178	0.2295	0.2295	0.2295	0.1799	0.9618	1	0.1666	0.8996	0.0393	0.8506	0.7299	0.5301	0.8832	0.5264	0.093	0.0032	0.9204
TCGA_A8_A0A9	High	85.9	0.0507	0.9461	0.0141	0.2547	0.6948	0.9724	0.0602	0.5836	0.6741	0.083	0.0791	0.9758	0.7089	0.7089	0.1444	0.3174	0.0612	0.5346	0.5346	0.2575	0.2575	0.6611	0.129	1	0.2023	0.481	0.1478	0.0131	0.8277	0.9082	0.1721	0.1721	0.1721	0.0879	0.9928	1	0.1516	0.917	0.1641	0.8976	0.6486	0.4874	0.7831	0.5539	0.0579	0.0036	0.9532
TCGA_A8_A0AB	High	121.47	0	0.935	0.0085	0.1234	0.8731	0.9425	0.0973	0.8521	0.7627	0.1097	0.1102	0.9858	0.833	0.833	0.1273	0.3692	0.1305	0.6876	0.6876	0.5851	0.5851	0.76	0.438	0.9942	0.2798	0.3493	0.0956	0.1013	0.9405	0.9644	0.1873	0.1873	0.1873	0.1403	0.9929	1	0.0487	0.9392	0.124	0.9419	0.6631	0.3093	0.7442	0.6528	NA	0.015	0.9485
TCGA_A8_A0AD	High	101.77	0.0607	0.9447	0.0488	0.296	0.7613	0.9603	0.1076	0.3804	0.5105	0.0716	0.1167	0.9873	0.5471	0.5471	0.1521	0.2361	0.0598	0.7597	0.7597	0.2738	0.2738	0.6479	NA	0.9683	0.2971	0.5198	0.1027	0	0.9602	1	0.0219	0.0219	0.0219	0.2086	0.9692	1	0.0452	0.8864	0.0355	0.6866	0.8198	0.3981	0.6553	0.5682	0.0417	0.0028	0.9402
TCGA_AC_A23C	High	98.81	0	0.9237	0.0256	0.4351	0.9116	0.8246	0.0392	0.8678	0.7425	0.0457	0.0535	0.9692	0.393	0.393	0.2071	0.2922	0.0721	0.5089	0.5089	0.1413	0.1413	0.3929	0.6292	1	0.1941	0.4362	0.2035	0.037	0.9323	0.8976	0.1856	0.1856	0.1856	0.0174	0.955	1	0.0857	0.6434	0	0.7351	0.5444	0.5474	0.7515	0.5489	0.2771	0	0.9944
TCGA_AC_A2FG	High	95.14	0.0662	0.959	0.0264	0.2971	0.7905	0.9793	0.1169	0.834	0.6532	0.0553	0.0788	0.9789	0.4745	0.4745	0.2916	0.2413	0.0765	0.7538	0.7538	0.2778	0.2778	0.5684	0.0358	0.9893	0.2348	0.5024	0.1162	0.0335	0.7808	0.9051	0.2789	0.2789	0.2789	0.1015	0.9539	0.9822	0.0786	0.8107	0.0298	0.8142	0.6036	0.2924	0.6931	0.6406	0	0.0285	0.9507
TCGA_AC_A2FO	High	71.34	0.0887	0.942	0.0246	0.5331	0.8868	0.9588	0.0617	0.8505	0.557	0.0934	0.1703	0.9512	0.5828	0.5828	0.3196	0.2251	0.1045	0.7751	0.7751	0.4351	0.4351	0.4687	0.0996	1	0.5285	0.3946	0.1279	0.0159	0.8371	0.874	0.1222	0.1222	0.1222	0.0363	0.9849	1	0.0543	0.9273	0.0951	NA	0.6574	0.3871	0.8629	0.5523	0	0.0296	0.9357
TCGA_AC_A3HN	High	49.28	0.0424	0.9491	0.0266	0.4505	0.9178	0.9308	0.0544	0.752	0.7081	0.0783	0.1009	0.948	0.5914	0.5914	0.2861	0.1076	0.0961	0.7009	0.7009	0.1735	0.1735	0.6137	0.0444	0.9936	0.1836	0.5357	0.2294	0	0.8769	0.9665	0.1645	0.1645	0.1645	0.0739	1	1	0.0686	0.891	0.1297	0.8103	0.7961	0.3427	0.8042	0.4486	0.1467	0.0048	0.9644
TCGA_AC_A3OD	High	184.49	0.0466	0.9108	0.0181	0.4393	0.8044	0.9295	0.0615	0.5208	0.4206	0.0632	0.1508	0.9676	0.6922	0.6922	0.2574	0.184	0.1111	0.4162	0.4162	0.1346	0.1346	0.7687	0.3432	1	0.2632	0.5065	0.1188	0.017	0.9693	0.88	0.3153	0.3153	0.3153	0.0826	0.9499	0.9786	0.143	0.8348	0.0745	0.9184	0.8408	0.2953	0.829	0.3815	0	0.0143	0.923
TCGA_AC_A3QQ	High	52.76	0.0432	0.9343	0.0972	0.1968	0.9206	1	0.0465	0.4506	0.3798	0.0803	0.1794	0.9682	0.3972	0.3972	0.1731	NA	0.0542	0.4389	0.4389	NA	NA	NA	0	1	NA	0.5867	0.2003	NA	1	0.9245	0.0442	0.0442	0.0442	0.2745	0.9808	1	NA	0.8982	NA	NA	0.6701	NA	NA	0.4518	NA	0.0064	1
TCGA_AC_A3TN	High	70.51	0.049	0.9664	0.015	0.204	0.7969	0.9565	0.0728	0.8496	0.7899	0.0811	0.0423	0.9826	0.2416	0.2416	0.1697	0.2115	0.0506	0.652	0.652	NA	NA	0.2836	0.0068	1	NA	0.5517	0.145	NA	0.9252	NA	0	0	0	0.0503	0.9829	1	0.0587	0.8985	0.1121	NA	0.7341	NA	NA	0.3656	0.1614	0	0.9808
TCGA_AC_A3W7	High	45.86	0.0938	0.94	0.0147	0.3828	0.8619	0.9582	0.1111	0.8907	0.8654	0.1056	0.0438	0.9727	0.6541	0.6541	0.3283	0.1824	0.073	0.8031	0.8031	0.4117	0.4117	0.475	0.0355	0.9944	0.0514	0.4917	0.1289	0.0188	0.799	0.8592	0.2306	0.2306	0.2306	0.0822	0.977	0.9792	0.1196	0.9108	0.1049	NA	0.4152	0.3848	0.7184	0.7862	0	0.0312	0.9626
TCGA_AC_A3YJ	High	49.34	0.0261	0.8979	0.1061	0.3296	0.8535	0.9426	0.0387	0.8845	0.8811	NA	0.266	0.9845	0.3935	0.3935	0.0569	0.2505	0.0963	0.3391	0.3391	NA	NA	0.1035	0.0631	1	0.3336	0.5978	0.0912	NA	0.8158	0.9477	0.145	0.145	0.145	0.1357	0.9877	0.9775	0.0458	0.9481	0	NA	0.8618	NA	0.6102	0.5788	0.1082	0.0147	0.9056
TCGA_AC_A4ZE	High	83.67	0.0669	0.9589	0.2119	0.354	0.8988	0.9896	0.1043	0.8157	0.6146	0.1258	0.2731	0.9504	0.7751	0.7751	0.2394	0.2588	0.1391	0.5316	0.5316	0.1195	0.1195	0.3216	0.0743	1	0.459	0.6098	0.1989	0.0567	0.9039	0.9363	0.2011	0.2011	0.2011	0.213	0.9535	1	0.1905	0.9258	0.158	0.6163	0.7607	0.5516	NA	0.456	0.131	0	0.9298
TCGA_AC_A5XU	High	57.05	0.0112	0.8553	0.8149	0.2722	0.8415	0.8212	0.0262	0.7475	0.6847	0.0702	0.7977	0.9663	0.5165	0.5165	0.2446	NA	0.0605	0.5367	0.5367	0.0723	0.0723	0.5097	0.0251	1	0.3173	0.5607	0.3302	0.1117	1	0.7484	0.1676	0.1676	0.1676	0.0142	0.9384	1	0.055	0.9178	0.0763	0.8474	0.9314	0.5558	0.8862	0.4263	0.0894	0.0155	1
TCGA_AC_A62Y	High	100.23	0.0283	0.9367	0.067	0.3313	0.6774	0.9676	0.0677	0.6349	0.7744	0.0488	0.0357	0.9627	0.4038	0.4038	0.1473	0.2619	0.073	0.4586	0.4586	0.0645	0.0645	0.5097	0.0193	1	0.3485	0.4411	0.0741	0	0.9149	0.9149	0.1176	0.1176	0.1176	0.1232	0.9798	1	0.0606	0.7417	0.0486	1	0.5453	0.1725	0.8389	0.39	0.1579	0	0.9694
TCGA_AC_A7VB	High	90.6	0.0291	0.9317	0.0604	0.2693	0.835	0.9482	0.0128	0.6272	0.6768	0.0533	0.293	0.9798	0.5521	0.5521	0.0885	0.2605	0.204	0.4257	0.4257	0.2528	0.2528	0.4392	0.0271	1	NA	0.8138	0.108	0	0.8913	0.8637	0.2355	0.2355	0.2355	0.1548	0.9473	1	0.1935	0.948	0.0085	0.7541	0.8775	0.2361	1	0.4391	0.0833	0.018	0.9168
TCGA_AC_A8OP	High	75.36	0	0.9486	0	0.3766	0.8602	0.971	0.1149	0.6375	0.4444	0.1572	0.2635	0.9569	0.6156	0.6156	0.2276	0.2253	0.2961	0.7129	0.7129	0.5143	0.5143	0.4516	0.0541	0.9812	NA	0.4447	0.0703	0.0244	0.8524	0.8524	0.3379	0.3379	0.3379	0.0575	0.9897	1	0.164	0.8842	0.1329	NA	0.3588	0.4783	0.9494	0.4939	0.1885	0.02	0.9693
TCGA_AC_A8OR	High	72.49	0.0224	0.9489	0	0.2813	0.8535	0.9675	0.0627	0.5613	0.6067	0.0605	0.0978	0.95	0.3029	0.3029	0.0478	0.2328	0.0729	0.5757	0.5757	0.1877	0.1877	0.2404	0.0156	0.9927	0.1949	0.7192	0.114	0	0.8581	0.885	0.1304	0.1304	0.1304	0.0628	0.9764	1	0.0509	0.9165	NA	0.5679	0.5989	0.4796	0.9069	0.6416	0.2816	0.0142	0.9475
TCGA_AC_A8OS	High	94.72	0.0371	0.9642	0.073	0.7063	0.9346	0.8957	0.3036	0.5012	0.5214	0.084	0.0543	0.9769	0.5427	0.5427	0.3391	0.157	0.0827	0.6927	0.6927	0.4767	0.4767	0.6547	0.0807	0.9775	0.2863	0.4463	0.1078	0.0513	0.8741	0.8785	0.2215	0.2215	0.2215	0.0931	0.984	1	0.225	0.8659	0.1061	NA	0.746	0.3509	0.61	0.5918	0.1766	0.0159	0.9637
TCGA_AN_A03X	High	50.75	0	0.9258	0.133	0.1676	0.6082	1	0.0921	0.8194	1	0.0262	0.1664	0.9913	0.5022	0.5022	0.5455	0	0.0978	0.7851	0.7851	0.0754	0.0754	0.8725	0.3064	1	0.0921	0.5961	0.1317	NA	1	1	0	0	0	0.1426	1	1	0.0222	0.6205	0.4882	1	0.854	0.5032	1	0.8998	1	0	0.8906
TCGA_AN_A03Y	High	58.44	0.0749	0.8665	0.048	0.2517	0.8577	0.9729	0.0723	0.5103	0.5562	0.0946	0.1154	0.9708	0.7772	0.7772	0.2185	0.1185	0.1092	0.7723	0.7723	0.4497	0.4497	0.5319	0.1709	0.9829	0.2084	0.6854	0.2213	0	0.8258	0.7304	0.3463	0.3463	0.3463	0.1149	0.9817	1	0.1256	0.8819	0.1658	0.879	0.6143	0.1608	0.7973	0.3547	0.1692	0.0045	0.9779
TCGA_AN_A046	High	63.62	0.0035	0.8964	0.0055	0.4466	0.7914	0.9148	0.0494	0.819	0.7443	0.084	0.0305	0.9827	0.2022	0.2022	0.1592	0.2513	0.0668	0.4524	0.4524	0.0858	0.0858	0.5481	NA	0.9923	0.508	0.6132	0.105	0.0244	0.9306	0.9173	0.1462	0.1462	0.1462	0.0892	0.8873	0.9866	0.0933	0.8767	0.1093	0.7833	0.8624	0.504	0.7911	0.3667	0.0919	0.0095	0.9145
TCGA_AN_A049	High	114.92	0.0068	0.9292	0.0354	0.351	0.7635	0.905	0.0234	0.7571	0.552	0.0328	0.3059	0.9785	0.3814	0.3814	0.2302	0.1331	0.076	0.6291	0.6291	0.1122	0.1122	0.3199	0.0188	1	0.0622	0.549	0.2088	0	0.8993	0.9225	0.1254	0.1254	0.1254	0.0675	0.9825	0.9792	0.0406	0.9251	0.0499	0.9011	0.8011	0.3988	0.7825	0.6466	0	0.0296	0.9816
TCGA_AN_A0AJ	High	46.81	0	0.7407	0.0442	0.335	0.7671	1	0.0343	0.8116	0.6454	0.0432	0.2049	0.9808	0.6656	0.6656	0.2074	0.2454	0.0371	0.5408	0.5408	0.2172	0.2172	0.4036	0.0912	1	0.2927	0.766	0.2118	0.0353	0.9546	0.8403	0.2063	0.2063	0.2063	0.2501	0.9032	1	0.1351	0.911	0.1093	0.894	0.8511	0.2373	0.7941	0.454	0.4107	0	0.9114
TCGA_AN_A0AK	High	52.84	0.0499	0.8737	0.0951	0.1123	0.9142	0.9906	0.0466	0.7386	0.828	0.0377	0.4351	0.9843	0.594	0.594	0.0437	0.0677	0.0487	0.5362	0.5362	0.1626	0.1626	0.3189	0	0.9954	NA	0.7827	0.1714	0	0.8972	0.8406	0.0755	0.0755	0.0755	0.1947	0.9783	1	0.0328	0.8781	0	0.9639	NA	0.36	0.6356	0.555	0.1095	0.0104	0.9385
TCGA_AN_A0AM	High	73.18	0.0291	0.9298	0.0373	0.2388	0.5662	0.8945	0.0246	0.7334	0.8251	0.0977	0.184	0.9708	0.3846	0.3846	0.1094	0	0.0472	0.5596	0.5596	0.1864	0.1864	0.4432	0.062	0.9959	0.3968	0.5571	0.1208	0	0.7599	0.8593	0.3502	0.3502	0.3502	0.0559	0.871	0.9778	0.1065	0.8629	0.2048	0.8598	0.7875	0.31	0.9097	0.7233	0.3324	0	0.9361
TCGA_AN_A0FD	High	77.26	0.0395	0.9502	0.0422	0.4008	0.8345	0.9492	0.0194	0.5731	0.4281	0.0536	0.2262	0.9802	0.7135	0.7135	0.3239	0.2283	0.0366	0.5782	0.5782	0	0	0.769	0.0078	0.9771	NA	0.5497	0.1096	0.0312	0.8809	0.911	0.1244	0.1244	0.1244	0.1042	0.9537	1	0.0807	0.9293	NA	1	0.6388	0.5721	NA	0.3435	0.3538	0	0.9335
TCGA_AN_A0FK	High	128.26	0.0275	0.9152	0.0197	0.1152	0.7895	0.9681	0.0104	0.9344	0.826	0.0563	0.1703	0.9857	0.5404	0.5404	0.1244	0.2211	0.0363	0.533	0.533	0.2503	0.2503	0.2671	0.1791	0.9972	0.1713	0.592	0.1524	0.0362	0.8973	0.8912	0.1368	0.1368	0.1368	0.0875	0.9439	0.9794	0.0258	0.8367	0.0731	0.8506	0.6917	0.5067	0.8138	0.3025	0.1597	0.007	0.9608
TCGA_AN_A0FS	High	91.87	0.1165	0.9514	0.0211	0.241	0.79	0.9825	0.0523	0.9048	0.8708	0.062	0.0835	0.9705	0.3237	0.3237	0.2964	0.2323	0.0464	0.6645	0.6645	0.4132	0.4132	0.5184	0.5217	0.9915	0.1919	0.4833	0.1456	0	0.9266	0.9404	0.1313	0.1313	0.1313	0.0614	0.9889	1	0.046	0.8996	0.0478	0.7977	0.6847	0.4974	0.7057	0.5201	0	0.0412	0.8974
TCGA_AN_A0FY	High	44.58	0.094	0.8444	0.0495	0.4576	0.7857	0.9588	0.0571	0.6417	0.6936	0.0957	0.194	0.9769	0.8155	0.8155	0.1434	0.2635	0.1497	0.4955	0.4955	0.1613	0.1613	0.8114	0.2254	0.9963	0.3587	0.7249	0.2457	0	0.7774	0.8978	0.146	0.146	0.146	0.27	0.94	1	0.0991	0.9201	0.1283	0.8893	0.7136	0.2128	NA	0.3717	NA	0.0244	0.9005
TCGA_AN_A0XL	High	55.93	0.0065	0.9034	0.0357	0.4148	0.8562	0.9622	0.0593	0.7023	0.525	0.099	0.1466	0.9821	0.5683	0.5683	0.3355	0.1597	0.138	0.8033	0.8033	0.5347	0.5347	0.6724	0.1081	0.9886	0.2367	0.4898	0.2168	0.0153	0.7783	0.9284	0.112	0.112	0.112	0.1169	0.979	1	0.1684	0.8974	0	0.8902	0.6147	0.3222	0.8134	0.5363	NA	0.0339	0.9791
TCGA_AN_A0XO	High	71.09	0.0736	0.9095	0.0275	0.1935	0.8475	0.9783	0.0619	0.877	0.8261	0.069	0.2117	0.9898	0.4829	0.4829	0.1969	0.282	0.0281	0.505	0.505	0.0801	0.0801	0.4428	0.0124	0.9943	0.0892	0.4846	0.1218	0.0114	0.8265	0.8719	0.0942	0.0942	0.0942	0.1172	0.992	1	0.0662	0.89	0.0415	0.9293	0.5377	0.1628	NA	0.43	0.4817	0	0.8947
TCGA_AN_A0XP	High	151.88	0.0466	0.9511	0.0207	0.2759	0.7847	0.9963	0.0854	0.7437	0.6236	0.0855	0.1562	0.9865	0.531	0.531	0.147	0.2806	0.0568	0.6799	0.6799	0.226	0.226	0.3373	0.1987	1	0.2148	0.4243	0.1247	0.0649	0.9477	1	0.0478	0.0478	0.0478	0.0878	0.98	1	0.0516	0.9536	0.0951	1	0.7153	0.4418	0.5525	0.3545	0.0613	0.0034	0.9641
TCGA_AN_A0XR	High	109.82	0	0.9366	0.0461	0.2886	0.9025	0.9548	0.0354	0.7749	0.7095	0.1053	0.0408	0.9953	0.5141	0.5141	0.0469	0.1858	0.117	0.8021	0.8021	0.216	0.216	0.6921	0.0571	1	0.1706	0.5074	0.0718	0	0.9575	0.8493	0	0	0	0.0339	0.9575	0.9833	0.1418	0.9473	NA	1	0.6976	0.1762	NA	0.5939	0.0906	0.0066	0.9324
TCGA_AN_A0XT	High	159.59	0.0775	0.9678	0.0647	0.3587	0.9446	0.9616	0.0852	0.8763	0.6641	0.0566	0.1573	0.996	0.4744	0.4744	0.2619	0.263	0.1345	0.7114	0.7114	0.1814	0.1814	0.1661	NA	1	NA	0.5448	0.1502	0	0.8814	0.6657	0.0358	0.0358	0.0358	0.0718	0.9664	0.8942	0.2917	0.8854	NA	1	0.8324	0.2997	0.6538	0.2286	0	0	0.9316
TCGA_AN_A0XV	High	110.33	0.0489	0.9391	0.0723	0.4213	0.8806	0.9507	0.0684	0.7761	0.7905	0.0707	0.1802	0.9967	0.2677	0.2677	0.2747	0.1438	0.0298	0.7738	0.7738	0.1963	0.1963	0.5042	0.175	0.9903	0.0792	0.7927	0.1345	0	1	0.9609	0.1949	0.1949	0.1949	0.2029	0.8987	1	0.0661	0.7548	0.118	0.9314	0.6842	0.4163	0.9126	0.5228	0.0497	0.0031	0.9351
TCGA_AO_A03O	High	63.99	0	0.9127	0.0077	0.1768	0.8647	0.9622	0.0283	0.6743	0.8867	0.2526	0.1141	0.9976	0.8184	0.8184	0.0528	0.2461	0.0694	0.8291	0.8291	0.5505	0.5505	0.4627	0.0198	1	NA	0.3615	0.1474	0	0.7573	0.8927	0.1264	0.1264	0.1264	0.2372	0.9593	1	0.0487	0.948	NA	1	0.4735	0.3746	0.7506	0.6195	0.1367	0.0059	0.9413
TCGA_AO_A03P	High	66.61	0.0419	0.898	0	0.3683	0.6658	0.9816	0.0696	0.6864	0.5996	0.039	0.1159	0.9746	0.5986	0.5986	0.1382	0.1886	0.0229	0.3983	0.3983	0.0576	0.0576	0.4836	0.0198	0.9836	0.096	0.7563	0.1883	0.0131	0.8852	1	0.3199	0.3199	0.3199	0.079	0.9486	1	0.1442	0.9355	NA	0.6866	0.7567	0.1704	0.8383	0.3827	0.2242	0	0.933
TCGA_AO_A03R	High	41.07	0.0715	0.9602	0.0433	0.2332	0.9008	1	0.0357	0.7893	0.7736	0.0753	0.1578	0.988	0.3663	0.3663	0.3418	0.1949	0.1291	0.6383	0.6383	0.3227	0.3227	0.3494	NA	0.9806	NA	0.7422	0.2785	0	0.7946	0.8227	0.4212	0.4212	0.4212	0.0753	0.9539	0.9462	0.3398	0.9218	0.044	NA	0.7675	NA	NA	0.5091	0.1125	0.0067	0.9161
TCGA_AO_A0J3	High	81.52	0.0172	0.8978	0.6925	0.1734	0.9252	0.7912	0.0177	0.9312	0.8603	0.0188	0.7541	0.9976	0.6332	0.6332	0.1172	0.06	0.1557	0.7866	0.7866	0.3682	0.3682	0.3341	0.0286	0.9684	0.3827	0.7478	0.4668	0.0114	0.88	0.9494	0.1477	0.1477	0.1477	0.2043	0.9857	1	0.1006	0.9271	NA	0.8751	0.8222	0.382	NA	0.2883	0	0.1118	0.9616
TCGA_AO_A0J7	High	95.66	0.0257	0.8644	0.8963	0.2121	0.8267	0.7519	0.0359	0.745	0.6294	0.0832	0.9235	0.9739	0.8017	0.8017	0.0826	0.1833	0.0395	0.902	0.902	0.4791	0.4791	0.2683	0.1006	1	NA	0.6113	0.2386	0	0.85	0.7728	0.2191	0.2191	0.2191	0.0867	0.8932	1	0.0225	0.894	0.1737	0.9433	0.6866	0.194	NA	0.4919	0.1251	0	0.9274
TCGA_AO_A0J8	High	60.45	0	0.9453	0.0143	0.1882	0.857	0.9739	0.0542	0.9105	0.8571	0.0332	0.1231	0.9844	0.5532	0.5532	0.1345	0.2903	0.0466	0.4388	0.4388	0	0	0.2344	0.034	0.9935	0.1503	0.5396	0.1044	0.012	0.9223	0.9624	0.2204	0.2204	0.2204	0.0737	0.9854	1	0.041	0.8419	0.0415	1	0.6603	0.3794	0.6194	0.2356	0.1925	0.022	0.9405
TCGA_AO_A0JD	High	41.45	0	0.8807	0.0136	0.204	0.8347	0.947	0.0716	0.4307	0.4681	0.0547	0.0995	0.9826	0.3063	0.3063	0.1009	0.0703	0.0366	0.2575	0.2575	0.3749	0.3749	0.3614	0	1	0.0842	0.6743	0.2156	0.0069	1	0.8002	0.1044	0.1044	0.1044	0.0209	0.9855	0.9539	0.0182	0.8729	NA	0.896	0.6624	0.1658	0.7212	0.4635	0.1367	0.0019	0.9543
TCGA_AO_A0JI	High	81.3	0.1358	0.9177	0.0388	0.1343	0.7483	0.947	0.2764	0.8425	0.6993	0.0563	0.1875	0.9855	0.5616	0.5616	0.1104	0.3078	0.07	0.4073	0.4073	0.1586	0.1586	0.1328	0.0222	0.9961	0.2797	0.5103	0.0915	0.0177	0.948	0.8429	0.2262	0.2262	0.2262	0.082	0.9922	0.9945	0.0524	0.9397	0	0.5983	0.7461	0.2397	NA	0.4272	0.1115	0.0156	0.9685
TCGA_AO_A0JJ	High	68.78	0.0217	0.9639	0.0085	0.4398	0.8373	0.9523	0.0176	0.9526	0.7895	0.1131	0.1161	0.9728	0.2833	0.2833	0.1876	0.356	0.0187	0.7005	0.7005	0	0	0.4816	0	0.9834	0.4037	0.4823	0.1703	0.0453	0.8198	0.901	0.3775	0.3775	0.3775	0.1354	1	1	0.0065	0.8846	0.0151	0.9246	0.635	0.2698	0.8799	0.2781	0.0947	0.0051	0.9592
TCGA_AO_A125	High	129.98	0.16	0.9266	0.018	0.1744	0.7867	0.9794	0.128	0.9297	0.8896	0.1113	0.1339	0.9872	0.4906	0.4906	0.3397	0.3017	0.3257	0.5914	0.5914	0.611	0.611	0.6371	0.795	1	NA	0.4154	0.1844	0.1307	0.8338	0.854	0.3064	0.3064	0.3064	0.1105	0.8801	1	0.4038	0.8888	NA	NA	0.7399	0.3909	NA	0.6467	0.0652	0	0.9859
TCGA_AO_A12B	High	164.61	0	0.9612	0.0689	0.1227	0.7874	0.9756	0.026	0.757	0.702	0.0542	0.0834	0.9936	0.0983	0.0983	0.0743	0.0703	0.0523	0.5913	0.5913	NA	NA	0.3873	0.0388	0.9889	NA	0.5421	0.3577	0	0.8477	0.9034	0.316	0.316	0.316	0.0674	0.9942	0.964	0.0264	0.9214	NA	NA	0.7711	0.7664	0.8703	0.3538	0.0868	0.0045	0.9125
TCGA_AO_A12H	High	180.72	0.0595	0.9498	0.0388	0.1943	0.8621	0.975	0.0509	0.8804	0.9127	0.0336	0.3581	0.9833	0.2489	0.2489	0.0412	0.2434	0.0773	0.6066	0.6066	0.4172	0.4172	0.2117	0	0.9936	NA	0.4622	0.1044	0	0.8428	0.8428	0.0432	0.0432	0.0432	0.0904	0.9807	1	0.0586	0.9239	0.0379	NA	0.7162	0.255	0.7464	0.3589	0.1133	0.027	0.9643
TCGA_AO_A1KP	High	73.55	0.1911	0.8936	0.0507	0.1587	0.8582	0.9548	0.1576	0.7533	0.5654	0.0854	0.2465	0.9854	0.5786	0.5786	0.1392	0.1846	0.2298	0.5628	0.5628	0.3586	0.3586	0.7248	0.4762	0.9651	0.0161	0.5291	0.2763	0.0567	0.8956	0.8677	0.1784	0.1784	0.1784	0.2507	0.9751	1	0.1962	0.9199	NA	1	0.7646	0.2997	NA	0.252	0.0255	0.0035	0.942
TCGA_AO_A1KQ	High	56.77	0.0292	0.7492	0.2981	0.2685	0.673	0.9691	0.0613	0.7303	0.5968	0.1137	0.8266	0.98	0.3456	0.3456	0.1259	0.2212	0.161	0.6294	0.6294	0.1473	0.1473	NA	0.1081	1	NA	0.5917	0.325	NA	0.8897	0.9064	0.4879	0.4879	0.4879	0.1444	0.9516	1	0.082	0.9618	0.0756	1	0.8672	0.4996	NA	0.4104	0.1156	0.0378	0.8857
TCGA_AO_A1KS	High	106.34	0	0.8684	0.1413	0.2685	0.8301	0.9443	0.3671	1	0.9162	0.0707	0.1493	0.968	0.4449	0.4449	0.1277	0.3738	0.144	0.5207	0.5207	0.3882	0.3882	0.2852	0.7843	1	0.4212	0.5214	0.1735	0	0.872	0.8363	0.2063	0.2063	0.2063	0.3129	0.9087	0.8067	0.1386	0.8417	0.0842	0.8002	0.9286	0.3363	0.8083	0.2856	0.2684	0.0307	0.8378
TCGA_AQ_A04H	High	140.47	0.0249	0.9571	0.0378	0.3551	0.8899	0.9649	0.055	0.6209	0.5635	0.0645	0.2296	0.9817	0.636	0.636	0.1433	0.1195	0.0808	0.7284	0.7284	0.3599	0.3599	0.4529	0.0152	1	0.105	0.6292	0.1617	0.0153	0.8977	0.9327	0.3044	0.3044	0.3044	0.2714	0.9952	1	0.048	0.9419	0.0719	0.8237	0.5852	0.3317	0.7792	0.6673	0	0.0195	0.9652
TCGA_AQ_A1H2	High	227.9	0.1656	0.9465	0.0463	0.0871	0.8518	0.9886	0.0485	0.7771	0.6641	0.0297	0.0908	0.9749	0.2159	0.2159	0.0827	0.2235	0.0515	0.7435	0.7435	0.1341	0.1341	0.1596	0.12	0.9919	0.0765	0.6343	0.141	0.0077	0.9112	0.9306	0.0444	0.0444	0.0444	0.0667	0.9913	0.9876	0.0903	0.9041	0.0617	NA	0.7385	0.3485	0.745	0.5209	0.0373	0.0041	0.9692
TCGA_AQ_A1H3	High	54.87	0.0165	0.9508	0.025	0.2289	0.8362	0.9571	0.0598	0.6486	0.4838	0.0777	0.1152	0.9613	0.3236	0.3236	0.1776	0.2468	0.0715	0.5004	0.5004	0.1455	0.1455	0.5182	0.127	0.9919	0.1621	0.5809	0.1224	0.0111	0.9659	0.9445	0.1922	0.1922	0.1922	0.1436	0.9694	0.9806	0.0462	0.8937	0.0627	1	0.7606	0.3375	0.6928	0.7858	0	0.0238	0.9291
TCGA_AR_A0TR	High	137.56	0	0.9382	0.0138	0.2168	0.7709	0.9756	0.0262	0.8007	0.7825	0.0226	0.1385	0.9793	0.6011	0.6011	0.0344	0.2478	0.0748	0.3952	0.3952	0.3218	0.3218	0.1562	0.0632	0.9782	NA	0.5784	0.1388	0.0164	0.8958	0.8805	0.0733	0.0733	0.0733	0.2114	0.9778	1	0.0976	0.9621	NA	0.8875	0.7248	0.3602	0.845	0.3076	0.1571	0.0193	0.9378
TCGA_AR_A0TV	High	181.59	0.0811	0.9338	0.0871	0.2902	0.9327	0.8772	0.0496	0.8409	0.7247	0.1665	0.1773	0.9782	0.7196	0.7196	0.0458	0.1702	0.0211	0.8919	0.8919	0.374	0.374	0.3988	0	0.9855	0.1971	0.4951	0.1446	0.0556	1	0.9298	0.1302	0.1302	0.1302	0.2186	0.9801	1	0.0617	0.9265	NA	0.7351	0.662	0.2497	0.8296	0.5209	0	0.0039	0.969
TCGA_AR_A0TY	High	66.68	0.0448	0.9525	0.0404	0.3456	0.757	0.9691	0.1719	0.6223	0.5733	0.1056	0.1607	0.9732	0.3323	0.3323	0.1309	0.1423	0.0378	0.5371	0.5371	0.133	0.133	0.2099	0.0445	0.9946	0	0.4182	0.0964	0.0109	1	0.9222	0.0911	0.0911	0.0911	0.03	0.9307	0.9886	0.0324	0.883	0.1054	0.8373	0.7376	0.154	1	0.3115	0	0.017	0.9721
TCGA_AR_A0U3	High	123.66	0.0146	0.8771	0.0689	0.1897	0.8554	0.9845	0.1329	0.9541	0.8211	0.0674	0.2166	0.9849	0.1676	0.1676	0.1319	0.2616	0.1654	0.5834	0.5834	0.0622	0.0622	0.2305	0.1493	0.9688	0.0774	0.7673	0.1456	0.0258	0.9141	0.7695	0.2358	0.2358	0.2358	0.0757	0.9376	1	0.0744	0.8578	0.0355	0.8142	0.8432	0.504	0.7939	0.5364	0.0833	0.0165	0.9088
TCGA_AR_A1AS	High	50.77	0.0516	0.942	0.0753	0.1907	0.8151	0.9904	0.0608	0.93	0.9452	0.1548	0.0775	0.9853	0.5568	0.5568	0.1005	0.2664	0.0217	0.6727	0.6727	0.3927	0.3927	0.5841	NA	1	0.1311	0.3235	0.0975	0	0.8205	0.9611	0.0494	0.0494	0.0494	0.1614	0.9359	1	0.0873	0.6421	NA	0.9404	0.6381	0.278	0.8592	0.4608	NA	0.0167	0.8887
TCGA_AR_A1AV	High	96.65	0	0.9269	0.0151	0.2246	0.7952	0.972	0.0702	0.9414	0.7894	0.0841	0.142	0.9825	0.679	0.679	0.1183	0.2698	0.0506	0.5714	0.5714	0.0736	0.0736	0.4277	0.2169	1	0.0516	0.5019	0.1371	0.0088	0.9184	1	0.0901	0.0901	0.0901	0.1427	1	1	0.1023	0.8449	0.0888	1	0.7079	0.2964	0.5882	0.3898	0.1484	0.0076	0.9579
TCGA_AR_A24H	High	47.1	0.0515	0.9147	0.0521	0.1862	0.8744	0.9904	0.0453	0.771	0.7855	0.0839	0.3333	0.9929	0.6243	0.6243	0.1265	0.1406	0.0634	0.4338	0.4338	0.1604	0.1604	0.2681	0.1308	0.998	0.3684	0.6594	0.2135	0.0159	0.9426	0.9769	0.1032	0.1032	0.1032	0.3193	0.9887	1	0.0916	0.9431	0.1213	0.9304	0.8761	0.3854	0.6539	0.5246	0.0957	0.0036	0.9795
TCGA_AR_A24K	High	47.67	0.0312	0.92	0.0402	0.1497	0.7005	0.9821	0.142	0.7343	0.7665	0.0363	0.1343	0.9735	0.2553	0.2553	0.0878	0.0754	0.1127	0.4273	0.4273	0.1204	0.1204	0.1304	0.2667	0.9915	0.2239	0.5623	0.1622	0	0.934	0.8499	0.2933	0.2933	0.2933	0.2166	0.9655	0.982	0.0951	0.8926	0.0977	0.8807	0.718	0.3596	0.7532	0.2653	0.1076	0.0118	0.8086
TCGA_AR_A24M	High	57.53	0	0.9585	0.0194	0.1313	0.8158	0.9639	0.0327	0.9176	0.8316	0.087	0.0891	0.9845	0.4725	0.4725	0.2399	0.1963	0.0189	0.7223	0.7223	0.3152	0.3152	0.4579	0.172	1	0.2232	0.4244	0.1593	0.0109	1	0.9102	0.1062	0.1062	0.1062	0.1312	0.9549	1	0.0107	0.8647	0	0.8598	0.6931	0.5067	0.7391	0.6184	0.0367	0.0059	0.9136
TCGA_AR_A24N	High	95.93	0	0.9234	0.0159	0.18	0.8365	0.961	0.0774	0.8234	0.6489	0.1059	0.1425	0.9708	0.2786	0.2786	0.136	0.2994	0.0685	0.5516	0.5516	0.1762	0.1762	0.2886	0.0941	0.9934	0.101	0.7386	0.1389	0.0353	0.9341	0.9435	0.2832	0.2832	0.2832	0.1022	0.9733	1	0.0509	0.7614	NA	0.9033	0.6499	0.4491	0.8275	0.6131	0.1107	0.0038	0.8989
TCGA_AR_A24P	High	46.57	0.0105	0.9227	0.0134	0.2445	0.7965	0.9096	0.0499	0.8863	0.7166	0.0506	0.26	0.9795	0.4778	0.4778	0.1955	0.2243	0.0943	0.3539	0.3539	0.2336	0.2336	0.546	0.0866	0.9965	0.2493	0.6325	0.1274	0.0153	0.9535	1	0.2837	0.2837	0.2837	0.0671	0.9921	1	0.0524	0.8643	0	0.9097	0.7332	0.376	1	0.4694	0.1423	0.009	0.9568
TCGA_AR_A24S	High	46.66	0.027	0.8956	0.0138	0.5966	0.8683	0.9381	0.0994	0.831	0.6628	0.1569	0.0734	0.9778	0.509	0.509	0.316	0.238	0.1018	0.6892	0.6892	0.3383	0.3383	0.673	0.5075	0.9891	0.35	0.6556	0.2737	0.0111	0.9294	0.8144	0.2063	0.2063	0.2063	0.1663	0.9631	0.9727	0.1553	0.8603	0.0876	0.8679	0.7584	0.2553	0.7972	0.6748	0	0.0333	0.9546
TCGA_AR_A24W	High	47.83	0.0923	0.8921	0.0449	0.2836	0.7744	0.9532	0.0413	0.8255	0.8184	0.0447	0.1939	0.936	0.318	0.318	0.3008	0.2051	0.1034	0.6723	0.6723	0.26	0.26	0.6126	NA	0.9829	0.1258	0.5873	0.1673	0.0758	0.9276	1	0.3306	0.3306	0.3306	0.1718	0.924	0.9462	0.1076	0.9151	0.0364	0.7449	0.7207	0.2952	0.7099	0.5392	0.1961	0.0061	0.9551
TCGA_AR_A24Z	High	148.6	0.0174	0.9149	0.009	0.2516	0.7354	0.9671	0.0733	0.6208	0.5974	0.1527	0.0926	0.9848	0.5804	0.5804	0.0947	0.3262	0.0699	0.6827	0.6827	0.2807	0.2807	0.4305	0.0858	0.9862	0.1637	0.4015	0.1103	0.0465	0.9372	0.9522	0.1869	0.1869	0.1869	0.0451	0.9397	1	0.0847	0.9235	0.0218	0.9148	0.7949	0.2997	0.7697	0.5371	0.223	0	0.9891
TCGA_AR_A250	High	66.07	0	0.7986	0.1057	0.4964	0.7295	0.9495	0.0404	0.8896	0.7945	0.1134	0.4782	0.9719	0.7244	0.7244	0.4324	0.0891	0.0513	0.6979	0.6979	0.1223	0.1223	0.6329	0.1829	1	0.3015	0.4102	0.1364	0	0.8939	0.9259	0.2699	0.2699	0.2699	0.129	0.9823	1	0.1571	0.7304	0.1259	0.7667	0.722	0.1903	0.8269	0.4077	0.4626	0	0.9394
TCGA_AR_A255	High	49.82	0	0.9329	0.0441	0.298	0.8026	0.9346	0.0894	0.6669	0.4486	0.0537	0.3446	0.9648	0.3917	0.3917	0.2656	0.3661	0.0868	0.6295	0.6295	0.1341	0.1341	0.4338	0.1895	0.9948	0.2666	0.5585	0.1628	0.0258	0.9214	0.9036	0.3019	0.3019	0.3019	0.1296	0.9781	1	0.0708	0.905	0.0275	0.8042	0.6677	0.3647	0.8005	0.3879	0.1125	0.0034	0.9327
TCGA_AR_A2LE	High	68.1	0.0178	0.9554	0.0344	0.3021	0.8712	0.9918	0.1367	0.6482	0.7143	0.1166	0.0679	0.9926	0.4511	0.4511	0.1193	0.212	0.0985	0.8172	0.8172	0.323	0.323	0.2418	0.1951	0.9934	NA	0.5527	0.1036	0.0513	0.8713	0.8312	0.274	0.274	0.274	0.1273	1	1	0.08	0.8966	0.1846	1	0.3928	0.3996	0.8811	0.3297	0.1041	0.012	0.9611
TCGA_AR_A2LK	High	130.33	0.0235	0.8326	0.0199	0.3307	0.9029	0.9726	0.0228	0.3082	0.2305	0.25	0.051	0.9809	0.8294	0.8294	0.125	0.113	0.0471	0.6803	0.6803	0.2701	0.2701	0.7572	0.0262	0.99	0.1644	0.7082	0.1622	0.0344	0.8581	0.9582	0.178	0.178	0.178	0.3942	0.951	0.9634	0.0817	0.8834	0	0.866	0.7195	0.2712	0.8667	0.5929	0.1341	0.0053	0.9233
TCGA_AR_A2LL	High	154.21	0.0856	0.9479	0.0208	0.2232	0.8469	0.9923	0.043	0.3902	0.1318	0.1813	0.2521	0.9651	0.5327	0.5327	0.1333	0.3456	0.1195	0.583	0.583	0.3034	0.3034	0.513	0.0247	0.9922	0.2252	0.7183	0.1361	0	0.9414	0.7279	0.2763	0.2763	0.2763	0.3344	0.986	1	0.0589	0.9393	NA	1	0.8185	0.2593	0.9022	0.4783	0.1885	0.0034	0.9695
TCGA_AR_A5QM	High	50.15	0.1155	NA	0.0381	0.4758	0.8653	0.9629	0.0637	0.8617	0.9212	0.0934	0.0756	0.9637	0.8203	0.8203	0.29	0.2481	0.0815	0.6522	0.6522	0.264	0.264	0.4447	0.0316	1	0.1353	0.4684	0.1509	0	0.9087	1	0.1098	0.1098	0.1098	0.0323	0.9892	1	0.0437	0.9306	0.0712	0.865	0.7891	0.3145	0.8303	0.5837	0	0.0229	0.9654
TCGA_AR_A5QN	High	82.29	0.0327	0.9285	0.0557	0.3356	0.7265	0.9684	0.0379	0.8727	0.8182	0.0461	0.3572	0.974	0.4521	0.4521	0.252	0.2884	0.1436	0.5038	0.5038	0.119	0.119	0.7502	0.0581	1	0.214	0.5807	0.1653	0.0226	0.8833	0.8907	0.0913	0.0913	0.0913	0.0556	0.9636	1	0.0703	0.8881	0.0486	0.9076	0.8226	0.2342	0.9018	0.4951	0.1695	0.0159	0.9816
TCGA_AR_A5QP	High	45.05	0.0887	0.9266	0.0277	0.2181	0.8764	0.9758	0.0927	0.4615	0.3126	0.0504	0.3101	0.9458	0.7359	0.7359	0.274	0.2588	0.1017	0.6131	0.6131	0.2263	0.2263	0.4839	0.0204	0.9916	0.3874	0.6625	0.1816	0	0.9028	0.7648	0.126	0.126	0.126	0.2521	0.9798	1	0.0287	0.9232	0	0.8368	0.6167	0.5453	1	0.5401	0.534	0	0.8824
TCGA_B6_A0IB	High	71.9	0.0087	0.9052	0.0145	0.1081	0.6987	0.9629	0.0424	0.61	0.4519	0.0579	0.3445	0.9791	0.7288	0.7288	0.1221	0.2766	0.0522	0.518	0.518	0.1421	0.1421	0.5053	0	1	0.1312	0.5013	0.1826	0.0335	0.9132	0.8549	0.1681	0.1681	0.1681	0.1854	0.9532	1	0.0288	0.9268	0.0377	1	0.8779	0.3633	NA	0.5841	0.1041	0.0028	0.9215
TCGA_B6_A0IC	High	145.46	0.0856	0.9502	0.016	0.1521	0.922	0.9848	0.1083	0.885	0.832	0.0401	0.0843	0.9905	0.5133	0.5133	0.247	0.1649	0.0773	0.7447	0.7447	0.5094	0.5094	0.3185	0.1595	0.993	0.1034	0.4404	0.2307	0.0274	0.8537	0.9225	0.1175	0.1175	0.1175	0.0699	0.9907	0.9901	0.0674	0.9672	0.0468	0.9132	0.8133	0.3633	0.6539	0.6837	0	0.0124	0.9628
TCGA_B6_A0IM	High	93.1	0	0.9192	0.0337	0.2897	0.82	0.9905	0.0216	0.7758	0.8185	0.0552	0.0468	0.9813	0.4393	0.4393	0.0951	0.2414	0.0641	0.8518	0.8518	0.2529	0.2529	0.186	0.1081	0.9835	0.3195	0.4226	0.1255	0.0318	0.8982	0.9724	0	0	0	0.0753	0.981	1	0.0509	0.9038	0.0239	0.8927	0.6614	0.447	0.7169	0.3598	0.0785	0.0163	0.9414
TCGA_B6_A0IO	High	130.34	0.0306	0.9384	0.0229	0.1719	0.8031	1	0.1412	0.8072	0.5282	0.1144	0.3546	0.9789	0.5029	0.5029	0.0802	0.0395	0.1787	0.5205	0.5205	0.1452	0.1452	0.6688	0.3678	0.9927	0.5204	0.5075	0.0618	0.021	0.9177	0.7484	0	0	0	0.0841	1	1	0.0574	0.8766	NA	0.9246	0.9234	0.536	1	0.6019	0.1107	0.01	0.9739
TCGA_B6_A0IP	High	92.96	0.0522	0.9509	0.0163	0.1611	0.8367	0.9277	0.0736	0.9566	0.9009	0.0425	0.1581	0.9847	0.3542	0.3542	0.1393	0.1342	0.111	0.6891	0.6891	0.5427	0.5427	0.3745	0.0571	1	0.297	0.3911	0.3261	0	0.9628	0.8928	0.1841	0.1841	0.1841	0.1318	0.9909	1	0.0982	0.9401	0.0121	0.9353	0.7159	0.3674	0.8548	0.5999	0.1429	0.0148	0.9028
TCGA_B6_A0RI	High	44.18	0.0075	0.9381	0.0219	0.2433	0.9102	0.9445	0.1617	0.6194	0.6825	0.0886	0.0843	0.9751	0.4867	0.4867	0.1941	0.2505	0.0969	0.4508	0.4508	0.2067	0.2067	0.6376	0.0422	0.9971	0.242	0.5008	0.1693	0.0076	0.9205	0.9205	0.1811	0.1811	0.1811	0.1351	0.978	1	0.0731	0.7592	0.0951	0.7977	0.6573	0.3769	0.7923	0.5729	0.1661	0.0037	0.933
TCGA_B6_A0RL	High	147.15	0.0618	0.9286	0.0276	0.1529	0.7877	1	0.0849	0.7715	0.7504	0.1021	0.1352	0.9868	0.7145	0.7145	0.1429	0.3755	0.1061	0.5724	0.5724	0.2448	0.2448	0.6276	0.0097	0.9917	0.8206	0.7378	0.1358	0.0292	0.8453	0.8601	0.179	0.179	0.179	0.2273	0.9664	1	0.1089	0.9325	0.0951	NA	0.914	0.333	NA	0.6034	0.1712	0.0167	0.9297
TCGA_B6_A0RM	High	149.07	0.0223	0.9379	0.2916	0.3149	0.9096	1	0.0738	0.8625	0.6815	0.2068	0.048	0.9933	0.3908	0.3908	0.0797	0.2318	0.0938	0.9173	0.9173	0.4784	0.4784	0.1983	0.0442	0.9898	0.1521	0.5704	0.247	0.0143	0.8957	1	0.1254	0.1254	0.1254	0.1974	1	1	0.0564	0.8819	NA	0.9097	0.6627	0.3633	0.5851	0.5213	0.0652	0.0041	0.9276
TCGA_B6_A0RO	High	102.19	0	0.9328	0.0406	0.0811	0.891	0.9237	0.1329	0.9079	0.9132	0.0382	0.3302	0.9902	0.4375	0.4375	0.0715	0.1334	0.0364	0.4629	0.4629	0.0844	0.0844	0.2488	0.0114	1	0	0.4846	0.1252	0.0412	0.9319	0.9345	0.1117	0.1117	0.1117	0.1327	0.9842	1	0	0.9186	0	0.7244	0.8751	0.4118	0.8811	0.325	0.0845	0.007	0.9395
TCGA_B6_A0RP	High	115.48	0.0641	0.9433	0.0125	0.2477	0.8381	0.9716	0.058	0.7495	0.5353	0.0399	0.1123	0.9617	0.3102	0.3102	0.1447	0.2282	0.1133	0.5701	0.5701	0.3157	0.3157	0.3038	0.0257	0.9952	0.1555	0.6073	0.1522	0.0135	0.8803	0.9423	0.3171	0.3171	0.3171	0.0879	0.9752	0.984	0.058	0.9051	0.2048	0.7977	0.6306	0.3913	0.7201	0.4766	0.0684	0.0104	0.9176
TCGA_B6_A0RV	High	81.41	0.0285	0.9633	0.028	0.2897	0.8589	0.9629	0.0522	0.7469	0.9242	0.0837	0.0578	0.9885	0.4267	0.4267	0.2338	0.1895	0.0635	0.7962	0.7962	0.3032	0.3032	0.3235	0.01	0.992	0.28	0.423	0.1535	0	0.9678	0.7564	0.1077	0.1077	0.1077	0.1202	0.9605	1	0.0312	0.9001	0.0578	0.8927	0.7222	0.3848	0.7697	0.5711	0.2132	0.0111	0.9308
TCGA_B6_A0WS	High	62.04	0	0.9109	0.0062	0.3706	0.8817	0.9318	0.0182	0.8884	0.7372	0.2261	0.0187	0.985	0.3056	0.3056	0.1584	0.1248	0.051	0.7919	0.7919	0.2386	0.2386	0.4208	0.0435	0.9923	0	0.3502	0.1026	0	1	0.6758	0.2131	0.2131	0.2131	0.1557	0.9856	1	0.0192	0.8907	0.0298	0.7605	0.6354	0.5735	0.8811	0.4535	0.2791	0	0.97
TCGA_B6_A0WV	High	135.29	0	0.9235	0.0542	0.1258	0.809	0.8701	0.0507	0.8986	0.9698	0.0999	0.3185	0.9627	0.7212	0.7212	0.1229	0.2327	0.0674	0.4341	0.4341	NA	NA	0.3078	0.0245	1	NA	0.495	0.0726	0.0139	0.8171	0.8428	0.0723	0.0723	0.0723	0.0662	1	1	0.0523	0.9148	0	0.8569	0.6614	0.3909	NA	0.4363	0	0	0.9526
TCGA_B6_A0WW	High	115.86	0	0.9107	0.019	0.1388	0.9019	1	0.0207	0.7964	0.7632	0.1056	0.2639	0.9923	0.5807	0.5807	0.2344	0.3009	0.0399	0.7454	0.7454	0.3226	0.3226	0.3371	0.0543	1	NA	0.4524	0.1809	0	1	0.6846	0.2776	0.2776	0.2776	0.1539	0.9881	1	0.045	0.9232	NA	0.8679	0.6175	0.5817	0.2692	0.284	0	0.0036	0.9571
TCGA_B6_A0WZ	High	49.58	0.0229	0.9138	0	0.2361	0.8772	0.9467	0.0924	0.8352	0.8455	0.1227	0.0874	0.9924	0.6497	0.6497	0.1337	0.068	0.1935	0.8777	0.8777	0.8748	0.8748	0.5094	0	0.9774	0	0.4245	0.0898	0	0.5987	0.877	0.3267	0.3267	0.3267	0.0781	0.9849	1	0	0.885	0.1452	0.6367	0.7578	0.5028	NA	0.5733	NA	0.0201	0.9413
TCGA_B6_A0X4	High	56.98	0.0361	0.9169	0.7307	0.2073	0.9702	0.7987	0.0657	0.7996	0.5892	0.0419	0.7142	0.9921	0.1072	0.1072	0.1031	0.1658	0.1369	0.6009	0.6009	NA	NA	0.2388	NA	1	0.2422	0.7707	0.2755	0	0.7809	1	0	0	0	0.1063	1	1	0.0968	0.8583	0.0756	NA	0.8497	0.3155	NA	0.5035	0.1081	0.0444	0.991
TCGA_B6_A0X5	High	108.04	0.0177	0.9187	0.0288	0.259	0.6449	0.9028	0.0394	0.5953	0.6303	0.0652	0.0304	0.9861	0.1776	0.1776	0.0513	0	0.0482	0.7586	0.7586	NA	NA	0.1619	0	1	0.2398	0.6345	0.2951	0.055	0.9285	0.9027	0.1781	0.1781	0.1781	0.0734	0.9744	1	0.0826	0.9219	0.0651	0.8538	0.5306	0.4351	NA	0.6128	0	0	0.9206
TCGA_B6_A0X7	High	44.55	0.2356	0.9548	0.0206	0.2061	0.8274	0.9739	0.1226	0.7245	0.6153	0.1503	0.1151	0.9684	0.4754	0.4754	0.3083	0.14	0.1035	0.7294	0.7294	0.097	0.097	0.4546	0.3068	0.957	0.0521	0.5692	0.2326	0	0.9414	0.8701	0	0	0	0.1664	0.9916	1	0.1094	0.8526	0	NA	0.7371	0.3746	NA	0.5521	0.0801	0.0053	0.9011
TCGA_B6_A1KC	High	40.96	0.0037	0.8768	0.8251	0.2185	0.8066	0.9637	0.1283	0.7761	0.5747	0.0867	0.8834	0.9747	0.253	0.253	0.1207	0.2579	0.1139	0.6251	0.6251	0.4309	0.4309	0.2145	0.56	1	0.199	0.4636	0.5373	0	0.928	1	0.2617	0.2617	0.2617	0.0949	0.8831	1	0.0411	0.9678	0.1809	0.8506	0.5668	0.3167	0.8652	0.4388	0	0.0355	0.9236
TCGA_B6_A1KI	High	100.79	0	0.9307	0.0241	0.2225	0.7808	0.9767	0.0241	0.9359	0.8681	0.0802	0.063	0.981	0.4919	0.4919	0.3203	0.3074	0.034	0.8247	0.8247	0.4817	0.4817	0.4319	0.1391	1	0.0357	0.422	0.2044	0.0319	0.8961	1	0.0876	0.0876	0.0876	0.0865	0.9637	1	0.0503	0.9324	0.0355	1	0.7179	0.3867	0.5864	0.846	0.1885	0.0117	0.9359
TCGA_B6_A2IU	High	41.75	0.0628	0.949	0.0279	0.2305	0.7494	0.955	0.0906	0.6334	0.531	0.0512	0.1957	0.9524	0.6492	0.6492	0.1775	0.4013	0.0519	0.6163	0.6163	NA	NA	0.1188	0.0388	1	0.0744	0.6355	0.083	0.0758	0.8202	0.7876	0.3106	0.3106	0.3106	0.0487	0.9864	1	0.124	0.8824	0.0393	0.5679	0.6623	0.5779	NA	0.4433	0.1223	0	0.8885
TCGA_B6_A408	High	87.6	0.0389	0.9062	0.0388	0.4435	0.7009	0.9726	0.045	0.3661	0.3001	0.1217	0.0803	0.9688	0.3574	0.3574	0.1433	0.1944	0.1639	0.6391	0.6391	0.2768	0.2768	0.5097	0.0273	0.9772	0.4186	0.511	0.0867	0	0.907	0.9286	0	0	0	0.075	0.9567	0.9858	0.0587	0.8898	0.0563	0.7621	0.763	0.3959	0.8694	0.3522	0.1307	0.0112	0.9179
TCGA_BH_A0B1	High	66.36	0.0552	0.8355	0.1085	0.2035	0.9288	0.9719	0.0476	0.9161	0.8449	0.0593	0.2835	0.9719	0.5224	0.5224	0.1536	0.2541	0.0586	0.7312	0.7312	0.3706	0.3706	0.4897	0.032	1	0.0847	0.5905	0.2373	0	0.79	0.9178	0.2406	0.2406	0.2406	0.3393	0.9787	1	0.0156	0.8307	0	0.778	0.7632	0.2794	0.8864	0.4153	0.1885	0.0135	0.9638
TCGA_BH_A0B8	High	95.97	0	0.8953	0.8782	0.1991	0.7944	0.902	0.0125	0.6287	0.4234	NA	0.9022	0.9538	0.262	0.262	0.1483	0.068	0.0626	0.7483	0.7483	0.7413	0.7413	0.1864	0.1137	1	0.1996	0.4416	0.4202	0.021	1	0.7457	0	0	0	0.1395	0.9897	0.9784	0.0468	0.9264	0	1	0.7339	0.31	0.7772	0.3003	0.0176	0.005	0.8976
TCGA_BH_A0BA	High	42.63	0	0.9624	0.0339	0.3084	0.7675	0.946	0.1679	0.7129	0.5957	0.0979	0.1955	0.9704	0.7649	0.7649	0.2695	0.3448	0.0966	0.7996	0.7996	0.3684	0.3684	0.8414	0.1486	1	0.1508	0.535	0.149	0	0.9316	0.8277	0.1228	0.1228	0.1228	0.0907	1	0.9833	0.0968	0.8466	0.1093	0.8679	0.5557	0.4118	0.6044	0.648	0.2091	0	0.9632
TCGA_BH_A0BC	High	72.66	0.0893	0.9215	0.0195	0.559	0.8599	0.8717	0.0276	0.7129	0.6344	0.056	0.1177	0.9757	0.7158	0.7158	0.2253	0.1521	0.0305	0.804	0.804	0.3004	0.3004	0.4251	0.0143	0.9954	0.567	0.5914	0.2093	0.0104	0.8998	0.9541	0.1049	0.1049	0.1049	0.0828	0.9678	1	0.0207	0.8976	0	0.8438	0.7966	0.1762	0.9042	0.5492	0.1744	0	0.968
TCGA_BH_A0BO	High	40.89	0.008	0.9245	0.0466	0.5189	0.8777	0.962	0.0696	0.7088	0.6205	0.0735	0.0711	0.9478	0.3407	0.3407	0.4007	0.3412	0.0592	0.6749	0.6749	0.269	0.269	0.5257	0.0209	0.9874	0.1571	0.5193	0.1169	0.0827	0.9699	0.9791	0.1721	0.1721	0.1721	0.0252	0.9702	1	0.0414	0.8547	0.0578	1	0.7084	0.3485	0.6272	0.8282	0.1756	0.0183	0.9404
TCGA_BH_A0BP	High	47.13	0.0175	0.9554	0.0753	0.3736	0.6459	0.937	0.0383	0.8166	0.5454	0.0808	0.1999	0.9777	0.4947	0.4947	0.3625	0.4398	0.11	0.8269	0.8269	0.4301	0.4301	0.6124	0.1302	1	0.0864	0.4024	0.1797	0.0292	1	1	0.1631	0.1631	0.1631	0.0586	0.9438	0.9697	0.0496	0.9143	0	1	0.3438	0.3359	0.6091	0.5587	0.1729	0	0.8836
TCGA_BH_A0BV	High	80.88	0	0.8898	0.0209	0.2443	0.8694	0.8124	0.0203	0.5295	0.4346	0.0531	0.2622	0.9858	0.5939	0.5939	0.1483	0.4752	0.0457	0.5547	0.5547	0.139	0.139	0.4427	0.0494	1	0.1756	0.4359	0.1837	0.0177	1	0.9198	0.2218	0.2218	0.2218	0.1277	0.9828	1	0.0281	0.9247	0	1	0.7058	0.4282	0.7572	0.4235	0.1484	0.0257	0.9582
TCGA_BH_A0C0	High	48.28	0	0.8929	0.055	0.5379	0.6449	0.9614	0.019	0.723	0.7819	0.0884	0.4896	0.9434	0.5083	0.5083	0.1009	0.2694	0.0441	0.6054	0.6054	0.071	0.071	0.3503	0.0571	0.9922	0.4	0.545	0.1478	0	0.6201	0.8818	0.4261	0.4261	0.4261	0.0976	0.9383	1	0.077	0.9003	0.0181	0.9555	0.5363	0.1615	0.7879	0.6185	0.1041	0.0046	0.9465
TCGA_BH_A0C7	High	105.15	0	0.8505	0.013	0.3124	0.8039	0.9662	0.0178	0.7509	0.6255	0.2144	0.1409	0.9668	0.6981	0.6981	0.2415	0.2373	0.079	0.6538	0.6538	0.4732	0.4732	0.6395	0.1133	1	0.1428	0.5131	0.1723	0.0113	0.7797	0.8585	0.3284	0.3284	0.3284	0.0667	0.9349	1	0.0871	0.9162	0.0658	0.9068	0.6911	0.3402	0.8994	0.4143	0	0.0141	0.9331
TCGA_BH_A0DD	High	72.56	0	0.8622	0.0092	0.2058	0.7442	0.9507	0.0511	0.7181	0.6206	0.129	0.0819	0.9721	0.8694	0.8694	0.1225	0.2789	0.0705	0.631	0.631	0.4269	0.4269	0.5099	0.1081	1	NA	0.4892	0.1514	0.0091	0.9618	0.9181	0.1447	0.1447	0.1447	0.1435	0.9717	0.974	0.168	0.911	0.0578	0.6898	0.7046	0.325	0.5321	0.2201	0	0.0045	0.9497
TCGA_BH_A0DH	High	46.69	0	0.9616	0.0078	0.2342	0.8966	0.9367	0.0918	0.8921	0.7097	0.0369	0.1159	0.9738	0.6126	0.6126	0.1088	0.1527	0.0457	0.5183	0.5183	0.2687	0.2687	0.1887	0.0063	1	0.1603	0.4563	0.1213	0.0323	0.901	0.9128	0.1706	0.1706	0.1706	0	0.9766	0.9725	0.0397	0.9607	0.0449	0.8598	0.7096	0.2497	NA	0.5715	0.1041	0.0065	0.9596
TCGA_BH_A0DO	High	115.32	0.0329	0.9438	0.0229	0.1777	0.8342	0.9676	0.1445	0.8984	0.8752	0.0665	0.0489	0.9744	0.2478	0.2478	0.2489	0.1272	0.151	0.7048	0.7048	0.4801	0.4801	0.4473	0.062	1	0.0927	0.3047	0.0995	0.0446	0.9187	0.8577	0.3428	0.3428	0.3428	0.0492	0.9822	1	0.0587	0.8617	0.0797	0.8402	0.5273	0.4428	1	0.7167	0.0337	0.0019	0.9745
TCGA_BH_A0DP	High	59.79	0.0906	0.9274	0.0426	0.1913	0.7652	0.9309	0.0337	0.5573	0.4412	0.0626	0.0623	0.9657	0.4429	0.4429	0.2907	0.2296	0.0655	0.7046	0.7046	0	0	0.6432	0.0065	0.9863	0.1657	0.5945	0.1437	0.0274	0.9016	0.9416	0.3092	0.3092	0.3092	0.2662	0.948	1	0.0322	0.8781	0.0578	0.6866	0.521	0.4684	0.9217	0.7678	NA	0.0045	0.8756
TCGA_BH_A0DX	High	68.67	0	0.9121	0.0078	0.3958	0.9411	0.9275	0.0358	0.9096	0.8886	0.0672	0.0966	0.9718	0.5107	0.5107	0.3095	0.1374	0.055	0.704	0.704	0.1214	0.1214	0.4844	0.0996	1	0.1221	0.4257	0.1192	0	0.8833	0.827	0.148	0.148	0.148	0.0565	0.9371	0.9872	0.077	0.7834	0.0324	0.9097	0.6698	0.3662	0.6467	0.5667	NA	0.0013	0.9468
TCGA_BH_A0E7	High	95.04	0.0636	0.9624	0.1016	0.3577	0.9058	0.9817	0.2194	0.9464	0.8656	0.1028	0.2201	0.9952	0.5247	0.5247	0.1844	0.2261	0.0665	0.8211	0.8211	0.5458	0.5458	0.4194	1	1	0.2566	0.631	0.1458	0.0244	0.9199	0.9751	0.1008	0.1008	0.1008	0.3398	1	1	0.0795	0.8742	0.1809	0.8952	0.8599	0.2997	0.7969	0.3892	0.3125	0	0.9613
TCGA_BH_A0E9	High	78.01	0.0329	0.9458	0.0201	0.2351	0.7526	0.9095	0.041	0.9001	0.8559	0.0957	0.2837	0.9814	0.5356	0.5356	0.5137	0.1092	0.0638	0.6468	0.6468	0.2159	0.2159	0.5583	0.0955	0.994	0.1826	0.359	0.0998	0	0.903	0.8722	0.2242	0.2242	0.2242	0.1385	0.9308	0.9741	0.1161	0.9157	0.0423	0.8506	0.7827	0.2443	0.8735	0.3956	0	0.0069	0.9374
TCGA_BH_A0EA	High	46.58	0	0.9185	0.012	0.2239	0.8627	0.9485	0.0727	0.8626	0.7768	0.065	0.0886	0.9795	0.2957	0.2957	0.3847	0	0.0938	0.5233	0.5233	NA	NA	0.4126	0.033	0.9904	0.1002	0.4888	0.1119	0	1	0.7473	0.0849	0.0849	0.0849	0.0881	0.9625	1	0.0858	0.8608	0.0298	0.7977	0.7187	0.243	0.8337	0.7147	NA	0	0.9357
TCGA_BH_A0EB	High	116.19	0.0072	0.9466	0.0124	0.4144	0.861	0.9396	0.1031	0.8924	0.7384	0.0577	0.0959	0.9822	0.5161	0.5161	0.2531	0.27	0.0355	0.6475	0.6475	0.0477	0.0477	0.63	NA	1	0.4786	0.4985	0.177	0	0.9642	1	0.0465	0.0465	0.0465	0.1339	0.9858	1	0.0317	0.8784	0.044	0.8875	0.7889	0.425	0.8315	0.6562	0.0959	0.0057	0.9462
TCGA_BH_A0GZ	High	74.05	0.0309	0.9477	0.0279	0.3239	0.7701	0.9486	0.099	0.9512	0.8773	0.0967	0.1421	0.968	0.7253	0.7253	0.4276	0.7258	0.1402	0.6745	0.6745	0.8635	0.8635	0.8082	0.0833	1	0.1999	0.3449	0.0772	0	1	0.3944	0	0	0	0.162	0.9475	1	0.1012	0.8775	0.0578	NA	0.7324	0.3685	0.5924	0.3492	0	0.0296	0.9468
TCGA_BH_A0H0	High	52.17	0.0812	0.9353	0.034	0.1371	0.8459	0.9855	0.0718	0.7727	0.5962	0.1196	0.3162	0.9915	0.6217	0.6217	0.1161	0.2258	0.1462	0.6001	0.6001	0.2834	0.2834	0.1513	0.0571	1	0.123	0.8738	0.1307	0.0432	0.9327	0.9096	0.1642	0.1642	0.1642	0.21	0.9854	0.9426	0.1041	0.9075	NA	0.9334	0.7359	0.447	0.7584	0.3278	0.1986	0	0.9507
TCGA_BH_A0H6	High	40.88	0.1669	0.9458	0	0.2629	0.9419	0.9507	0.0437	0.8999	0.7859	0.052	0.0668	0.9789	0.65	0.65	0.2706	0.144	0.1546	0.8026	0.8026	0.5503	0.5503	0.4941	0.0351	1	0	0.7259	0.1813	0	0.8918	0.6521	0.2776	0.2776	0.2776	0.2416	0.9797	1	0.0519	0.7427	NA	1	0.7922	0.2388	NA	0.5999	NA	0.003	0.9
TCGA_BH_A0H9	High	81.92	0	0.925	0.0182	0.3436	0.7836	0.944	0.0914	0.9617	0.8975	0.0703	0.3638	0.9819	0.6616	0.6616	0.1214	0.2767	0.0107	0.51	0.51	0.3008	0.3008	0.3	0.0288	1	NA	0.5334	0.1905	0.0232	0.8719	0.9387	0.2307	0.2307	0.2307	0.1594	0.9787	1	0.0108	0.9539	0.0181	0.7667	0.8479	0.278	0.7796	0.4786	0.1974	0	0.9449
TCGA_BH_A0HB	High	112.6	0	0.8574	0.0373	0.3216	0.8685	1	0.0611	0.6745	0.6577	0.0537	0.0724	0.9881	0.7044	0.7044	0.1517	0.1488	0.0559	0.6711	0.6711	0.4797	0.4797	0.4636	NA	0.9895	NA	0.4629	0.1621	0	1	1	0.1877	0.1877	0.1877	0.1087	0.9403	0.9789	0.0403	0.8973	NA	0.6367	0.7307	0.3909	0.9189	0.579	0.2388	0.0085	0.9379
TCGA_BH_A0HF	High	52.23	0.0127	0.9395	0.083	0.4182	0.89	0.9082	0.0251	0.9114	0.7677	0.0669	0.1328	0.9576	0.2579	0.2579	0.2606	0.2323	0.0777	0.667	0.667	0.4439	0.4439	0.6867	0	1	0.2247	0.6099	0.1857	0.0353	0.9488	0.8939	0.2063	0.2063	0.2063	0.1436	0.9639	0.9596	0.0312	0.8943	0	1	0.7463	0.4102	1	0.735	0.0261	0.0012	0.9593
TCGA_BH_A0HI	High	84.3	0	0.9379	0.0258	0.2218	0.9068	0.9865	0.0215	0.9146	0.8071	0.0419	0.1193	0.9913	0.3553	0.3553	0.1707	0.0986	0.0341	0.782	0.782	0.3344	0.3344	0.4773	0.0061	1	0.036	0.5032	0.1584	0	0.8854	1	0.2031	0.2031	0.2031	0.107	0.9886	0.9895	0.0164	0.9214	0.0468	1	0.7516	0.222	0.7285	0.5883	0.155	0.0207	0.9347
TCGA_BH_A0HL	High	94.98	0.0065	0.933	0.5971	0.2279	0.9142	0.8355	0.0587	0.4145	0.3961	0.085	0.5088	0.9915	0.3395	0.3395	0.0577	0.0915	0.2476	0.7545	0.7545	0.6461	0.6461	0.4886	0.0934	0.9903	0.2882	0.67	0.2253	0	0.8986	0.8412	0.1815	0.1815	0.1815	0.1066	0.9672	0.9911	0.1011	0.9568	0.0186	1	0.9538	0.1825	1	0.3969	0.1515	0	0.9559
TCGA_BH_A0HN	High	88.32	0.0333	0.9285	0.0169	0.232	0.7643	0.9726	0.1137	0.8264	0.7374	NA	0.0132	0.977	0.6075	0.6075	0.1557	0.2844	0.2009	0.4675	0.4675	0.3846	0.3846	0.2573	NA	0.9886	NA	0.6024	0.1176	NA	0.8604	1	0.1255	0.1255	0.1255	0.1295	1	1	0.1777	0.8943	0.1151	NA	0.8301	0.4548	0.7529	0.6302	NA	0.0024	0.9586
TCGA_BH_A0HP	High	50.1	0.0388	0.944	0.0416	0.3014	0.9005	0.9666	0.1427	0.8878	0.8774	0.0522	0.119	0.9657	0.4516	0.4516	0.2931	0.162	0.0355	0.8136	0.8136	0.395	0.395	0.6584	0.033	0.9832	0.2302	0.5792	0.166	0	0.8341	0.963	0.0698	0.0698	0.0698	0.1808	0.9929	1	0.0303	0.8999	0.061	NA	0.6521	0.1808	0.7814	0.4412	0.0801	0.0028	0.964
TCGA_BH_A0HQ	High	59.04	0.023	0.948	0.0176	0.2892	0.7982	0.9909	0.0279	0.854	0.7613	0.0811	0.1255	0.9833	0.7411	0.7411	0.3828	0.2673	0.0557	0.668	0.668	0.1658	0.1658	0.5453	0.2524	1	0.2302	0.4243	0.1017	0.0274	0.8279	0.9551	0.0665	0.0665	0.0665	0.0816	0.9827	1	0.0949	0.9075	0.0731	0.8402	0.777	0.3996	NA	0.518	NA	0.0016	0.9192
TCGA_BH_A0HW	High	124.36	0	0.9124	0.0391	0.2545	0.7795	0.9266	0.0232	0.8739	0.6872	0.064	0.2979	0.9768	0.4026	0.4026	0.0493	0.1173	0.1148	0.4591	0.4591	0	0	0.2277	0.1123	1	0.3752	0.7424	0.0964	0.0077	0.7839	0.8562	0.2361	0.2361	0.2361	0.1167	0.9608	0.9897	0.063	0.947	NA	0.902	0.8348	0.3655	NA	0.4063	0.2421	0	0.9805
TCGA_BH_A0W3	High	134.92	0.022	0.9315	0.0167	0.1707	0.9018	0.8618	0.0947	0.5796	0.3448	0.0233	0.1227	0.9896	0.6488	0.6488	0.1112	0.1861	0.1259	0.6073	0.6073	0.4154	0.4154	0.3504	0.0462	1	0.1671	0.5161	0.3554	0.0605	0.9677	0.923	0.3426	0.3426	0.3426	0.0748	0.9516	1	0.0587	0.9371	NA	0.778	0.7911	0.2748	0.7338	0.5441	0.225	0.0057	0.9637
TCGA_BH_A0W5	High	52.14	0.0231	0.943	0.0742	0.427	0.8516	0.6874	0.0877	0.421	0.3214	0.0427	0.107	0.9794	0.379	0.379	0.2233	0.2018	0.0929	0.7042	0.7042	0.2329	0.2329	0.4852	0.0109	1	0.2023	0.5182	0.1463	0	0.8405	0.9564	0.3624	0.3624	0.3624	0.0993	0.9912	1	0.0634	0.8425	0.1031	0.8751	0.6648	0.31	0.8032	0.3635	0	0.0249	0.9664
TCGA_BH_A18H	High	48.51	0	0.9294	0.0398	0.4158	0.8399	0.953	0.0793	0.8863	0.7623	0.0872	0.1385	0.9763	0.5346	0.5346	0.155	0.1365	0.1019	0.6811	0.6811	0.1385	0.1385	0.4311	NA	0.9725	0.0842	0.5151	0.1694	0	0.8172	1	0.2377	0.2377	0.2377	0.1208	0.9786	1	0.1173	0.9119	0.1283	0.7977	0.5847	0.3909	0.7597	0.722	0.0833	0.009	0.9564
TCGA_BH_A18L	High	69.71	0	0.9045	0.6016	0.2193	0.8994	0.9927	0.0302	0.5183	0.3882	0.1	0.6476	0.9888	0.6779	0.6779	0.0445	0.2481	0.0475	0.7523	0.7523	0.5326	0.5326	0.1543	0.07	0.9946	0.1031	0.8099	0.4384	0.0095	0.8825	0.8493	0.1035	0.1035	0.1035	0.2596	0.9301	0.982	0.0584	0.9554	0.0951	0.7626	0.6806	0.2333	0.5259	0.4004	0	0.1294	0.9367
TCGA_BH_A18N	High	136.42	0	0.9284	0.0924	0.2006	0.8687	0.9522	0.0602	0.9771	0.7618	0.1466	0.0721	0.9697	0.5311	0.5311	0.0921	0.2471	0.079	0.8692	0.8692	0.8992	0.8992	0.1384	0.1681	1	0.0166	0.531	0.2073	0.0091	0.9731	1	0.1952	0.1952	0.1952	0.1733	0.962	1	0.102	0.8938	NA	1	0.621	0.2285	1	0.4647	0.0719	0.0034	0.9431
TCGA_BH_A18S	High	82.52	0.0223	0.9562	0.0457	0.0727	0.8179	0.9889	0.0396	0.7179	0.5062	0.06	0.0597	0.9868	0.2195	0.2195	0.0394	0.2486	0.0201	0.5517	0.5517	0.0985	0.0985	0.2105	0.0595	0.9963	0.0638	0.6404	0.1492	0.0344	0.8397	0.8973	0.1485	0.1485	0.1485	0.051	0.9915	1	0.019	0.8054	NA	0.9097	0.6904	0.3662	0.6469	0.5131	0	0.0394	0.9177
TCGA_BH_A18U	High	42.37	0	0.9188	0.0518	0.3013	0.7877	0.819	0.0981	0.625	0.5627	0.0914	0.1277	0.9661	0.4231	0.4231	0.1782	0.1752	0.0731	0.5987	0.5987	0.1306	0.1306	0.6695	NA	0.9927	0.3503	0.6059	0.2211	0.0292	0.6714	0.6714	0.2244	0.2244	0.2244	0.2551	0.9141	0.9435	0.0752	0.8868	NA	0.8879	0.8315	0.4383	0.8716	0.4199	0.2035	0.0113	0.9295
TCGA_BH_A1EO	High	42.98	0.0239	0.9354	0.0543	0.5053	0.9233	0.9758	0.0829	0.9154	0.6608	0.0882	0.3002	0.9782	0.3531	0.3531	0.3849	0.0582	0.0188	0.7638	0.7638	0.3726	0.3726	0.5823	NA	1	0.1502	0.7189	0.1406	0	0.9563	0.8645	0.1704	0.1704	0.1704	0.3124	0.9876	1	0.0268	0.8136	0.0355	0.8344	0.8407	0.3235	0.6208	0.3322	NA	0.0074	0.9468
TCGA_BH_A1ES	High	43.46	0.0362	0.9383	0.1344	0.2546	0.8246	0.9474	0.3708	NA	0.6222	0.066	0.191	0.9934	0.1261	0.1261	0.2585	0.1591	0.2792	0.7586	0.7586	0.6852	0.6852	0.2858	NA	0.9586	0.101	0.4561	0.2372	0	1	1	0.2762	0.2762	0.2762	0.1619	1	1	0.111	0.8824	NA	NA	0.7709	0.2674	NA	0.204	0.1922	0.0248	0.9392
TCGA_BH_A1ET	High	98.64	0.025	0.941	0.0291	0.3208	0.8768	0.9608	0.0548	0.9094	0.8421	0.0542	0.1026	0.9904	0.4631	0.4631	0.1933	0.2491	0.0802	0.6351	0.6351	0.0378	0.0378	0.2846	0.4	1	0.1269	0.5538	0.125	0.0487	0.9402	0.9129	0.1273	0.1273	0.1273	0.073	0.9751	1	0.07	0.8763	0.0686	0.769	0.6547	0.3313	0.7027	0.6412	0.1182	0	0.9487
TCGA_BH_A1EU	High	109.19	0.054	0.9437	0.0293	0.4779	0.8174	0.8459	0.1257	0.8671	0.7857	0.095	0.0912	0.9552	0.5085	0.5085	0.3063	0.3533	0.1248	0.6162	0.6162	0.0991	0.0991	0.5077	0.4923	0.9897	0.1336	0.5902	0.1375	0.0184	0.9519	0.8599	0.2786	0.2786	0.2786	0.0696	0.9874	1	0.088	0.8652	0.0306	0.6949	0.6892	0.2847	0.8403	0.5627	0.1353	0.0226	0.9549
TCGA_BH_A1EY	High	43.88	0	0.9474	0.0407	0.3016	0.7912	0.9437	0.0413	0.8256	0.7879	0.1024	0.162	0.9787	0.5902	0.5902	0.1044	0	0.1584	0.4987	0.4987	0.0799	0.0799	0.5702	0.0435	1	0	0.5404	0.0763	0.0232	0.8584	0.9065	0.2148	0.2148	0.2148	0.0899	0.9739	0.9938	0.1175	0.7844	0.1093	NA	0.7986	0.3728	0.8196	0.5264	0.1622	0.0185	0.9447
TCGA_BH_A1F5	High	105.39	0	0.9227	0.0354	0.1177	0.867	0.9701	0.1911	0.8695	0.8706	0.0658	0.1578	0.9987	0.3105	0.3105	0.1187	0.3544	0.2258	0.6932	0.6932	0.4418	0.4418	0.1671	0.4762	0.9919	0.35	0.6751	0.2323	0.0148	0.9098	0.9697	0.2573	0.2573	0.2573	0.2647	0.9634	1	0.0634	0.8681	NA	0.612	0.7971	0.3419	0.9311	0.083	0.1788	0.0263	0.8705
TCGA_BH_A1F8	High	127.63	0	0.8945	0.046	0.1135	0.8582	0.9816	0.0638	0.7775	0.6855	0.133	0.1329	0.9912	0.5097	0.5097	0.1796	0.1988	0.0724	0.4637	0.4637	0.1388	0.1388	0.6812	NA	1	0.5026	0.6871	0.1533	0.0521	0.875	0.8854	0.1166	0.1166	0.1166	0.3187	0.9861	NA	0.0162	0.9187	0	0.9142	0.9043	0.1426	0.6767	0.417	0	0.0198	0.9398
TCGA_BH_A1FD	High	88.75	0	0.9004	0.0125	0.4469	0.7451	0.8859	0.1694	0.6268	0.6075	0.1023	0.0372	0.9727	0.1533	0.1533	0.2112	0.1037	0.0758	0.5108	0.5108	0.1439	0.1439	0.5042	NA	0.9821	0.1666	0.561	0.0925	0	0.7907	0.9007	0.1021	0.1021	0.1021	0.0446	0.9372	0.9784	0.0856	0.8182	0.0225	0.8191	0.7952	0.1942	0.7289	0.6296	0	0.0322	0.9351
TCGA_BH_A1FG	High	148.82	0	0.9384	0	0.1219	0.9111	0.9532	0.0551	0.934	0.867	0.1938	0.1818	0.9903	0.2128	0.2128	0.1402	0.258	0.0211	0.8417	0.8417	0.4346	0.4346	0.3507	0.0571	1	0.0332	0.6473	0.1886	0	0.9176	0.8913	0.115	0.115	0.115	0.2665	0.9646	1	0.0091	0.9135	NA	0.8751	0.6818	0.3419	0.7875	0.4692	0.2584	0.0044	0.9078
TCGA_BH_A1FL	High	103.74	0.0851	0.9394	0.0103	0.2222	0.8764	0.9477	0.1388	0.8115	0.6069	0.0486	0.0609	0.986	0.5433	0.5433	0.1531	0.212	0.1216	0.3745	0.3745	0.206	0.206	0.4015	0.1879	1	0.1628	0.5912	0.1521	0.0446	0.9879	0.8745	0.2659	0.2659	0.2659	0.1042	0.9707	1	0.1004	0.9146	0.0393	0.7997	0.6777	0.4506	0.914	0.5063	0.0744	0.0037	0.9011
TCGA_BH_A1FM	High	69.42	0.0242	0.9423	0.083	0.2897	0.5614	0.9145	0.3292	0.6417	0.4558	0.0681	0.182	0.9898	0.2737	0.2737	0.4301	0.3837	0.1159	0.415	0.415	0.1052	0.1052	0.6028	1	0.9781	0.4363	0.7402	0.2504	0.0579	1	1	0.229	0.229	0.229	0.3531	0.9233	NA	0	0.908	NA	0.8074	0.8106	0.2863	1	0.2641	0.1679	0	0.8795
TCGA_BH_A1FR	High	183.42	0.0071	0.9558	0.7445	0.3654	0.909	0.9815	0.1411	0.9085	0.8426	0.0662	0.6853	0.9903	0.1759	0.1759	0.0847	0.3243	0.0852	0.7738	0.7738	0.2544	0.2544	0.3787	0.1081	1	0.1497	0.7546	0.6315	0	0.9711	0.9181	0.115	0.115	0.115	0.0617	1	1	0.0518	0.9468	0.0842	0.8506	0.7484	0.6238	0.8662	0.4295	0.2388	0	0.9747
TCGA_BH_A5J0	High	41.53	0	0.9409	0.0568	0.4829	0.7676	1	0.0769	0.6317	0.5889	0.0558	0.2032	0.9782	0.5593	0.5593	0.2978	NA	0.0749	0.6263	0.6263	NA	NA	0.7349	0	0.9823	0.3601	0.4886	0.1153	0.0591	0.8107	NA	0.1636	0.1636	0.1636	0.1035	0.9856	1	0.0264	0.8945	0.0503	NA	0.5744	NA	0.8604	0.7224	0.0278	0.0015	0.9905
TCGA_BH_A8FY	High	67.08	0	0.969	0	0.2193	0.8496	1	0.026	0.8485	0.7124	0.0831	0.049	0.9897	0.515	0.515	0.1691	NA	0.174	0.7257	0.7257	0.4415	0.4415	0.831	0	0.9752	NA	0.4613	0.2117	0	0.7033	0.8634	0	0	0	0.0199	0.9696	1	0.2001	0.7748	0.1362	NA	0.674	0.2997	1	0.4898	0.0549	0.0053	0.9426
TCGA_BH_AB28	High	66.37	0.1	0.9363	0.0478	0.3492	0.7988	0.9393	0.1132	0.826	0.7317	0.0586	0.0776	0.9895	0.333	0.333	0.2041	0.2443	0.0782	0.5882	0.5882	0	0	0.3862	0.026	1	0.4229	0.5287	0.1834	0.0258	0.9121	0.9434	0.1772	0.1772	0.1772	0.1124	0.9693	1	0.0842	0.8101	0.124	0.902	0.5672	0.3596	0.9193	0.5412	0.0373	0.0081	0.9091
TCGA_C8_A12M	High	117.8	0.0182	0.9434	0.0481	0.3402	0.8335	0.9442	0.0671	1	0.6433	0.0749	0.0268	0.9961	0.2736	0.2736	0.1036	0.273	0.0337	0.8755	0.8755	0.1207	0.1207	0.2452	0.0833	1	0.3911	0.646	0.0879	0	0.9299	NA	0	0	0	0.0056	1	1	0.042	0.7801	NA	0.8142	NA	0.2476	0.5453	0.4964	0.1268	0.0398	0.9866
TCGA_C8_A12N	High	43.14	0.1036	0.9518	0.0753	0.4864	0.918	0.8202	0.0873	0.8824	0.6729	0.2107	0.0243	0.9833	0.2593	0.2593	0.4935	0.1637	0.092	0.8652	0.8652	0.5301	0.5301	0.8466	0.0833	0.9927	0	0.5109	0.1746	0.0148	0.9533	1	0	0	0	0.1578	0.9827	1	0.1315	0.828	NA	0.7401	0.6786	0.3564	0.5767	0.4854	0.1125	0.0056	0.9426
TCGA_C8_A12X	High	55.87	0.0031	0.9185	0.0771	0.2375	0.8551	0.9114	0.0188	0.7831	0.7408	0.0443	0.1933	0.9876	0.3283	0.3283	0.1653	0.2503	0.0513	0.5688	0.5688	0.2226	0.2226	0.1748	0	1	0.1391	0.3286	0.1127	0	0.8778	0.92	0.1477	0.1477	0.1477	0.2043	0.9719	1	0.046	0.9575	0	1	0.6665	0.4351	0.7692	0.449	0.1597	0.0146	0.9418
TCGA_C8_A132	High	48.38	0	0.9282	0.0377	0.5551	0.9071	0.9698	0.0483	0.8802	0.8581	0.0508	0.1024	0.9883	0.516	0.516	0.4459	0.0747	0.0888	0.7539	0.7539	0.4527	0.4527	0.7444	0.041	0.98	0.1864	0.4585	0.1497	0.0244	0.9404	0.8817	0.0897	0.0897	0.0897	0.3446	0.9736	0.9704	0.0628	0.7792	0	0.9163	0.7395	0.314	0.7937	0.4779	0.2406	0	0.9637
TCGA_C8_A1HE	High	258.77	0	0.9511	0.0243	0.2075	0.8258	0.9909	0.0595	0.8846	0.8611	0.0608	0.1205	0.9898	0.3188	0.3188	0.1703	0.204	0.032	0.6826	0.6826	0.2847	0.2847	0.2539	0.25	0.9893	0.1083	0.3626	0.1753	0.0238	0.9482	0.9504	0.0511	0.0511	0.0511	0.1694	0.9786	1	0.086	0.9135	NA	0.8976	0.7183	0.3909	0.7116	0.4137	0.0567	0.0063	0.9444
TCGA_C8_A1HM	High	108.72	0	0.8912	0.1332	0.3802	0.6441	0.9627	0.0272	0.8032	0.5669	0.269	0.1874	0.9955	0.5567	0.5567	0.0806	0.0809	0.0899	0.5991	0.5991	0.0462	0.0462	0.7418	NA	1	NA	0.7326	0.1631	0.0201	0.9599	1	0.1188	0.1188	0.1188	0.2254	0.9636	1	0.1944	0.8754	0	0.9293	0.9228	0.4128	0.8083	0.5698	0	0.0133	0.9623
TCGA_C8_A1HN	High	132.34	0.0775	0.8705	0.0295	0.1351	0.8058	1	0.0385	0.6599	0.5163	0.1634	0.1046	0.9808	0.5173	0.5173	0.0609	0.3835	0.0853	0.6276	0.6276	0.0757	0.0757	0.6898	0.0774	0.995	0	0.5511	0.1463	0	0.9202	1	0.276	0.276	0.276	0.162	0.9249	1	0.1507	0.9385	0.0951	0.7202	0.7637	0.3068	0.6115	0.5524	0.2927	0.0242	0.9488
TCGA_C8_A1HO	High	44.81	0	0.9636	0.606	0.1571	0.859	0.9433	0.0507	0.8256	0.7122	0.2011	0.7041	0.9929	0.3038	0.3038	0.1097	0.1568	0.0785	0.5316	0.5316	0.2727	0.2727	0.3465	0.1538	1	0.2261	0.2848	0.2307	0.0089	0.8767	0.9788	0.0715	0.0715	0.0715	0.0497	0.9722	1	0.0625	0.9236	NA	0.6754	0.6365	0.4828	0.8275	0.3835	0.0982	0.0116	0.9515
TCGA_C8_A26V	High	44.2	0	0.9227	0.0183	0.2036	0.9075	0.9732	0.0319	0.9062	0.7829	0.0979	0.2143	0.9763	0.5354	0.5354	0.1637	0.2	0.0239	0.8438	0.8438	0.4822	0.4822	0.6516	0.0517	0.9936	0.1726	0.4641	0.1136	0	0.8371	0.9467	0.0253	0.0253	0.0253	0.2102	0.9614	0.9881	0.0377	0.9355	0.0107	0.7915	0.7348	0.2999	0.7687	0.4956	0.1597	0.0029	0.9481
TCGA_C8_A26Z	High	272.2	0.0218	0.9366	0.0191	0.1895	0.8442	0.9919	0.1842	0.9598	0.9544	0.1357	0.1879	0.9801	0.4843	0.4843	0.1715	0.2326	0.1089	0.5135	0.5135	0.1379	0.1379	0.3489	0.1739	0.9866	0.0658	0.741	0.1317	0	0.9474	0.8011	0.0707	0.0707	0.0707	0.3468	0.9792	1	0.0509	0.9081	0.1093	0.922	0.7485	0.4945	NA	0.5866	0.2227	0.019	0.9461
TCGA_C8_A274	High	103.85	0.1632	0.9358	0.0105	0.1262	0.8621	0.9312	0.043	0.8622	0.6875	0.0647	0.0482	0.9816	0.8577	0.8577	0.1096	0.1812	0.1515	0.6737	0.6737	0.4431	0.4431	0.1624	0.213	1	NA	0.4434	0.132	0.0143	0.9437	0.908	0.1777	0.1777	0.1777	0.0263	0.9866	1	0.0988	0.9389	0.1007	0.904	0.6312	0.4216	0.8726	0.3707	0.1356	0.0056	0.931
TCGA_C8_A3M8	High	86.78	0.0277	0.9365	0.0275	0.2027	0.7803	0.9893	0.0664	0.8683	0.8388	0.0626	0.1258	0.9893	0.5858	0.5858	0.2372	0.1251	0.0422	0.5556	0.5556	0.049	0.049	0.6498	0.0395	0.9918	NA	0.3424	0.1026	0	0.9809	0.9362	0.0864	0.0864	0.0864	0.0945	0.9684	1	0.1092	0.8129	0.0273	0.8474	0.5014	0.3807	NA	0.4403	0.0686	0	0.9568
TCGA_D8_A140	High	86.39	0	0.9381	0.0266	0.3052	0.7862	0.9667	0.0293	0.8437	0.761	0.1182	0.0431	0.99	0.467	0.467	0.1263	0.3227	0.0828	0.5548	0.5548	0.2929	0.2929	0.2471	0.1	0.9891	0.0954	0.6006	0.1977	0.049	0.89	0.9444	0.2822	0.2822	0.2822	0.045	0.986	0.9887	0.0622	0.9237	0.0912	0.8716	0.5089	0.2084	0.6356	0.2825	0	0.1223	0.9472
TCGA_D8_A145	High	76.71	0.0117	0.9316	0.0281	0.4048	0.8236	0.9607	0.1162	0.747	0.6176	0.0889	0.0378	0.9868	0.3378	0.3378	0.2373	0.0883	0.0571	0.7454	0.7454	0.4252	0.4252	0.3446	0.1295	1	0.0276	0.4808	0.1586	0.021	0.779	0.9243	0.3267	0.3267	0.3267	0.0478	0.9734	1	0.0885	0.8706	0.1093	0.7541	0.6967	0.4822	0.398	0.6092	0.2072	0.0373	0.9185
TCGA_D8_A146	High	96.36	0.0299	0.9456	0.0259	0.348	0.7643	0.9369	0.0643	0.865	0.929	0.0739	0.1154	0.973	0.4679	0.4679	0.3654	0.0948	0.1367	0.6794	0.6794	0.1541	0.1541	0.5185	0.1667	1	0.1467	0.3519	0.068	0.0319	0.9078	0.9441	0.1593	0.1593	0.1593	0.1209	0.9755	1	0.1368	0.908	0.1283	0.7667	0.7452	0.3074	0.9089	0.4769	0.0677	0.0062	0.946
TCGA_D8_A1J8	High	87.48	0	0.8869	0.0184	0.2616	0.7625	0.9764	0.1263	0.5809	0.3816	0.1091	0.0468	0.9965	0.4515	0.4515	0.1902	0.2511	0.0925	0.7128	0.7128	0.2658	0.2658	0.7088	0.2667	0.9961	0.2097	0.5088	0.1335	0.012	0.8846	0.8887	0.3259	0.3259	0.3259	0.0538	0.9531	NA	0.0375	0.8134	0.0894	0.9587	0.6998	0.2895	0.8317	0.1885	0.0819	0.008	0.9075
TCGA_D8_A1JC	High	103.96	0.0479	0.9025	0.2466	0.2205	0.8452	0.9534	0.0274	0.8992	0.7709	0.0665	0.4741	0.9837	0.6406	0.6406	0.2924	0.2233	0.05	0.7135	0.7135	0.3633	0.3633	0.4508	0.1081	1	0.167	0.6496	0.3844	0	0.9464	0.8547	0.0891	0.0891	0.0891	0.4878	0.9814	0.9792	0.0525	0.9008	0.0326	0.778	0.8603	0.3085	0.8032	0.4481	0	0.0201	0.903
TCGA_D8_A1JE	High	106.41	0	0.946	0.0131	0.2646	0.6831	0.8558	0.0474	0.799	0.7761	0.055	0.1425	0.9645	0.5014	0.5014	0.2284	0.4226	0.0499	0.8448	0.8448	0.408	0.408	0.4512	NA	0.9937	0.1628	0.4777	0.1798	0.0353	0.897	0.7233	0.0522	0.0522	0.0522	0.0448	0.9503	NA	0.0213	0.8649	0.0324	0.8191	0.628	0.2937	0.7625	0.563	0.1065	0.0144	0.9511
TCGA_D8_A1JH	High	48.05	0.0265	0.9604	0.0601	0.5814	0.7528	0.9683	0.1083	0.8979	0.905	0.1002	0.1777	0.9866	0.3806	0.3806	0.3263	0.1936	0.0738	0.6622	0.6622	0.3008	0.3008	0.4484	0.2524	1	0.1318	0.3435	0.1026	0.0114	0.9635	0.9401	0.1614	0.1614	0.1614	0.0922	1	1	0.0417	0.9025	0.1135	1	0.7966	0.2513	0.7969	0.502	0.1701	0	0.9371
TCGA_D8_A1JI	High	56.77	0.0196	0.9124	0.6834	0.1966	0.9312	0.844	0.0963	0.8896	0.8588	0.0581	0.7258	0.9881	0.4393	0.4393	0.1648	0.2237	0.057	0.8134	0.8134	0.3841	0.3841	0.1704	0.0198	0.9836	NA	0.4664	0.3997	0.0605	0.859	0.8861	0.1784	0.1784	0.1784	0.0149	1	1	0.041	0.9439	NA	1	0.742	0.2043	0.92	0.5258	0.0363	0.0084	0.9637
TCGA_D8_A1JJ	High	51.88	0	0.9279	0.0101	0.2412	0.7225	0.8603	0.0278	0.7739	0.5775	0.0594	0.1427	0.9815	0.2628	0.2628	0.1894	0.1576	0.1206	0.6263	0.6263	0.2227	0.2227	0.3844	0.1316	1	0.2511	0.5442	0.1787	0.0177	0.8907	0.6961	0.1112	0.1112	0.1112	0.049	0.9778	1	0.117	0.7557	0.1362	0.9546	0.8105	0.3091	0.7988	0.4235	0.1671	0.028	0.9452
TCGA_D8_A1JN	High	96.74	0.0343	0.9615	0	0.1262	0.7813	0.9657	0.0608	0.8919	0.7481	0.0365	0.0422	0.9907	0.2302	0.2302	0.0398	0.2255	0.0698	0.4331	0.4331	0.2006	0.2006	0.2883	0.2936	0.9896	0.2574	0.5352	0.0799	0	0.9426	0.9111	0.0691	0.0691	0.0691	0.0758	0.9085	0.9705	0.0293	0.8052	0.0344	NA	0.636	0.4396	0.7747	0.5563	0	0.0209	0.9619
TCGA_D8_A1JP	High	112.27	0.0501	0.8602	0	0.5345	0.8191	0.9767	0.0323	0.5242	0.3692	0.1621	0.0801	0.982	0.3638	0.3638	0.2608	0.2686	0.0473	0.7718	0.7718	0.3382	0.3382	0.7122	0.1391	1	0	0.6473	0.1679	0.0534	0.9397	1	0.1865	0.1865	0.1865	0.1553	0.9232	1	0.0922	0.731	0.0651	NA	0.6884	0.3996	0.9279	0.3791	0.0982	0.0064	0.9648
TCGA_D8_A1JS	High	49.89	0.0291	0.954	0.0043	0.0765	0.873	1	0.044	0.8783	0.7733	0.0345	0.0594	0.9847	0.1113	0.1113	0.038	0.2425	0.0196	0.6421	0.6421	NA	NA	0.1143	NA	1	0.0354	0.4939	0.2073	0.0232	0.9333	0.9292	0.0723	0.0723	0.0723	0.073	0.9635	0.9852	0.0463	0.9239	0	1	0.7564	NA	0.7532	0.3914	0.2434	0.0181	0.9552
TCGA_D8_A1JT	High	92.36	0.0281	0.882	0.0935	0.165	0.8618	1	0.1148	0.9327	0.8158	0.1078	0.235	0.9959	0.4436	0.4436	0.0633	0.244	0.1048	0.6186	0.6186	0.0993	0.0993	0.1547	0.1348	0.9945	NA	0.7856	0.1523	0.0177	0.9655	0.7001	0.1935	0.1935	0.1935	0.436	0.9905	NA	0.0365	0.8348	NA	0.7725	0.7948	0.1762	0.9295	0.2749	0.0758	0.0076	0.8234
TCGA_D8_A1JU	High	50.39	0.0464	0.9652	0.0306	0.6021	0.8469	0.9662	0.1362	0.8986	0.7739	0.1093	0.0742	0.9755	0.3552	0.3552	0.4976	0.2495	0.0688	0.7384	0.7384	0.1977	0.1977	0.7093	0.0774	1	0.1659	0.5096	0.1498	0	0.8894	0.9061	0	0	0	0.0872	0.9856	1	0.1076	0.8657	0.0901	NA	0.5988	0.3036	0.661	0.6805	0.1367	0.0042	0.9559
TCGA_D8_A1X5	High	106.18	0.1036	0.9499	0.0193	0.2909	0.8349	0.982	0.136	0.9701	0.8605	0.0505	0.1312	0.9866	0.7589	0.7589	0.2287	0.2699	0.0321	0.5536	0.5536	0.1176	0.1176	0.5067	0.1538	0.9931	0.3474	0.594	0.1811	0	0.9488	0.8347	0.193	0.193	0.193	0.0506	1	0.9875	0.0772	0.8884	0.0602	0.8915	0.7967	0.2918	0.8503	0.6189	0.0401	0.0062	0.9495
TCGA_D8_A1X6	High	91.98	0.0706	0.9241	0.0224	0.2247	0.9189	0.983	0.1091	0.6005	0.2987	0.1012	0.1199	0.9849	0.1752	0.1752	0.0326	0.1237	0.0488	0.8216	0.8216	0.2425	0.2425	0.1897	0.0678	0.9863	0.1004	0.7185	0.1789	0.0302	1	0.9631	0.1696	0.1696	0.1696	0.178	0.9853	1	0.0393	0.9321	NA	0.8785	0.6246	0.4996	0.6951	0.2709	0.12	0.0092	0.9619
TCGA_D8_A1X7	High	86.3	0.0274	0.9342	0.0377	0.1307	0.7943	0.9144	0.0389	0.8105	0.889	0.0514	0.0957	0.9782	0.2838	0.2838	0.0747	0.3483	0.053	0.4836	0.4836	0.0781	0.0781	0.4675	0.0494	1	0.1118	0.68	0.1378	0.0221	0.9442	0.9466	0.1761	0.1761	0.1761	0.0161	0.982	0.9543	0.0259	0.6755	0	0.7067	0.6624	0.3313	0.756	0.3097	0.0596	0.0029	0.9652
TCGA_D8_A1X8	High	154.88	0.043	0.9428	0.0273	0.3087	0.8784	0.9766	0.0515	0.7266	0.5393	0.0411	0.1675	0.9833	0.412	0.412	0.3696	0.2383	0.0494	0.7103	0.7103	0.3344	0.3344	0.3378	0.0311	0.9919	0.0625	0.4665	0.294	0.0131	0.8644	0.9053	0.061	0.061	0.061	0.0989	0.964	1	0.0329	0.9141	0.0894	0.8816	0.6948	0.3172	0.8763	0.3948	0.0758	0.0045	0.9355
TCGA_D8_A1X9	High	82.31	0.0011	0.8927	0.0298	0.5095	0.772	0.9664	0.1231	0.722	0.8308	0.0675	0.5037	0.9867	0.3746	0.3746	0.1599	0.2591	0.0529	0.6429	0.6429	0.1769	0.1769	0.4928	0.0959	1	0.5369	0.5069	0.1237	0.0254	0.8681	0.7921	0.214	0.214	0.214	0.0976	0.9825	1	0.0472	0.8865	0.0578	1	0.7506	0.3616	0.8605	0.5333	0.0744	0.0099	0.9308
TCGA_D8_A1XA	High	119.58	0	0.9367	0.0214	0.2599	0.8565	0.9461	0.187	0.7186	0.7094	0.0791	0.1976	0.9401	0.7061	0.7061	0.0458	0.2586	0.1201	0.4559	0.4559	0.1241	0.1241	0.1429	0.0791	1	0.1293	0.5805	0.1412	0.0377	0.7565	0.9158	0.2892	0.2892	0.2892	0.0907	0.9534	1	0.0828	0.9203	0.0883	0.7067	0.6156	0.3321	0.9401	0.4948	0.0549	0.0033	0.9113
TCGA_D8_A1XB	High	62.1	0.0453	0.8781	0.0212	0.3181	0.7924	0.9433	0.0698	0.6486	0.5213	0.0542	0.1547	0.9491	0.5445	0.5445	0.3501	0.257	0.0762	0.6721	0.6721	0.2304	0.2304	0.5901	0.0369	0.9931	0.1246	0.5501	0.1428	0	0.762	0.922	0.2377	0.2377	0.2377	0.1522	0.9488	1	0.063	0.8834	0	0.8344	0.5816	0.2108	0.5588	0.4766	NA	0.007	0.8879
TCGA_D8_A1XC	High	243.81	0.0437	0.9384	0.7605	0.2149	0.8707	0.9877	0.0544	0.7018	0.711	0.0852	0.707	0.982	0.2196	0.2196	0.0317	0.2141	0.0818	0.79	0.79	0.1445	0.1445	0.2398	0.0112	0.9942	0.1575	0.7137	0.385	0	0.9651	0.9486	0	0	0	0.1153	0.9912	0.9757	0.0307	0.8908	NA	NA	0.7199	0.3596	0.4965	0.3186	0.0417	0.0118	0.9758
TCGA_D8_A1XF	High	47.24	0.0406	0.8978	0.7701	0.1674	0.8933	0.9472	0.0788	0.7376	0.6394	0.0552	0.9194	0.9922	0.5031	0.5031	0.1204	0.1283	0.0952	0.5247	0.5247	0.109	0.109	0.5221	0.01	1	0.2247	0.7604	0.5368	0.0811	0.8622	0.8908	0.1483	0.1483	0.1483	0.1983	0.9788	1	0.0654	0.8846	0.0431	0.8364	0.95	0.2451	1	0.4326	0.2162	0.0431	0.9545
TCGA_D8_A1XG	High	138.46	0.0778	0.9239	0.6837	0.1763	0.5932	0.9749	0.0271	0.6709	0.7325	0.0714	0.5154	0.9863	0.2164	0.2164	0.3742	0.2076	0.1133	0.6351	0.6351	0.0402	0.0402	0.4199	0.0363	1	0.1284	0.5195	0.1909	0.0109	0.8721	0.6717	0.0818	0.0818	0.0818	0.1418	1	1	0.0786	0.8507	NA	0.7541	0.7669	0.2451	0.696	0.2571	0	0.0265	0.9432
TCGA_D8_A1XO	High	88.73	0	0.9206	0.0044	0.2903	0.8261	0.9494	0.0176	0.9343	0.8516	0.0516	0.1887	0.9682	0.5203	0.5203	0.2203	0.1417	0.0737	0.6428	0.6428	0.3284	0.3284	0.392	0.0716	0.9956	0.1276	0.4231	0.1191	0.0188	0.9184	0.8654	0.1644	0.1644	0.1644	0.1417	0.9568	1	0.0225	0.9065	0.0549	0.8324	0.5835	0.393	0.8065	0.7958	0.1095	0.0054	0.947
TCGA_D8_A1XR	High	45.71	0.0141	0.9179	0.0378	0.1372	0.6938	0.9407	0.0576	0.6051	0.5059	0.0496	0.2416	0.9872	0.2529	0.2529	0.1361	0.2907	0.1241	0.3606	0.3606	0.1509	0.1509	0.3039	0.2605	0.9972	0.1541	0.4698	0.1599	0.0139	0.883	0.9668	0.1513	0.1513	0.1513	0.1055	0.9575	0.9802	0.1428	0.9084	0.0936	0.9628	0.7338	0.2103	0.804	0.4099	0.1639	0.0195	0.9445
TCGA_D8_A1XS	High	44.94	0	0.8933	0.0388	0.246	0.8534	0.9729	0.0671	0.9059	0.8169	0.176	0.1165	0.978	0.5251	0.5251	0.2509	0.2152	0.1572	0.6571	0.6571	0.0938	0.0938	0.6205	0.2186	0.9945	0.0968	0.4795	0.2033	0	0.8857	0.8831	0.5248	0.5248	0.5248	0.2597	0.9664	1	0.1037	0.8642	0.0686	0.8237	0.7243	0.4351	0.8235	0.548	0.2584	0	0.9398
TCGA_D8_A1XU	High	83.18	0	0.956	0.0224	0.2843	0.7269	0.9502	0.0479	0.6707	0.7049	0.0558	0.2565	0.9756	0.6357	0.6357	0.3418	0.2672	0.0504	0.7499	0.7499	0.2353	0.2353	0.3932	0.2429	0.9749	0.091	0.4238	0.1658	0.0665	0.8945	0.9339	0.1997	0.1997	0.1997	0.0594	0.9778	1	0.0772	0.8292	0.0499	0.8402	0.7059	0.3093	0.9311	0.3412	0.1015	0	0.9751
TCGA_D8_A1XV	High	150.61	0.0047	0.9159	0.812	0.0754	0.8232	0.9771	0.0154	0.9335	0.9002	0.0877	0.8006	0.9958	0.1615	0.1615	0.0409	0.2547	0.0708	0.7005	0.7005	0.1117	0.1117	0.3947	0.2326	1	0.1415	0.7021	0.4446	0	1	1	0.222	0.222	0.222	0.1003	0.9832	1	0.0333	0.8304	NA	1	0.7272	0.6227	1	0.4581	0.1484	0.0235	0.9696
TCGA_D8_A1XY	High	41.52	0.0106	0.8655	0.0192	0.2766	0.6345	0.9134	0.0726	0.8295	0.7052	0.0546	0.2465	0.9441	0.384	0.384	0.3806	0.1842	0.1378	0.4567	0.4567	0.1743	0.1743	0.5561	0.102	1	0.2161	0.6414	0.1416	0	0.9686	0.8757	0.2177	0.2177	0.2177	0.2187	0.9714	0.983	0.0595	0.8012	0.0499	1	0.6654	0.31	0.9361	0.4606	NA	0.0187	0.912
TCGA_D8_A1Y0	High	59.64	0.0121	0.907	0.0578	0.4418	0.9398	0.9118	0.043	0.8172	0.7369	0.1124	0.1839	0.9699	0.7125	0.7125	0.2443	0.2186	0.0846	0.706	0.706	0.2965	0.2965	0.5939	0.2092	1	0.156	0.5121	0.1659	0.0182	0.8128	0.9195	0.3209	0.3209	0.3209	0.0934	0.9884	1	0.0877	0.8672	0.0275	0.5615	0.519	0.2941	0.8651	0.7019	0.2463	0.013	0.9607
TCGA_D8_A27E	High	186.54	0.029	0.938	0.5331	0.2659	0.9058	0.9871	0.0606	0.891	0.886	0.0358	0.6525	0.9855	0.1686	0.1686	0.0627	0.1584	0.037	0.6463	0.6463	0.2026	0.2026	0.2445	0.0729	0.9882	0.1618	0.6371	0.359	0.0244	0.9088	0.87	0.0959	0.0959	0.0959	0.1847	0.976	0.9803	0.0263	0.9237	0.0842	1	0.7441	0.4575	0.6912	0.6912	0.1524	0.017	0.9748
TCGA_D8_A27I	High	41.95	0.0391	0.9193	0.0421	0.5701	0.8017	0.9101	0.079	0.7883	0.5476	0.094	0.1018	0.9825	0.5552	0.5552	0.5018	0.14	0.1309	0.712	0.712	0.1109	0.1109	0.6671	0.0833	0.983	0.2125	0.5232	0.1663	0.0699	0.9164	0.8971	0.1512	0.1512	0.1512	0.1276	0.9945	1	0.064	0.9304	0.1162	0.9537	0.6741	0.4211	0.7584	0.3516	0.0282	0.0007	0.9315
TCGA_D8_A27T	High	75.44	0.0145	0.9606	0.0103	0.3625	0.8027	0.9577	0.0644	0.6526	0.5504	0.0713	0.1498	0.9778	0.5507	0.5507	0.3146	0.2136	0.0688	0.6892	0.6892	0.1258	0.1258	0.5087	0.0678	1	0.0411	0.6021	0.1425	0.012	0.9518	0.968	0.1384	0.1384	0.1384	0.108	0.9828	1	0.0704	0.9266	0.0157	0.7725	0.6358	0.3651	0.7875	0.6676	0.0684	0.004	0.969
TCGA_D8_A27V	High	73.74	0.0521	0.9284	0.0212	0.2584	0.8683	0.9394	0.0617	0.866	0.8291	0.0782	0.0645	0.975	0.7301	0.7301	0.2293	0.2107	0.0407	0.7314	0.7314	0.3231	0.3231	0.5767	0.1538	0.9871	0.0744	0.4487	0.154	0.0086	0.8729	0.8819	0.2685	0.2685	0.2685	0.1518	0.9866	1	0.0576	0.679	0	1	0.6218	0.4484	0.7134	0.7446	0.1729	0.0096	0.9557
TCGA_D8_A73W	High	42.99	0.0481	0.94	0.0433	0.5012	0.7477	0.985	0.2618	0.5072	0.5692	0.0638	0.2184	0.9705	0.466	0.466	0.1595	0.2853	0.1057	0.4794	0.4794	0.1257	0.1257	0.5033	0.059	0.9951	0.1355	0.6176	0.1618	0.0143	0.936	1	0.1394	0.1394	0.1394	0.0582	0.9907	1	0.1084	0.835	0.2206	0.5227	0.6227	0.4552	0.8573	0.5	0	0.0347	0.976
TCGA_D8_A73X	High	68.61	0.0407	0.9464	0.0068	0.3445	0.8007	0.901	0.0926	0.7035	0.7123	0.0629	0.0714	0.9608	0.5947	0.5947	0.3213	0.1956	0.2129	0.639	0.639	0.1071	0.1071	0.5841	0.0848	0.9901	0.2108	0.4564	0.1145	0	0.9395	0.9295	0.2523	0.2523	0.2523	0.0996	0.987	1	0.0842	0.8602	0.0393	0.8402	0.6375	0.3463	NA	0.6652	0.0684	0.0039	0.9329
TCGA_E2_A105	High	138.08	0.0093	0.8352	0.1793	0.2241	0.8715	0.9588	0.042	0.7032	0.4602	0.1516	0.1492	0.9845	0.2959	0.2959	0.0563	0	0.1159	0.7825	0.7825	0.5771	0.5771	0.7783	0.1501	1	NA	0.3142	0.1523	0.0114	0.8239	0.8549	0.256	0.256	0.256	0.073	0.9248	0.9505	0.2102	0.9355	0.0592	0.8875	0.8269	0.4064	0.8275	0.4114	0.3009	0	0.91
TCGA_E2_A106	High	57.72	0	0.9058	0.1242	0.0974	0.9483	0.9055	0.0306	0.7825	0.6452	0.0854	0.3508	0.9923	0.4762	0.4762	0.0836	0.1308	0.0726	0.5819	0.5819	0.0733	0.0733	0.1197	0.0405	1	0.1433	0.5592	0.1311	0.0139	0.9364	0.9499	0.178	0.178	0.178	0.2018	0.9877	1	0.0524	0.8815	0	NA	0.9179	NA	NA	0.4636	0.1575	0	0.9613
TCGA_E2_A107	High	47.34	0	0.8983	0.0076	0.1638	0.8898	0.9636	0.031	0.742	0.734	0.0501	0.3731	0.9231	0.7562	0.7562	0.1119	0.0693	0.0833	0.4734	0.4734	0.191	0.191	0.342	0.015	0.9603	0.3514	0.5356	0.1761	0	0.7423	0.9139	0.1988	0.1988	0.1988	0.1063	0.9436	1	0.0247	0.9286	0.0486	0.8567	0.6634	NA	NA	0.566	0.056	0.0045	0.8895
TCGA_E2_A109	High	67.15	0	0.8681	0.03	0.2516	0.8941	0.9607	0.0393	0.5629	0.3443	0.0947	0.1313	0.9956	0.5723	0.5723	0.1486	0.1146	0.0738	0.5931	0.5931	NA	NA	0.6554	0.0508	1	0.4485	0.5873	0.1902	0	1	0.9359	0.1362	0.1362	0.1362	0.1815	0.9079	0.9875	0.1054	0.8828	0.1362	0.785	0.7988	0.3485	0.7235	0.4179	0.3138	0	0.9596
TCGA_E2_A10A	High	59.4	0.0446	0.8591	0.0535	0.1637	0.9205	0.9659	0.0594	0.863	0.7076	0.1091	0.0911	0.9856	0.3436	0.3436	0.1156	0.2533	0.1471	0.7622	0.7622	0.2712	0.2712	0.4351	0.0163	1	0.2217	0.4905	0.1703	0	0.7897	0.8419	0.1166	0.1166	0.1166	0.1088	0.9775	1	0.042	0.848	0.1654	0.8612	0.6914	0.3201	0.7664	0.3773	0.1041	0.0024	0.9573
TCGA_E2_A10B	High	83.86	0	0.9481	0.2814	0.1666	0.8686	0.7858	0.0443	0.881	0.7923	0.0832	0.3976	0.9823	0.804	0.804	0.1725	0.0696	0.0349	0.7078	0.7078	0.1905	0.1905	0.3651	0.1361	1	0.2973	0.5256	0.2083	0.0164	0.9164	0.9164	0.115	0.115	0.115	0.2302	0.9875	1	0.0679	0.8825	0.044	0.6904	0.7584	0.3393	0.7009	0.4527	0.1125	0.0108	0.982
TCGA_E2_A10C	High	53.12	0	0.8551	0.0736	0.2224	0.6894	0.9209	0.0531	0.9159	0.8868	0.1939	0.2939	0.9865	0.6288	0.6288	0.1617	0.0571	0.2619	0.7015	0.7015	0.6395	0.6395	0.5393	NA	1	0.2034	0.6016	0.1357	NA	0.9344	0.8769	0	0	0	0.3337	0.8743	1	0.3915	0.9051	0.0536	0.8402	0.8698	NA	NA	0.4328	0.0549	0.0049	0.9683
TCGA_E2_A10E	High	130.12	0.0772	0.9442	0.0136	0.1518	0.7664	0.9885	0.0315	0.8985	0.9	0.0747	0.0741	0.9836	0.6688	0.6688	0.3918	0.1243	0.0401	0.6941	0.6941	0.3692	0.3692	0.7193	0.3956	0.9904	0.1976	0.427	0.1748	0.0139	0.9552	0.9008	0.024	0.024	0.024	0.1166	1	1	0.0935	0.895	0.0117	0.8751	0.8069	0.3458	0.7532	0.6912	0.1156	0.0019	0.9755
TCGA_E2_A14O	High	70.03	0.0022	0.9136	0.0537	0.2364	0.8381	0.9191	0.0559	0.9349	0.9144	0.0264	0.263	0.9664	0.5618	0.5618	0.1009	0.232	0.0752	0.4837	0.4837	0	0	0.2145	0	1	NA	0.5353	0.1127	0.0177	0.926	0.8443	0.1316	0.1316	0.1316	0.1089	0.9807	0.9933	0.1342	0.863	NA	1	0.8396	NA	NA	0.6437	0.1511	0	0.9007
TCGA_E2_A14Q	High	124.33	0.0371	0.9403	0.0423	0.1437	0.7305	0.9049	0.0511	0.8581	0.8461	0.044	0.1445	0.9862	0.4493	0.4493	0.2674	0.1313	0.074	0.6788	0.6788	0.0891	0.0891	0.5033	0.062	1	0.1195	0.4348	0.0986	0.0372	0.904	0.9198	0.1265	0.1265	0.1265	0.1071	0.9744	0.9923	0.0933	0.9019	0.0499	0.6461	0.7408	0.1641	0.8275	0.5519	0.0127	0.0011	0.9567
TCGA_E2_A14T	High	55.89	0.0287	0.8375	0.7385	0.1928	0.9148	0.9686	0.0436	0.4567	0.3607	0.1395	0.9098	0.9908	0.3652	0.3652	0.0514	0.102	0.0734	0.714	0.714	0.2343	0.2343	0.3897	0.0188	0.9861	0.197	0.3804	0.1455	0	0.8139	0.9502	0.3382	0.3382	0.3382	0.2217	0.9817	0.9753	0.0287	0.934	NA	1	0.7147	0.3095	0.744	0.6346	0.6502	0	0.9748
TCGA_E2_A14U	High	54.94	0.0509	NA	0.0232	0.1886	0.9111	0.9138	0.0806	0.8838	0.8106	0.0721	0.1384	0.9533	0.3474	0.3474	0.344	0.1935	0.1673	0.7783	0.7783	0.3703	0.3703	0.4742	0.0046	0.9948	0.4837	0.5291	0.0912	0	0.8273	0.8725	0.1697	0.1697	0.1697	0.1451	0.9886	1	0.0963	0.9356	0.0821	1	0.7438	0.4131	NA	0.6604	0.1253	0.0046	0.9416
TCGA_E2_A14W	High	48.33	0	0.8701	0.0234	0.099	0.9047	0.9569	0.0445	0.8451	0.818	0.1098	0	0.9915	0.0964	0.0964	0.0393	0.3675	0.126	0.5655	0.5655	0.3781	0.3781	0.1232	NA	1	0.1489	0.5721	0.1026	NA	0.8015	1	0.3055	0.3055	0.3055	0.0205	0.9517	1	0.1896	0.8303	NA	0.9193	0.7413	0.2043	NA	0.4385	0.3094	0.0632	0.9632
TCGA_E2_A154	High	94.86	0.1257	0.9004	0.0473	0.2605	0.9114	0.9191	0.0216	0.6816	0.5832	0.0417	0.089	0.9807	0.6873	0.6873	0.2557	0.1853	0.1437	0.5397	0.5397	0.3074	0.3074	0.599	0.1739	1	0.0182	0.4611	0.0999	0	0.7327	0.925	0.4049	0.4049	0.4049	0.1159	0.9589	1	0.0219	0.9015	NA	1	0.7626	0.2525	1	0.6205	NA	0.0061	0.9333
TCGA_E2_A155	High	95.25	0.0007	0.9479	0.0142	0.2411	0.93	0.9585	0.0141	0.8019	0.7811	0.3279	0.0469	0.9722	0.4862	0.4862	0.0454	0.2616	0.0405	0.8258	0.8258	0.2293	0.2293	0.1779	NA	1	0.0981	0.4643	0.0837	0	0.9218	0.9101	0.1601	0.1601	0.1601	0.0316	0.9708	0.9664	0.0382	0.9273	0.0298	0.6866	0.6101	0.3215	0.7452	0.6051	0.0397	0.0148	0.9486
TCGA_E2_A156	High	185.5	0	0.9599	0	0.207	0.9124	0.9585	0.1221	0.9017	0.4367	0.1009	0.0405	0.9866	0.6569	0.6569	0.0906	0.1841	0.0457	0.8803	0.8803	NA	NA	0.3127	0.0774	1	0.1143	0.5866	0.1393	0	0.9128	0.8997	0.2633	0.2633	0.2633	0.1226	1	1	0.0523	0.9602	NA	0.8679	0.7267	0.4163	NA	0.476	NA	0	0.9706
TCGA_E2_A15C	High	81.32	0.0783	0.9682	0.026	0.2478	0.8278	0.9635	0.1201	0.706	0.7376	0.1158	0.0568	0.9778	0.5411	0.5411	0.2882	0.2351	0.1378	0.6883	0.6883	0.3385	0.3385	0.4547	0.0996	1	0.1257	0.4496	0.1675	0.0412	0.9572	0.9131	0.2249	0.2249	0.2249	0.1296	0.9895	1	0.0542	0.8967	0.1433	0.6584	0.6276	0.3836	0.9056	0.509	0.1156	0.0039	0.9229
TCGA_E2_A15F	High	118.7	0	0.8716	0.0885	0.1227	0.9322	0.96	0.0494	0.6852	0.5809	0.1291	0.1951	0.9829	0.3403	0.3403	0.1144	0.0613	0.1359	0.5089	0.5089	0.0512	0.0512	0.1668	0.3265	0.9899	0.1334	0.6981	0.1171	0	1	1	0.155	0.155	0.155	0.2001	0.9682	0.9494	0.0945	0.8672	0.0842	0.8952	0.7949	0.1248	0.5859	0.3473	0.0947	0.021	0.9111
TCGA_E2_A15G	High	108.54	0.0216	0.9371	0.0254	0.3483	0.781	0.937	0.0625	0.9007	0.656	0.0769	0.0553	0.9867	0.5853	0.5853	0.0901	0.2863	0.0907	0.6099	0.6099	0.1906	0.1906	0.1627	0.1681	0.982	0.1598	0.4667	0.1005	0	0.9057	0.7935	0.267	0.267	0.267	0.1389	0.9902	1	0.0672	0.8542	NA	1	0.701	0.4232	0.7712	0.4336	0.2848	0	0.9367
TCGA_E2_A15I	High	56.33	0.0365	0.9601	0.0352	0.3496	0.8399	0.8747	0.2754	0.7469	0.7105	0.097	0.0968	0.9777	0.3141	0.3141	0.1692	0.1064	0.1399	0.6611	0.6611	0.3216	0.3216	0.3395	0.2804	0.9829	0.1183	0.5412	0.0953	0.0244	0.966	1	0.1727	0.1727	0.1727	0.057	0.9627	1	0.2013	0.887	0.1017	1	0.7855	0.3393	0.7159	0.3862	0.0474	0.0159	0.9541
TCGA_E2_A15K	High	61.37	0.126	0.9431	0.037	0.2502	0.769	0.8877	0.0485	0.8158	0.7043	0.0789	0.1503	0.982	0.4451	0.4451	0.1189	0.109	0.0735	0.6641	0.6641	0.3	0.3	0.2965	0.0638	0.9855	0.1135	0.3209	0.1213	0.0312	1	0.9109	0.1245	0.1245	0.1245	0.0701	0.9674	1	0.0775	0.9133	0.044	0.906	0.7189	0.194	0.8732	0.2771	0.0652	0.013	0.9514
TCGA_E2_A15L	High	51.04	0.0709	0.9384	0.0166	0.1966	0.8639	0.9601	0.0856	0.8991	0.8481	0.105	0.0949	0.9857	0.5704	0.5704	0.2044	0.1378	0.0537	0.7184	0.7184	0.2282	0.2282	0.6068	0.1137	0.9954	0.1438	0.4735	0.1294	0.0196	0.9346	1	0.1384	0.1384	0.1384	0.1166	1	1	0.0277	0.8865	0.013	0.8554	0.7175	0.4053	0.7701	0.5973	0.2848	0	0.99
TCGA_E2_A15O	High	81.75	0.1283	0.9039	0.0523	0.283	0.9119	0.928	0.1193	0.9414	0.8809	0.173	0.0375	0.9872	0.4598	0.4598	0.135	0.2081	0.1605	0.8263	0.8263	0.2984	0.2984	0.5086	0.0138	1	0.2207	0.5433	0.1226	0.0453	0.8458	0.9564	0.169	0.169	0.169	0.1709	1	0.9832	0.0594	0.8826	NA	0.8679	0.7633	0.2629	0.7341	0.4956	0.1558	0.0067	0.971
TCGA_E2_A15P	High	67.27	0.0062	0.9248	0.03	0.2747	0.8947	0.9595	0.0765	0.8817	0.7601	0.0309	0.1063	0.997	0.3225	0.3225	0.1835	0.2409	0.0313	0.5905	0.5905	0.1661	0.1661	0.4491	0.093	1	0.2283	0.6107	0.1535	0.0355	0.9582	0.9198	0	0	0	0.1597	0.9665	0.9823	0.0506	0.9522	0.124	0.5482	0.8124	0.288	0.7235	0.3898	0.1172	0.0094	0.963
TCGA_E2_A15R	High	114.83	0.0143	0.8935	0.9377	0.1449	0.9589	0.9474	0.1059	0.7969	0.7126	0.1056	0.9404	0.9866	0.5959	0.5959	0.216	0.1425	0.059	0.795	0.795	0.372	0.372	0.4153	0.0481	1	NA	0.3616	0.4371	0.038	0.8766	0.9022	0.0744	0.0744	0.0744	0.1372	0.9866	0.9822	0.0722	0.9479	NA	0.927	0.8897	0.2405	0.6658	0.6089	0.0621	0.0271	0.9369
TCGA_E2_A15S	High	46.29	0	0.917	0.3857	0.1747	0.8198	0.975	0.1524	0.7202	0.6334	0.0393	0.3284	0.9903	0.7266	0.7266	0.1215	0.2304	0.0734	0.5826	0.5826	0.2801	0.2801	0.1273	0.1391	0.9903	NA	0.7599	0.0831	0.0184	0.8483	0.8403	0.2396	0.2396	0.2396	0.2871	0.9727	0.9083	0.1433	0.9624	NA	0.8012	0.9499	0.4441	0.7969	0.535	0.1758	0	0.9651
TCGA_E2_A15T	High	138.66	0.0317	0.9459	0.0166	0.1555	0.9342	0.96	0.0486	0.85	0.844	0.0569	0.2347	0.9801	0.2584	0.2584	0.0461	0.1764	0.0559	0.5793	0.5793	0.1463	0.1463	0.2901	0.0917	1	NA	0.5267	0.1356	0.0137	0.9578	0.9273	0.3339	0.3339	0.3339	0.0398	1	1	0.0468	0.9305	0.0225	0.7883	0.7794	0.3485	NA	0.5035	0.1299	0.0085	0.9581
TCGA_E2_A1B4	High	97.99	0	0.9689	0.0215	0.1803	0.7603	0.9817	0.0424	0.8037	0.8443	0.0962	0.1176	0.9929	0.2064	0.2064	0.1278	0.1194	0.1867	0.9071	0.9071	0.4971	0.4971	0.5008	0.2667	1	0.0753	0.4056	0.1695	0	0.931	0.9706	0.115	0.115	0.115	0.1236	1	1	0.0535	0.9502	0.1554	0.1581	0.7068	0.2593	NA	0.5415	0.0579	0.002	0.963
TCGA_E2_A1BD	High	51.84	0.0366	0.9503	0.0046	0.2586	0.8076	1	0.0746	0.6066	0.5982	0.0461	0.1595	0.9825	0.8278	0.8278	0.3537	0.2622	0.2249	0.4866	0.4866	0.2182	0.2182	0.7254	0.0728	0.9899	0	0.5979	0.127	0.0634	0.8532	0.7389	0.2445	0.2445	0.2445	0.1334	0.9267	1	0.135	0.8478	NA	0.8474	0.5519	0.3088	NA	0.5216	0.1369	0.0057	0.9584
TCGA_E2_A1IE	High	69.76	0.0145	0.9533	0.2893	0.259	0.8906	0.9808	0.0586	0.9502	0.8515	0.0419	0.4611	0.9896	0.4744	0.4744	0.1448	0.1618	0.038	0.7267	0.7267	0.2086	0.2086	0.2379	0.1227	1	0.1161	0.5334	0.1294	0.008	0.901	0.8282	0.1349	0.1349	0.1349	0.0937	0.9966	1	0.0707	0.9445	0.0578	0.6424	0.8286	0.2403	NA	0.5746	0.0403	0.0152	0.9317
TCGA_E2_A1IK	High	122.02	0.0063	0.907	0.6604	0.1402	0.9073	0.9454	0.0393	1	0.8844	0.0574	0.8237	0.9963	0.1054	0.1054	0.0404	0	0.0208	0.8142	0.8142	0.1098	0.1098	0.2299	0	1	0.2895	0.7099	0.2379	0.1141	0.8039	0.8913	0	0	0	0.1141	0.9783	0.9807	0.0127	0.9026	NA	NA	0.7553	0.3284	0.7057	0.3882	0.0307	0.0044	0.9495
TCGA_E2_A1IL	High	74.93	0.0242	0.9376	0.0063	0.2764	0.794	0.9796	0.1202	0.7781	0.7385	0.0525	0.0591	0.9779	0.4722	0.4722	0.1808	0.136	0.0785	0.4606	0.4606	0.2783	0.2783	0.3933	0.1473	0.9865	0.2729	0.5337	0.1096	0.0453	0.9334	0.9181	0.2573	0.2573	0.2573	0.0435	0.9777	1	0.0725	0.8637	0.0393	0.9314	0.7547	0.3077	0.7662	0.6485	0.2365	0.0177	0.9525
TCGA_E2_A1IN	High	69.59	0	0.9299	0.0263	0.2423	0.8684	0.9598	0.0771	0.7149	0.5364	0.0686	0.0691	0.9892	0.6787	0.6787	0.3467	0.1758	0.078	0.7352	0.7352	0.4968	0.4968	0.7116	0.1538	0.9929	0.2287	0.5248	0.1598	0.0534	0.853	0.8346	0.2984	0.2984	0.2984	0.2006	0.9768	1	0.0604	0.8643	0.0393	1	0.7399	0.3301	0.9311	0.4302	0.4107	0	0.9105
TCGA_E2_A1IU	High	116.33	0.0212	0.9587	0.012	0.259	0.9423	0.898	0.079	0.9032	0.7896	0.0666	0.1137	0.9871	0.3934	0.3934	0.2096	0.1202	0.0518	0.8356	0.8356	0.4887	0.4887	0.4786	0.0788	0.9715	0.1899	0.5174	0.148	0.0201	0.9314	0.7525	0.1057	0.1057	0.1057	0.1392	1	0.9546	0.0529	0.8807	0.0415	0.8846	0.7948	0.222	0.7876	0.5753	0.0417	0.0018	0.9253
TCGA_E2_A1L8	High	40.48	0	0.9507	0.023	0.2053	0.7053	0.8583	0.1187	0.7398	0.6009	0.0931	0.0943	0.9751	0.3749	0.3749	0.2846	0.4489	0.0894	0.6989	0.6989	0.2489	0.2489	0.7418	0.8675	0.9909	0.1508	0.4338	0.1237	0.0109	0.9313	0.7597	0.3741	0.3741	0.3741	0.0639	0.9745	1	0.0496	0.8916	0.0499	0.7401	0.6369	0.4521	0.886	0.4314	0.0564	0.0103	0.8821
TCGA_E2_A1LA	High	41.88	0.0302	0.8919	0.0357	0.1933	0.8572	0.9691	0.0994	0.7997	0.8026	0.1036	0.1845	0.9754	0.3814	0.3814	0.2002	0.1199	0.0865	0.698	0.698	0.1378	0.1378	0.5728	0.032	0.9845	NA	0.4086	0.1291	0	0.8279	0.9569	0.3891	0.3891	0.3891	0.1367	0.9786	1	0.1838	0.9055	0.0499	0.6367	0.6577	0.3485	1	0.6119	0.0801	0.0033	0.8175
TCGA_E2_A2P6	High	82.41	0.1328	0.9204	0.0511	0.4106	0.8334	0.9884	0.1274	0.6565	0.7156	0.0492	0.1164	0.9688	0.7699	0.7699	0.1999	0	0.204	0.7585	0.7585	0.4568	0.4568	0.3502	0.0792	1	0.3937	0.5036	0.235	0.0385	0.8454	0.9563	0.146	0.146	0.146	0.0798	0.9886	1	0.1288	0.9075	0.2252	0.5992	0.6781	0.2176	0.841	0.5556	0.1864	0.0243	0.95
TCGA_E2_A56Z	High	85.84	0.028	0.9006	0.5668	0.2165	0.927	1	0.072	0.8669	0.8328	0.1052	0.7224	0.9904	0.4221	0.4221	0.1217	0.1792	0.2215	0.4766	0.4766	NA	NA	NA	0.0155	0.8848	NA	0.4641	0.1942	NA	0.933	1	0.0442	0.0442	0.0442	0.0957	0.9828	1	0	0.9821	0.0992	NA	0.7657	0.7694	NA	0.5233	0	0.085	1
TCGA_E2_A576	High	52.2	0.1048	0.9586	0.0373	0.3112	0.8288	0.8297	0.0377	0.8578	0.7783	0.1135	0.1962	0.9854	0.8073	0.8073	0.3165	0.1996	0.1221	0.7221	0.7221	NA	NA	NA	0	1	NA	0.4029	0.205	NA	0.8722	0.8929	0.2743	0.2743	0.2743	0.2086	0.9756	0.8989	0.1553	0.947	0.2274	NA	0.9316	1	NA	0.3684	0.0906	0.0058	0.9248
TCGA_E9_A1NF	High	53.35	0.0076	0.9414	0.0492	0.5561	0.8828	0.8185	0.0549	0.8779	0.6034	0.0802	0.1548	0.9618	0.3781	0.3781	0.5441	NA	0.1234	0.8243	0.8243	NA	NA	0.9175	NA	0.9634	0.1458	0.4814	0.2294	0	0.9199	1	0.1896	0.1896	0.1896	0.1079	0.9628	1	0.0913	0.9054	0.0225	0.8598	0.7952	0.2601	0.9198	0.3905	0	0.019	0.943
TCGA_E9_A1NH	High	65.2	0.0354	0.9188	0.0656	0.3076	0.6772	0.9285	0.0746	0.8605	0.7943	0.1081	0.0694	0.989	0.4599	0.4599	0.4781	0.0702	0.0902	0.6967	0.6967	0.1128	0.1128	0.6609	0.0638	1	0.0902	0.3415	0.1763	0	1	0.9205	0.1002	0.1002	0.1002	0.0902	0.9701	1	0.1182	0.8558	0.1452	1	0.638	0.3988	0.7366	0.4899	0.0719	0.0038	0.9732
TCGA_E9_A1NI	High	70.48	0.0591	0.8827	0.0315	0.3544	0.8599	0.8984	0.0645	0.8713	0.8866	0.1299	0.1248	0.9867	0.5324	0.5324	0.3479	0.1679	0.0856	0.6687	0.6687	0.2591	0.2591	0.6304	0.0902	1	NA	0.5008	0.2417	0	0.9433	1	0.0583	0.0583	0.0583	0.2203	0.9586	0.9581	0.0583	0.9161	0.0842	0.8402	0.6566	0.5028	0.7422	0.4393	0.2282	0.007	0.9328
TCGA_E9_A22B	High	41.05	0.021	0.8034	0.0391	0.3432	0.8416	1	0.053	0.7774	0.8048	0.0739	0.1484	0.988	0.2474	0.2474	0.3981	NA	0.0288	0.8193	0.8193	0.1168	0.1168	0.7087	0.0462	0.9912	0.2435	0.4592	0.1582	0.0135	0.9467	0.8161	0.2327	0.2327	0.2327	0.0466	0.9885	1	0.0509	0.8931	0.0499	0.778	0.7788	0.243	0.9015	0.5535	0.1766	0.0233	0.9641
TCGA_E9_A22H	High	69.8	0.0133	0.8888	0.0292	0.2022	0.8699	0.9549	0.0661	0.8469	0.7851	0.0654	0.1657	0.9862	0.6154	0.6154	0.098	0.4171	0.0376	0.5159	0.5159	0.1878	0.1878	0.1779	NA	0.9952	0.1836	0.4388	0.1552	0.0164	0.9068	0.9178	0.2648	0.2648	0.2648	0.0589	0.9753	1	0.0877	0.914	0.0842	0.8751	0.8224	0.3671	0.846	0.4496	0.1081	0.0101	0.9509
TCGA_E9_A3Q9	High	45.62	0.0275	0.9343	0.4921	0.4274	0.8288	0.9377	0.1341	0.6902	0.4965	0.0629	0.4048	0.9873	0.2383	0.2383	0.0892	0.2547	0.1857	0.63	0.63	NA	NA	0.3685	0.109	0.9846	0.1604	0.6225	0.3198	0	0.9604	0.8041	0.0942	0.0942	0.0942	0.0526	0.9828	1	0.1405	0.8715	0.0529	NA	0.8119	0.4682	0.7452	0.5939	0.0495	0.0091	0.9838
TCGA_E9_A54X	High	128.58	0.0028	0.9321	0.063	0.0581	0.8638	0.9285	0.0484	0.3955	0.5243	0.0577	0.129	0.9724	0.427	0.427	0.1141	NA	0	0.6599	0.6599	0.139	0.139	0.229	0	0.9558	0.191	0.83	0.1706	NA	0.9581	1	0.0296	0.0296	0.0296	0.1257	0.9662	0.966	0.0639	0.8227	NA	NA	0.8229	0.4101	NA	0.6925	NA	0.0056	0.9731
TCGA_E9_A54Y	High	53.02	NA	0.8822	0	NA	NA	1	0.0318	0.6934	0.6224	NA	NA	0.9676	0.5612	0.5612	NA	NA	0.1973	NA	NA	NA	NA	NA	NA	NA	NA	0.6672	0.2534	NA	NA	NA	NA	NA	NA	0.3986	0.9313	1	NA	0.9204	NA	NA	0.9113	NA	NA	0.5827	0	0	1
TCGA_EW_A1IW	High	56.61	0	0.944	0.0439	0.3089	0.8789	0.9712	0.0266	0.7885	0.4389	0.1113	0.1705	0.9696	0.7304	0.7304	0.3165	0.2415	0.0546	0.7796	0.7796	0.0495	0.0495	0.5813	0.0638	0.9922	0.2777	0.4333	0.1276	0	0.8669	0.9552	0.0484	0.0484	0.0484	0.1569	0.96	0.9937	0.0379	0.8981	0.0339	0.904	0.6259	0.3888	0.8345	0.5462	0.11	0.0077	0.9346
TCGA_EW_A1J1	High	54.94	0.028	0.9517	0.1725	0.2494	0.6854	0.806	0.0712	0.9666	0.8899	0.0243	0.534	0.9872	0.5008	0.5008	0.0501	0.2334	0.0476	0.2255	0.2255	0.0709	0.0709	0.1957	0.078	0.9962	NA	0.6012	0.1676	0.0316	0.9222	0.6915	0.0787	0.0787	0.0787	0.0665	0.9938	0.8905	0.0681	0.872	0.0686	0.785	0.937	0.1921	0.8472	0.4918	0.152	0.0208	0.9336
TCGA_EW_A1J2	High	53.03	0.0401	0.9614	0.0305	0.3316	0.8155	0.9884	0.0829	0.7898	0.5588	0.1408	0.102	0.9812	0.459	0.459	0.334	0.2417	0.1059	0.6369	0.6369	0.1895	0.1895	0.5591	0.12	0.982	0.0778	0.5057	0.1314	0.0124	0.914	0.9815	0.1845	0.1845	0.1845	0.1639	0.993	1	0.105	0.9055	0.1362	1	0.61	0.4057	0.7364	0.544	0.1453	0	0.9538
TCGA_EW_A1J3	High	42.45	0.0309	0.9284	0.0052	0.2447	0.9315	0.9849	0.1619	0.7743	0.4947	0.1004	0.087	0.9837	0.6249	0.6249	0.1914	0.2827	0.2525	0.7182	0.7182	0.3742	0.3742	0.5415	0.8	1	0.3399	0.3679	0.164	0.0348	1	0.8189	0.2805	0.2805	0.2805	0.1911	0.9495	1	0.2356	0.915	NA	1	0.6349	0.5621	0.711	0.5368	0.0708	0.0087	0.9011
TCGA_EW_A1J6	High	91.17	0	0.8969	0	0.5781	0.5791	0.6479	0.0909	0.8558	0.7384	0.1093	NA	0.9817	0.4791	0.4791	0.2153	0.2011	0.409	0.4705	0.4705	0.1709	0.1709	1	NA	1	NA	0.6171	0.1628	0.0453	NA	1	0.2411	0.2411	0.2411	0	0.9162	0.907	0.349	0.9197	0.269	0.8751	0.925	NA	0.7178	0.3942	0	0.0157	0.9745
TCGA_EW_A1OX	High	53.19	0.0315	0.9233	0.0153	0.1214	0.8302	0.9092	0.0561	0.8834	0.8316	0.0558	0.0653	0.987	0.3801	0.3801	0.0712	0.2685	0.0224	0.5273	0.5273	NA	NA	0.1611	0.0648	1	0	0.4931	0.1428	0.021	1	0.8884	0.0982	0.0982	0.0982	0.0039	0.9915	1	0.0073	0.9247	NA	NA	0.6427	0.4263	NA	0.4529	0.1081	0.0333	0.9867
TCGA_EW_A1OY	High	102.61	0.004	0.8901	0.072	0.2615	0.7791	0.9407	0.0456	0.7588	0.6887	0.2123	0.0805	0.9844	0.5326	0.5326	0.0957	0.2251	0.0751	0.7252	0.7252	0.1315	0.1315	0.7447	0.0351	1	0.1875	0.6051	0.1795	0	0.9034	1	0.2241	0.2241	0.2241	0.1141	0.9177	0.8958	0.0225	0.852	NA	0.9097	0.6994	0.3284	1	0.4155	NA	0.0017	0.9347
TCGA_EW_A1P3	High	45.9	0.0281	0.9261	0.0441	0.3823	0.854	0.9414	0.152	0.7644	0.6338	0.0871	0.0881	0.9767	0.413	0.413	0.2115	0	0.3226	0.5531	0.5531	0.7405	0.7405	0.5514	0.1081	1	NA	0.5343	0.1757	0.0827	0.9284	0.9284	0.1275	0.1275	0.1275	0.063	0.9762	0.9874	0.1643	0.9213	0.269	1	0.8101	0.325	1	0.4774	0.0497	0.0071	0.8486
TCGA_EW_A1P5	High	108.87	0.0102	0.945	0.0643	0.3286	0.7747	0.8894	0.0328	0.7845	0.6086	0.0684	0.3612	0.9724	0.6085	0.6085	0.1277	0.2838	0.0358	0.5402	0.5402	0.465	0.465	0.3458	0.0286	0.99	0.2986	0.5784	0.0862	0.0073	0.8185	0.8744	0.1297	0.1297	0.1297	0.2169	0.9668	1	0.0387	0.9055	NA	0.6919	0.7941	0.2617	0.7319	0.4909	0.0968	0.0063	0.9475
TCGA_EW_A1P6	High	91.62	0.1132	0.8842	0.0195	0.2701	0.8838	0.8265	0.1138	0.8831	0.8915	0.1003	0.1687	0.9931	0.6058	0.6058	0.2359	0.2687	0.066	0.7679	0.7679	0.45	0.45	0.4586	0	0.9936	0.2342	0.6573	0.1958	0	0.9679	0.9296	0.1492	0.1492	0.1492	0.3731	0.9571	1	0.0744	0.8594	NA	0.9193	0.7886	0.6045	0.7772	0.4784	NA	0.0029	0.922
TCGA_EW_A1PA	High	116.43	0.0254	0.9321	0.0197	0.2757	0.8363	0.8741	0.2081	1	0.7302	0.0394	0.0901	0.9946	0.3964	0.3964	0.2094	0.173	0.2726	0.6041	0.6041	0.2741	0.2741	0.5476	0.172	1	0.434	0.3116	0.1911	0.0274	0.9448	0.8726	0.2647	0.2647	0.2647	0.1055	0.9684	1	0.1051	0.9393	0.1283	0.8184	0.8649	0.2073	0.7526	0.4231	0.1312	0.0306	0.9502
TCGA_EW_A1PD	High	50.42	0.034	0.889	0.0293	0.3987	0.8489	0.9853	0.0229	0.7679	0.772	0.1095	0.5295	0.9745	0.5829	0.5829	0.1824	0.1497	0.0382	0.7781	0.7781	0.5043	0.5043	0.4113	0.055	0.9905	0.2172	0.5973	0.2008	0.0135	0.9602	0.957	0.2377	0.2377	0.2377	0.2104	0.9554	1	0.0677	0.8683	0.1427	0.5811	0.7156	0.3064	0.8634	0.4283	0.2072	0.0042	0.9697
TCGA_EW_A1PE	High	112.45	0	0.9556	0.0155	0.392	0.8401	0.9876	0.0578	0.8046	0.8573	0.1541	0.1164	0.9799	0.746	0.746	0.1963	0.2367	0.0495	0.7274	0.7274	0.1751	0.1751	0.5201	0.0467	0.9964	0.1845	0.38	0.111	0.0164	0.9114	0.9548	0.2283	0.2283	0.2283	0.1057	0.9319	0.9932	0.0688	0.8683	0.0756	0.8179	0.7378	0.3746	0.7829	0.692	NA	0.0104	0.9644
TCGA_EW_A1PF	High	62.46	0	0.9328	0.0491	0.4176	0.8749	0.9552	0.1242	0.917	0.8159	0.0834	0.0528	0.9707	0.6345	0.6345	0.3511	0.1285	0.0773	0.8473	0.8473	0.2722	0.2722	0.4791	0.0388	0.9799	0.1825	0.324	0.0794	0	0.964	1	0	0	0	0.0583	1	NA	0.0297	0.8747	0.0427	0.5509	0.6969	0.492	0.833	0.5527	NA	0.0175	0.9624
TCGA_EW_A2FW	High	82.9	0.1231	0.8817	0.111	0.1999	0.6894	0.9238	0.1182	0.6097	0.5652	0.099	0.2116	0.9693	0.6091	0.6091	0.2054	0.253	0.1189	0.3636	0.3636	0.0806	0.0806	0.3376	0.0966	0.9868	NA	0.5674	0.1222	0	0.8547	0.8579	0.2931	0.2931	0.2931	0.0912	0.9591	0.9758	0.0947	0.9303	0.1433	1	0.7028	0.5451	0.6152	0.7027	0.2476	0	0.9509
TCGA_EW_A423	High	78.68	0.0162	0.9206	0.0297	0.285	0.888	1	0.0578	0.9516	0.9139	0.0535	0.0556	0.9925	0.7223	0.7223	0.2418	0.0412	0.4117	0.6232	0.6232	0.5259	0.5259	0.6979	0.022	1	0.8238	0.5057	0.2248	0.0252	0.7469	0.8806	0.1934	0.1934	0.1934	0.1107	0.9772	0.9764	0.3632	0.8861	0.2592	1	0.7763	0.6759	1	0.6481	NA	0.0028	0.9201
TCGA_EW_A6SA	High	105.13	0.0169	0.8979	0	0.2431	0.8471	0.9696	0.1135	0.7556	0.7781	0.2409	0.0431	0.9813	0.3895	0.3895	0.129	0.1186	0.5482	0.861	0.861	0.6979	0.6979	0.3203	0.0286	0.9916	0.3058	0.2295	0.1119	0	0.7774	0.8998	0.3103	0.3103	0.3103	0.0665	0.9758	1	0.1899	0.9398	0.3802	0.8282	0.6742	0.3201	NA	0.6887	0.2043	0.0255	0.9468
TCGA_EW_A6SC	High	60.51	0.014	0.9455	0.0415	0.6218	0.8179	0.9199	0.0513	0.8002	0.6724	0.1815	0.0951	0.9658	0.7618	0.7618	0.2557	0.1885	0.078	0.6956	0.6956	0	0	0.4509	0.0124	0.9897	0.1037	0.4832	0.1309	0.0148	0.8434	0.8089	0.2357	0.2357	0.2357	0.0841	0.9801	1	0.0931	0.9233	0	0.7667	0.7539	0.3412	0.6812	0.4604	0.0801	0.0077	0.9401
TCGA_GM_A2D9	High	50.17	0.077	0.9337	0.0154	0.4066	0.8388	1	0.0837	0.7676	0.5762	0.1148	0.0676	0.9913	0.5408	0.5408	0.2027	0.1232	0.1413	0.7584	0.7584	NA	NA	0.533	0.3373	1	NA	0.3184	0.2525	NA	1	1	NA	NA	NA	0.1141	1	1	0.1076	0.8739	0.1554	NA	0.7405	0.5406	NA	0.4019	NA	0.084	0.9558
TCGA_GM_A2DK	High	52.35	0.0055	0.9636	0.0315	0.3862	0.7278	0.9348	0.0621	0.9132	0.9088	0.1347	0.2577	0.9888	0.4676	0.4676	0.1337	NA	0.1494	0.5875	0.5875	0.2961	0.2961	0.6781	NA	0.9908	0	0.3868	0.1005	NA	1	NA	0	0	0	0.1134	0.9503	1	0	0.9158	0.044	NA	0.7477	0.6312	0.6041	0.5375	0	0.0307	0.9357
TCGA_GM_A3NY	High	47.21	0.1841	0.915	0.0211	0.1899	0.8976	0.9379	0.1457	0.86	0.833	0.0982	0.0826	0.9795	0.6561	0.6561	0.515	NA	0.4238	0.6665	0.6665	0.1488	0.1488	0.4924	0.1983	1	NA	0.4542	0.1998	0.0891	0.7919	0.7173	0.4209	0.4209	0.4209	0.1753	0.9879	1	0.3843	0.8454	0.2367	NA	NA	0.6252	NA	0.6091	0.0588	0.0043	1
TCGA_GM_A5PV	High	84.24	0.018	0.9683	0	0.193	0.9131	0.9435	0.0379	0.8431	0.7641	0.0576	0.1241	0.9574	0.1483	0.1483	0.2178	0.1461	0.1022	0.7754	0.7754	NA	NA	0.3502	0.0158	1	0.595	0.4679	0.1723	0	0.8309	0.8805	0.0588	0.0588	0.0588	0.0683	0.9732	0.976	0.0186	0.9289	0	1	0.6781	0.1725	NA	0.5824	0.2862	0.0163	0.9483
TCGA_LD_A7W6	High	43.21	0.0546	0.9591	0.0075	0.3732	0.8765	0.9629	0.0946	0.8804	0.7	0.0621	0.1197	0.9853	0.7242	0.7242	0.3165	0.282	0.0626	0.7867	0.7867	0.173	0.173	0.3824	0.0671	0.9666	0.1221	0.4766	0.2476	0	0.859	0.9153	0.3168	0.3168	0.3168	0.0919	0.9502	1	0.135	0.947	0.269	0.8402	0.6778	0.3721	0.6855	0.4033	0.2132	0	0.9525
TCGA_LL_A442	High	125.65	0.038	0.9472	0.1407	0.2647	0.7908	0.8228	0.0531	0.7536	0.7176	0.0347	0.3961	0.9864	0.4069	0.4069	0.0622	0.2254	0.0796	0.5611	0.5611	0.229	0.229	0.1777	0.051	0.9965	0.1096	0.6731	0.1515	0.0363	0.9009	0.868	0.1304	0.1304	0.1304	0.1043	0.9877	0.9888	0.0627	0.9259	0.4549	0.7821	0.9361	0.4149	0.8791	0.5009	0.0995	0.013	0.9686
TCGA_LL_A50Y	High	59.29	0.0269	0.9294	0.0533	0.2274	0.9624	1	0.0547	0.8655	0.84	0.1036	0	0.9686	0.4239	0.4239	0.0625	0.0731	0.1053	0.5511	0.5511	NA	NA	NA	0.0125	1	NA	0.5286	0.118	NA	0.7654	1	0.1691	0.1691	0.1691	0.0381	0.9875	1	0	0.8953	0.0382	NA	0.6421	1	NA	0.4148	0.3352	0.041	1
TCGA_LL_A6FP	High	46.49	0.0889	0.9165	0.0163	0.1484	0.88	0.9381	0.0884	0.8874	0.857	0.0141	0.1922	0.9882	0.7959	0.7959	0.0286	0.4089	0.0402	0.7869	0.7869	0.3183	0.3183	NA	0.004	1	NA	0.5851	0.2153	0	0.9635	0.69	0.1236	0.1236	0.1236	0.2345	0.984	1	0.1386	0.9369	0.0797	NA	0.7875	0.5329	NA	0.7767	0.0786	0.0138	0.9758
TCGA_LL_A9Q3	High	41.47	0.112	0.9596	0.0288	0.1734	0.8496	1	0.0894	0.7943	0.8013	0.0942	0.1421	0.9875	0.6971	0.6971	0.2464	NA	0.0813	0.6896	0.6896	0.1904	0.1904	0.2599	0	1	0.2122	0.4673	0.1374	NA	0.9588	1	0.1653	0.1653	0.1653	0.0458	0.9903	1	0.0345	0.932	0.0812	NA	0.6651	NA	0.5767	0.3169	NA	0.0023	0.9713
TCGA_LQ_A4E4	High	105.98	0.0284	0.9618	0	0.4246	0.8714	1	0.1675	0.7266	0.6607	0.1697	0.1553	0.9808	0.8856	0.8856	0.1596	0.2411	0.1594	0.9068	0.9068	0.5187	0.5187	0.548	0.0825	1	1	0.5669	0.0852	NA	0.9375	0.8823	0	0	0	0.1271	1	1	0.1078	0.9548	0.0268	0.8903	NA	0.4785	NA	0.5777	NA	0	0.9608
TCGA_OL_A5D8	High	53.48	0.0282	0.9521	0.1764	0.29	0.8364	0.9397	0.0837	0.941	0.7122	0.0445	0.4982	0.9566	0.7043	0.7043	0.1692	0.0998	0.3021	0.7084	0.7084	0.3231	0.3231	0.5582	0.0548	0.9902	0.0428	0.5323	0.1287	0	0.8966	0.861	0.1228	0.1228	0.1228	0.1423	0.9764	1	0.0953	0.9499	0.0363	0.6811	0.7505	0.1564	0.8297	0.5532	0.0219	0.006	0.9479
TCGA_OL_A5RU	High	97.91	0.0098	0.9566	0.0168	0.2399	0.8117	0.92	0.0737	0.8588	0.8357	0.0688	0.1172	0.9727	0.6066	0.6066	0.1552	0.2471	0.1245	0.652	0.652	0.2346	0.2346	0.3553	0.0587	0.994	0	0.5759	0.0853	0.0305	0.9345	0.8839	0.1792	0.1792	0.1792	0.0518	0.9776	1	0.1003	0.8756	0.065	NA	0.6772	0.1556	0.826	0.7659	0.1168	0.0058	0.9458
TCGA_PE_A5DD	High	65.68	0.0885	0.9431	0.0325	0.4966	0.7938	0.9818	0.139	0.8327	0.8493	0.0674	0.0605	0.9808	0.7471	0.7471	0.4594	0	0.3006	0.5536	0.5536	0.2224	0.2224	0.651	0.064	0.9862	NA	0.3359	0.2079	0.0305	0.8499	0.9379	0.202	0.202	0.202	0.0628	0.9769	1	0.2029	0.8935	0.1685	0.865	0.779	0.61	1	0.2819	0.0278	0.0014	0.9312
TCGA_S3_A6ZF	High	62.6	0.0422	0.7226	0.1565	0.2328	0.8317	0.9013	0.0459	0.8731	0.8199	0.048	0.5411	0.9683	0.8634	0.8634	0.1772	0.1341	0.0963	0.5297	0.5297	0.2021	0.2021	0.2789	0.0517	1	0.0912	0.5476	0.1786	0	0.8415	0.9493	0.1145	0.1145	0.1145	0.3282	0.9849	1	0.2025	0.9178	0.0645	0.965	0.8292	0.5621	0.7669	0.3093	0.1156	0.0205	0.9486
TCGA_S3_A6ZG	High	67.78	0	0.908	0.0279	0.3902	0.8365	0.9636	0.061	0.8252	0.763	0.1584	0.1745	0.9592	0.8452	0.8452	0.103	0.1174	0.1535	0.7345	0.7345	0.3565	0.3565	0.371	0.0486	1	0.1428	0.4835	0.1195	0.0232	0.9464	0.9658	0.3082	0.3082	0.3082	0.1304	0.9295	1	0.1674	0.9325	0.1093	0.8142	0.5031	0.3485	0.8539	0.4985	0.218	0	0.9132
TCGA_S3_AA11	High	85.99	0.0218	0.9552	0.0132	0.2631	0.8662	0.9493	0.1512	0.9158	0.7159	0.0833	0.1876	0.9757	0.6511	0.6511	0.2218	0.3534	0.1922	0.5433	0.5433	0.4453	0.4453	0.2986	0.0638	1	0.2779	0.554	0.177	0	0.9032	0.8101	0.4164	0.4164	0.4164	0.0476	0.9921	0.9633	0.1251	0.9284	0.1342	1	0.7341	0.2997	0.9015	0.5235	0	0.0169	0.9865
TCGA_S3_AA12	High	95.95	0.0395	0.9615	0	0.3358	0.909	1	0.1293	0.6661	0.5467	0.0915	0.0608	0.9617	0.669	0.669	0.0726	0.2109	0.2105	0.7869	0.7869	0.701	0.701	0.159	0.0311	0.9855	NA	0.4988	0.1042	0.0477	0.8659	0.8875	0.2805	0.2805	0.2805	0.025	1	1	0.0916	0.9293	NA	1	0.5223	0.4321	1	0.5913	NA	0.0021	0.9926
TCGA_S3_AA17	High	76.26	0.0307	0.9248	0.1856	0.5241	0.7709	0.6274	0.0789	0.6757	0.6806	0.1214	0.4411	0.9535	0.6455	0.6455	0.1685	0.1424	0.1447	0.5017	0.5017	0.1532	0.1532	0.58	0.0365	0.9871	0.6247	0.6446	0.1425	0.0302	0.8438	0.9068	0.3016	0.3016	0.3016	0.1714	0.9296	1	0.143	0.943	0.1809	1	0.7362	0.2684	0.8219	0.5106	0	0.0462	0.9062
TCGA_W8_A86G	High	47.61	0.1276	0.9643	0	0.2716	0.7887	1	0.2103	0.8153	0.912	0.0965	0.1118	0.9545	0.4331	0.4331	0.3978	0.156	0.4283	0.7653	0.7653	0.2138	0.2138	0.7943	0.0941	0.9869	NA	0.478	0.1257	0.0312	0.9459	0.915	0.3157	0.3157	0.3157	0.1282	0.9802	1	0.2935	0.9033	0.1283	NA	0.671	0.3434	NA	0.6844	0.0373	0.0022	1
TCGA_3C_AAAU	Low	13.7	0.0695	0.8998	0.5342	0.2342	0.7959	0.9271	0.0614	0.904	0.7872	0.0893	0.5844	0.9914	0.6945	0.6945	0.0593	0.168	0.1085	0.5012	0.5012	0.2376	0.2376	0.1748	0.056	1	0.353	0.5206	0.1964	0.0513	0.929	0.8895	0.1911	0.1911	0.1911	0.1238	0.9597	1	0.1574	0.9123	0.07	NA	0.7551	0.2534	1	0.4766	0.0875	0.0282	0.9437
TCGA_3C_AALJ	Low	28.03	0.01	0.824	0.0635	0.3838	0.743	0.8834	0.1345	0.6872	0.7985	NA	0.436	0.981	0.5613	0.5613	0.3033	NA	0.2969	0.7565	0.7565	0.0749	0.0749	0.8565	0.0941	0.9578	0.5028	0.6463	0.0959	NA	1	1	0	0	0	0.0881	0.9774	1	0.1076	0.8287	NA	NA	0.6981	NA	0.7113	0.5676	0.0522	0.0127	0.9695
TCGA_3C_AALK	Low	8.75	0.0431	NA	0.0542	0.4694	0.8612	0.8593	0.068	0.6946	0.5827	0.1407	0.0995	0.9741	0.5516	0.5516	0.4384	0.4049	0.1613	0.6825	0.6825	0.3046	0.3046	0.5946	0.0763	1	NA	0.3004	0.1159	0.0737	0.9655	0.9296	0.1275	0.1275	0.1275	0.0615	0.9679	1	0.0744	0.9098	0	NA	0.7496	0.3313	0.7665	0.6941	0.0947	0.0039	0.9647
TCGA_4H_AAAK	Low	20.87	0.0431	0.9428	0.0118	0.5015	0.9347	0.932	0.193	0.5477	0.6775	0.1089	0.1492	0.9737	0.8264	0.8264	0.3865	0.2213	0.1025	0.8542	0.8542	0.1617	0.1617	0.7855	0.0435	0.9874	0.2254	0.5157	0.0939	0	1	0.9271	0.1455	0.1455	0.1455	0.1304	0.9598	1	0.0688	0.891	0.0686	0.8282	0.7099	0.3909	0.8486	0.3996	0.358	0	0.9756
TCGA_5L_AAT0	Low	24.81	0.0392	0.9652	0.0767	0.5537	0.7401	0.9629	0.0634	0.8674	0.8292	0.0586	0.157	0.9691	0.6034	0.6034	0.3734	0.0149	0	0.7593	0.7593	0.2645	0.2645	0.5949	0	1	0.2425	0.3882	0.147	0.0335	0.9541	0.8991	0.1326	0.1326	0.1326	0.1435	0.956	1	0.158	0.9433	0.1213	1	0.6916	0.5879	0.8674	0.5699	0	0.0331	0.9506
TCGA_5L_AAT1	Low	16.33	0	0.9301	0	0.5081	0.9423	1	0.046	0.7374	0.7691	0.1329	0.0306	0.9364	0.6028	0.6028	0.2724	0.2141	0.0322	0.7116	0.7116	NA	NA	0.6008	0.0571	1	NA	0.3821	0.1341	NA	1	0.9452	0.1822	0.1822	0.1822	0.063	0.948	1	0.2729	0.9008	0.061	NA	0.6021	0.5996	0.9332	0.6783	0.1885	0.0102	0.8945
TCGA_5T_A9QA	Low	15.38	0.0038	0.9463	0.0689	0.1722	0.9037	1	0.1255	0.667	0.7661	0.1144	0.1864	0.9551	0.639	0.639	0.0302	NA	0.0288	0.6042	0.6042	0.1239	0.1239	0.0975	0.0996	1	NA	0.5248	0.102	0.0432	0.9263	1	0.2123	0.2123	0.2123	0.0523	0.9081	1	0.0312	0.8646	0.2483	NA	1	0.1089	NA	0.6557	0.0201	0.0034	0.9741
TCGA_A1_A0SB	Low	3.16	0.0468	0.938	0	0.4702	0.9433	0.6454	0.0332	0.5864	0.7217	0.068	0.1627	0.9298	0.5659	0.5659	0.3883	0.2139	0.0925	0.7767	0.7767	0.5437	0.5437	0.9647	0.0711	0.988	0.2489	0.3382	0.0723	0.0477	0.905	0.8449	0.1335	0.1335	0.1335	0.1431	0.9301	1	0.0604	0.8539	0.0404	1	0.5656	0.3055	0.5291	0.8997	NA	0.0018	0.9776
TCGA_A1_A0SD	Low	37.88	0.0737	0.95	0.0136	0.2132	0.8142	0.9646	0.0559	0.5824	0.6819	0.0967	0.0824	0.9785	0.4607	0.4607	0.369	0.235	0.0598	0.7029	0.7029	0.3099	0.3099	0.5802	0.1118	0.9911	0.1376	0.5291	0.1374	0	0.9768	0.9715	0.113	0.113	0.113	0.1061	0.9901	0.9858	0.0579	0.8503	0	1	0.7033	0.259	0.3643	0.5039	0.1299	0.0037	0.9788
TCGA_A1_A0SE	Low	17.02	0.0483	0.9369	0.0184	0.1883	0.8479	0.9351	0.0585	0.883	0.8783	0.0696	0.1122	0.9829	0.6788	0.6788	0.356	0.2059	0.0539	0.7278	0.7278	0.4957	0.4957	0.4487	0.0262	1	0	0.4655	0.1091	0.0274	0.9041	0.8788	0.2424	0.2424	0.2424	0.1131	0.9886	1	0.0147	0.896	0.0842	0.7541	0.5613	0.2601	0.812	0.4345	NA	0.0177	0.9376
TCGA_A1_A0SF	Low	29.68	0.0438	0.9631	0.0259	0.2936	0.8321	0.9799	0.0351	0.8241	0.781	0.0984	0.066	0.9864	0.7125	0.7125	0.4787	0.2384	0.0968	0.8432	0.8432	0.4804	0.4804	0.4217	0.0833	0.9933	0.289	0.391	0.1265	0	0.8765	0.8162	0.2239	0.2239	0.2239	0.0895	0.9491	1	0.0521	0.9532	0.0286	0.7883	0.6763	0.4021	0.825	0.8432	0.3073	0	0.9535
TCGA_A1_A0SI	Low	15.09	0	0.9675	0.0219	0.3808	0.7788	0.863	0.0537	0.7191	0.787	0.0467	0.0942	0.9812	0.4897	0.4897	0.1976	0.1421	0.0361	0.7339	0.7339	0.2611	0.2611	0.7083	0.0146	1	0.1472	0.3734	0.1494	0.0567	0.9413	0.9008	0.1133	0.1133	0.1133	0.0815	0.9304	0.9753	0.0854	0.8437	0.0453	0.8653	0.542	0.2043	0.7131	0.5413	0.1223	0.0056	0.9456
TCGA_A1_A0SJ	Low	17.16	0.0256	0.8993	0.0223	0.2504	0.8343	0.9234	0.0476	0.759	0.8104	0.1354	0.194	0.9719	0.5553	0.5553	0.2349	0.0277	0.0765	0.476	0.476	0.4783	0.4783	0.6483	0	0.9874	0.2603	0.469	0.0817	0	0.7641	0.8832	0.115	0.115	0.115	0.1694	0.9904	0.9902	0.0238	0.8607	0.032	1	0.847	0.1858	0.8923	0.6436	0.3855	0.0128	0.9851
TCGA_A1_A0SM	Low	18.8	0.048	0.8926	0.0228	0.2848	0.8948	0.9442	0.0468	0.9141	0.8043	0.0953	0.0774	0.9849	0.4539	0.4539	0.3592	0	0.0826	0.8229	0.8229	0.6697	0.6697	0.8117	0.0543	1	0.386	0.4656	0.1566	0	0.8509	0.9448	0.1853	0.1853	0.1853	0.0443	0.9924	1	0.0543	0.7719	0.0842	1	0.7744	0.3485	0.6041	0.4685	0.225	0.0126	0.9606
TCGA_A2_A04R	Low	36.31	0	0.8812	0.6646	0.2007	0.8304	0.8407	0.0846	0.9443	0.9333	0.2009	0.5971	0.9909	0.7913	0.7913	0.2492	0.153	0.1104	0.3528	0.3528	0.189	0.189	0.3786	0.102	1	NA	0.6522	0.1611	0	0.8374	0.9598	0.2477	0.2477	0.2477	0.3519	0.9598	1	0.0626	0.8916	NA	0.6584	0.9459	0.4945	NA	0.5338	0.3641	0	0.8884
TCGA_A2_A04X	Low	4.56	0	0.9217	0.0128	0.4862	0.8523	0.9154	0.117	0.9103	0.7975	0.0983	0.0841	0.9822	0.3525	0.3525	0.1225	0.2283	0.056	0.5762	0.5762	0.1107	0.1107	0.2544	NA	1	NA	0.3285	0.1104	0	0.8558	0.9703	0.0606	0.0606	0.0606	0.0238	0.9735	1	0.1067	0.885	0.0994	1	0.6706	0.4102	0.702	0.4592	0.1729	0.005	0.9816
TCGA_A2_A04Y	Low	21.53	0.0117	0.9243	0.0236	0.3661	0.8974	0.9706	0.2249	0.945	0.8562	0.0724	0.1939	0.9903	0.3139	0.3139	0.155	0.1685	0.3059	0.5345	0.5345	0.356	0.356	0.3916	0.7317	1	NA	0.5118	0.1478	0	1	0.9211	0.437	0.437	0.437	0.1101	0.9575	0.9568	0.2672	0.8989	0.1283	0.8598	0.7768	0.5169	0.8666	0.5933	0.2094	0.0295	0.9651
TCGA_A2_A0CK	Low	12.47	0.019	0.963	0.0176	0.3693	0.7463	1	0.0917	0.9335	0.7303	0.0757	0.1118	0.9771	0.4162	0.4162	0.2626	0.0862	0.1313	0.5302	0.5302	0.3975	0.3975	0.3618	0.0116	1	NA	0.4008	0.1667	NA	0.9674	0.8476	0.145	0.145	0.145	0.1112	0.9877	0.9719	0.0881	0.933	0.0563	NA	0.8247	NA	1	0.4064	0.071	0.0055	0.9445
TCGA_A2_A0CL	Low	4.3	0.0585	0.8442	0.0765	0.7226	0.8568	0.7447	0.0521	0.8426	0.6817	0.0727	0.232	0.9732	0.5778	0.5778	0.2687	0	0.1709	0.6249	0.6249	0.0883	0.0883	0.661	0.0638	1	0.2037	0.3864	0.1354	0.0495	0.8726	0.7074	0.2096	0.2096	0.2096	0.2146	0.9747	0.9092	0.1212	0.782	0.0994	0.8626	1	0.1994	0.8073	0.5127	0.218	0.0159	0.9516
TCGA_A2_A0CO	Low	24.43	0.0544	0.9239	0.0232	0.4691	0.7658	0.9045	0.0646	0.6471	0.6946	0.0451	0.0854	0.9745	0.3947	0.3947	0.3134	0.1913	0.0483	0.6668	0.6668	0.1625	0.1625	0.7233	0.0132	0.9916	0	0.4059	0.1817	0.0619	0.9656	0.9585	0.3744	0.3744	0.3744	0.0418	0.9929	0.984	0.0922	0.884	0.0736	NA	0.6609	0.4642	0.8967	0.5924	0	0.0055	0.9639
TCGA_A2_A0CP	Low	15.42	0.0342	0.9289	0.0335	0.6266	0.8373	0.7912	0.111	0.8806	0.8411	0.0324	0.0995	0.9762	0.2854	0.2854	0.5815	0.2679	0.088	0.6275	0.6275	0.6725	0.6725	0.6707	0.4211	1	0.0359	0.6079	0.2003	0	1	1	0.1002	0.1002	0.1002	0.1454	0.9816	1	0.1047	0.8659	NA	NA	0.8064	0.3746	NA	0.3101	NA	0.0069	0.9775
TCGA_A2_A0CR	Low	8	0.0193	0.9395	0.0408	0.595	1	0.7046	0.0742	0.7154	0.8114	0.0361	0.0985	0.9591	0.4119	0.4119	0.2771	NA	0.165	0.6777	0.6777	NA	NA	NA	0	1	NA	0.5385	0.1139	NA	0.7563	0.7563	0.0484	0.0484	0.0484	0.1011	0.9372	1	0.0375	0.8992	0.0736	NA	0.7062	NA	1	0.4179	0.3846	0	0.9357
TCGA_A2_A0CV	Low	35.7	0	0.9582	0.0336	0.248	0.8312	0.9555	0.1045	0.617	0.7616	0.0433	0.0572	0.9808	0.3118	0.3118	0.2301	0.2537	0	0.6163	0.6163	0.0545	0.0545	0.3316	0.0077	0.9914	0.0772	0.4321	0.0938	0.0699	0.8808	0.76	0.1335	0.1335	0.1335	0.1308	0.9723	0.9854	0.0859	0.7528	0.0912	1	0.5547	0.2649	0.7969	0.3963	0.0677	0.0051	0.9664
TCGA_A2_A0CZ	Low	6.24	0.0329	0.9545	0.0515	0.5361	0.8977	0.9359	0.0277	0.8595	0.9315	0.0828	0.1894	0.9839	0.2832	0.2832	0.4928	0.2135	0.0278	0.7733	0.7733	0.4107	0.4107	0.8148	0.0453	0.9843	0.5465	0.2391	0.1162	0.0827	0.8686	1	0.074	0.074	0.074	0.0584	0.9937	1	0.0345	0.9059	0.0181	NA	0.5907	0.2234	0.8055	0.4327	0.0947	0.0053	0.9787
TCGA_A2_A0D4	Low	35.76	0.0538	0.8502	0.3602	0.2286	0.9627	0.9569	0.0207	0.803	0.8363	0.0938	0.5433	0.9957	0.7943	0.7943	0.2428	0.1866	0.0541	0.6615	0.6615	0.3514	0.3514	0.1921	0.0245	0.9801	NA	0.7888	0.4562	0.0167	0.9426	0.9019	0.1257	0.1257	0.1257	0.4622	1	0.9251	0.0577	0.8593	0.0339	0.9334	0.9597	0.2724	NA	0.4623	0.0801	0.0034	0.9547
TCGA_A2_A0EN	Low	27.51	0.0062	0.8941	0.0243	0.4922	0.8669	0.9767	0.0426	0.8385	0.7309	0.0826	0.0988	0.9483	0.4928	0.4928	0.5038	0.0941	0.0535	0.5591	0.5591	0.0744	0.0744	0.6759	0.0543	0.9951	0.1219	0.4695	0.1355	0.0127	0.9489	0.8867	0.2847	0.2847	0.2847	0.1249	0.9831	1	0.0439	0.8836	0.0927	1	0.633	0.3321	0.883	0.5823	NA	0.0197	0.9833
TCGA_A2_A0EO	Low	25.74	0.0207	0.9631	0.025	0.4946	0.8961	0.9203	0.0726	0.8475	0.8385	0.0862	0.1806	0.9782	0.4616	0.4616	0.3756	0.2352	0.0249	0.5742	0.5742	0.2395	0.2395	0.7057	NA	0.9879	0.3181	0.6388	0.1259	0.0099	0.9515	1	0.0823	0.0823	0.0823	0.1681	0.978	1	0.0251	0.88	0.0499	0.8506	0.7443	0.308	0.8313	0.5559	0.374	0.0115	0.9356
TCGA_A2_A0EP	Low	8.84	0.0121	0.9434	0.0765	0.8579	0.834	0.855	0.1178	0.8034	0.8515	0.1439	0.0745	0.9516	0.4101	0.4101	0.4296	0	0.2197	0.7154	0.7154	0.1602	0.1602	0.7954	0.0574	0.9805	0.2747	0.4637	0.201	0.0268	0.8144	NA	0.168	0.168	0.168	0.0708	0.9726	1	0.1686	0.86	0.0893	1	0.7511	0.274	0.7687	0.5045	0	0.0519	0.9677
TCGA_A2_A0ES	Low	27.52	0	0.9181	0.072	0.3871	0.8637	0.9084	0.0383	0.486	0.3742	0.0868	0.1371	0.9692	0.5202	0.5202	0.4283	0.2951	0.1118	0.8259	0.8259	0.4583	0.4583	0.6153	0.0917	0.9845	0.1583	0.3723	0.1087	0	0.9311	0.9071	0.1293	0.1293	0.1293	0.1144	0.9891	1	0.0604	0.8959	0.1283	1	0.6859	0.3909	0.8732	0.7742	NA	0.0014	0.9729
TCGA_A2_A0EW	Low	33.79	0.01	0.9516	0.0167	0.4649	0.9051	0.9487	0.0652	0.6944	0.4713	0.0552	0.0664	0.9683	0.3883	0.3883	0.3312	0.195	0.0935	0.7898	0.7898	0.128	0.128	0.6417	0.0858	1	0.1919	0.535	0.2734	0.0148	0.8854	0.5955	0.277	0.277	0.277	0.0895	0.9624	1	0.0629	0.9025	0.0165	NA	0.7266	0.2358	0.578	0.4562	0.1484	0.0062	0.9403
TCGA_A2_A0EX	Low	15.08	0.0256	0.9676	0.011	0.5168	0.8938	0.8297	0.0544	0.894	0.7581	0.0833	0.2764	0.9742	0.4067	0.4067	0.3276	0.1196	0.0235	0.84	0.84	0.5824	0.5824	0.3679	0.0435	1	0.2189	0.3705	0.1322	0.0432	0.9052	0.9204	0.1631	0.1631	0.1631	0.1033	0.984	1	0.0251	0.8983	0.0393	NA	0.6615	0.1893	1	0.4391	0.1223	0.0036	0.933
TCGA_A2_A0EY	Low	24.96	0.0089	0.7722	0.0951	0.3131	0.8408	0.9588	0.1391	0.8368	0.9209	0.0431	0.4611	0.9477	0.4472	0.4472	0.1649	0.2113	0.123	0.5683	0.5683	0.0733	0.0733	0.573	0.2857	0.9943	0.4269	0.3368	0.087	0	0.866	0.8132	0.2331	0.2331	0.2331	0.0576	1	0.9818	0.3572	0.5386	0.0602	0.7931	0.6372	0.3633	0.7468	0.5722	NA	0.0047	0.9614
TCGA_A2_A0SV	Low	7.99	0	0.8065	0.0275	0.375	0.833	0.9675	0.0262	0.6507	0.5245	0.1089	0.2117	0.9784	0.3267	0.3267	0.246	0.2529	0.0402	0.4594	0.4594	0.0647	0.0647	0.6529	0.0598	1	0.1562	0.6939	0.1704	0.0153	0.8917	0.8425	0.2045	0.2045	0.2045	0.3398	0.9491	0.9958	0.1107	0.8129	0.0275	0.7325	0.5704	0.191	0.7993	0.3678	0.1484	0.0087	0.9542
TCGA_A2_A0SW	Low	36.73	0	0.87	0.0333	0.2669	0.7948	0.7405	0.0235	0.7775	0.7801	0.0902	0.0967	0.9707	0.5623	0.5623	0.1487	0.1023	0.0603	0.5594	0.5594	0.2071	0.2071	0.6996	0.0388	0.9892	0.4136	0.5571	0.1104	0	0.7249	0.8656	0.2879	0.2879	0.2879	0.0375	0.9317	0.9622	0.0908	0.859	0.0712	0.778	0.7444	0.4612	0.5215	0.5249	0.2269	0	0.9706
TCGA_A2_A0SY	Low	39.72	0	NA	0.0154	0.4078	0.9071	0.8935	0.027	0.8995	0.867	0.0779	0.0427	0.976	0.3396	0.3396	0.2908	0.1864	0.0457	0.5464	0.5464	0.3643	0.3643	0.4687	0.0631	0.9921	0.1123	0.4979	0.1716	0	0.9496	0.7252	0.1165	0.1165	0.1165	0.0455	0.9834	0.9904	0.0571	0.9128	0.029	1	0.6524	0.2936	0.9328	0.6124	0.0906	0.0156	0.957
[truncated: 352 more rows]
[truncated: 177 more columns]

## Sheet: c_TCGASpliceSeq_ER-
Patient_ID	CPSF3L_1_2.1_4_ES	RAB25_1_2_3_ES	MEF2D_9_10_11_ES	ARHGEF11_38_39_40_ES	RFWD2_8_9_10_ES	RALGPS2_14_15_16_ES	MRPL55_2.9_3_4.1_ES	MRPL55_1.1_2.2_2.9_ES	MRPL55_1.2_2.2_2.9_ES	MEAF6_5_7_8.1_ES	PTPRF_13_14_15_ES	ATP6V0B_1.1_2.2_3.2_ES	NASP_8_9_10_MXE_E2	NASP_8_9_10_ES	CLSTN1_10_11_12_ES	SFXN2_1_2.2_4.1_ES	TIAL1_5.1_6_7_ES	ABI1_11.2_12_13_ES	ABI1_11.2_12_13_ES.1	ABI1_9_12_13_ES	ABI1_9_12_13_ES.1	MYOF_16_17_18_ES	ZDHHC16_1_2_4_ES	DPAGT1_2.3_3_4.2_ES	VWA5A_1.1_1.3_2.2_ES	APLP2_8_9_10_ES	APLP2_15_16_17_ES	DNAJC24_2_4_7_ES	PGAP2_4_6_10_ES	PGAP2_5_6_10_ES	PGAP2_6_8_10_ES	PGAP2_6_8_10_ES.1	PGAP2_6_8_10_ES.2	MARK2_17_18_19_ES	GPR137_6_7_8_ES	TM7SF2_2_3_4_ES	BBS1_7_8_9_ES	CTTN_10_11_13_ES	GDPD5_15_16_17_ES	C11orf82_5_6_7.1_ES	SCUBE2_12_13_14_ES	MTMR2_3_5_6_ES	CLEC7A_6_8_9.1_ES	C12orf73_2.4_5_6_ES	VPS29_3.2_4_5_ES	VPS29_1_4_5_ES	RAB35_5_6_7_ES	STRAP_1_3_4_ES	VDR_2.1_3_4_ES
[truncated: 192 more rows]
[truncated: 175 more columns]

[truncated: 5 more sheets: d_TCGASpliceSeq_Normal, e_ER+_PSI_ESR1_Correlations, f_dPSI_per_group_patients, g_PSI_PEGSAS_corr_ER+_samples, h_PSI_ER+_OS_DFS_correlations]
