# Supplementary material for: The Estrogen Receptor α Signaling Pathway Controls Alternative Splicing in the Absence of Ligands in Breast Cancer Cells
Source: Cancers (Basel). 2021 Dec 13;13(24):6261. doi: 10.3390/cancers13246261 (PMC8699117; doi:10.3390/cancers13246261)
Supplement: Supplementary file 1 [file cancers-13-06261-s001.zip › Supplementary_Tables/Supplementary_Table S8_Overlap_ER_HITS-CLIP_data.xlsx]

## Sheet: Overlap
												Overlap ER CLIP
AS_ID	Type	ID	GeneID	geneSymbol	chr	start	end	strand	IncLevelDifference	PValue	FDR	Gene body	AS exons
CELF1_chr11:47471997-47472102	ES	93828	ENSG00000149187.18	CELF1	chr11	47468613	47472557	-	-0.167	1.28172e-10	7.69022e-07	Yes	Yes
NAXD_chr13:110624233-110624279	ES	68561	ENSG00000213995.11	NAXD	chr13	110615390	110634795	+	-0.155	0.000206792	0.0400238	Yes	Yes
PLOD2_chr3:146077861-146077924	ES	76820	ENSG00000152952.11	PLOD2	chr3	146076581	146079457	-	-0.108	0.00025669	0.0457296	Yes	Yes
SRSF10_chr1:23971572-23971623	ES	9855	ENSG00000188529.14	SRSF10	chr1	23966244	23972212	-	-0.1	4.40139e-05	0.0167743	Yes	Yes
AC087632.1_chr15:64300318-64300723;chr15:64376742-64376905	MXE	6968	ENSG00000259316.10	AC087632.1	chr15	64251781	64376542	-	-0.09	237	479	Yes	Yes
MYL6_chr12:56160625-56160670	ES	65989	ENSG00000092841.18	MYL6	chr12	56160042	56161750	+	-0.072	3.84942e-05	0.0151983	Yes	Yes
SRSF10_chr1:23971572-23971626	ES	9857	ENSG00000188529.14	SRSF10	chr1	23964603	23972212	-	-0.055	4.3491e-05	0.0167743	Yes	Yes
LAMP2_chrX:120439075-120439293	ES	2118	ENSG00000005893.15	LAMP2	chrX	120431047	120442094	-	-0.049	0.00016473	0.0350485	Yes	Yes
PLEKHB2_chr2:131144407-131144449	ES	84954	ENSG00000115762.16	PLEKHB2	chr2	131139966	131150051	+	-0.046	1.87137e-07	0.00037427	Yes	Yes
LARP4B_chr10:806913-813213	RI	941	ENSG00000107929.14	LARP4B	chr10	806713	813413	-	-0.035	0.00133606	0.044187	Yes	Yes
SPTAN1_chr9:128592982-128593042	ES	4741	ENSG00000197694.15	SPTAN1	chr9	128591276	128594573	+	-0.027	0.000109371	0.0279499	Yes	Yes
MYL6_chr12:56159586-56160148	RI	3686	ENSG00000092841.18	MYL6	chr12	56159386	56160348	+	-0.019	1.44329e-15	6.58718e-12	Yes	Yes
SERINC5_chr5:80114513-80114651	ES	5285	ENSG00000164300.16	SERINC5	chr5	80113371	80146434	-	0.008	4.95377e-07	0.000125606	Yes	Yes
TMEM50A_chr1:25342960-25343073	ES	39888	ENSG00000183726.10	TMEM50A	chr1	25340273	25351893	+	0.015	0.000108558	0.0279499	Yes	Yes
SPDYA_chr2:28788657-28788809	ES	36982	ENSG00000163806.15	SPDYA	chr2	28783706	28799499	+	0.018	6.10255e-06	0.00442922	Yes	Yes
SPDYA_chr2:28793862-28793997	ES	36983	ENSG00000163806.15	SPDYA	chr2	28783706	28799499	+	0.018	6.53402e-06	0.00461613	Yes	Yes
SYTL2_chr11:85716280-85716428	ES	11086	ENSG00000137501.17	SYTL2	chr11	85714278	85719368	-	0.023	1.15012e-05	0.00676531	Yes	Yes
COX6C_chr8:99891907-99892052;chr8:99891907-99892047	A3SS	4919	ENSG00000164919.10	COX6C	chr8	99891707	99893335	-	0.035	2.78085e-05	0.00798517	Yes	Yes
FAM122B_chrX:134769566-134772283;chrX:134769566-134771354	A3SS	6917	ENSG00000156504.16	FAM122B	chrX	134769366	134782117	-	0.036	7.54928e-05	0.0158188	Yes	Yes
SF1_chr11:64764605-64766155	RI	5537	ENSG00000168066.20	SF1	chr11	64764405	64766355	-	0.042	1.02496e-05	0.00141755	Yes	Yes
GAS5_chr1:173864674-173864704	ES	72538	ENSG00000234741.7	GAS5	chr1	173863700	173866406	-	0.07	0.000161616	0.0346131	Yes	Yes
STC2_chr5:173323218-173323430	ES	65057	ENSG00000113739.10	STC2	chr5	173314512	173326210	-	0.075	2.96252e-05	0.0128408	Yes	Yes
SULF2_chr20:47659398-47659452	ES	9816	ENSG00000196562.14	SULF2	chr20	47656711	47659921	-	0.08	0.000114962	0.0287402	Yes	Yes
TPD52L1_chr6:125257097-125257158	ES	12322	ENSG00000111907.20	TPD52L1	chr6	125248081	125263244	+	0.082	0.000226008	0.0424645	Yes	Yes
OARD1_chr6:41068840-41068953	ES	85158	ENSG00000124596.16	OARD1	chr6	41064577	41070334	-	0.084	0.000166004	0.0351534	Yes	Yes
GAS5_chr1:173865470-173865547	ES	72565	ENSG00000234741.7	GAS5	chr1	173864056	173866406	-	0.088	0.000133514	0.0314459	Yes	Yes
RPL17_chr18:49491745-49491833	ES	39112	ENSG00000265681.7	RPL17	chr18	49491331	49492628	-	0.092	6.04482e-05	0.0205249	Yes	Yes
RPL17_chr18:49491735-49491833	ES	39110	ENSG00000265681.7	RPL17	chr18	49491331	49492599	-	0.098	8.3811e-05	0.0237947	Yes	Yes
SHARPIN_chr8:144099080-144099205	ES	65640	ENSG00000179526.16	SHARPIN	chr8	144098432	144099522	-	0.102	4.77275e-05	0.0176087	Yes	Yes
RPL17_chr18:49491735-49491833	ES	39109	ENSG00000265681.7	RPL17	chr18	49491331	49492609	-	0.11	3.85027e-05	0.0151983	Yes	Yes
RHBG_chr1:156374606-156374729	ES	7466	ENSG00000132677.12	RHBG	chr1	156369011	156383069	+	0.181	0.000108443	0.0279499	Yes	Yes
RHBG_chr1:156382067-156382201	ES	7472	ENSG00000132677.12	RHBG	chr1	156369011	156383069	+	0.305	1.10289e-05	0.00661728	Yes	Yes
ZC3H11A_chr1:203801574-203801628	ES	26289	ENSG00000058673.16	ZC3H11A	chr1	203795453	203817324	+	0.323	7.33684e-07	0.000943298	Yes	Yes
STRBP_chr9:123115763-123115883	ES	25427	ENSG00000165209.18	STRBP	chr9	123109313	123122526	-	0.427	0.000244478	0.04454	Yes	Yes
FUBP1_chr1:77947452-77947552;chr1:77947452-77947547	A3SS	8400	ENSG00000162613.16	FUBP1	chr1	77947252	77949500	-	0.505	0.000170711	0.0270107	Yes	Yes
TBC1D7_chr6:13294795-13294898	ES	61202	ENSG00000145979.17	TBC1D7	chr6	13281228	13316908	-	0.511	2.78294e-05	0.0123991	Yes	Yes
PREPL_chr2:44360618-44360676	ES	68511	ENSG00000138078.15	PREPL	chr2	44359296	44361761	-	-0.629	0.000291327	0.0491977	Yes	No
AL591806.3_chr1:161021387-161021487	ES	97270	ENSG00000270149.5	AL591806.3	chr1	161020809	161023027	-	-0.625	6.88172e-09	2.38211e-05	Yes	No
ZCCHC11_chr1:52436754-52436975;chr1:52436754-52436963	A3SS	1807	ENSG00000134744.13	ZCCHC11	chr1	52436554	52438535	-	-0.594	0.000353901	0.0435522	Yes	No
MPV17_chr2:27316158-27316186	ES	25193	ENSG00000115204.14	MPV17	chr2	27312793	27317373	-	-0.559	0.000284834	0.0485507	Yes	No
PCBP1-AS1_chr2:70055655-70055910;chr2:70055713-70055910	A5SS	1823	ENSG00000179818.13	PCBP1-AS1	chr2	70051505	70055513	-	-0.547	0.000328976	0.0448894	Yes	No
BEST1_chr11:61958145-61959578	RI	4780	ENSG00000167995.15	BEST1	chr11	61957945	61959778	+	-0.503	1.93938e-05	0.00221025	Yes	No
SPECC1_chr17:20017986-20018102	ES	53890	ENSG00000128487.16	SPECC1	chr17	20009165	20096915	+	-0.469	2.17719e-07	0.000396941	Yes	No
PPP6R3_chr11:68551120-68551186	ES	24074	ENSG00000110075.14	PPP6R3	chr11	68544637	68558879	+	-0.462	0.000231438	0.043177	Yes	No
AC068547.1_chr2:151870841-151870861	ES	22652	ENSG00000283228.1	AC068547.1	chr2	151870330	151872693	-	-0.452	0.000268273	0.0463985	Yes	No
MYO6_chr6:75892529-75892693;chr6:75892529-75892690	A5SS	1855	ENSG00000196586.13	MYO6	chr6	75892329	75895040	+	-0.34	3.67642e-06	0.00242355	Yes	No
AC092718.3_chr16:81066192-81066281	ES	66165	ENSG00000260643.2	AC092718.3	chr16	81063545	81084794	-	-0.316	2.9878e-06	0.00271615	Yes	No
NCOA1_chr2:24554388-24554573	ES	81794	ENSG00000084676.15	NCOA1	chr2	24491822	24564630	+	-0.302	3.34948e-05	0.0136253	Yes	No
PHACTR4_chr1:28457831-28457859	ES	55558	ENSG00000204138.12	PHACTR4	chr1	28407209	28459439	+	-0.227	1.81812e-09	7.79184e-06	Yes	No
NEK6_chr9:124292848-124293013	ES	58004	ENSG00000119408.16	NEK6	chr9	124286239	124302254	+	-0.222	0.000139922	0.0323724	Yes	No
PHACTR4_chr1:28457831-28457855	ES	55556	ENSG00000204138.12	PHACTR4	chr1	28407209	28459458	+	-0.22	7.25695e-09	2.41896e-05	Yes	No
BRD2_chr6:32976561-32977570	RI	2950	ENSG00000204256.12	BRD2	chr6	32976361	32977770	+	-0.184	1.10518e-05	0.00148354	Yes	No
APLP2_chr11:130123611-130123779	ES	31830	ENSG00000084234.16	APLP2	chr11	130122104	130127030	+	-0.176	0	0	Yes	No
TMPO_chr12:98544441-98544537	ES	28321	ENSG00000120802.13	TMPO	chr12	98537274	98546647	+	-0.157	3.28156e-05	0.0135669	Yes	No
NRCAM_chr7:108166920-108167073;chr7:108175321-108175357	MXE	9195	ENSG00000091129.19	NRCAM	chr7	108160692	108175121	-	-0.155	110	227	Yes	No
TMPO_chr12:98544950-98545061	ES	28323	ENSG00000120802.13	TMPO	chr12	98537274	98546647	+	-0.145	1.23443e-09	5.55487e-06	Yes	No
DDR1_chr6:30885624-30885680	ES	15004	ENSG00000204580.13	DDR1	chr6	30884152	30889014	+	-0.124	0.000268599	0.0463985	Yes	No
EPB41L1_chr20:36209487-36209898	ES	51324	ENSG00000088367.21	EPB41L1	chr20	36197658	36212576	+	-0.118	1.36989e-05	0.00769954	Yes	No
PLEC_chr8:143922503-143925884	ES	45287	ENSG00000178209.14	PLEC	chr8	143914946	143927082	-	-0.114	1.78415e-08	5.35238e-05	Yes	No
RALGPS2_chr1:178892229-178892307	ES	55265	ENSG00000116191.17	RALGPS2	chr1	178889441	178894224	+	-0.103	0.000279288	0.0478775	Yes	No
RFWD2_chr1:176136487-176136547	ES	50933	ENSG00000143207.19	RFWD2	chr1	176134809	176149274	-	-0.102	9.99882e-05	0.0268605	Yes	No
AP2B1_chr17:35670856-35670898	ES	28103	ENSG00000006125.17	AP2B1	chr17	35657398	35672100	+	-0.1	9.6693e-05	0.0262909	Yes	No
H2AFY_chr5:135350822-135350913;chr5:135360496-135360780	MXE	6125	ENSG00000113648.16	H2AFY	chr5	135346257	135360296	-	-0.098	358	165	Yes	No
HPS4_chr22:26482745-26482873	ES	93118	ENSG00000100099.20	HPS4	chr22	26481634	26484036	-	-0.096	0.000105302	0.0276299	Yes	No
MARK2_chr11:63906087-63906114	ES	45264	ENSG00000072518.20	MARK2	chr11	63904585	63908504	+	-0.082	7.31822e-05	0.0222788	Yes	No
SPTY2D1-AS1_chr11:18601091-18601180	ES	39467	ENSG00000247595.4	SPTY2D1-AS1	chr11	18588580	18603395	+	-0.077	2.50885e-05	0.0117601	Yes	No
ELOC_chr8:73964486-73964625;chr8:73970578-73970634	MXE	2544	ENSG00000154582.16	ELOC	chr8	73956254	73970378	-	-0.077	130	213	Yes	No
CCNK_chr14:99491945-99492320	ES	79878	ENSG00000090061.17	CCNK	chr14	99481211	99493074	+	-0.076	1.63387e-05	0.00870099	Yes	No
DDR1_chr6:30885624-30885680	ES	14999	ENSG00000204580.13	DDR1	chr6	30882754	30889014	+	-0.075	0.000160073	0.0346131	Yes	No
ZC3H14_chr14:88596733-88596808	ES	97066	ENSG00000100722.18	ZC3H14	chr14	88575639	88607563	+	-0.062	0.000297716	0.049684	Yes	No
ADAM17_chr2:9535833-9535922	ES	91759	ENSG00000151694.12	ADAM17	chr2	9527300	9555974	-	-0.058	0.000127011	0.0305637	Yes	No
MYO6_chr6:75911671-75911698	ES	29660	ENSG00000196586.13	MYO6	chr6	75908295	75914481	+	-0.057	5.26102e-05	0.0184949	Yes	No
ADAM17_chr2:9543152-9543285	ES	91761	ENSG00000151694.12	ADAM17	chr2	9527300	9555974	-	-0.049	0.000169859	0.0355038	Yes	No
H2AFY_chr5:135350822-135350913;chr5:135360496-135360607	MXE	6124	ENSG00000113648.16	H2AFY	chr5	135346257	135360296	-	-0.048	185	165	Yes	No
SEC16A_chr9:136446854-136447015;chr9:136446854-136446949	A3SS	8517	ENSG00000148396.18	SEC16A	chr9	136446654	136447564	-	-0.047	0.000441378	0.0488858	Yes	No
MLPH_chr2:237527376-237527516;chr2:237534563-237534647	MXE	17973	ENSG00000115648.13	MLPH	chr2	237526005	237534363	+	-0.042	214	158	Yes	No
MAGED2_chrX:54809302-54809376;chrX:54809721-54810213	MXE	1291	ENSG00000102316.16	MAGED2	chrX	54808002	54809521	+	-0.038	148	566	Yes	No
SMARCC2_chr12:56164302-56164731	RI	3700	ENSG00000139613.11	SMARCC2	chr12	56164102	56164931	-	-0.038	0.000524887	0.0211465	Yes	No
H2AFY_chr5:135350822-135350913;chr5:135352945-135353045	MXE	6122	ENSG00000113648.16	H2AFY	chr5	135346257	135352745	-	-0.037	174	165	Yes	No
H2AFY_chr5:135350822-135350913;chr5:135352945-135353045	MXE	6123	ENSG00000113648.16	H2AFY	chr5	135346257	135352745	-	-0.035	174	165	Yes	No
DHX40_chr17:59579696-59579879	ES	84631	ENSG00000108406.9	DHX40	chr17	59579271	59586433	+	-0.034	3.63916e-06	0.00311925	Yes	No
EPHX1_chr1:225810411-225810615	ES	28326	ENSG00000143819.12	EPHX1	chr1	225809894	225829112	+	-0.033	6.21023e-05	0.0205249	Yes	No
CLSTN1_chr1:9737497-9737554	ES	60151	ENSG00000171603.16	CLSTN1	chr1	9735684	9741456	-	-0.031	3.12827e-05	0.013216	Yes	No
CMC2_chr16:80997313-80997429	ES	75321	ENSG00000103121.8	CMC2	chr16	80980569	81007054	-	-0.029	0.000134141	0.0314459	Yes	No
CTDSPL2_chr15:44518653-44518864	ES	8091	ENSG00000137770.13	CTDSPL2	chr15	44514564	44519495	+	-0.021	0.000217276	0.0413416	Yes	No
CMC2_chr16:81001247-81001334	ES	75334	ENSG00000103121.8	CMC2	chr16	80997113	81007058	-	-0.019	0.000144907	0.0327677	Yes	No
APLP2_chr11:130137255-130137291	ES	31833	ENSG00000084234.16	APLP2	chr11	130135362	130140683	+	-0.018	9.46084e-05	0.0259593	Yes	No
PPP2R5C_chr14:101831700-101831804	ES	71607	ENSG00000078304.19	PPP2R5C	chr14	101785817	101857085	+	-0.017	0.000298107	0.049684	Yes	No
MYL6_chr12:56159974-56160148;chr12:56160024-56160148	A3SS	6408	ENSG00000092841.18	MYL6	chr12	56159822	56159824	+	-0.016	2.64233e-14	1.0243e-10	Yes	No
TPM1_chr15:63061197-63062277	RI	5285	ENSG00000140416.19	TPM1	chr15	63060997	63062477	+	0.008	4.95377e-07	0.000125606	Yes	No
PPDPF_chr20:63521283-63521363	ES	76540	ENSG00000125534.9	PPDPF	chr20	63520523	63521789	+	0.01	5.2718e-08	0.000135559	Yes	No
ADRM1_chr20:62308367-62308470	ES	3013	ENSG00000130706.12	ADRM1	chr20	62307820	62309060	+	0.01	0.00010028	0.0268605	Yes	No
RNH1_chr11:499014-499999	RI	3537	ENSG00000023191.16	RNH1	chr11	498814	500199	-	0.01	0.000356945	0.0173308	Yes	No
KIF21A_chr12:39321347-39322882;chr12:39322667-39322882	A5SS	1793	ENSG00000139116.18	KIF21A	chr12	39320213	39322467	-	0.01	0.000243695	0.0389684	Yes	No
RPS6KB1_chr17:59930799-59931052	ES	75779	ENSG00000108443.13	RPS6KB1	chr17	59929916	59931922	+	0.012	7.47008e-06	0.00490729	Yes	No
CRIP2_chr14:105478265-105478360	ES	59452	ENSG00000182809.10	CRIP2	chr14	105473949	105478707	+	0.012	1.68032e-05	0.00889573	Yes	No
UBA1_chrX:47198166-47198355	ES	78336	ENSG00000130985.16	UBA1	chrX	47193636	47199119	+	0.012	2.20525e-07	0.000396941	Yes	No
NOL11_chr17:67738121-67739010	RI	3813	ENSG00000130935.9	NOL11	chr17	67737921	67739210	+	0.012	5.86094e-07	0.000140786	Yes	No
NDUFA10_chr2:240011616-240014860	RI	5604	ENSG00000130414.11	NDUFA10	chr2	240011416	240015060	-	0.012	8.11927e-07	0.000168438	Yes	No
CSRP1_chr1:201485282-201488984	RI	3590	ENSG00000159176.13	CSRP1	chr1	201485082	201489184	-	0.013	3.9635e-14	9.0447e-11	Yes	No
ANAPC5_chr12:121327095-121328497	RI	5013	ENSG00000089053.12	ANAPC5	chr12	121326895	121328697	-	0.014	2.74953e-07	9.65296e-05	Yes	No
RSRC2_chr12:122518838-122521428	RI	5870	ENSG00000111011.17	RSRC2	chr12	122518638	122521628	-	0.015	0.000226721	0.0123185	Yes	No
ZFAND1_chr8:81714598-81714895;chr8:81714803-81714895	A5SS	2615	ENSG00000104231.10	ZFAND1	chr8	81714239	81714603	-	0.018	0.000326299	0.0448894	Yes	No
CDC42SE1_chr1:151055015-151055993	RI	5725	ENSG00000197622.12	CDC42SE1	chr1	151054815	151056193	-	0.019	0.000341745	0.0167712	Yes	No
NAT10_chr11:34107052-34107319	ES	50566	ENSG00000135372.8	NAT10	chr11	34105416	34108523	+	0.019	0.00015213	0.033723	Yes	No
PPP2R5C_chr14:101824013-101824169	ES	71605	ENSG00000078304.19	PPP2R5C	chr14	101809636	101856957	+	0.019	2.89849e-05	0.0127873	Yes	No
COG4_chr16:70508405-70509388	RI	2887	ENSG00000103051.18	COG4	chr16	70508205	70509588	-	0.02	0.000214407	0.0119336	Yes	No
NADK_chr1:1755373-1755476	ES	36301	ENSG00000008130.15	NADK	chr1	1754343	1756527	-	0.021	0.000245756	0.0446533	Yes	No
ZFAND1_chr8:81713917-81714895	RI	2301	ENSG00000104231.10	ZFAND1	chr8	81713717	81715095	-	0.021	7.39337e-07	0.000164643	Yes	No
GRINA_chr8:143991877-143992373;chr8:143992244-143992373	A3SS	6328	ENSG00000178719.16	GRINA	chr8	143992004	143992044	+	0.022	2.82807e-12	5.48151e-09	Yes	No
H2AFY_chr5:135350822-135350913	ES	29542	ENSG00000113648.16	H2AFY	chr5	135345767	135363101	-	0.023	6.48736e-05	0.0210778	Yes	No
CTTN_chr11:70422508-70422631	ES	80041	ENSG00000085733.15	CTTN	chr11	70420185	70423195	+	0.023	0.000147252	0.0330488	Yes	No
SMARCC2_chr12:56180976-56181597	RI	3702	ENSG00000139613.11	SMARCC2	chr12	56180776	56181797	-	0.023	0.0001299	0.00910036	Yes	No
DPAGT1_chr11:119101017-119101138	ES	15625	ENSG00000172269.18	DPAGT1	chr11	119100429	119101977	-	0.024	0.000115636	0.0288287	Yes	No
CEP95_chr17:64534584-64536748	RI	3054	ENSG00000258890.6	CEP95	chr17	64534384	64536948	+	0.024	4.27612e-05	0.0036823	Yes	No
GRINA_chr8:143991877-143991949	ES	65438	ENSG00000178719.16	GRINA	chr8	143991546	143992573	+	0.025	1.2742e-12	1.91128e-08	Yes	No
ERBIN_chr5:66068876-66069020	ES	26515	ENSG00000112851.14	ERBIN	chr5	66053205	66075430	+	0.028	0.000187302	0.037599	Yes	No
PPP6R3_chr11:68587797-68588024;chr11:68587926-68588024	A3SS	2304	ENSG00000110075.14	PPP6R3	chr11	68583329	68587726	+	0.03	4.54141e-08	3.91217e-05	Yes	No
STRAP_chr12:15883540-15883676	ES	2785	ENSG00000023734.10	STRAP	chr12	15882194	15890209	+	0.033	6.87418e-05	0.0213878	Yes	No
MGAT4B_chr5:179799505-179800068;chr5:179799953-179800068	A5SS	3228	ENSG00000161013.16	MGAT4B	chr5	179799450	179799753	-	0.034	8.18843e-05	0.0190456	Yes	No
RAB3IP_chr12:69812777-69813033	RI	2359	ENSG00000127328.21	RAB3IP	chr12	69812577	69813233	+	0.035	0.000728358	0.0281714	Yes	No
GRINA_chr8:143991691-143992373	RI	3633	ENSG00000178719.16	GRINA	chr8	143991491	143992573	+	0.036	1.49325e-13	2.27173e-10	Yes	No
SREK1_chr5:66156064-66158932	ES	86804	ENSG00000153914.15	SREK1	chr5	66153262	66159534	+	0.038	0.000143665	0.0326508	Yes	No
TMEM183A_chr1:203017755-203017919	ES	11985	ENSG00000163444.11	TMEM183A	chr1	203015639	203018761	+	0.039	1.48891e-10	8.37505e-07	Yes	No
SUN1_chr7:849922-850033	ES	54524	ENSG00000164828.17	SUN1	chr7	849319	852243	+	0.039	0.000265817	0.0463985	Yes	No
PRRC2C_chr1:171587647-171587751	ES	16116	ENSG00000117523.15	PRRC2C	chr1	171586802	171588705	+	0.039	0.000212087	0.0406986	Yes	No
SUN1_chr7:851383-851482	ES	54527	ENSG00000164828.17	SUN1	chr7	849319	852243	+	0.041	7.9352e-05	0.0232266	Yes	No
PHYKPL_chr5:178215275-178215430	ES	84672	ENSG00000175309.14	PHYKPL	chr5	178214595	178222676	-	0.042	0.000118859	0.0291476	Yes	No
NDUFS1_chr2:206152418-206152510	ES	45477	ENSG00000023228.13	NDUFS1	chr2	206149579	206153882	-	0.043	0.000138	0.0320927	Yes	No
GGA2_chr16:23493359-23494378	RI	5432	ENSG00000103365.15	GGA2	chr16	23493159	23494578	-	0.044	0.00014015	0.00928281	Yes	No
ECHDC2_chr1:52897436-52899224	RI	2545	ENSG00000121310.16	ECHDC2	chr1	52897236	52899424	-	0.045	0.00155812	0.0491636	Yes	No
RNF123_chr3:49712478-49713587	RI	5492	ENSG00000164068.15	RNF123	chr3	49712278	49713787	+	0.045	8.89284e-06	0.00129037	Yes	No
SSFA2_chr2:181915215-181918675	RI	3487	ENSG00000138434.16	SSFA2	chr2	181915015	181918875	+	0.048	2.90913e-08	1.47525e-05	Yes	No
SIPA1L1_chr14:71704720-71705340;chr14:71705221-71705340	A3SS	9779	ENSG00000197555.9	SIPA1L1	chr14	71702705	71705021	+	0.048	9.6582e-07	0.000576	Yes	No
RCC2_chr1:17438229-17438522	ES	93283	ENSG00000179051.13	RCC2	chr1	17428905	17439924	-	0.051	7.97455e-05	0.0232266	Yes	No
RNF123_chr3:49712478-49712892;chr3:49712478-49712656	A5SS	6075	ENSG00000164068.15	RNF123	chr3	49712278	49713787	+	0.051	0.00034635	0.0448894	Yes	No
SLC5A6_chr2:27212019-27212146	ES	5392	ENSG00000138074.14	SLC5A6	chr2	27211266	27212977	-	0.052	3.14251e-05	0.013216	Yes	No
NGLY1_chr3:25736308-25737455;chr3:25737333-25737455	A5SS	554	ENSG00000151092.16	NGLY1	chr3	25736349	25737133	-	0.052	2.18393e-05	0.00745011	Yes	No
QKI_chr6:163565945-163566795;chr6:163566720-163566795	A3SS	4918	ENSG00000112531.16	QKI	chr6	163563919	163566520	+	0.055	0.000231272	0.0344818	Yes	No
CTTN_chr11:70421469-70421580	ES	80040	ENSG00000085733.15	CTTN	chr11	70420199	70423195	+	0.059	8.99476e-06	0.00566098	Yes	No
RALGPS2_chr1:178833423-178833550	ES	55258	ENSG00000116191.17	RALGPS2	chr1	178821411	178877835	+	0.059	0.00028077	0.0480399	Yes	No
SSFA2_chr2:181915215-181917005;chr2:181915215-181916427	A5SS	3946	ENSG00000138434.16	SSFA2	chr2	181915015	181918875	+	0.06	2.19527e-06	0.00224664	Yes	No
SAMD4A_chr14:54784339-54784620;chr14:54784536-54784620	A3SS	4677	ENSG00000020577.13	SAMD4A	chr14	54776740	54784336	+	0.06	4.44256e-05	0.0107635	Yes	No
DPAGT1_chr11:119101017-119101047	ES	15623	ENSG00000172269.18	DPAGT1	chr11	119100428	119102032	-	0.063	7.96959e-05	0.0232266	Yes	No
USP21_chr1:161164533-161164942	RI	2226	ENSG00000143258.15	USP21	chr1	161164333	161165142	+	0.071	0.000366463	0.0173326	Yes	No
SYTL2_chr11:85717482-85717726	ES	11095	ENSG00000137501.17	SYTL2	chr11	85714212	85719043	-	0.071	7.47428e-05	0.0223512	Yes	No
MYO1B_chr2:191400748-191400835	ES	31482	ENSG00000128641.18	MYO1B	chr2	191400181	191408389	+	0.071	6.6013e-09	2.37644e-05	Yes	No
PRMT2_chr21:46658744-46658920	ES	78475	ENSG00000160310.17	PRMT2	chr21	46649374	46665317	+	0.074	1.38593e-05	0.00769954	Yes	No
PLAA_chr9:26917096-26917165	ES	49785	ENSG00000137055.14	PLAA	chr9	26913678	26919661	-	0.074	1.74382e-05	0.0091779	Yes	No
TUG1_chr22:30972047-30972172	ES	53872	ENSG00000253352.8	TUG1	chr22	30971166	30973556	+	0.076	5.34402e-05	0.0185002	Yes	No
MLPH_chr2:237534563-237534647	ES	88695	ENSG00000115648.13	MLPH	chr2	237527176	237540646	+	0.077	6.21108e-08	0.000151079	Yes	No
CREBZF_chr11:85663523-85665102	RI	1737	ENSG00000137504.13	CREBZF	chr11	85663323	85665302	-	0.081	0.000176293	0.0105546	Yes	No
PPP6R3_chr11:68587797-68588024;chr11:68587926-68588024	A3SS	2298	ENSG00000110075.14	PPP6R3	chr11	68576243	68587726	+	0.088	7.08766e-13	1.83169e-09	Yes	No
SCRIB_chr8:143807551-143807614	ES	85098	ENSG00000180900.18	SCRIB	chr8	143806723	143809225	-	0.09	4.7686e-05	0.0176087	Yes	No
MYO1B_chr2:191402631-191402718	ES	31483	ENSG00000128641.18	MYO1B	chr2	191400181	191408389	+	0.09	6.62682e-07	0.000900006	Yes	No
GGCT_chr7:30500535-30500681	ES	14431	ENSG00000006625.17	GGCT	chr7	30498602	30504999	-	0.093	2.77826e-06	0.00255144	Yes	No
ARPC4_chr3:9799878-9800067	ES	64606	ENSG00000241553.12	ARPC4	chr3	9792881	9800496	+	0.096	5.28864e-05	0.0184949	Yes	No
TMEM18_chr2:675757-676238	ES	82443	ENSG00000151353.14	TMEM18	chr2	675309	676842	-	0.097	8.05914e-05	0.0233972	Yes	No
HOOK3_chr8:42997549-42997637	ES	30100	ENSG00000168172.8	HOOK3	chr8	42986454	43008129	+	0.107	0.000171377	0.0355945	Yes	No
PRMT2_chr21:46663382-46663554	ES	78487	ENSG00000160310.17	PRMT2	chr21	46649374	46665151	+	0.111	6.80012e-07	0.000900006	Yes	No
TUG1_chr22:30972047-30972172	ES	53873	ENSG00000253352.8	TUG1	chr22	30971166	30973801	+	0.115	0.000140447	0.0324104	Yes	No
SLC35B3_chr6:8417401-8417494	ES	70277	ENSG00000124786.9	SLC35B3	chr6	8416683	8419877	-	0.12	6.22703e-05	0.0205249	Yes	No
PKMYT1_chr16:2973137-2973253;chr16:2973137-2973215	A3SS	5670	ENSG00000127564.16	PKMYT1	chr16	2972937	2974357	-	0.123	1.83324e-05	0.00583829	Yes	No
PRRC2C_chr1:171591151-171591200	ES	16118	ENSG00000117523.15	PRRC2C	chr1	171588178	171592423	+	0.129	2.95922e-05	0.0128408	Yes	No
LSR_chr19:35262545-35262692	ES	33074	ENSG00000105699.16	LSR	chr19	35258744	35266732	+	0.134	1.95177e-09	7.98441e-06	Yes	No
RPRD1A_chr18:36025598-36027075	RI	5864	ENSG00000141425.17	RPRD1A	chr18	36025398	36027275	-	0.136	0.00014034	0.00928281	Yes	No
ZFAND6_chr15:80098415-80098578	ES	96730	ENSG00000086666.18	ZFAND6	chr15	80072363	80120605	+	0.14	6.2487e-05	0.0205249	Yes	No
PKMYT1_chr16:2973137-2973445;chr16:2973137-2973215	A3SS	5671	ENSG00000127564.16	PKMYT1	chr16	2972937	2974357	-	0.145	8.43777e-08	6.54181e-05	Yes	No
NUP62_chr19:49918507-49918621	ES	11867	ENSG00000213024.11	NUP62	chr19	49911035	49928015	-	0.148	0.000173211	0.0358364	Yes	No
MYOF_chr10:93392916-93392955	ES	101819	ENSG00000138119.16	MYOF	chr10	93388829	93396424	-	0.153	1.47834e-08	4.58791e-05	Yes	No
PRMT2_chr21:46660832-46660962	ES	78478	ENSG00000160310.17	PRMT2	chr21	46649374	46665151	+	0.157	2.44661e-06	0.0023934	Yes	No
SEPT2_chr2:241316421-241316575	ES	102493	ENSG00000168385.17	SEPT2	chr2	241315758	241325444	+	0.177	0.000132006	0.0312641	Yes	No
ESR1_chr6:151701874-151702005;chr6:151807842-151808364	MXE	9360	ENSG00000091831.23	ESR1	chr6	151690864	151807642	+	0.186	205	596	Yes	No
PRMT2_chr21:46661799-46661936	ES	78484	ENSG00000160310.17	PRMT2	chr21	46649374	46665151	+	0.194	1.00561e-06	0.00117537	Yes	No
SF1_chr11:64767566-64767844;chr11:64767570-64767844	A5SS	6110	ENSG00000168066.20	SF1	chr11	64767279	64767370	-	0.195	2.94912e-05	0.00943165	Yes	No
PSMD12_chr17:67361094-67361261	ES	86546	ENSG00000197170.9	PSMD12	chr17	67357318	67363092	-	0.199	3.19852e-05	0.013389	Yes	No
RBPJ_chr4:26320699-26320815	ES	100835	ENSG00000168214.20	RBPJ	chr4	26319485	26386591	+	0.201	4.77396e-05	0.0176087	Yes	No
ANAPC11_chr17:81893103-81893187	ES	24751	ENSG00000141552.17	ANAPC11	chr17	81891862	81894786	+	0.206	3.72488e-05	0.0148334	Yes	No
TMBIM6_chr12:49741956-49742280;chr12:49741956-49742115	A5SS	714	ENSG00000139644.12	TMBIM6	chr12	49741756	49742807	+	0.208	0.000178357	0.0325948	Yes	No
ELOC_chr8:73970578-73970634	ES	12473	ENSG00000154582.16	ELOC	chr8	73964286	73972108	-	0.211	0.00022236	0.0420424	Yes	No
SFXN2_chr10:102716613-102716711	ES	93472	ENSG00000156398.12	SFXN2	chr10	102714337	102725196	+	0.216	2.66542e-05	0.0120545	Yes	No
KIAA1468_chr18:62279773-62279856	ES	25132	ENSG00000134444.13	KIAA1468	chr18	62275173	62280642	+	0.22	0.000175225	0.0360872	Yes	No
PPIG_chr2:169604025-169604102	ES	15744	ENSG00000138398.15	PPIG	chr2	169584367	169606279	+	0.221	8.10117e-05	0.0234436	Yes	No
RSRC2_chr12:122526169-122526293	ES	101540	ENSG00000111011.17	RSRC2	chr12	122522598	122527140	-	0.235	7.76928e-05	0.0230467	Yes	No
NGLY1_chr3:25736308-25737455;chr3:25737333-25737455	A5SS	553	ENSG00000151092.16	NGLY1	chr3	25734182	25737133	-	0.251	0.00033213	0.0448894	Yes	No
NEPRO_chr3:113013948-113014032;chr3:113013952-113014032	A5SS	6235	ENSG00000163608.14	NEPRO	chr3	113008630	113013752	-	0.254	1.57018e-05	0.00618047	Yes	No
CBR3-AS1_chr21:36137093-36137229	ES	733	ENSG00000236830.6	CBR3-AS1	chr21	36132572	36146555	-	0.258	0.000250808	0.0451449	Yes	No
PPP2R5C_chr14:101824013-101824169	ES	71604	ENSG00000078304.19	PPP2R5C	chr14	101809636	101836901	+	0.263	1.3762e-05	0.00769954	Yes	No
CBR3-AS1_chr21:36137093-36137308	ES	734	ENSG00000236830.6	CBR3-AS1	chr21	36132599	36146555	-	0.267	0.00014282	0.0326508	Yes	No
FAM91A1_chr8:123786003-123786151	ES	68829	ENSG00000176853.15	FAM91A1	chr8	123785428	123787555	+	0.277	7.2385e-05	0.0221584	Yes	No
NEPRO_chr3:113013948-113014032;chr3:113013952-113014032	A5SS	6236	ENSG00000163608.14	NEPRO	chr3	113011365	113013752	-	0.278	0.000371016	0.0448894	Yes	No
PIGX_chr3:196717808-196717954	ES	70938	ENSG00000163964.14	PIGX	chr3	196716657	196721556	+	0.285	2.09266e-05	0.0104054	Yes	No
HSPD1_chr2:197499166-197499438;chr2:197499258-197499438	A5SS	201	ENSG00000144381.16	HSPD1	chr2	197499050	197499058	-	0.296	7.80393e-05	0.0190156	Yes	No
NUP62_chr19:49912898-49913159	ES	11861	ENSG00000213024.11	NUP62	chr19	49910860	49928015	-	0.328	2.30591e-05	0.0112178	Yes	No
PTP4A2_chr1:31935588-31935659	ES	14364	ENSG00000184007.18	PTP4A2	chr1	31919368	31938018	-	0.353	0.000300526	0.0497188	Yes	No
RPN1_chr3:128644534-128644650	ES	13664	ENSG00000163902.11	RPN1	chr3	128640845	128645183	-	0.392	3.28624e-05	0.0135669	Yes	No
TJP1_chr15:29820526-29820674	ES	102965	ENSG00000104067.16	TJP1	chr15	29800445	29821748	-	0.438	0.000139078	0.0322601	Yes	No
GAS5_chr1:173866176-173866206;chr1:173866527-173866567	MXE	14845	ENSG00000234741.7	GAS5	chr1	173865482	173866327	-	0.495	114	104	Yes	No
PTPRK_chr6:128006025-128006055;chr6:128008045-128008087	MXE	6754	ENSG00000152894.14	PTPRK	chr6	128005444	128007845	-	0.563	116	104	Yes	No
SPTY2D1-AS1_chr11:18595616-18595709	ES	39465	ENSG00000247595.4	SPTY2D1-AS1	chr11	18588580	18601380	+	0.564	0.000109359	0.0279499	Yes	No
SCOC_chr4:140376674-140376778	ES	5973	ENSG00000153130.17	SCOC	chr4	140343400	140379392	+	0.609	0.000123019	0.0297622	Yes	No
STRBP_chr9:123212584-123212708	ES	25447	ENSG00000165209.18	STRBP	chr9	123183931	123214108	-	0.634	1.93868e-06	0.00196044	Yes	No
ASAH1_chr8:18076176-18076413	ES	27706	ENSG00000104763.18	ASAH1	chr8	18075340	18085051	-	0.646	2.6724e-06	0.00250535	Yes	No
RIF1_chr2:151503033-151503185	ES	30752	ENSG00000080345.17	RIF1	chr2	151482998	151506575	+	0.684	6.07391e-07	0.000840993	Yes	No
PCBP1-AS1_chr2:70077300-70077381	ES	29270	ENSG00000179818.13	PCBP1-AS1	chr2	70055416	70083887	-	0.722	2.10861e-07	0.000396941	Yes	No
AL591806.3_chr1:161022749-161022827	ES	97273	ENSG00000270149.5	AL591806.3	chr1	161020809	161039144	-	0.744	8.47716e-11	6.3578e-07	Yes	No
MDM2_chr12:68824362-68824430	ES	91585	ENSG00000135679.22	MDM2	chr12	68813353	68829131	+	0.781	0.000268529	0.0463985	Yes	No
LUC7L_chr16:208600-208664	ES	103094	ENSG00000007392.16	LUC7L	chr16	207877	220947	-	0.048	3.45768e-06	0.00299219	No	No
DOCK8_chr9:284374-284567	ES	78939	ENSG00000107099.15	DOCK8	chr9	276793	286836	+	0.954	1.0848e-12	1.91128e-08	No	No
SH3YL1_chr2:263210-263368	ES	40795	ENSG00000035115.21	SH3YL1	chr2	262430	264265	-	0.237	5.24211e-05	0.0184949	No	No
SH3YL1_chr2:256206-256690	ES	40781	ENSG00000035115.21	SH3YL1	chr2	252804	264265	-	0.026	3.08001e-05	0.0131373	No	No
PSMD13_chr11:244040-244469	RI	1475	ENSG00000185627.17	PSMD13	chr11	243840	244669	+	0.01	0.000213897	0.0119336	No	No
AL732372.2_chr1:502464-502661	ES	21390	ENSG00000237094.12	AL732372.2	chr1	501403	505303	-	0.312	6.98042e-06	0.00476373	No	No
AL732372.2_chr1:502861-502955	ES	21391	ENSG00000237094.12	AL732372.2	chr1	501387	505303	-	0.287	3.05519e-05	0.0130935	No	No
NME4_chr16:398207-399123	RI	5259	ENSG00000103202.12	NME4	chr16	398007	399323	+	0.094	0.0001507	0.00982561	No	No
NME4_chr16:398207-399123	RI	5258	ENSG00000103202.12	NME4	chr16	398007	399323	+	0.146	0.000379768	0.0173326	No	No
KANK1_chr9:732377-734835	RI	983	ENSG00000107104.18	KANK1	chr9	732177	735035	+	0.047	0.00103191	0.035679	No	No
KANK1_chr9:549106-549721	ES	17469	ENSG00000107104.18	KANK1	chr9	540307	677209	+	-0.444	4.16428e-05	0.0162948	No	No
PIGQ_chr16:581198-581341	ES	90314	ENSG00000007541.16	PIGQ	chr16	580657	582509	+	0.098	0.000113447	0.0284404	No	No
METTL26_chr16:635280-635340	ES	38546	ENSG00000130731.15	METTL26	chr16	634688	635974	-	0.023	0.000170026	0.0355038	No	No
MCRIP2_chr16:647416-647884	RI	4644	ENSG00000172366.19	MCRIP2	chr16	647216	648084	+	0.031	6.77895e-05	0.00542792	No	No
MCRIP2_chr16:642119-642249	ES	81570	ENSG00000172366.19	MCRIP2	chr16	641612	647744	+	0.078	0.000123605	0.029824	No	No
HAGHL_chr16:727105-727175;chr16:727105-727140	A5SS	980	ENSG00000103253.17	HAGHL	chr16	726905	727749	+	0.209	0.000427344	0.0485937	No	No
CHTF18_chr16:788927-789125;chr16:788930-789125	A3SS	8910	ENSG00000127586.16	CHTF18	chr16	788730	788956	+	0.528	7.66415e-06	0.00312738	No	No
GAK_chr4:850935-851974	RI	2468	ENSG00000178950.16	GAK	chr4	850735	852174	-	0.018	0.000114038	0.00839468	No	No
GAK_chr4:868538-868685	ES	45548	ENSG00000178950.16	GAK	chr4	866755	871104	-	0.025	0.000189019	0.0378033	No	No
INTS11_chr1:1323180-1323287	ES	98560	ENSG00000127054.20	INTS11	chr1	1315319	1324825	-	0.263	0.000298982	0.0497188	No	No
CLPTM1L_chr5:1324762-1325816	RI	5829	ENSG00000049656.13	CLPTM1L	chr5	1324562	1326016	-	0.006	0.000819033	0.0301457	No	No
CCNL2_chr1:1390765-1392803;chr1:1390765-1390865	A3SS	8742	ENSG00000221978.11	CCNL2	chr1	1390565	1393660	-	0.088	9.14996e-05	0.0168904	No	No
IFITM10_chr11:1749014-1749126	ES	6456	ENSG00000244242.1	IFITM10	chr11	1747466	1750780	-	0.267	0.000101642	0.0269843	No	No
NUBP2_chr16:1786536-1786955	RI	820	ENSG00000095906.16	NUBP2	chr16	1786336	1787155	+	-0.219	0.000132418	0.00910036	No	No
NUBP2_chr16:1786737-1786955	ES	14436	ENSG00000095906.16	NUBP2	chr16	1786336	1787940	+	0.067	5.36928e-05	0.0185146	No	No
NUBP2_chr16:1786756-1786955	ES	14437	ENSG00000095906.16	NUBP2	chr16	1786336	1787977	+	0.053	5.03384e-05	0.0180739	No	No
NUBP2_chr16:1786536-1787831	RI	822	ENSG00000095906.16	NUBP2	chr16	1786336	1788031	+	0.139	2.35368e-05	0.00241752	No	No
NUBP2_chr16:1786536-1786955;chr16:1786536-1786655	A5SS	877	ENSG00000095906.16	NUBP2	chr16	1786336	1788031	+	0.076	6.98542e-05	0.0181679	No	No
NSD2_chr4:1952751-1953524;chr4:1953323-1953524	A3SS	2088	ENSG00000109685.17	NSD2	chr4	1952431	1953123	+	0.043	6.24721e-06	0.00269081	No	No
NSD2_chr4:1893729-1893909	ES	21849	ENSG00000109685.17	NSD2	chr4	1871233	1899595	+	0.245	0.000193943	0.0383448	No	No
TMEM52_chr1:1918892-1919088	RI	1085	ENSG00000178821.12	TMEM52	chr1	1918692	1919288	-	-0.312	0.000438027	0.0194093	No	No
SYNGR3_chr16:1990498-1990672	ES	87840	ENSG00000127561.14	SYNGR3	chr16	1989956	1992911	+	-0.188	0.000236571	0.043719	No	No
GMDS-AS1_chr6:2329282-2329404	ES	92212	ENSG00000250903.8	GMDS-AS1	chr6	2269497	2397826	+	-0.601	1.7263e-06	0.00187187	No	No
GMDS-AS1_chr6:2271815-2273417	ES	92208	ENSG00000250903.8	GMDS-AS1	chr6	2269497	2397826	+	-0.397	1.99153e-06	0.00199151	No	No
SH3BP2_chr4:2829492-2830147	ES	64233	ENSG00000087266.15	SH3BP2	chr4	2827405	2831879	+	0.05	7.09635e-06	0.00480199	No	No
SH3BP2_chr4:2809778-2809829	ES	64224	ENSG00000087266.15	SH3BP2	chr4	2798868	2820953	+	0.343	0.000274389	0.0472133	No	No
ARSH_chrX:3029246-3029368	ES	28229	ENSG00000205667.2	ARSH	chrX	3027112	3033771	+	0.346	0.00012274	0.0297622	No	No
IL32_chr16:3067376-3067613	RI	392	ENSG00000008517.16	IL32	chr16	3067176	3067813	+	0.172	7.14882e-06	0.00116526	No	No
EIPR1_chr2:3274338-3274419	ES	23669	ENSG00000032389.12	EIPR1	chr2	3261514	3338349	-	0.383	2.59227e-05	0.0119642	No	No
RFX3_chr9:3488775-3488895;chr9:3488775-3488892	A3SS	2839	ENSG00000080298.15	RFX3	chr9	3488575	3490545	-	0.252	3.08354e-05	0.00837541	No	No
RGS12_chr4:3428557-3428711	ES	76161	ENSG00000159788.18	RGS12	chr4	3427889	3431155	+	0.165	8.20174e-05	0.023583	No	No
ZSCAN32_chr16:3390009-3390183	ES	10218	ENSG00000140987.19	ZSCAN32	chr16	3383883	3394014	-	0.088	0.000247912	0.0448588	No	No
ZSCAN32_chr16:3390422-3390517	ES	10221	ENSG00000140987.19	ZSCAN32	chr16	3383500	3394014	-	0.098	0.000242055	0.0442779	No	No
TRPV3_chr17:3524197-3524363;chr17:3524197-3524304	A3SS	1210	ENSG00000167723.14	TRPV3	chr17	3523997	3527127	-	-0.633	0.00040922	0.0469625	No	No
MATK_chr19:3782817-3782937	ES	72481	ENSG00000007264.14	MATK	chr19	3781406	3783497	-	-0.146	2.05933e-05	0.0103207	No	No
PGAP2_chr11:3822908-3822993	ES	55317	ENSG00000148985.19	PGAP2	chr11	3808398	3824335	+	0.551	8.35562e-05	0.0237947	No	No
PGAP2_chr11:3822908-3822993	ES	55314	ENSG00000148985.19	PGAP2	chr11	3808093	3824335	+	0.955	1.48437e-13	3.33979e-09	No	No
PGAP2_chr11:3823612-3823740	ES	55322	ENSG00000148985.19	PGAP2	chr11	3808093	3824335	+	0.667	7.11704e-11	5.82297e-07	No	No
PGAP2_chr11:3811249-3811424	ES	55302	ENSG00000148985.19	PGAP2	chr11	3808089	3824335	+	0.108	1.81612e-06	0.00192293	No	No
PGAP2_chr11:3822908-3822993	ES	55315	ENSG00000148985.19	PGAP2	chr11	3808093	3824543	+	0.714	0.000192583	0.0382611	No	No
DFFB_chr1:3865642-3866000;chr1:3865811-3866000	A3SS	6542	ENSG00000169598.15	DFFB	chr1	3859044	3865611	+	-0.16	0.000183164	0.0284013	No	No
C1orf174_chr1:3890568-3892996	RI	1456	ENSG00000198912.10	C1orf174	chr1	3890368	3893196	-	0.025	3.70299e-07	0.00011267	No	No
C1orf174_chr1:3895294-3896183	ES	26786	ENSG00000198912.10	C1orf174	chr1	3892682	3900447	-	0.02	1.16761e-05	0.00677958	No	No
ITPR1_chr3:4777263-4777374	ES	70804	ENSG00000150995.18	ITPR1	chr3	4775041	4779845	+	-0.115	1.59223e-05	0.0086325	No	No
ROGDI_chr16:4801049-4801321;chr16:4801266-4801321	A5SS	987	ENSG00000067836.12	ROGDI	chr16	4800778	4801066	-	0.028	0.000159559	0.0314025	No	No
TMEM230_chr20:5111499-5111605	ES	105363	ENSG00000089063.14	TMEM230	chr20	5110856	5113242	-	-0.656	0.000143496	0.0326508	No	No
RPAIN_chr17:5425970-5428211	RI	5877	ENSG00000129197.14	RPAIN	chr17	5425770	5428411	+	0.024	0.000923422	0.0326705	No	No
HSD11B1L_chr19:5684818-5685119	RI	5741	ENSG00000167733.13	HSD11B1L	chr19	5684618	5685319	+	-0.365	9.04732e-06	0.00129037	No	No
DUS3L_chr19:5786748-5787171	RI	4360	ENSG00000141994.15	DUS3L	chr19	5786548	5787371	-	-0.332	0.000586455	0.023074	No	No
RANBP3_chr19:5974349-5974431	ES	85808	ENSG00000031823.14	RANBP3	chr19	5951192	5978288	-	0.655	6.56523e-06	0.00461613	No	No
RFX2_chr19:6026162-6026237	ES	67289	ENSG00000087903.12	RFX2	chr19	6015889	6040441	-	0.275	1.47019e-05	0.00806802	No	No
DNAJC11_chr1:6638082-6638364;chr1:6638294-6638364	A5SS	6614	ENSG00000007923.15	DNAJC11	chr1	6637704	6638094	-	0.014	0.000366256	0.0448894	No	No
DNAJC11_chr1:6637446-6638364	RI	5967	ENSG00000007923.15	DNAJC11	chr1	6637246	6638564	-	0.009	0.00027081	0.0138874	No	No
DNAJC11_chr1:6637446-6638364	RI	5966	ENSG00000007923.15	DNAJC11	chr1	6637246	6638564	-	-0.251	0.000765053	0.0290975	No	No
CAMTA1_chr1:6886239-6886346	ES	45388	ENSG00000171735.18	CAMTA1	chr1	6873855	6888042	+	0.263	4.50758e-05	0.0169032	No	No
C1S_chr12:7061751-7061917;chr12:7061838-7061917	A3SS	5140	ENSG00000182326.14	C1S	chr12	7061077	7061638	+	0.455	1.24379e-05	0.00459194	No	No
LINC02447_chr4:7097322-7097379	ES	25879	ENSG00000245468.3	LINC02447	chr4	7094370	7103529	-	0.639	2.69318e-07	0.00047218	No	No
PPFIBP2_chr11:7653023-7653756	RI	1843	ENSG00000166387.11	PPFIBP2	chr11	7652823	7653956	+	-0.092	0.000863579	0.0310696	No	No
MPDU1_chr17:7586691-7587271	RI	3431	ENSG00000129255.15	MPDU1	chr17	7586491	7587471	+	0.091	0.000328765	0.0163096	No	No
CTC1_chr17:8229890-8230468	RI	938	ENSG00000178971.13	CTC1	chr17	8229690	8230668	-	0.089	0.00020478	0.0118306	No	No
SCUBE2_chr11:9052745-9052832	ES	27894	ENSG00000175356.12	SCUBE2	chr11	9050405	9053959	-	0.188	1.15742e-11	1.30208e-07	No	No
SCUBE2_chr11:9053098-9053215	ES	27896	ENSG00000175356.12	SCUBE2	chr11	9050405	9053959	-	0.187	1.65203e-11	1.65202e-07	No	No
DENND5A_chr11:9170626-9170777	ES	86949	ENSG00000184014.7	DENND5A	chr11	9169655	9178566	-	-0.08	5.30194e-05	0.0184949	No	No
ZNF317_chr19:9157979-9158075	ES	70795	ENSG00000130803.14	ZNF317	chr19	9156411	9159108	+	0.104	0.000100096	0.0268605	No	No
CR381653.1_chr21:9325630-9325823	ES	42620	ENSG00000278932.3	CR381653.1	chr21	9324812	9327498	+	0.667	4.40132e-05	0.0167743	No	No
ZNF266_chr19:9433667-9433786	ES	23325	ENSG00000174652.17	ZNF266	chr19	9419864	9434435	-	-0.284	1.05291e-05	0.00640275	No	No
EMC3-AS1_chr3:9988371-9988477	ES	92783	ENSG00000180385.8	EMC3-AS1	chr3	9987703	9988948	+	0.488	0.000147074	0.0330488	No	No
CLEC7A_chr12:10123244-10123363	ES	37433	ENSG00000172243.17	CLEC7A	chr12	10116576	10125373	-	0.167	0.000171647	0.0355945	No	No
BAGE2_chr21:10500806-10501019	ES	3396	ENSG00000187172.15	BAGE2	chr21	10499274	10514450	+	0.228	6.76082e-05	0.0212751	No	No
SLC44A2_chr19:10634755-10635073	RI	3782	ENSG00000129353.14	SLC44A2	chr19	10634555	10635273	+	0.033	8.01226e-06	0.00124017	No	No
SLC44A2_chr19:10635162-10635515	RI	3783	ENSG00000129353.14	SLC44A2	chr19	10634962	10635715	+	0.037	8.03512e-10	5.2389e-07	No	No
C6orf52_chr6:10687479-10687561	ES	82441	ENSG00000137434.11	C6orf52	chr6	10686765	10694733	-	0.189	6.55497e-05	0.0211154	No	No
DNM2_chr19:10808568-10808580	ES	95011	ENSG00000079805.16	DNM2	chr19	10805715	10812577	+	-0.091	2.26413e-10	1.13205e-06	No	No
CARM1_chr19:10921374-10921443	ES	103597	ENSG00000142453.11	CARM1	chr19	10920849	10922100	+	0.05	0.00014214	0.0326508	No	No
CARM1_chr19:10908549-10908747	ES	103590	ENSG00000142453.11	CARM1	chr19	10907838	10909407	+	0.013	5.94538e-07	0.00083606	No	No
ZNF627_chr19:11564060-11564184;chr19:11564444-11564492	MXE	12082	ENSG00000198551.9	ZNF627	chr19	11559816	11564244	+	0.455	198	122	No	No
CEP192_chr18:13057584-13059312;chr18:13059081-13059312	A3SS	133	ENSG00000101639.18	CEP192	chr18	13056898	13058881	+	0.209	5.72623e-06	0.00269081	No	No
TASP1_chr20:13616856-13617123	ES	58338	ENSG00000089123.15	TASP1	chr20	13600342	13623714	-	0.378	9.50097e-07	0.00115551	No	No
FRMD4A_chr10:13663452-13663509	ES	37782	ENSG00000151474.21	FRMD4A	chr10	13660115	13666525	-	0.119	5.06075e-05	0.0180739	No	No
DDX39A_chr19:14409741-14410334	RI	106	ENSG00000123136.14	DDX39A	chr19	14409541	14410534	-	0.024	0.000371675	0.0173326	No	No
DDX39A_chr19:14416268-14416405	ES	1945	ENSG00000123136.14	DDX39A	chr19	14412812	14419273	-	0.473	3.28894e-07	0.00054815	No	No
GIPC1_chr19:14483488-14483579	ES	66189	ENSG00000123159.15	GIPC1	chr19	14480392	14491943	-	0.041	0.000148454	0.0331532	No	No
ZNF287_chr17:16568042-16568117	ES	88643	ENSG00000141040.14	ZNF287	chr17	16567359	16569398	-	-0.092	0.00019886	0.0389069	No	No
SNX5_chr20:17961139-17961326	ES	26685	ENSG00000089006.16	SNX5	chr20	17956732	17968994	-	-0.013	0.000176387	0.036161	No	No
SSBP4_chr19:18425908-18426083	ES	66704	ENSG00000130511.15	SSBP4	chr19	18419423	18427623	+	0.021	0.000299454	0.0497188	No	No
KXD1_chr19:18560099-18560550	ES	14263	ENSG00000105700.10	KXD1	chr19	18557697	18562357	+	0.035	6.91247e-05	0.0213878	No	No
ZDHHC13_chr11:19166301-19170568;chr11:19170410-19170568	A3SS	1548	ENSG00000177054.13	ZDHHC13	chr11	19165345	19170210	+	0.252	1.76127e-05	0.00583829	No	No
ZDHHC13_chr11:19166301-19170568	RI	951	ENSG00000177054.13	ZDHHC13	chr11	19166101	19170768	+	0.014	0.000179802	0.0105546	No	No
SUGP1_chr19:19303723-19304043;chr19:19303723-19303912	A3SS	5740	ENSG00000105705.15	SUGP1	chr19	19303523	19306276	-	0.312	1.2158e-07	8.56917e-05	No	No
CSGALNACT1_chr8:19732455-19732566	ES	19870	ENSG00000147408.14	CSGALNACT1	chr8	19601570	19757417	-	0.172	0.000156526	0.0341094	No	No
CSGALNACT1_chr8:19732455-19732566	ES	19871	ENSG00000147408.14	CSGALNACT1	chr8	19601570	19758229	-	0.302	0.000264237	0.0463985	No	No
CDH18_chr5:19483300-19483446;chr5:19483300-19483443	A3SS	677	ENSG00000145526.11	CDH18	chr5	19483100	19503309	-	0.323	9.03216e-05	0.0168904	No	No
CDH18_chr5:19483300-19483552;chr5:19483300-19483443	A3SS	678	ENSG00000145526.11	CDH18	chr5	19483100	19503309	-	0.059	0.00046863	0.049771	No	No
CDC45_chr22:19494473-19494602;chr22:19494506-19494602	A3SS	377	ENSG00000093009.9	CDC45	chr22	19494306	19494582	+	0.53	8.29141e-05	0.0160708	No	No
C16orf62_chr16:19569243-19569591;chr16:19569423-19569591	A3SS	1498	ENSG00000103544.14	C16orf62	chr16	19565150	19569223	+	0.037	0.000159632	0.0257839	No	No
GMIP_chr19:19634506-19634703	ES	49260	ENSG00000089639.10	GMIP	chr19	19633602	19635129	-	0.107	0.000110383	0.0280631	No	No
PLA2G2A_chr1:19979579-19979659	ES	104881	ENSG00000188257.10	PLA2G2A	chr1	19978533	19980607	-	0.569	3.16568e-06	0.00279321	No	No
PLA2G2A_chr1:19979579-19979690	ES	104882	ENSG00000188257.10	PLA2G2A	chr1	19978533	19980616	-	0.538	2.01162e-05	0.0101806	No	No
RANBP1_chr22:20126302-20127181	RI	2387	ENSG00000099901.16	RANBP1	chr22	20126102	20127381	+	0.01	1.12848e-06	0.000223929	No	No
PACRGL_chr4:20716106-20716248	ES	67136	ENSG00000163138.18	PACRGL	chr4	20704459	20727789	+	-0.529	0.000234685	0.0434597	No	No
METTL17_chr14:20994793-20995233	RI	600	ENSG00000165792.17	METTL17	chr14	20994593	20995433	+	0.052	1.57815e-06	0.000294911	No	No
RAP1GAP_chr1:21665210-21665317	ES	43483	ENSG00000076864.19	RAP1GAP	chr1	21649560	21669501	-	-0.349	6.78344e-08	0.00016009	No	No
MTAP_chr9:21808806-21809000	ES	72170	ENSG00000099810.18	MTAP	chr9	21802461	21815719	+	0.122	2.98194e-05	0.0128408	No	No
PPM1F_chr22:21924875-21925662	RI	1787	ENSG00000100034.13	PPM1F	chr22	21924675	21925862	-	0.477	7.41761e-10	5.2389e-07	No	No
CDKN2B-AS1_chr9:22061952-22062026	ES	24386	ENSG00000240498.6	CDKN2B-AS1	chr9	22056051	22064218	+	0.724	7.78791e-07	0.000978203	No	No
CDKN2B-AS1_chr9:22063943-22064018	ES	24387	ENSG00000240498.6	CDKN2B-AS1	chr9	22056051	22078090	+	-0.634	1.8476e-06	0.00192996	No	No
HERC2P2_chr15:22534067-22534243	ES	85735	ENSG00000276550.4	HERC2P2	chr15	22516675	22537808	+	0.171	0.00019797	0.0388173	No	No
WHAMMP3_chr15:22674420-22674586	ES	100866	ENSG00000276141.4	WHAMMP3	chr15	22672489	22677134	+	0.446	4.54039e-06	0.00355331	No	No
CDH24_chr14:23051969-23052083	ES	44843	ENSG00000139880.19	CDH24	chr14	23049621	23052809	-	0.23	3.22849e-07	0.00054815	No	No
EARS2_chr16:23553043-23553123	ES	81603	ENSG00000103356.15	EARS2	chr16	23551948	23557377	-	0.444	0.000148067	0.033149	No	No
AP1G2_chr14:23561511-23562415	RI	416	ENSG00000213983.11	AP1G2	chr14	23561311	23562615	-	0.049	0.00046037	0.019822	No	No
AP1G2_chr14:23562503-23563638	RI	418	ENSG00000213983.11	AP1G2	chr14	23562303	23563838	-	0.053	3.49746e-05	0.0033255	No	No
FAM221A_chr7:23692182-23694913;chr7:23698191-23698299	MXE	17251	ENSG00000188732.10	FAM221A	chr7	23691796	23697991	+	0.09	2805	182	No	No
FAM221A_chr7:23692182-23694913	ES	85009	ENSG00000188732.10	FAM221A	chr7	23691189	23698499	+	0.188	6.93733e-08	0.00016009	No	No
FAM221A_chr7:23692182-23694913	ES	85010	ENSG00000188732.10	FAM221A	chr7	23691189	23701068	+	0.163	4.92791e-07	0.000727061	No	No
PSME1_chr14:24138344-24138403;chr14:24138344-24138399	A5SS	1807	ENSG00000092010.14	PSME1	chr14	24138144	24139159	+	-0.594	0.000353901	0.0435522	No	No
NEDD8-MDP1_chr14:24231651-24231867	ES	23488	ENSG00000255526.6	NEDD8-MDP1	chr14	24217932	24232485	-	0.152	0.000266526	0.0463985	No	No
TINF2_chr14:24239642-24240155	RI	1559	ENSG00000092330.15	TINF2	chr14	24239442	24240355	-	0.031	0.000479267	0.0202388	No	No
TINF2_chr14:24241889-24241994	ES	28406	ENSG00000092330.15	TINF2	chr14	24241474	24242488	-	0.021	0.000111531	0.0281481	No	No
TINF2_chr14:24241889-24241921	ES	28404	ENSG00000092330.15	TINF2	chr14	24241529	24242835	-	0.059	4.88167e-06	0.00375509	No	No
ARHGAP17_chr16:24939363-24939597	ES	22642	ENSG00000140750.16	ARHGAP17	chr16	24935269	24942343	-	0.16	0.000218058	0.0414029	No	No
DNAJC27_chr2:24971415-24971616;chr2:24971555-24971616	A5SS	892	ENSG00000115137.11	DNAJC27	chr2	24967493	24971355	-	0.322	0.000185201	0.0326784	No	No
ASXL2_chr2:25806228-25806340;chr2:25806228-25806337	A3SS	3528	ENSG00000143970.16	ASXL2	chr2	25806028	25845763	-	0.299	0.000367532	0.0438613	No	No
SS18_chr18:26082362-26082528	ES	36518	ENSG00000141380.13	SS18	chr18	26077875	26084375	-	-0.274	0.000302149	0.0498306	No	No
TFIP11_chr22:26511118-26511317;chr22:26511118-26511153	A3SS	3640	ENSG00000100109.16	TFIP11	chr22	26510918	26512375	-	0.283	4.53001e-06	0.00234141	No	No
TFIP11_chr22:26511118-26511195;chr22:26511118-26511153	A3SS	3639	ENSG00000100109.16	TFIP11	chr22	26510918	26512375	-	0.172	5.42386e-05	0.012368	No	No
MIATNB_chr22:26738061-26738240	ES	63742	ENSG00000244625.5	MIATNB	chr22	26726443	26774417	+	0.468	9.22161e-05	0.0255386	No	No
ABI1_chr10:26755654-26755741	ES	6121	ENSG00000136754.17	ABI1	chr10	26751397	26759435	-	0.104	3.8352e-06	0.00325144	No	No
ABI1_chr10:26755654-26755741	ES	6122	ENSG00000136754.17	ABI1	chr10	26751397	26765518	-	-0.037	174	165	No	No
ADAMTS1_chr21:26838438-26839762	RI	1232	ENSG00000154734.14	ADAMTS1	chr21	26838238	26839962	-	-0.945	2.21934e-13	2.53226e-10	No	No
NSMCE1_chr16:27241352-27241889	RI	2943	ENSG00000169189.16	NSMCE1	chr16	27241152	27242089	-	0.286	0.000252841	0.0131133	No	No
WDTC1_chr1:27303620-27305193;chr1:27305000-27305193	A3SS	7886	ENSG00000142784.15	WDTC1	chr1	27301661	27304800	+	0.119	1.88259e-05	0.00583829	No	No
MTIF3_chr13:27449851-27449918	ES	101892	ENSG00000122033.14	MTIF3	chr13	27444887	27450764	-	-0.222	9.94016e-05	0.0268605	No	No
POLR1D_chr13:27650041-27650241	ES	5204	ENSG00000186184.16	POLR1D	chr13	27648178	27667610	+	0.056	2.4565e-05	0.0116739	No	No
CLN3_chr16:28491713-28492042	RI	5814	ENSG00000188603.18	CLN3	chr16	28491513	28492242	-	-0.07	7.3072e-05	0.00565255	No	No
SNHG12_chr1:28579532-28579981	RI	615	ENSG00000197989.13	SNHG12	chr1	28579332	28580181	-	-0.172	0.000528199	0.0211465	No	No
RAB34_chr17:28717212-28717425;chr17:28717212-28717291	A3SS	1017	ENSG00000109113.19	RAB34	chr17	28717012	28718629	-	0.579	3.13281e-05	0.00837541	No	No
WHAMMP2_chr15:28745596-28745755	ES	53486	ENSG00000248334.6	WHAMMP2	chr15	28744548	28746349	+	-0.33	7.42609e-05	0.0223512	No	No
SPNS1_chr16:28981900-28982056	ES	23755	ENSG00000169682.17	SPNS1	chr16	28981254	28982745	+	0.097	5.0089e-06	0.00382031	No	No
EWSR1_chr22:29288605-29291599	RI	5940	ENSG00000182944.17	EWSR1	chr22	29288405	29291799	+	0.059	1.34704e-05	0.0016616	No	No
EWSR1_chr22:29288605-29291599	RI	5939	ENSG00000182944.17	EWSR1	chr22	29288405	29291799	+	0.051	0.0002104	0.0119336	No	No
NF2_chr22:29683019-29683064	ES	34744	ENSG00000186575.17	NF2	chr22	29681238	29695006	+	-0.106	0.000212058	0.0406986	No	No
NF2_chr22:29683019-29683079	ES	34745	ENSG00000186575.17	NF2	chr22	29681238	29695011	+	-0.176	9.23476e-05	0.0255386	No	No
CCNE1_chr19:29812531-29812578	ES	12253	ENSG00000105173.13	CCNE1	chr19	29811697	29812976	+	0.097	0.0001182	0.0290868	No	No
C6orf136_chr6:30652647-30653109	RI	3389	ENSG00000204564.11	C6orf136	chr6	30652447	30653309	+	0.053	0.000864557	0.0310696	No	No
PHKG2_chr16:30751105-30751603	RI	427	ENSG00000156873.15	PHKG2	chr16	30750905	30751803	+	0.076	1.96577e-05	0.00221025	No	No
PHKG2_chr16:30751105-30751281;chr16:30751105-30751217	A5SS	462	ENSG00000156873.15	PHKG2	chr16	30750905	30751803	+	0.026	0.000172311	0.0325948	No	No
PSORS1C1_chr6:31138655-31138779	ES	21731	ENSG00000204540.10	PSORS1C1	chr6	31114630	31140237	+	0.416	0.000162299	0.0346131	No	No
DNAJC24_chr11:31396282-31396394	ES	7179	ENSG00000170946.14	DNAJC24	chr11	31370515	31408530	+	-0.606	3.11457e-06	0.00277533	No	No
IMMP1L_chr11:31456259-31456386	ES	22822	ENSG00000148950.9	IMMP1L	chr11	31433259	31460914	-	0.12	1.14778e-05	0.00676531	No	No
CLUHP3_chr16:31705671-31705792	ES	4734	ENSG00000131797.12	CLUHP3	chr16	31705148	31706234	+	0.079	2.47749e-05	0.0116739	No	No
HUNK_chr21:31990128-31990176	ES	47787	ENSG00000142149.8	HUNK	chr21	31983325	31996127	+	-0.096	0.00025595	0.0457296	No	No
ZNF267_chr16:31890206-31890250	ES	27728	ENSG00000185947.14	ZNF267	chr16	31884960	31914758	+	-0.081	6.40582e-05	0.0208883	No	No
CCDC7_chr10:32694878-32694992	ES	9457	ENSG00000216937.13	CCDC7	chr10	32685769	32711930	+	0.388	0.000168593	0.0353811	No	No
LTBP1_chr2:33342837-33342963	ES	10923	ENSG00000049323.15	LTBP1	chr2	33314943	33347609	+	0.072	0.000129043	0.0308057	No	No
STARD13-AS_chr13:33272605-33272894;chr13:33275686-33275850	MXE	9671	ENSG00000236581.8	STARD13-AS	chr13	33271782	33275486	+	0.333	363	238	No	No
GART_chr21:33539170-33539356;chr21:33539170-33539323	A3SS	4618	ENSG00000159131.16	GART	chr21	33538970	33543042	-	0.074	0.000344673	0.0431009	No	No
ALG10_chr12:34022472-34024159	RI	2654	ENSG00000139133.6	ALG10	chr12	34022272	34024359	+	0.27	3.05123e-05	0.00296294	No	No
MRPS6_chr21:34103496-34103519	ES	59632	ENSG00000243927.5	MRPS6	chr21	34102634	34125680	+	0.226	0.000103205	0.0273187	No	No
BAZ1A_chr14:34786125-34786221	ES	51915	ENSG00000198604.10	BAZ1A	chr14	34785576	34793121	-	-0.096	8.17364e-05	0.0235776	No	No
NBEA_chr13:35168986-35168995	ES	18860	ENSG00000172915.18	NBEA	chr13	35164155	35171652	+	-0.118	2.11929e-07	0.000396941	No	No
DMKN_chr19:35500377-35500419	ES	27999	ENSG00000161249.20	DMKN	chr19	35499728	35500780	-	0.171	0.000213812	0.0408842	No	No
MB_chr22:35617162-35617265	ES	58288	ENSG00000198125.12	MB	chr22	35610683	35623554	-	0.067	1.16588e-05	0.00677958	No	No
SPEF2_chr5:35697689-35700752	RI	32	ENSG00000152582.13	SPEF2	chr5	35697489	35700952	+	-0.602	0.000233932	0.0125607	No	No
UPK1A_chr19:35666808-35666896	ES	19782	ENSG00000105668.7	UPK1A	chr19	35666315	35668854	+	0.164	1.02756e-06	0.00118563	No	No
LIN37_chr19:35752433-35752999	RI	1555	ENSG00000267796.7	LIN37	chr19	35752233	35753199	+	0.145	0.000883899	0.0315165	No	No
ALKBH6_chr19:36013020-36013422	RI	2538	ENSG00000239382.10	ALKBH6	chr19	36012820	36013622	-	0.228	7.12934e-05	0.00561005	No	No
ELP2_chr18:36146249-36146381	ES	92059	ENSG00000134759.13	ELP2	chr18	36145747	36155199	+	0.027	1.91752e-06	0.00196044	No	No
AC243829.1_chr17:36187813-36188027	ES	75401	ENSG00000274767.1	AC243829.1	chr17	36183034	36189082	+	0.238	6.20517e-05	0.0205249	No	No
CLTA_chr9:36210624-36210660	ES	89612	ENSG00000122705.16	CLTA	chr9	36209066	36211984	+	-0.381	0.000106747	0.0276862	No	No
MELK_chr9:36657240-36657363	ES	93060	ENSG00000165304.7	MELK	chr9	36651545	36665781	+	0.125	0.000101143	0.0269313	No	No
SRSF3_chr6:36598848-36598983;chr6:36599820-36600276	MXE	8987	ENSG00000112081.16	SRSF3	chr6	36597168	36599620	+	-0.026	209	530	No	No
SRSF3_chr6:36599820-36600276	ES	44230	ENSG00000112081.16	SRSF3	chr6	36598648	36601390	+	0.031	1.29118e-07	0.000270245	No	No
ZNF383_chr19:37219598-37219749	ES	23106	ENSG00000188283.11	ZNF383	chr19	37217725	37230662	+	0.333	5.17891e-05	0.0183503	No	No
DSCR3_chr21:37223419-37227806	RI	3561	ENSG00000157538.13	DSCR3	chr21	37223219	37228006	-	0.009	0.000420983	0.0188369	No	No
DSCR3_chr21:37231492-37231975	ES	64300	ENSG00000157538.13	DSCR3	chr21	37228022	37232845	-	0.012	0.000160413	0.0346131	No	No
ZNF527_chr19:37379119-37379246;chr19:37379119-37379236	A5SS	5509	ENSG00000189164.14	ZNF527	chr19	37378919	37380572	+	0.239	8.59558e-05	0.0191233	No	No
MEAF6_chr1:37496546-37496604	ES	60567	ENSG00000163875.15	MEAF6	chr1	37495673	37502196	-	0.035	0.000291363	0.0491977	No	No
YIF1B_chr19:38309223-38309643	RI	2316	ENSG00000167645.16	YIF1B	chr19	38309023	38309843	-	-0.019	0.00156194	0.0491636	No	No
EXOG_chr3:38499680-38499747;chr3:38500089-38500164	MXE	5369	ENSG00000157036.12	EXOG	chr3	38497978	38499889	+	-0.191	141	149	No	No
EXOG_chr3:38498766-38498836;chr3:38499680-38499747	MXE	5365	ENSG00000157036.12	EXOG	chr3	38497978	38499480	+	0.542	144	141	No	No
EXOG_chr3:38500089-38500164	ES	26447	ENSG00000157036.12	EXOG	chr3	38499480	38501694	+	0.287	7.82571e-07	0.000978203	No	No
EXOG_chr3:38499680-38499747	ES	26438	ENSG00000157036.12	EXOG	chr3	38497428	38501694	+	-0.1	3.43499e-06	0.00299219	No	No
EXOG_chr3:38519261-38519377	ES	26451	ENSG00000157036.12	EXOG	chr3	38506653	38523416	+	0.535	7.54222e-05	0.0224766	No	No
SUN2_chr22:38740266-38741050	RI	5898	ENSG00000100242.15	SUN2	chr22	38740066	38741250	-	0.12	0.00100238	0.0349227	No	No
LINC00639_chr14:38760181-38760248	ES	4599	ENSG00000259070.5	LINC00639	chr14	38749157	38762374	-	-0.272	6.81776e-05	0.0213053	No	No
HMGN1_chr21:39345829-39347292	RI	1721	ENSG00000205581.10	HMGN1	chr21	39345629	39347492	-	0.078	3.90845e-05	0.00356763	No	No
AC007388.1_chr2:39557981-39558046	ES	48236	ENSG00000231312.6	AC007388.1	chr2	39518382	39588767	+	-0.337	9.64656e-06	0.00594644	No	No
PLCB2_chr15:40290576-40290837	RI	3273	ENSG00000137841.11	PLCB2	chr15	40290376	40291037	-	0.333	0.000159943	0.0101386	No	No
PLCB2_chr15:40290024-40290082	ES	59684	ENSG00000137841.11	PLCB2	chr15	40288865	40290872	-	-0.333	2.64681e-05	0.0120545	No	No
C15orf52_chr15:40335783-40335826;chr15:40336573-40336664	MXE	15880	ENSG00000188549.12	C15orf52	chr15	40335900	40336373	-	0.461	165	117	No	No
KNSTRN_chr15:40384456-40384519	ES	76226	ENSG00000128944.13	KNSTRN	chr15	40383027	40386694	+	0.625	1.05391e-10	6.77508e-07	No	No
SLC25A15_chr13:40807293-40807463	ES	18781	ENSG00000102743.14	SLC25A15	chr13	40804917	40808670	+	0.035	0.000199617	0.0389704	No	No
APBB2_chr4:40935076-40935139	ES	19616	ENSG00000163697.16	APBB2	chr4	40934413	40945270	-	-0.125	7.08263e-11	5.82297e-07	No	No
APBB2_chr4:40830462-40830583;chr4:40830462-40830577	A3SS	1877	ENSG00000163697.16	APBB2	chr4	40830262	40857355	-	0.096	6.42446e-05	0.0138358	No	No
SPINT1-AS1_chr15:40838542-40838686	ES	102341	ENSG00000261183.5	SPINT1-AS1	chr15	40835792	40844484	-	-0.187	3.95884e-08	0.000107967	No	No
MTRF1_chr13:41262047-41262331;chr13:41262214-41262331	A5SS	3492	ENSG00000120662.15	MTRF1	chr13	41261115	41262014	-	0.601	1.92291e-05	0.00702822	No	No
MTRF1_chr13:41261690-41261825	ES	55824	ENSG00000120662.15	MTRF1	chr13	41260292	41262531	-	0.297	7.21187e-06	0.00484374	No	No
TMPRSS2_chr21:41498118-41498189	ES	100027	ENSG00000184012.11	TMPRSS2	chr21	41489306	41508292	-	-0.151	0.000142703	0.0326508	No	No
HIVEP3_chr1:41869546-41869630	ES	92463	ENSG00000127124.14	HIVEP3	chr1	41865347	41918907	-	-0.539	2.61608e-06	0.00250473	No	No
MAPKBP1_chr15:41815258-41815799;chr15:41815623-41815799	A3SS	5484	ENSG00000137802.13	MAPKBP1	chr15	41814939	41815423	+	0.217	3.78099e-05	0.00945613	No	No
MAPKBP1_chr15:41815258-41815405	ES	56585	ENSG00000137802.13	MAPKBP1	chr15	41814349	41815999	+	0.109	7.37683e-05	0.0222788	No	No
PRDM15_chr21:41810752-41810836	ES	81222	ENSG00000141956.13	PRDM15	chr21	41804333	41816036	-	0.129	4.329e-05	0.0167743	No	No
PLA2G4B_chr15:41847336-41847523	ES	87895	ENSG00000243708.10	PLA2G4B	chr15	41846468	41848340	+	0.089	0.000135404	0.0316525	No	No
AC010616.1_chr19:41912852-41912932	ES	39899	ENSG00000268041.2	AC010616.1	chr19	41909662	41928716	-	0.505	1.75905e-05	0.00920423	No	No
KAT2A_chr17:42119053-42119436;chr17:42119244-42119436	A5SS	1057	ENSG00000108773.10	KAT2A	chr17	42118603	42119044	-	0.108	4.34549e-05	0.0130799	No	No
VPS39_chr15:42192065-42192098	ES	60828	ENSG00000166887.15	VPS39	chr15	42191295	42200161	-	-0.164	9.82312e-11	6.77508e-07	No	No
MRPS10_chr6:42214119-42214192	ES	55346	ENSG00000048544.5	MRPS10	chr6	42211580	42214544	-	-0.1	7.40288e-08	0.000166563	No	No
CIC_chr19:42292299-42292466	ES	43463	ENSG00000079432.7	CIC	chr19	42291885	42293059	+	0.038	0.000116078	0.0288589	No	No
OGFRP1_chr22:42274655-42274821	ES	49612	ENSG00000182057.4	OGFRP1	chr22	42269567	42275233	+	0.635	7.3184e-06	0.00487888	No	No
SERHL2_chr22:42555663-42556083;chr22:42556063-42556083	A3SS	6344	ENSG00000183569.17	SERHL2	chr22	42555545	42555863	+	0.866	0	0	No	No
SERHL2_chr22:42571120-42571901;chr22:42571120-42571203	A5SS	4101	ENSG00000183569.17	SERHL2	chr22	42570920	42572729	+	0.064	1.46895e-10	2.50555e-07	No	No
PDE9A_chr21:42697414-42697490	ES	59709	ENSG00000160191.17	PDE9A	chr21	42687716	42699211	+	-0.579	6.19813e-05	0.0205249	No	No
TUBGCP4_chr15:43401715-43403799	RI	1062	ENSG00000137822.12	TUBGCP4	chr15	43401515	43403999	+	0.045	7.84014e-05	0.00596373	No	No
ABCC10_chr6:43437933-43438795	RI	5763	ENSG00000124574.14	ABCC10	chr6	43437733	43438995	+	0.032	0.000244885	0.0128466	No	No
SRSF6_chr20:43459152-43459420	ES	104608	ENSG00000124193.14	SRSF6	chr20	43458160	43460095	+	0.051	0.000204557	0.0396765	No	No
PTPRF_chr1:43602070-43602097	ES	90608	ENSG00000142949.16	PTPRF	chr1	43598519	43603733	+	-0.161	5.85729e-08	0.000146431	No	No
EFCAB6_chr22:43755765-43755832	ES	93625	ENSG00000186976.14	EFCAB6	chr22	43735656	43782525	-	0.376	1.19922e-05	0.00691852	No	No
COA1_chr7:43656032-43656153;chr7:43665657-43665722	MXE	20891	ENSG00000106603.18	COA1	chr7	43650912	43665457	-	-0.165	139	195	No	No
COA1_chr7:43665657-43665722	ES	103371	ENSG00000106603.18	COA1	chr7	43648399	43729705	-	-0.078	4.83672e-05	0.0176951	No	No
CATSPER2P1_chr15:43745021-43745170;chr15:43745021-43745167	A3SS	9036	ENSG00000205771.6	CATSPER2P1	chr15	43744821	43746502	-	-0.648	2.91157e-06	0.00161239	No	No
CCDC122_chr13:43868693-43868803	ES	3840	ENSG00000151773.12	CCDC122	chr13	43836151	43875127	-	-0.214	0.000106568	0.0276862	No	No
ZNF283_chr19:43827775-43827940	ES	40892	ENSG00000167637.16	ZNF283	chr19	43827173	43828481	+	-0.282	0.000300525	0.0497188	No	No
POLR2J4_chr7:43986600-43986677	ES	61033	ENSG00000214783.9	POLR2J4	chr7	43973009	44013879	-	0.411	4.38592e-05	0.0167743	No	No
ATP6V0B_chr1:43975664-43975848	ES	16022	ENSG00000117410.13	ATP6V0B	chr1	43974759	43976373	+	0.085	2.06417e-05	0.0103207	No	No
ATP6V0B_chr1:43975799-43975848	ES	16024	ENSG00000117410.13	ATP6V0B	chr1	43974447	43976373	+	0.026	1.49841e-05	0.00817308	No	No
C21orf33_chr21:44144820-44145723	RI	3614	ENSG00000160221.16	C21orf33	chr21	44144620	44145923	+	-0.62	3.95487e-09	2.25625e-06	No	No
CAMK2B_chr7:44232821-44232866	ES	5510	ENSG00000058404.19	CAMK2B	chr7	44230805	44234876	-	0.471	1.78467e-06	0.00191212	No	No
RUNDC3A_chr17:44313417-44314824	RI	2982	ENSG00000108309.13	RUNDC3A	chr17	44313217	44315024	+	-0.46	0.000293117	0.0147009	No	No
TMEM53_chr1:44654939-44655209	ES	39910	ENSG00000126106.13	TMEM53	chr1	44645159	44660495	-	0.18	6.6431e-05	0.0212011	No	No
C1orf228_chr1:44698062-44698229	ES	16452	ENSG00000198520.10	C1orf228	chr1	44689475	44701309	+	0.484	6.24877e-05	0.0205249	No	No
ITGB2_chr21:44920820-44921050	ES	60807	ENSG00000160255.17	ITGB2	chr21	44910524	44929073	-	-0.352	0.000190226	0.0379575	No	No
TOMM40_chr19:44891406-44891689;chr19:44891409-44891689	A3SS	4853	ENSG00000130204.12	TOMM40	chr19	44891209	44891514	+	-0.279	0.000256553	0.0361646	No	No
NASP_chr1:45606481-45606591;chr1:45607320-45608337	MXE	13316	ENSG00000132780.16	NASP	chr1	45602565	45607120	+	0.097	184	1091	No	No
NASP_chr1:45607320-45608337	ES	65038	ENSG00000132780.16	NASP	chr1	45606281	45613448	+	-0.099	9.38067e-06	0.00582242	No	No
KRBOX4_chrX:46471141-46471185	ES	32539	ENSG00000147121.15	KRBOX4	chrX	46462997	46474839	+	-0.257	3.63297e-05	0.0145317	No	No
PCED1B-AS1_chr12:47216164-47216434	RI	573	ENSG00000247774.6	PCED1B-AS1	chr12	47215964	47216634	-	0.313	6.43105e-05	0.00531603	No	No
ZMYND8_chr20:47212641-47212725	ES	86229	ENSG00000101040.19	ZMYND8	chr20	47209013	47220524	-	-0.109	3.86565e-06	0.00325144	No	No
STIL_chr1:47312947-47313156;chr1:47312947-47313021	A3SS	1216	ENSG00000123473.15	STIL	chr1	47312747	47314347	-	0.188	6.17018e-06	0.00269081	No	No
VDR_chr12:47899836-47899958	ES	61198	ENSG00000111424.10	VDR	chr12	47878767	47905203	-	0.286	0.00022984	0.0430049	No	No
PFKM_chr12:48108071-48108194	ES	13918	ENSG00000152556.15	PFKM	chr12	48104938	48123059	+	0.233	5.46355e-05	0.0187677	No	No
MYEF2_chr15:48151099-48151171	ES	46408	ENSG00000104177.17	MYEF2	chr15	48148962	48151771	-	0.087	0.000155136	0.034054	No	No
RBM3_chrX:48575560-48575630;chrX:48575814-48576083	MXE	7228	ENSG00000102317.17	RBM3	chrX	48575483	48575614	+	-0.038	144	343	No	No
RBM3_chrX:48575560-48575667;chrX:48575814-48576083	MXE	7229	ENSG00000102317.17	RBM3	chrX	48575483	48575614	+	-0.018	181	343	No	No
RBM3_chrX:48575814-48576083	ES	34702	ENSG00000102317.17	RBM3	chrX	48575360	48576619	+	0.023	6.01082e-09	2.25403e-05	No	No
RBM3_chrX:48575921-48576083	ES	34703	ENSG00000102317.17	RBM3	chrX	48575360	48576619	+	0.017	4.2167e-06	0.00341891	No	No
RBM3_chrX:48575560-48576083;chrX:48575560-48575667	A5SS	2155	ENSG00000102317.17	RBM3	chrX	48575360	48576619	+	0.028	6.39078e-12	1.63508e-08	No	No
BCAT2_chr19:48807755-48808236	ES	85067	ENSG00000105552.14	BCAT2	chr19	48806799	48811227	-	0.03	7.46076e-06	0.00490729	No	No
CACNB3_chr12:48816928-48817260	ES	97203	ENSG00000167535.7	CACNB3	chr12	48814692	48823666	+	0.113	6.8547e-06	0.00474551	No	No
OCIAD2_chr4:48892771-48892889	ES	9634	ENSG00000145247.11	OCIAD2	chr4	48884818	48894253	-	0.041	0.00029214	0.0492365	No	No
TIMM17B_chrX:48895351-48895454	ES	22547	ENSG00000126768.12	TIMM17B	chrX	48894837	48897058	-	0.026	0.000267645	0.0463985	No	No
RHEBL1_chr12:49069034-49069174;chr12:49069034-49069106	A3SS	3094	ENSG00000167550.10	RHEBL1	chr12	49068834	49070225	-	-0.161	0.000413677	0.0469625	No	No
SNRNP70_chr19:49102113-49103587	ES	46179	ENSG00000104852.14	SNRNP70	chr19	49101189	49104935	+	0.036	4.0838e-10	1.93441e-06	No	No
SNRNP70_chr19:49102113-49102185	ES	46178	ENSG00000104852.14	SNRNP70	chr19	49101189	49104935	+	0.023	1.48167e-06	0.00168194	No	No
SNRNP70_chr19:49102113-49102173	ES	46177	ENSG00000104852.14	SNRNP70	chr19	49101189	49104935	+	0.022	2.24842e-05	0.0110979	No	No
CAB39L_chr13:49401132-49401270	ES	64822	ENSG00000102547.18	CAB39L	chr13	49382306	49433593	-	-0.142	3.09846e-05	0.0131537	No	No
SPATS2_chr12:49406472-49406565	ES	57884	ENSG00000123352.17	SPATS2	chr12	49371027	49461237	+	-0.054	0.000213963	0.0408842	No	No
SLC17A7_chr19:49431337-49431448	ES	18507	ENSG00000104888.9	SLC17A7	chr19	49430814	49432851	-	0.54	1.07452e-05	0.00649032	No	No
FLT3LG_chr19:49478962-49479047;chr19:49480297-49480476	MXE	4671	ENSG00000090554.12	FLT3LG	chr19	49476766	49480097	+	-0.323	159	253	No	No
FLT3LG_chr19:49478908-49479047;chr19:49478962-49479047	A3SS	2242	ENSG00000090554.12	FLT3LG	chr19	49476766	49478762	+	0.351	9.02412e-06	0.0034982	No	No
FLT3LG_chr19:49480297-49480476	ES	23504	ENSG00000090554.12	FLT3LG	chr19	49478708	49480820	+	0.395	2.37647e-08	6.68375e-05	No	No
RBM6_chr3:50061461-50062108	RI	5970	ENSG00000004534.14	RBM6	chr3	50061261	50062308	+	0.163	0.000180381	0.0105546	No	No
TIMM23B_chr10:49970041-49970458	ES	81551	ENSG00000204152.10	TIMM23B	chr10	49958169	49973381	+	0.057	2.62466e-05	0.0120519	No	No
DLEU2_chr13:50071515-50071629	ES	70688	ENSG00000231607.10	DLEU2	chr13	50070381	50075853	-	0.625	1.86565e-06	0.00192996	No	No
AGAP6_chr10:49988120-49988215	ES	4430	ENSG00000204149.10	AGAP6	chr10	49986964	49989138	+	0.246	6.74366e-05	0.0212751	No	No
CERS5_chr12:50144768-50145061	ES	16436	ENSG00000139624.12	CERS5	chr12	50144148	50167569	-	-0.391	7.54956e-06	0.00492357	No	No
MYH14_chr19:50224153-50224177	ES	102729	ENSG00000105357.15	MYH14	chr19	50223046	50225877	+	0.109	0	0	No	No
MBD1_chr18:50274976-50275045	ES	51961	ENSG00000141644.17	MBD1	chr18	50273363	50275355	-	0.095	0.000268539	0.0463985	No	No
SGMS1_chr10:50341299-50341434	ES	93498	ENSG00000198964.13	SGMS1	chr10	50340186	50344446	-	0.458	4.05948e-05	0.0159541	No	No
BCAS4_chr20:50840536-50840930	ES	1460	ENSG00000124243.17	BCAS4	chr20	50830078	50842100	+	0.028	0.000197152	0.0388173	No	No
SCN8A_chr12:51688757-51690019;chr12:51688757-51688849	A5SS	4916	ENSG00000196876.15	SCN8A	chr12	51688557	51699991	+	0.663	1.31484e-05	0.00560671	No	No
NEK5_chr13:52065483-52065609;chr13:52071943-52072070	MXE	2296	ENSG00000197168.11	NEK5	chr13	52062153	52071743	-	0.487	201	200	No	No
NEK5_chr13:52119318-52119415	ES	11374	ENSG00000197168.11	NEK5	chr13	52112067	52127682	-	0.644	2.36053e-05	0.0114218	No	No
ZNF702P_chr19:52990092-52990210	ES	67205	ENSG00000242779.6	ZNF702P	chr19	52986251	52993726	-	0.543	5.3684e-06	0.00402625	No	No
FBXO9_chr6:53092733-53093561	RI	194	ENSG00000112146.16	FBXO9	chr6	53092533	53093761	+	0.041	2.50731e-07	9.53614e-05	No	No
CHD9_chr16:53321162-53321217	ES	95270	ENSG00000177200.16	CHD9	chr16	53319612	53321830	+	-0.452	2.84821e-05	0.0126274	No	No
KDM5C_chrX:53198489-53198888	RI	4770	ENSG00000126012.11	KDM5C	chrX	53198289	53199088	-	0.032	0.000522329	0.0211465	No	No
IQSEC2_chrX:53235782-53235832	ES	530	ENSG00000124313.13	IQSEC2	chrX	53228622	53236695	-	0.715	0.000152833	0.0337956	No	No
ESPL1_chr12:53288537-53289303	RI	829	ENSG00000135476.11	ESPL1	chr12	53288337	53289503	+	0.043	0.000156068	0.0100323	No	No
CACNA1D_chr3:53673022-53673126;chr3:53673712-53673816	MXE	16163	ENSG00000157388.15	CACNA1D	chr3	53666735	53673512	+	0.373	178	178	No	No
MAP3K12_chr12:53484256-53485214	RI	1477	ENSG00000139625.12	MAP3K12	chr12	53484056	53485414	-	0.114	0.00143144	0.0466649	No	No
CALCOCO1_chr12:53713700-53714241	RI	5055	ENSG00000012822.15	CALCOCO1	chr12	53713500	53714441	-	0.086	7.57562e-07	0.000164643	No	No
CALCOCO1_chr12:53721466-53722183	RI	5056	ENSG00000012822.15	CALCOCO1	chr12	53721266	53722383	-	0.027	0.000116067	0.00840844	No	No
LRRC42_chr1:53947861-53947981	ES	101149	ENSG00000116212.14	LRRC42	chr1	53946157	53952672	+	0.18	0.000137136	0.0319744	No	No
EPS8L1_chr19:55083766-55084642	ES	71323	ENSG00000131037.14	EPS8L1	chr19	55083415	55086092	+	0.083	0.000118028	0.0290868	No	No
PIGB_chr15:55350698-55350912	ES	82733	ENSG00000069943.9	PIGB	chr15	55341537	55355178	+	0.09	4.85653e-06	0.00375509	No	No
PIGB_chr15:55350698-55350803	ES	82731	ENSG00000069943.9	PIGB	chr15	55341537	55355178	+	0.131	1.62724e-05	0.00870099	No	No
PPP4R3B_chr2:55573618-55573777	ES	53972	ENSG00000275052.4	PPP4R3B	chr2	55567993	55577556	-	0.055	0.000259072	0.0459885	No	No
AC009779.3_chr12:55716932-55717005	ES	12400	ENSG00000258311.5	AC009779.3	chr12	55716389	55719423	+	0.038	1.00319e-06	0.00117537	No	No
IKZF4_chr12:56019320-56019415	ES	100779	ENSG00000123411.14	IKZF4	chr12	56017925	56021723	+	0.477	1.95622e-05	0.0101182	No	No
IKZF4_chr12:56019317-56019415	ES	100776	ENSG00000123411.14	IKZF4	chr12	56017925	56021780	+	0.33	1.97432e-05	0.0101535	No	No
CHCHD7_chr8:56211788-56214667	RI	6039	ENSG00000170791.17	CHCHD7	chr8	56211588	56214867	+	0.022	0.000240418	0.0127589	No	No
CHCHD7_chr8:56212761-56212909	ES	104366	ENSG00000170791.17	CHCHD7	chr8	56211555	56214867	+	0.122	7.05941e-05	0.0216839	No	No
AASDH_chr4:56343561-56343684	ES	23418	ENSG00000157426.13	AASDH	chr4	56342634	56350258	-	0.102	0.00016208	0.0346131	No	No
AASDH_chr4:56345126-56345290	ES	23419	ENSG00000157426.13	AASDH	chr4	56342634	56350258	-	0.128	0.000165613	0.0351533	No	No
STAT2_chr12:56354777-56355351	RI	3099	ENSG00000170581.13	STAT2	chr12	56354577	56355551	-	0.091	0.000133594	0.00910036	No	No
GCOM1_chr15:57674967-57675068;chr15:57711983-57712188	MXE	3984	ENSG00000137878.16	GCOM1	chr15	57661733	57711783	+	-0.076	175	279	No	No
CTNND1_chr11:57791384-57791673	ES	65200	ENSG00000198561.13	CTNND1	chr11	57761596	57794281	+	0.031	2.68855e-05	0.0120983	No	No
METTL1_chr12:57769771-57769956	ES	40734	ENSG00000037897.16	METTL1	chr12	57769364	57771457	-	0.076	0.000231719	0.043177	No	No
AC010522.1_chr19:57839022-57839149	ES	17821	ENSG00000268750.6	AC010522.1	chr19	57820293	57856433	+	0.212	0.000106356	0.0276862	No	No
PPP4R1L_chr20:58245782-58247506	RI	3567	ENSG00000124224.16	PPP4R1L	chr20	58245582	58247706	-	0.171	2.68011e-06	0.000470462	No	No
HTD2_chr3:58315700-58315819;chr3:58315721-58315819	A3SS	1575	ENSG00000255154.7	HTD2	chr3	58310791	58315521	+	0.478	9.74692e-05	0.0175489	No	No
KIAA0586_chr14:58441220-58441343	ES	95442	ENSG00000100578.14	KIAA0586	chr14	58439869	58443080	+	0.355	8.90549e-05	0.0251249	No	No
TEX14_chr17:58602399-58602590	ES	4442	ENSG00000121101.15	TEX14	chr17	58601605	58605329	-	0.431	4.41728e-05	0.0167743	No	No
NPEPL1_chr20:58713419-58714093	RI	5312	ENSG00000215440.11	NPEPL1	chr20	58713219	58714293	+	0.036	0.000221153	0.0121608	No	No
C3orf67_chr3:58913697-58913864;chr3:58913707-58913864	A5SS	4512	ENSG00000163689.19	C3orf67	chr3	58884909	58913507	-	-0.171	0.000242084	0.0389684	No	No
SYCP2_chr20:59891989-59892426	ES	39387	ENSG00000196074.12	SYCP2	chr20	59886506	59892901	-	0.047	0.00029579	0.0495733	No	No
DHX40P1_chr17:59995631-59995814	ES	78194	ENSG00000266992.1	DHX40P1	chr17	59989063	59996239	-	0.206	2.66336e-05	0.0120545	No	No
CA4_chr17:60157988-60158127;chr17:60158060-60158127	A3SS	5308	ENSG00000167434.9	CA4	chr17	60157772	60157860	+	0.191	0.000293252	0.03955	No	No
AC016727.1_chr2:61480324-61480583	ES	28968	ENSG00000270820.5	AC016727.1	chr2	61471548	61482920	+	0.243	1.41632e-05	0.00782011	No	No
AC016727.1_chr2:61471748-61471808	ES	28966	ENSG00000270820.5	AC016727.1	chr2	61471155	61482936	+	-0.308	0.000193225	0.038304	No	No
MYRF_chr11:61780956-61781045;chr11:61780959-61781045	A3SS	655	ENSG00000124920.13	MYRF	chr11	61780490	61780759	+	0.328	0.000295873	0.03955	No	No
LAMA5_chr20:62322657-62322758	ES	47333	ENSG00000130702.15	LAMA5	chr20	62322068	62323870	-	0.05	0.000168652	0.0353811	No	No
EML3_chr11:62605854-62605980	ES	95875	ENSG00000149499.11	EML3	chr11	62605395	62606412	-	0.052	5.17602e-05	0.0183503	No	No
STRADA_chr17:63723297-63723326	ES	56468	ENSG00000266173.6	STRADA	chr17	63713805	63726895	-	-0.043	0.000105241	0.0276299	No	No
GPR137_chr11:64288064-64288214	ES	56073	ENSG00000173264.14	GPR137	chr11	64286764	64288668	+	0.046	0.000186127	0.0374747	No	No
MAP4K2_chr11:64792171-64792422	RI	489	ENSG00000168067.11	MAP4K2	chr11	64791971	64792622	-	-0.045	0.000446515	0.0195951	No	No
TM7SF2_chr11:65112810-65112865	ES	84643	ENSG00000149809.14	TM7SF2	chr11	65111653	65113733	+	0.192	0.000214839	0.0409646	No	No
SCYL1_chr11:65538441-65538704;chr11:65538446-65538704	A3SS	165	ENSG00000142186.16	SCYL1	chr11	65538246	65538382	+	0.061	3.55743e-05	0.0091936	No	No
SLC24A1_chr15:65618879-65618980	ES	43497	ENSG00000074621.13	SLC24A1	chr15	65611165	65624218	+	0.087	8.99203e-05	0.025211	No	No
CBWD5_chr9:65704330-65704547;chr9:65704330-65704414	A5SS	1069	ENSG00000147996.16	CBWD5	chr9	65704130	65709158	+	-0.613	6.82861e-06	0.00317654	No	No
TMBIM4_chr12:66138723-66138769;chr12:66138723-66138734	A3SS	4451	ENSG00000155957.17	TMBIM4	chr12	66138523	66146158	-	0.024	1.67567e-09	2.16525e-06	No	No
BBS1_chr11:66523171-66523365	ES	52337	ENSG00000174483.19	BBS1	chr11	66521069	66523731	+	0.06	6.98688e-06	0.00476373	No	No
C11orf80_chr11:66748378-66748517	ES	100933	ENSG00000173715.15	C11orf80	chr11	66744535	66759284	+	0.145	6.02727e-06	0.00441015	No	No
COPS5_chr8:67043081-67045960	RI	1476	ENSG00000121022.13	COPS5	chr8	67042881	67046160	-	0.006	0.000508034	0.0210788	No	No
NOL3_chr16:67174161-67174944	RI	4118	ENSG00000140939.14	NOL3	chr16	67173961	67175144	+	0.042	0.000378665	0.0173326	No	No
FAM86C2P_chr11:67799373-67799475	ES	8491	ENSG00000160172.10	FAM86C2P	chr11	67797807	67803264	-	-0.32	4.44234e-05	0.0167986	No	No
TSNAXIP1_chr16:67825666-67826076	RI	2189	ENSG00000102904.14	TSNAXIP1	chr16	67825466	67826276	+	-0.7	1.07232e-07	4.89405e-05	No	No
OPHN1_chrX:68063853-68064177	ES	21174	ENSG00000079482.12	OPHN1	chrX	68053444	68073499	-	0.13	0.000221851	0.0420344	No	No
ALDH3B1_chr11:68015296-68018637;chr11:68015296-68015459	A5SS	1919	ENSG00000006534.15	ALDH3B1	chr11	68015096	68019093	+	0.359	0.000385994	0.0448894	No	No
SLC7A6_chr16:68273794-68273904;chr16:68273821-68273904	A3SS	4842	ENSG00000103064.13	SLC7A6	chr16	68266921	68273621	+	0.057	0.000417956	0.0469625	No	No
TPCN2_chr11:69086522-69086604	ES	8466	ENSG00000162341.16	TPCN2	chr11	69085647	69087406	+	0.058	0.000179371	0.0363586	No	No
ABCA5_chr17:69317704-69317823	ES	25297	ENSG00000154265.15	ABCA5	chr17	69314113	69327311	-	0.339	5.49299e-06	0.00405216	No	No
KIF23_chr15:69425281-69425323	ES	45395	ENSG00000137807.13	KIF23	chr15	69422958	69426382	+	-0.15	7.3683e-05	0.0222788	No	No
RTTN_chr18:70114444-70114599	ES	88487	ENSG00000176225.13	RTTN	chr18	70109297	70121900	-	0.144	0.000265385	0.0463985	No	No
ST3GAL2_chr16:70400695-70401094	ES	95408	ENSG00000157350.12	ST3GAL2	chr16	70399249	70439222	-	-0.451	8.5614e-05	0.0242301	No	No
FUK_chr16:70466881-70467966	RI	4605	ENSG00000157353.16	FUK	chr16	70466681	70468166	+	0.097	0.0012857	0.0431466	No	No
GTF2H2_chr5:71060843-71060930;chr5:71061271-71061308	MXE	7220	ENSG00000145736.14	GTF2H2	chr5	71055657	71061071	-	0.685	111	161	No	No
GTF2H2_chr5:71048761-71049158	RI	1893	ENSG00000145736.14	GTF2H2	chr5	71048561	71049358	-	0.08	0.000400937	0.0181176	No	No
ZFC3H1_chr12:71611057-71611887	RI	5791	ENSG00000133858.15	ZFC3H1	chr12	71610857	71612087	-	0.086	8.15186e-06	0.00124017	No	No
NUMA1_chr11:72007188-72008845	RI	152	ENSG00000137497.17	NUMA1	chr11	72006988	72009045	-	0.029	0.000943096	0.0331099	No	No
EXOC6B_chr2:72559452-72559521	ES	75281	ENSG00000144036.15	EXOC6B	chr2	72514842	72575868	-	-0.061	6.12344e-05	0.0205249	No	No
LINC00511_chr17:72431127-72431224	ES	14518	ENSG00000227036.6	LINC00511	chr17	72428035	72593004	-	-0.208	8.18867e-06	0.00518994	No	No
PPP3CB-AS1_chr10:73498732-73498867	ES	8849	ENSG00000221817.9	PPP3CB-AS1	chr10	73496086	73499863	+	0.162	0.000133091	0.0314386	No	No
SLC17A5_chr6:73638411-73638499	ES	61841	ENSG00000119899.12	SLC17A5	chr6	73636420	73642124	-	0.061	0.000180509	0.0365071	No	No
ZSWIM8_chr10:73794146-73794639	RI	3434	ENSG00000214655.10	ZSWIM8	chr10	73793946	73794839	+	0.052	0.00150171	0.0479287	No	No
MLKL_chr16:74676300-74676425	ES	55746	ENSG00000168404.12	MLKL	chr16	74675417	74679180	-	0.105	9.36872e-05	0.0257852	No	No
XRRA1_chr11:74851087-74851203	ES	66424	ENSG00000166435.15	XRRA1	chr11	74847914	74906656	-	0.166	0.00024393	0.0445303	No	No
MPI_chr15:74890041-74890201;chr15:74890041-74890089	A5SS	3276	ENSG00000178802.17	MPI	chr15	74889841	74890854	+	-0.056	0.000156572	0.0314025	No	No
AL080250.1_chr6:75290253-75290338	ES	19522	ENSG00000225793.2	AL080250.1	chr6	75284832	75291701	+	-0.378	0.000266021	0.0463985	No	No
FAM86DP_chr3:75427774-75427908	ES	100456	ENSG00000244026.6	FAM86DP	chr3	75426249	75433070	-	-0.327	9.63658e-05	0.0262813	No	No
FAM86DP_chr3:75429135-75429237	ES	100459	ENSG00000244026.6	FAM86DP	chr3	75426249	75433070	-	-0.337	0.000246092	0.0446533	No	No
FAM86DP_chr3:75426449-75426621;chr3:75426449-75426599	A3SS	9910	ENSG00000244026.6	FAM86DP	chr3	75426249	75433070	-	-0.385	8.16595e-05	0.0160708	No	No
GDPD5_chr11:75448491-75448649	ES	37704	ENSG00000158555.14	GDPD5	chr11	75444212	75449322	-	0.087	0.000177882	0.0363586	No	No
LMO7_chr13:75809153-75809183	ES	58129	ENSG00000136153.19	LMO7	chr13	75804026	75817478	+	-0.24	0	0	No	No
POC5_chr5:75707736-75707875	ES	5194	ENSG00000152359.14	POC5	chr5	75705038	75713151	-	0.156	7.85342e-06	0.00504857	No	No
USO1_chr4:75795335-75795356	ES	50580	ENSG00000138768.14	USO1	chr4	75793489	75799932	+	-0.248	2.87748e-12	3.69957e-08	No	No
RABGGTB_chr1:75786699-75786865;chr1:75786699-75786797	A5SS	6018	ENSG00000137955.15	RABGGTB	chr1	75786499	75787804	+	0.364	6.47289e-06	0.00317654	No	No
EXOC7_chr17:76090328-76090397;chr17:76091142-76091235	MXE	20078	ENSG00000182473.21	EXOC7	chr17	76089520	76090942	-	0.102	167	143	No	No
EXOC7_chr17:76091142-76091235	ES	99346	ENSG00000182473.21	EXOC7	chr17	76090128	76094781	-	0.112	7.47533e-05	0.0223512	No	No
RHBDF2_chr17:76487711-76488132	RI	2820	ENSG00000129667.12	RHBDF2	chr17	76487511	76488332	-	-0.147	2.30838e-05	0.00241752	No	No
MGAT5B_chr17:76932644-76932775	ES	1025	ENSG00000167889.12	MGAT5B	chr17	76926396	76938343	+	-0.218	0.0001786	0.0363586	No	No
ZBED3-AS1_chr5:77089345-77089403	ES	19281	ENSG00000250802.6	ZBED3-AS1	chr5	77087286	77105889	+	-0.486	0.000167951	0.0353811	No	No
POMT2_chr14:77311948-77312033	ES	7023	ENSG00000009830.11	POMT2	chr14	77306045	77320904	-	0.075	5.47553e-06	0.00405216	No	No
NUDT7_chr16:77735393-77735507	ES	90625	ENSG00000140876.11	NUDT7	chr16	77722291	77742460	+	0.309	7.88374e-05	0.0231872	No	No
AFMID_chr17:78205945-78206050	ES	52872	ENSG00000183077.15	AFMID	chr17	78190769	78207252	+	-0.068	0.00024077	0.044216	No	No
PGS1_chr17:78382663-78382785	ES	42200	ENSG00000087157.18	PGS1	chr17	78378448	78392865	+	-0.052	0.000201419	0.0391523	No	No
LINC01607_chr8:79800560-79800690	ES	27730	ENSG00000272138.1	LINC01607	chr8	79783528	79802999	+	-0.467	2.66055e-06	0.00250535	No	No
PPP1R12A_chr12:79806165-79806297	ES	79358	ENSG00000058272.16	PPP1R12A	chr12	79805391	79807530	-	-0.086	9.92468e-06	0.00607627	No	No
PPP1R12A_chr12:79806165-79806333	ES	79360	ENSG00000058272.16	PPP1R12A	chr12	79805391	79807530	-	-0.083	9.85541e-05	0.0267162	No	No
TXNL4A_chr18:79985796-79985866	ES	22732	ENSG00000141759.14	TXNL4A	chr18	79977397	79986950	-	-0.042	0.000238476	0.0439807	No	No
TXNL4A_chr18:79985796-79985866	ES	22731	ENSG00000141759.14	TXNL4A	chr18	79973365	79986950	-	-0.46	2.10303e-06	0.0020799	No	No
TMEM254-AS1_chr10:80060789-80060933;chr10:80060815-80060933	A5SS	5337	ENSG00000230091.6	TMEM254-AS1	chr10	80056605	80060615	-	0.378	3.30088e-06	0.00242355	No	No
TMEM254-AS1_chr10:80055915-80056126	ES	84185	ENSG00000230091.6	TMEM254-AS1	chr10	80053195	80061133	-	0.225	0.000157918	0.0343296	No	No
FAM151B_chr5:80495052-80495283	ES	23352	ENSG00000152380.9	FAM151B	chr5	80487785	80513861	+	0.628	6.34737e-06	0.00457006	No	No
FAM151B_chr5:80505942-80506076	ES	23358	ENSG00000152380.9	FAM151B	chr5	80487768	80513969	+	0.386	5.05513e-05	0.0180739	No	No
CKMT2-AS1_chr5:81246889-81246972	ES	70518	ENSG00000247572.7	CKMT2-AS1	chr5	81244657	81301760	-	0.293	0.000120521	0.0293949	No	No
SLC25A10_chr17:81713261-81713506	ES	41166	ENSG00000183048.11	SLC25A10	chr17	81712063	81715272	+	0.118	1.84917e-07	0.00037427	No	No
PCYT2_chr17:81907203-81907257	ES	90804	ENSG00000185813.10	PCYT2	chr17	81906559	81907798	-	-0.063	3.36095e-05	0.0136253	No	No
SIRT7_chr17:81911938-81913880	RI	2853	ENSG00000187531.13	SIRT7	chr17	81911738	81914080	-	0.014	0.000813076	0.0301457	No	No
DCXR_chr17:82036190-82036448;chr17:82036190-82036308	A3SS	448	ENSG00000169738.7	DCXR	chr17	82035990	82036963	-	0.158	0.000255627	0.0361646	No	No
DCXR_chr17:82036858-82037547	RI	281	ENSG00000169738.7	DCXR	chr17	82036658	82037747	-	0.021	5.59386e-05	0.00472785	No	No
SLC16A3_chr17:82235982-82236231	RI	1272	ENSG00000141526.16	SLC16A3	chr17	82235782	82236431	+	0.04	0.000377625	0.0173326	No	No
CSNK1D_chr17:82249697-82250179	ES	102301	ENSG00000141551.14	CSNK1D	chr17	82249230	82251614	-	0.025	7.17859e-07	0.000936327	No	No
CSNK1D_chr17:82245975-82249014	RI	5911	ENSG00000141551.14	CSNK1D	chr17	82245775	82249214	-	0.014	4.42117e-06	0.000747341	No	No
METTL25_chr12:82438717-82438791	ES	66969	ENSG00000127720.7	METTL25	chr12	82434494	82457020	+	0.088	6.29687e-05	0.0206077	No	No
HEXDC_chr17:82439630-82440334;chr17:82439630-82439713	A5SS	1151	ENSG00000169660.15	HEXDC	chr17	82439430	82441275	+	0.163	7.10101e-05	0.0181679	No	No
HEXDC_chr17:82428029-82428127	ES	18796	ENSG00000169660.15	HEXDC	chr17	82419548	82428845	+	0.542	4.19597e-05	0.0163478	No	No
NARF_chr17:82483715-82484950	RI	2608	ENSG00000141562.17	NARF	chr17	82483515	82485150	+	0.027	2.38054e-05	0.00241752	No	No
FOXK2_chr17:82595781-82596191	ES	89701	ENSG00000141568.20	FOXK2	chr17	82593221	82602592	+	0.122	0.000266465	0.0463985	No	No
SNHG21_chr15:82756729-82756785	ES	56967	ENSG00000250988.7	SNHG21	chr15	82754428	82757139	+	-0.28	0.000160687	0.0346131	No	No
DDIAS_chr11:82913956-82914170;chr11:82913956-82914031	A5SS	4564	ENSG00000165490.12	DDIAS	chr11	82913756	82915051	+	0.29	3.78901e-06	0.00242355	No	No
DDIAS_chr11:82930156-82930274	ES	72424	ENSG00000165490.12	DDIAS	chr11	82928576	82932032	+	0.205	8.94961e-05	0.0251705	No	No
WDR73_chr15:84647889-84648625	RI	4724	ENSG00000177082.12	WDR73	chr15	84647689	84648825	-	0.039	0.000122508	0.00873636	No	No
WDR73_chr15:84645470-84646348	RI	4722	ENSG00000177082.12	WDR73	chr15	84645270	84646548	-	0.042	0.00124899	0.0422251	No	No
SNX14_chr6:85538837-85538864	ES	65661	ENSG00000135317.12	SNX14	chr6	85536591	85542243	-	-0.078	0.000285555	0.0485816	No	No
NUTM2A-AS1_chr10:87238666-87238872;chr10:87238666-87238849	A3SS	8814	ENSG00000223482.7	NUTM2A-AS1	chr10	87238466	87288695	-	0.729	7.18654e-10	1.11434e-06	No	No
CYTOR_chr2:87583257-87583346	ES	86205	ENSG00000222041.10	CYTOR	chr2	87455228	87607005	+	-0.097	0.000255263	0.0457296	No	No
SLC35A1_chr6:87477361-87477539	ES	76047	ENSG00000164414.17	SLC35A1	chr6	87472724	87500867	+	0.044	5.32407e-07	0.000772841	No	No
DBF4_chr7:87904291-87904416	ES	22496	ENSG00000006634.7	DBF4	chr7	87900563	87907419	+	0.114	6.5693e-05	0.0211154	No	No
C12orf29_chr12:88040147-88040265	ES	60919	ENSG00000133641.17	C12orf29	chr12	88035245	88043120	+	0.206	2.72818e-07	0.00047218	No	No
PIEZO1_chr16:88725008-88725080	ES	19127	ENSG00000103335.21	PIEZO1	chr16	88723670	88725719	-	0.02	4.60071e-07	0.000690099	No	No
ZNF778_chr16:89223156-89223283	ES	44592	ENSG00000170100.13	ZNF778	chr16	89221891	89225002	+	0.141	0.000154815	0.034054	No	No
FANCI_chr15:89281764-89283250	RI	3790	ENSG00000140525.17	FANCI	chr15	89281564	89283450	+	0.069	2.69624e-10	2.46113e-07	No	No
SECISBP2_chr9:89357284-89357565;chr9:89357410-89357565	A3SS	8153	ENSG00000187742.14	SECISBP2	chr9	89351052	89357210	+	0.022	4.93938e-05	0.0116046	No	No
MIR9-3HG_chr15:89388503-89388746	ES	54710	ENSG00000255571.8	MIR9-3HG	chr15	89387616	89389682	+	0.246	0.000223535	0.042176	No	No
CDK10_chr16:89693273-89694232	RI	2429	ENSG00000185324.21	CDK10	chr16	89693073	89694432	+	0.096	4.00438e-07	0.000114225	No	No
AFG3L1P_chr16:89979301-89980336;chr16:89980241-89980336	A3SS	638	ENSG00000223959.8	AFG3L1P	chr16	89979078	89980041	+	0.05	7.93985e-05	0.0160708	No	No
ZNF326_chr1:90022249-90022345	ES	88406	ENSG00000162664.16	ZNF326	chr1	90020591	90028426	+	0.041	7.35359e-05	0.0222788	No	No
SEMA4B_chr15:90201457-90201735	ES	74360	ENSG00000185033.14	SEMA4B	chr15	90184762	90217754	+	0.064	0.000111655	0.0281481	No	No
ADGRV1_chr5:90679548-90679629	ES	8977	ENSG00000164199.16	ADGRV1	chr5	90675879	90681654	+	-0.516	1.58901e-10	8.41233e-07	No	No
ADGRV1_chr5:90679551-90679629	ES	8978	ENSG00000164199.16	ADGRV1	chr5	90675879	90681654	+	-0.481	2.37606e-08	6.68375e-05	No	No
HTR7_chr10:90748833-90749594;chr10:90748838-90749594	A5SS	6428	ENSG00000148680.15	HTR7	chr10	90742728	90748638	-	0.333	2.03317e-06	0.00224664	No	No
AC068831.1_chr15:91023312-91023971;chr15:91023312-91023594	A5SS	5455	ENSG00000214432.9	AC068831.1	chr15	91023112	91030441	+	0.953	9.99201e-15	5.11291e-11	No	No
CCDC88C_chr14:91285394-91285836	ES	82701	ENSG00000015133.18	CCDC88C	chr14	91283128	91289531	-	0.181	0.000240518	0.044216	No	No
CARD19_chr9:93107673-93107827;chr9:93107673-93107816	A5SS	585	ENSG00000165233.17	CARD19	chr9	93107473	93112138	+	0.074	0.00037069	0.0448894	No	No
IFI27L1_chr14:94094749-94094899	ES	30550	ENSG00000165948.10	IFI27L1	chr14	94088047	94097165	+	0.524	3.88352e-07	0.000602608	No	No
IFI27_chr14:94111624-94111773	ES	9203	ENSG00000165949.12	IFI27	chr14	94110548	94115080	+	0.069	9.23282e-05	0.0255386	No	No
IFI27_chr14:94111658-94111773	ES	9206	ENSG00000165949.12	IFI27	chr14	94110477	94115080	+	0.066	6.19182e-05	0.0205249	No	No
C9orf3_chr9:95019449-95020233	ES	33057	ENSG00000148120.16	C9orf3	chr9	95005341	95061187	+	-0.073	0.000265116	0.0463985	No	No
CLMN_chr14:95194214-95194596;chr14:95194535-95194596	A5SS	4800	ENSG00000165959.11	CLMN	chr14	95194119	95194335	-	0.039	0.000325283	0.0448894	No	No
CLMN_chr14:95193848-95194596	RI	4267	ENSG00000165959.11	CLMN	chr14	95193648	95194796	-	0.032	0.000290018	0.0147009	No	No
VEZT_chr12:95257149-95257239	ES	36592	ENSG00000028203.17	VEZT	chr12	95251739	95266584	+	0.052	0.000170632	0.0355478	No	No
VEZT_chr12:95256549-95256622	ES	36590	ENSG00000028203.17	VEZT	chr12	95251739	95266833	+	0.064	0.000108817	0.0279499	No	No
MTMR2_chr11:95882373-95882496	ES	17186	ENSG00000087053.18	MTMR2	chr11	95866202	95888461	-	0.168	0.000249233	0.0449514	No	No
KANSL3_chr2:96628571-96628648	ES	16813	ENSG00000114982.17	KANSL3	chr2	96619158	96631684	-	-0.162	2.29394e-05	0.0112178	No	No
ANKRD36_chr2:97164396-97164469	ES	95046	ENSG00000135976.17	ANKRD36	chr2	97164082	97167805	+	-0.562	1.38166e-05	0.00769954	No	No
AL512590.3_chr9:97362195-97362441	RI	3206	ENSG00000255036.6	AL512590.3	chr9	97361995	97362641	+	0.456	0.000795669	0.0297659	No	No
ZDHHC16_chr10:97448189-97448350	ES	21710	ENSG00000171307.18	ZDHHC16	chr10	97446003	97452118	+	0.031	0.00028639	0.0486089	No	No
TRIM14_chr9:98110068-98110234	ES	28795	ENSG00000106785.14	TRIM14	chr9	98109688	98119336	-	0.08	6.79328e-07	0.000900006	No	No
PYROXD2_chr10:98410612-98410958;chr10:98410938-98410958	A5SS	4888	ENSG00000119943.12	PYROXD2	chr10	98408197	98410738	-	0.049	0.000345213	0.0448894	No	No
CLDND1_chr3:98521652-98521703	ES	33398	ENSG00000080822.16	CLDND1	chr3	98520932	98523075	-	0.054	2.58885e-05	0.0119642	No	No
TTC23_chr15:99218587-99219048	RI	1146	ENSG00000103852.12	TTC23	chr15	99218387	99219248	-	0.044	1.83988e-05	0.00220979	No	No
FAXC_chr6:99333350-99333547	ES	102608	ENSG00000146267.11	FAXC	chr6	99291503	99343233	-	-0.152	0.000104732	0.0276299	No	No
PNISR_chr6:99403828-99404702	RI	3184	ENSG00000132424.14	PNISR	chr6	99403628	99404902	-	0.121	1.27329e-05	0.00161425	No	No
REV1_chr2:99451344-99451501	ES	46102	ENSG00000135945.9	REV1	chr2	99449135	99462822	-	-0.087	0.000293337	0.0493459	No	No
ZSCAN25_chr7:99618134-99618209	ES	31242	ENSG00000197037.10	ZSCAN25	chr7	99616765	99618851	+	0.106	0.00029667	0.0496282	No	No
MCM7_chr7:100099022-100099403	RI	370	ENSG00000166508.17	MCM7	chr7	100098822	100099603	-	0.022	0.000548878	0.0217833	No	No
MCM7_chr7:100099022-100099753	RI	371	ENSG00000166508.17	MCM7	chr7	100098822	100099953	-	0.018	8.4869e-05	0.00634987	No	No
DEGS2_chr14:100148967-100149710	ES	6890	ENSG00000168350.7	DEGS2	chr14	100143756	100160363	-	0.047	7.93849e-06	0.00506706	No	No
WARS_chr14:100374135-100374265	ES	38116	ENSG00000140105.17	WARS	chr14	100368886	100376485	-	0.061	0.00019786	0.0388173	No	No
NIT2_chr3:100345584-100346255	RI	4349	ENSG00000114021.11	NIT2	chr3	100345384	100346455	+	0.02	0.00135041	0.0443399	No	No
PPP1R35_chr7:100435630-100435767	ES	70713	ENSG00000160813.6	PPP1R35	chr7	100435081	100436264	-	0.077	0.000110821	0.0280952	No	No
SRRT_chr7:100882457-100883090	ES	73834	ENSG00000087087.19	SRRT	chr7	100881852	100884439	+	0.057	4.04753e-06	0.0033729	No	No
AC093157.1_chr1:101080388-101080613	ES	12206	ENSG00000233184.6	AC093157.1	chr1	101075194	101083683	+	0.336	0.000160762	0.0346131	No	No
ZNHIT1_chr7:101218318-101221796	ES	23270	ENSG00000106400.11	ZNHIT1	chr7	101217980	101222974	+	0.007	0.000143075	0.0326508	No	No
ZNHIT1_chr7:101218318-101218485	ES	23268	ENSG00000106400.11	ZNHIT1	chr7	101217965	101222974	+	0.032	5.0375e-05	0.0180739	No	No
PCSK6_chr15:101364998-101365044	ES	94459	ENSG00000140479.16	PCSK6	chr15	101331651	101366532	-	0.065	8.25347e-05	0.0236562	No	No
TM2D3_chr15:101651207-101651391	ES	92411	ENSG00000184277.12	TM2D3	chr15	101649869	101652198	-	0.054	4.43464e-06	0.00355331	No	No
NCALD_chr8:101779923-101779979	ES	94790	ENSG00000104490.17	NCALD	chr8	101719185	101791147	-	0.43	2.53026e-05	0.011799	No	No
NCALD_chr8:101852571-101852670	ES	94799	ENSG00000104490.17	NCALD	chr8	101719094	101916058	-	0.224	7.85325e-05	0.0231733	No	No
ZMAT1_chrX:101892704-101892754	ES	35580	ENSG00000166432.14	ZMAT1	chrX	101886431	101895104	-	-0.301	0.000254654	0.0457296	No	No
PARPBP_chr12:102165728-102165883	ES	56737	ENSG00000185480.11	PARPBP	chr12	102153668	102196568	+	0.069	2.41858e-05	0.0116208	No	No
PARPBP_chr12:102178591-102178770	ES	56746	ENSG00000185480.11	PARPBP	chr12	102153668	102196629	+	0.191	1.49507e-06	0.00168194	No	No
PARPBP_chr12:102182548-102182627	ES	56752	ENSG00000185480.11	PARPBP	chr12	102153668	102197561	+	0.146	1.12824e-05	0.00672451	No	No
PARPBP_chr12:102153868-102153989;chr12:102153868-102153976	A5SS	3554	ENSG00000185480.11	PARPBP	chr12	102153668	102197561	+	0.542	6.53511e-06	0.00317654	No	No
POLR2J3_chr7:102543524-102543702;chr7:102543524-102543661	A3SS	2503	ENSG00000168255.19	POLR2J3	chr7	102543324	102544976	-	0.308	0.000318005	0.0410915	No	No
POLR2J3_chr7:102566996-102568184;chr7:102566996-102567083	A3SS	2505	ENSG00000168255.19	POLR2J3	chr7	102566796	102570124	-	-0.026	9.95937e-05	0.0175489	No	No
AZIN1-AS1_chr8:102941920-102942053	ES	78202	ENSG00000253320.5	AZIN1-AS1	chr8	102937423	102967873	+	0.187	0.00027489	0.0472133	No	No
ARMC10_chr7:103081881-103081908;chr7:103083065-103083132	MXE	17351	ENSG00000170632.13	ARMC10	chr7	103075611	103082865	+	-0.698	101	141	No	No
C12orf73_chr12:103953413-103953534	ES	23776	ENSG00000204954.9	C12orf73	chr12	103950001	103956948	-	-0.143	4.47146e-05	0.0168379	No	No
CEP170B_chr14:104889514-104889758;chr14:104889619-104889758	A3SS	4835	ENSG00000099814.15	CEP170B	chr14	104888178	104889419	+	0.086	0.000115459	0.0198922	No	No
CASP4_chr11:104951895-104952063;chr11:104951895-104952005	A3SS	4940	ENSG00000196954.13	CASP4	chr11	104951695	104955201	-	-0.096	0.000251519	0.0361646	No	No
PACS2_chr14:105383358-105384463	RI	5584	ENSG00000179364.13	PACS2	chr14	105383158	105384663	+	0.013	4.23912e-05	0.0036823	No	No
PPA2_chr4:105456247-105456291	ES	15161	ENSG00000138777.19	PPA2	chr4	105453397	105456945	-	-0.013	0.000241226	0.044216	No	No
PPA2_chr4:105449349-105449403	ES	15148	ENSG00000138777.19	PPA2	chr4	105423995	105456945	-	-0.215	0.000109627	0.0279499	No	No
FKTN_chr9:105598085-105598183;chr9:105600917-105601041	MXE	12203	ENSG00000106692.13	FKTN	chr9	105596857	105600717	+	-0.377	172	198	No	No
DUS4L_chr7:107573703-107573821	ES	103066	ENSG00000105865.10	DUS4L	chr7	107570944	107575482	+	0.153	2.01352e-05	0.0101806	No	No
DUS4L_chr7:107573703-107573883	ES	103067	ENSG00000105865.10	DUS4L	chr7	107570944	107575510	+	0.193	2.2566e-05	0.0110979	No	No
VAV3_chr1:107642618-107642755;chr1:107688380-107688406	MXE	14133	ENSG00000134215.15	VAV3	chr1	107617832	107688180	-	0.071	100	211	No	No
OSTM1_chr6:108049531-108049583	ES	55609	ENSG00000081087.14	OSTM1	chr6	108049052	108051266	-	-0.031	6.81067e-05	0.0213053	No	No
CD47_chr3:108049618-108049651	ES	103212	ENSG00000196776.14	CD47	chr3	108046878	108057769	-	-0.076	0.000234577	0.0434597	No	No
CCDC138_chr2:108839184-108839301	ES	12340	ENSG00000163006.11	CCDC138	chr2	108815740	108846980	+	0.164	1.38156e-05	0.00769954	No	No
ACSL4_chrX:109683135-109683552;chrX:109683135-109683372	A3SS	8414	ENSG00000068366.19	ACSL4	chrX	109682935	109696396	-	0.246	0.000313524	0.0410915	No	No
VPS29_chr12:110498819-110498859	ES	71012	ENSG00000111237.18	VPS29	chr12	110496622	110502278	-	-0.465	6.81505e-06	0.00474551	No	No
CARS2_chr13:110645966-110647239	RI	1940	ENSG00000134905.16	CARS2	chr13	110645766	110647439	-	0.073	0.000166043	0.0103811	No	No
ST7L_chr1:112583971-112584126	ES	3617	ENSG00000007341.18	ST7L	chr1	112582174	112598286	-	0.144	5.81161e-05	0.0198874	No	No
ST7L_chr1:112591524-112591603	ES	3622	ENSG00000007341.18	ST7L	chr1	112582174	112598286	-	0.15	6.51784e-05	0.0211007	No	No
MOV10_chr1:112698286-112699810	RI	5076	ENSG00000155363.18	MOV10	chr1	112698086	112700010	+	0.016	0.000515733	0.0211465	No	No
PSD4_chr2:113185364-113186255	RI	3351	ENSG00000125637.15	PSD4	chr2	113185164	113186455	+	0.05	0.000179748	0.0105546	No	No
WASH2P_chr2:113595692-113595829	ES	21004	ENSG00000146556.14	WASH2P	chr2	113595168	113596782	+	0.296	0.00014682	0.0330488	No	No
KPNA5_chr6:116692054-116692156	ES	11894	ENSG00000196911.10	KPNA5	chr6	116689119	116698998	+	0.145	0.000154233	0.0340216	No	No
KPNA5_chr6:116692292-116692392	ES	11896	ENSG00000196911.10	KPNA5	chr6	116689119	116698998	+	0.136	0.000187579	0.037599	No	No
ST7_chr7:117134123-117134192	ES	66729	ENSG00000004866.20	ST7	chr7	117131684	117136435	+	-0.083	0.000286796	0.0486089	No	No
PCSK7_chr11:117223207-117224216	RI	1051	ENSG00000160613.12	PCSK7	chr11	117223007	117224416	-	0.019	0.00145203	0.0470004	No	No
FAM45A_chr10:119104763-119105022	ES	42922	ENSG00000119979.16	FAM45A	chr10	119103891	119108296	+	0.171	2.60412e-06	0.00250473	No	No
FAM45A_chr10:119104763-119105022	ES	42923	ENSG00000119979.16	FAM45A	chr10	119103891	119108364	+	0.141	0.000118288	0.0290868	No	No
TIMMDC1_chr3:119503953-119504021	ES	76082	ENSG00000113845.9	TIMMDC1	chr3	119498380	119517515	+	-0.284	5.81579e-07	0.000830818	No	No
TIAL1_chr10:119580470-119580846	ES	58479	ENSG00000151923.17	TIAL1	chr10	119579734	119582209	-	0.012	0.000121963	0.0296663	No	No
RAB35_chr12:120098810-120098935	ES	55074	ENSG00000111737.11	RAB35	chr12	120094894	120099306	-	0.025	6.70775e-05	0.0212751	No	No
TBC1D32_chr6:121307975-121308101	ES	4041	ENSG00000146350.13	TBC1D32	chr6	121304554	121311047	-	0.21	1.63079e-05	0.00870099	No	No
POLQ_chr3:121541348-121541479	ES	71348	ENSG00000051341.13	POLQ	chr3	121539232	121545106	-	0.095	0.000190633	0.0379575	No	No
KNTC1_chr12:122601535-122601625	ES	7067	ENSG00000184445.11	KNTC1	chr12	122594075	122603443	+	0.154	4.95523e-05	0.0180553	No	No
DERL1_chr8:123021446-123021499	ES	95139	ENSG00000136986.9	DERL1	chr8	123012963	123042502	-	-0.345	9.50704e-05	0.0260068	No	No
VWA5A_chr11:124116565-124116680	ES	57233	ENSG00000110002.15	VWA5A	chr11	124115161	124117754	+	-0.167	0.000128925	0.0308057	No	No
NSMCE2_chr8:125102050-125102146	ES	20765	ENSG00000156831.7	NSMCE2	chr8	125091643	125102664	+	-0.088	6.91547e-05	0.0213878	No	No
NSMCE2_chr8:125102013-125102146	ES	20762	ENSG00000156831.7	NSMCE2	chr8	125091643	125102687	+	-0.097	0.000184738	0.0372785	No	No
ZXDC_chr3:126461269-126462220;chr3:126461534-126462220	A5SS	5511	ENSG00000070476.14	ZXDC	chr3	126459937	126461334	-	0.121	0.000371308	0.0448894	No	No
RALGPS1_chr9:127050042-127050132	ES	83922	ENSG00000136828.18	RALGPS1	chr9	127034230	127053139	+	-0.145	2.76842e-06	0.00255144	No	No
ERCC3_chr2:127289336-127289824	RI	4042	ENSG00000163161.12	ERCC3	chr2	127289136	127290024	-	0.17	0.000483354	0.0202388	No	No
ERCC3_chr2:127289336-127289519;chr2:127289336-127289501	A3SS	6906	ENSG00000163161.12	ERCC3	chr2	127289136	127290024	-	-0.024	0.000367727	0.0438613	No	No
SLC2A8_chr9:127397375-127397538	ES	44996	ENSG00000136856.17	SLC2A8	chr9	127396941	127400206	+	0.063	3.59871e-05	0.0144589	No	No
TPRA1_chr3:127595451-127595690	ES	57701	ENSG00000163870.14	TPRA1	chr3	127594599	127598404	-	0.365	0.000156211	0.0341094	No	No
TPRA1_chr3:127575939-127576050	ES	57687	ENSG00000163870.14	TPRA1	chr3	127572868	127576896	-	0.059	2.08481e-07	0.000396941	No	No
TPRA1_chr3:127575184-127575265	ES	57677	ENSG00000163870.14	TPRA1	chr3	127572868	127576896	-	0.066	3.58973e-07	0.000576914	No	No
STXBP1_chr9:127653890-127654964;chr9:127654941-127654964	A3SS	5566	ENSG00000136854.19	STXBP1	chr9	127653996	127654741	+	0.332	7.17373e-07	0.000463483	No	No
ST6GALNAC6_chr9:127894511-127894691;chr9:127894511-127894629	A3SS	501	ENSG00000160408.14	ST6GALNAC6	chr9	127894311	127896532	-	0.026	0.000385829	0.0453232	No	No
DPM2_chr9:127936552-127937523	RI	1180	ENSG00000136908.17	DPM2	chr9	127936352	127937723	-	0.05	0.00112512	0.0386093	No	No
TBC1D13_chr9:128790734-128790775	ES	65462	ENSG00000107021.15	TBC1D13	chr9	128788133	128791641	+	0.136	3.33597e-05	0.0136253	No	No
ACAD9_chr3:128909343-128910149	RI	4856	ENSG00000177646.18	ACAD9	chr3	128909143	128910349	+	0.018	0.000456975	0.019822	No	No
KIAA1257_chr3:128975778-128975903	ES	103410	ENSG00000114656.10	KIAA1257	chr3	128966388	128977266	-	0.066	0.000117052	0.0290208	No	No
LINC00963_chr9:129490843-129491128	ES	44470	ENSG00000204054.13	LINC00963	chr9	129488711	129493795	+	0.206	1.64551e-06	0.00180603	No	No
LINC00963_chr9:129490843-129491128	ES	44471	ENSG00000204054.13	LINC00963	chr9	129488711	129503630	+	0.213	4.52895e-06	0.00355331	No	No
SMPD4_chr2:130154276-130155259	RI	2371	ENSG00000136699.19	SMPD4	chr2	130154076	130155459	-	0.023	4.43929e-07	0.000119182	No	No
SLC25A14_chrX:130349823-130349867	ES	13800	ENSG00000102078.15	SLC25A14	chrX	130349050	130350931	+	-0.201	4.83063e-05	0.0176951	No	No
ADGRD1_chr12:130966462-130971580	RI	3087	ENSG00000111452.12	ADGRD1	chr12	130966262	130971780	+	0.657	1.40198e-07	5.81693e-05	No	No
FIRRE_chrX:131795808-131796331	ES	95758	ENSG00000213468.5	FIRRE	chrX	131794123	131805237	-	0.173	0.000207762	0.0401253	No	No
FIRRE_chrX:131795808-131796331	ES	95759	ENSG00000213468.5	FIRRE	chrX	131794123	131825565	-	0.241	0.000151018	0.0335592	No	No
PUS1_chr12:131932721-131932833;chr12:131941291-131941983	MXE	16541	ENSG00000177192.13	PUS1	chr12	131932512	131941091	+	0.081	186	766	No	No
PUS1_chr12:131929734-131929796	ES	81334	ENSG00000177192.13	PUS1	chr12	131929081	131930335	+	0.367	0.000168239	0.0353811	No	No
PUS1_chr12:131932721-131932833	ES	81337	ENSG00000177192.13	PUS1	chr12	131931974	131946096	+	0.18	0.00017595	0.0361536	No	No
DDX51_chr12:132140830-132141420	RI	1899	ENSG00000185163.9	DDX51	chr12	132140630	132141620	-	0.071	0.00130717	0.0435468	No	No
RALGDS_chr9:133100495-133101762;chr9:133101519-133101762	A5SS	2397	ENSG00000160271.14	RALGDS	chr9	133100582	133101319	-	0.021	6.38885e-05	0.0181621	No	No
MTG1_chr10:133401528-133402245	RI	3950	ENSG00000148824.18	MTG1	chr10	133401328	133402445	+	0.036	0.000790691	0.0297659	No	No
SCART1_chr10:133459486-133460170	RI	3174	ENSG00000214279.13	SCART1	chr10	133459286	133460370	+	-0.556	4.27294e-05	0.0036823	No	No
ST3GAL1_chr8:133475718-133476600	RI	398	ENSG00000008513.14	ST3GAL1	chr8	133475518	133476800	-	0.101	2.38362e-05	0.00241752	No	No
SGK1_chr6:134174510-134174861	RI	472	ENSG00000118515.11	SGK1	chr6	134174310	134175061	-	0.107	0.00061668	0.0240558	No	No
CDKL3_chr5:134359896-134360091;chr5:134366358-134366544	MXE	14066	ENSG00000006837.11	CDKL3	chr5	134350627	134366158	-	0.255	260	269	No	No
COL5A1_chr9:134829975-134830176;chr9:134830107-134830176	A3SS	4524	ENSG00000130635.15	COL5A1	chr9	134826104	134829907	+	0.11	0.000468303	0.049771	No	No
AGBL3_chr7:134993492-134993678	ES	72386	ENSG00000146856.14	AGBL3	chr7	134987674	135012711	+	0.333	0.000161733	0.0346131	No	No
CCDC183_chr9:136806077-136806672	RI	2222	ENSG00000213213.13	CCDC183	chr9	136805877	136806872	+	0.155	0.000172957	0.0105546	No	No
RABL6_chr9:136832261-136832370;chr9:136832264-136832370	A3SS	6839	ENSG00000196642.18	RABL6	chr9	136832061	136832064	+	-0.016	0.000450114	0.0491511	No	No
PHPT1_chr9:136850505-136850560	ES	20807	ENSG00000054148.17	PHPT1	chr9	136849812	136851222	+	0.017	0.000302309	0.0498306	No	No
LCN12_chr9:136953465-136953779;chr9:136953699-136953779	A3SS	7822	ENSG00000184925.11	LCN12	chr9	136953228	136953499	+	0.382	0.000121155	0.0204199	No	No
LCN12_chr9:136953487-136953779;chr9:136953699-136953779	A3SS	7823	ENSG00000184925.11	LCN12	chr9	136953228	136953499	+	0.376	0.000145512	0.0240033	No	No
LCN12_chr9:136953847-136953964;chr9:136953923-136953964	A3SS	7824	ENSG00000184925.11	LCN12	chr9	136953723	136953979	+	0.341	0.000197313	0.0299955	No	No
EXD3_chr9:137374611-137374763	ES	49858	ENSG00000187609.15	EXD3	chr9	137373225	137383577	-	0.113	3.50699e-09	1.37228e-05	No	No
EHMT1_chr9:137752330-137752408	ES	87811	ENSG00000181090.20	EHMT1	chr9	137743701	137754421	+	-0.081	0.0001745	0.0360203	No	No
CDC25C_chr5:138326020-138326054	ES	19841	ENSG00000158402.18	CDC25C	chr5	138319018	138328729	-	0.23	0.000281314	0.0480417	No	No
FAIM_chr3:138610603-138611037	ES	75062	ENSG00000158234.12	FAIM	chr3	138608405	138621739	+	0.039	8.31819e-05	0.023766	No	No
TBXAS1_chr7:139782487-139782564	ES	75392	ENSG00000059377.16	TBXAS1	chr7	139780539	139782929	+	-0.348	5.34458e-05	0.0185002	No	No
PXYLP1_chr3:141234885-141234956	ES	54325	ENSG00000155893.12	PXYLP1	chr3	141234015	141260454	+	-0.285	0.000179275	0.0363586	No	No
ZBTB38_chr3:141387440-141387887	ES	33331	ENSG00000177311.11	ZBTB38	chr3	141386678	141404216	+	-0.099	3.32024e-05	0.0136253	No	No
HDAC3_chr5:141629859-141630125	RI	3811	ENSG00000171720.9	HDAC3	chr5	141629659	141630325	-	0.04	1.98555e-05	0.00221025	No	No
HDAC3_chr5:141628113-141628639	RI	3810	ENSG00000171720.9	HDAC3	chr5	141627913	141628839	-	0.02	3.61615e-07	0.00011267	No	No
FCHSD1_chr5:141646086-141646722	RI	1992	ENSG00000197948.10	FCHSD1	chr5	141645886	141646922	-	0.062	0.000758739	0.0290975	No	No
PCDH1_chr5:141857251-141857471;chr5:141863231-141865427	MXE	2649	ENSG00000156453.13	PCDH1	chr5	141854636	141863031	-	-0.071	2270	294	No	No
TFDP2_chr3:142054114-142054149	ES	26567	ENSG00000114126.17	TFDP2	chr3	141994819	142093327	-	0.286	7.65409e-06	0.00495583	No	No
GK5_chr3:142184710-142185793	ES	90274	ENSG00000175066.15	GK5	chr3	142182722	142186189	-	0.06	9.75553e-07	0.00117065	No	No
PHACTR2_chr6:143760400-143760640	ES	23578	ENSG00000112419.14	PHACTR2	chr6	143753553	143765998	+	0.051	6.08561e-05	0.0205249	No	No
PHACTR2_chr6:143760400-143760640	ES	23577	ENSG00000112419.14	PHACTR2	chr6	143748784	143765998	+	0.338	0.000100825	0.0269263	No	No
GTDC1_chr2:144128245-144128322	ES	24734	ENSG00000121964.14	GTDC1	chr2	144007133	144142255	-	0.063	0.000212077	0.0406986	No	No
TONSL_chr8:144440965-144441111	ES	18268	ENSG00000160949.16	TONSL	chr8	144440517	144442351	-	0.054	0.000149999	0.0334152	No	No
PRELID2_chr5:145825997-145826200	ES	96384	ENSG00000186314.11	PRELID2	chr5	145822876	145835536	-	-0.202	5.23067e-06	0.00395592	No	No
SHPRH_chr6:145954689-145955354	RI	4108	ENSG00000146414.15	SHPRH	chr6	145954489	145955554	-	0.143	6.52273e-05	0.00531603	No	No
SLC10A7_chr4:146442782-146442821	ES	10263	ENSG00000120519.14	SLC10A7	chr4	146325760	146504124	-	0.16	5.00827e-05	0.0180739	No	No
PLSCR1_chr3:146537995-146538044	ES	83474	ENSG00000188313.12	PLSCR1	chr3	146536339	146541380	-	-0.453	0.000194282	0.0383448	No	No
LINC01138_chr1:148369317-148369426;chr1:148378055-148379554	MXE	12848	ENSG00000274020.2	LINC01138	chr1	148363586	148377855	-	-0.965	1573	183	No	No
ABCB8_chr7:151032843-151033061	ES	24545	ENSG00000197150.12	ABCB8	chr7	151028249	151034799	+	0.474	7.87727e-08	0.000172914	No	No
TNIP1_chr5:151032286-151032400;chr5:151032286-151032383	A3SS	5094	ENSG00000145901.14	TNIP1	chr5	151032086	151035267	-	0.236	2.27565e-05	0.0067858	No	No
BNIPL_chr1:151037314-151037662	ES	87517	ENSG00000163141.18	BNIPL	chr1	151036414	151038768	+	0.124	9.13165e-05	0.025523	No	No
FASTK_chr7:151076912-151077236;chr7:151077100-151077236	A5SS	1461	ENSG00000164896.19	FASTK	chr7	151076900	151077032	-	0.036	0.000236634	0.0389684	No	No
FASTK_chr7:151076912-151077027	ES	23678	ENSG00000164896.19	FASTK	chr7	151076423	151077436	-	0.017	0.000260156	0.0460902	No	No
MRPL9_chr1:151761961-151762025	ES	83990	ENSG00000143436.10	MRPL9	chr1	151760673	151762355	-	0.634	3.9855e-07	0.000607951	No	No
CACNB4_chr2:151870530-151872493	RI	6003	ENSG00000182389.19	CACNB4	chr2	151870330	151872693	-	-0.335	0.000856792	0.0310696	No	No
ACTR3B_chr7:152811696-152811733	ES	104432	ENSG00000133627.17	ACTR3B	chr7	152801420	152814845	+	-0.136	0.000105919	0.0276862	No	No
ARFIP1_chr4:152809672-152809733	ES	57384	ENSG00000164144.15	ARFIP1	chr4	152779792	152829926	+	-0.067	4.19516e-06	0.00341891	No	No
ARFIP1_chr4:152807203-152807248	ES	57381	ENSG00000164144.15	ARFIP1	chr4	152779792	152829926	+	-0.066	6.07125e-05	0.0205249	No	No
S100A13_chr1:153626319-153627598	RI	866	ENSG00000189171.14	S100A13	chr1	153626119	153627798	-	0.007	3.73476e-05	0.00347866	No	No
AL162258.1_chr1:153628120-153628237	ES	9543	ENSG00000271853.5	AL162258.1	chr1	153626131	153634311	-	0.384	3.69359e-07	0.000583193	No	No
SCAF8_chr6:154741955-154742018	ES	38392	ENSG00000213079.9	SCAF8	chr6	154733646	154793058	+	-0.358	2.46588e-05	0.0116739	No	No
DKC1_chrX:154774601-154775273	RI	1947	ENSG00000130826.17	DKC1	chrX	154774401	154775473	+	0.013	0.000372021	0.0173326	No	No
ADAM15_chr1:155052516-155052777;chr1:155052670-155052777	A3SS	5468	ENSG00000143537.13	ADAM15	chr1	155051122	155052470	+	0.232	0.000291804	0.03955	No	No
ADAM15_chr1:155061903-155062117	ES	56542	ENSG00000143537.13	ADAM15	chr1	155060913	155062569	+	0.28	6.62322e-05	0.0212011	No	No
GBAP1_chr1:155217239-155218049	RI	2131	ENSG00000160766.14	GBAP1	chr1	155217039	155218249	-	0.086	0.000471256	0.0201011	No	No
RBM33_chr7:155684932-155685052	ES	44133	ENSG00000184863.10	RBM33	chr7	155680389	155701690	+	-0.029	0.000228197	0.0427865	No	No
RAB25_chr1:156065910-156066106	ES	47575	ENSG00000132698.14	RAB25	chr1	156060959	156068663	+	0.048	0.000129521	0.0308379	No	No
MEF2D_chr1:156476493-156476514	ES	48703	ENSG00000116604.17	MEF2D	chr1	156474907	156477402	-	-0.053	7.00966e-05	0.0216049	No	No
ARHGEF11_chr1:156938417-156938513	ES	31344	ENSG00000132694.18	ARHGEF11	chr1	156937048	156940110	-	0.071	1.57424e-06	0.00174913	No	No
CCDC148_chr2:158366013-158366076	ES	76275	ENSG00000153237.17	CCDC148	chr2	158358248	158456926	-	0.179	0.000233849	0.0434597	No	No
PKP4_chr2:158533437-158533534	ES	54948	ENSG00000144283.21	PKP4	chr2	158532979	158577583	+	-0.018	0.000224083	0.0421908	No	No
MARCH7_chr2:159714556-159714598	ES	28230	ENSG00000136536.14	MARCH7	chr2	159712288	159715966	+	0.067	0.000295051	0.0495416	No	No
TANK_chr2:161161812-161161907	ES	55776	ENSG00000136560.13	TANK	chr2	161161084	161163718	+	0.442	2.9602e-05	0.0128408	No	No
SLC4A10_chr2:161947565-161947727	ES	5994	ENSG00000144290.16	SLC4A10	chr2	161942591	161949461	+	0.085	0.000256201	0.0457296	No	No
MARCH1_chr4:163854020-163854169	ES	87251	ENSG00000145416.13	MARCH1	chr4	163700612	163988909	-	0.278	3.46514e-05	0.0139847	No	No
AFDN_chr6:167913402-167913423	ES	79725	ENSG00000130396.20	AFDN	chr6	167911083	167914513	+	-0.217	4.11908e-06	0.00340104	No	No
PDCD2_chr6:170583504-170583747;chr6:170583504-170583623	A3SS	6269	ENSG00000071994.10	PDCD2	chr6	170583304	170584892	-	0.038	1.48382e-05	0.00522912	No	No
AC008429.1_chr5:172957153-172958257	RI	4418	ENSG00000204758.7	AC008429.1	chr5	172956953	172958457	-	0.275	0.00123991	0.0422251	No	No
AC105285.1_chr4:173166123-173166299	ES	20881	ENSG00000245213.6	AC105285.1	chr4	173144035	173168313	-	0.191	0.000113065	0.0284239	No	No
WDR17_chr4:176145994-176146159	ES	11427	ENSG00000150627.15	WDR17	chr4	176141782	176148535	+	0.358	1.23325e-05	0.0070695	No	No
PLEKHA3_chr2:178488967-178489014	ES	11817	ENSG00000116095.10	PLEKHA3	chr2	178485440	178491014	+	-0.055	0.000248222	0.0448588	No	No
ABL2_chr1:179107717-179109441	RI	3210	ENSG00000143322.19	ABL2	chr1	179107517	179109641	-	0.209	2.67497e-05	0.00265404	No	No
USP13_chr3:179690240-179690301	ES	95173	ENSG00000058056.8	USP13	chr3	179652554	179701329	+	-0.121	0.000119268	0.0291684	No	No
USP13_chr3:179681877-179682003	ES	95171	ENSG00000058056.8	USP13	chr3	179652554	179701329	+	-0.101	0.000144246	0.0327003	No	No
TRIM41_chr5:181233412-181233763	RI	223	ENSG00000146063.19	TRIM41	chr5	181233212	181233963	+	0.133	1.61542e-06	0.000294911	No	No
KLHL24_chr3:183636220-183636311	ES	36212	ENSG00000114796.15	KLHL24	chr3	183635422	183650775	+	-0.503	6.50054e-06	0.00461613	No	No
IGF2BP2_chr3:185692698-185692780;chr3:185692698-185692762	A3SS	9125	ENSG00000073792.15	IGF2BP2	chr3	185692498	185696863	-	0.113	0.000340377	0.0431009	No	No
FSIP2_chr2:185815370-185815471	ES	39903	ENSG00000188738.14	FSIP2	chr2	185813344	185824680	+	0.297	0.000127913	0.0306987	No	No
EIF4A2_chr3:186784961-186785101	ES	77892	ENSG00000156976.16	EIF4A2	chr3	186784363	186786113	+	0.05	0.000201219	0.0391523	No	No
EIF4A2_chr3:186784563-186786051	RI	4395	ENSG00000156976.16	EIF4A2	chr3	186784363	186786251	+	0.063	0.00147139	0.0472919	No	No
DNAH7_chr2:196012786-196012906	ES	19798	ENSG00000118997.13	DNAH7	chr2	196001474	196019495	-	0.412	7.78476e-05	0.0230467	No	No
CLK1_chr2:200857717-200857884	ES	2055	ENSG00000013441.15	CLK1	chr2	200856690	200858289	-	0.037	2.73191e-05	0.0122323	No	No
CLK1_chr2:200856890-200857884;chr2:200856890-200856985	A3SS	199	ENSG00000013441.15	CLK1	chr2	200856690	200858289	-	0.126	6.38145e-05	0.0138358	No	No
FAM126B_chr2:201052172-201052269	ES	45991	ENSG00000155744.9	FAM126B	chr2	201023758	201071853	-	-0.284	0.000179021	0.0363586	No	No
CASP8_chr2:201272897-201272942	ES	104035	ENSG00000064012.21	CASP8	chr2	201272437	201275153	+	-0.15	6.74184e-05	0.0212751	No	No
NBEAL1_chr2:203115984-203116070	ES	59768	ENSG00000144426.18	NBEAL1	chr2	203112814	203122543	+	-0.127	1.99961e-05	0.0101806	No	No
ABI2_chr2:203351554-203351678	ES	13759	ENSG00000138443.15	ABI2	chr2	203328081	203367244	+	-0.015	0.000268447	0.0463985	No	No
NFASC_chr1:204950556-204950574	ES	95489	ENSG00000163531.15	NFASC	chr1	204944025	204952316	+	-0.607	4.46243e-06	0.00355331	No	No
CDK18_chr1:205529520-205530349	RI	2495	ENSG00000117266.15	CDK18	chr1	205529320	205530549	+	0.037	1.2212e-05	0.00159244	No	No
AC138393.1_chr1:224002521-224002622	ES	9471	ENSG00000185495.10	AC138393.1	chr1	223992542	224003854	+	-0.373	2.97493e-05	0.0128408	No	No
CNIH3_chr1:224684795-224684843	ES	5563	ENSG00000143786.7	CNIH3	chr1	224680757	224730774	+	0.377	2.42748e-05	0.0116208	No	No
MRPL55_chr1:228107976-228108137	ES	44500	ENSG00000162910.18	MRPL55	chr1	228107467	228108518	-	0.031	3.54733e-07	0.000576914	No	No
MRPL55_chr1:228107976-228108084	ES	44499	ENSG00000162910.18	MRPL55	chr1	228107467	228108518	-	0.025	9.17337e-06	0.00573329	No	No
MRPL55_chr1:228108954-228109021	ES	44526	ENSG00000162910.18	MRPL55	chr1	228108034	228109495	-	0.149	4.76164e-05	0.0176087	No	No
MRPL55_chr1:228108436-228108474	ES	44508	ENSG00000162910.18	MRPL55	chr1	228108034	228109499	-	0.29	1.82118e-05	0.00947425	No	No
MRPL55_chr1:228108436-228109021	ES	44515	ENSG00000162910.18	MRPL55	chr1	228107913	228109490	-	0.248	1.15511e-07	0.00024752	No	No
DIS3L2_chr2:232130618-232130943;chr2:232130618-232130719	A5SS	1453	ENSG00000144535.19	DIS3L2	chr2	232130418	232163832	+	-0.282	0.00012816	0.0273247	No	No
COL6A3_chr2:237378635-237379235	ES	74585	ENSG00000163359.15	COL6A3	chr2	237376571	237381699	-	0.657	8.68104e-07	0.00107025	No	No
COL6A3_chr2:237387581-237388184	ES	74586	ENSG00000163359.15	COL6A3	chr2	237380714	237397017	-	-0.525	3.02481e-06	0.0027223	No	No
PASK_chr2:241115021-241115177	ES	23003	ENSG00000115687.13	PASK	chr2	241112039	241123099	-	0.109	0.000134171	0.0314459	No	No
PASK_chr2:241115042-241115177	ES	23005	ENSG00000115687.13	PASK	chr2	241112039	241123099	-	0.086	0.000257105	0.0457296	No	No
DTYMK_chr2:241681918-241682333	ES	20205	ENSG00000168393.12	DTYMK	chr2	241680028	241686077	-	0.015	0.00013158	0.0312455	No	No
DTYMK_chr2:241681918-241682333	ES	20204	ENSG00000168393.12	DTYMK	chr2	241678251	241686077	-	0.13	9.25076e-05	0.0255386	No	No
SMYD3_chr1:246335366-246335474;chr1:246355030-246355094	MXE	5838	ENSG00000185420.18	SMYD3	chr1	246330737	246354830	-	-0.04	138	182	No	No
ZNF692_chr1:248856372-248856422	ES	54837	ENSG00000171163.15	ZNF692	chr1	248855357	248856762	-	0.117	3.22471e-05	0.0134361	No	No
AL392172.1_chr1:222836995-222837384;chr1:222837218-222837384	A3SS	4236	ENSG00000228106.5	AL392172.1	chr1	222835415	222837018	+	0.162	8.76147e-09	8.49096e-06	No	No
AL392172.1_chr1:222836922-222837384;chr1:222837218-222837384	A3SS	4235	ENSG00000228106.5	AL392172.1	chr1	222835415	222837018	+	0.224	8.12035e-09	8.49096e-06	No	No
AL392172.1_chr1:222836995-222837066	ES	44107	ENSG00000228106.5	AL392172.1	chr1	222834918	222837429	+	0.268	1.1849e-08	3.80858e-05	No	No
AC004233.2_chr16:2995283-2995316	ES	32655	ENSG00000270168.2	AC004233.2	chr16	2994605	2995971	+	0.513	0.000270088	0.0465664	No	No
