# Supplementary material for: The Estrogen Receptor α Signaling Pathway Controls Alternative Splicing in the Absence of Ligands in Breast Cancer Cells
Source: Cancers (Basel). 2021 Dec 13;13(24):6261. doi: 10.3390/cancers13246261 (PMC8699117; doi:10.3390/cancers13246261)
Supplement: Supplementary file 1 [file cancers-13-06261-s001.zip › Supplementary_Tables/Supplementary_Table S9_siER_CELF1_RBP_motif_counts.xlsx]

## Sheet: a_ASE_RBP_motif_counts
event	A1CF_00001	ANKHD1_00002	BRUNOL4_00004/CELF1	BRUNOL4_00004a/CELF2	BRUNOL4_00004b/CELF3	BRUNOL4_00004c/CELF4	BRUNOL5_00166/CELF5	BRUNOL6_00187/CELF6	CNOT4_00156	CPEB2_00012	CPEB4_00158	DAZAP1_00013	ENOX1_00149	ESRP2_00150	ESRP2_00150a	FMR1_00016	FUS_00018	FXR1_00161	FXR2_00020	G3BP2_00021	HNRNPA1L2_00023	HNRNPA1_00022	HNRNPA2B1_00024	HNRNPCL1_00167	HNRNPC_00025	HNRNPH2_00160	HNRNPK_00026	HNRNPL_00027	HNRNPL_00091	HNRPLL_00178	HuR_00032	HuR_00032a	HuR_00032b	HuR_00032c	HuR_00112	HuR_00117	HuR_00136	HuR_00274	IGF2BP2_00033	IGF2BP2_00033a	IGF2BP3_00172	KHDRBS1_00062	KHDRBS2_00185	KHDRBS3_00034	LIN28A_00036	LIN28A_00162	MATR3_00037	MBNL1_00038	MBNL1_00038a
ENSG00000167723.14;A3:chr17:3524363-3526854:3524304-3526854:-;V1	0	0	0	0	0	0	0	0	0	0	0	0	0	2	2	0	0	0	0	0	0	0	0	0	0	1	0	0	0	0	0	0	0	0	1	0	0	0	0	0	0	0	0	0	0	0	1	1	1
ENSG00000167723.14;A3:chr17:3524363-3526854:3524304-3526854:-;V2	0	0	0	0	0	0	0	0	0	1	1	0	0	1	1	0	0	0	0	1	0	0	0	1	1	2	0	0	0	0	0	0	0	0	0	0	0	0	0	0	0	0	0	0	2	3	0	0	0
ENSG00000134744.13;A3:chr1:52436975-52438220:52436963-52438220:-;V1	0	1	1	1	1	1	1	0	0	1	1	0	0	0	0	0	0	0	0	0	0	0	0	0	0	0	0	0	0	0	1	1	1	1	2	2	1	1	0	0	0	0	0	0	0	0	0	1	1
ENSG00000134744.13;A3:chr1:52436975-52438220:52436963-52438220:-;V2	0	0	0	0	0	0	0	0	0	0	0	0	1	0	0	1	0	1	0	0	0	0	0	0	0	1	0	0	0	0	0	0	0	0	0	0	0	0	0	0	0	0	0	0	0	0	0	0	0
ENSG00000168255.19;A3:chr7:102568184-102569835:102567083-102569835:-;V1	0	0	0	0	0	0	0	1	0	0	0	0	0	1	1	0	0	0	0	0	0	0	1	0	0	2	0	1	0	0	0	0	0	0	1	0	0	0	0	0	0	1	0	0	0	1	0	1	1
ENSG00000168255.19;A3:chr7:102568184-102569835:102567083-102569835:-;V2	0	0	0	0	0	0	0	0	0	1	0	0	0	0	0	0	0	0	0	0	0	0	0	0	0	0	0	0	0	0	0	0	0	0	0	0	0	0	0	0	0	0	0	0	0	0	0	0	0
ENSG00000167550.10;A3:chr12:49069174-49069734:49069106-49069734:-;V1	0	0	0	0	0	0	0	1	3	0	0	0	1	0	0	1	0	0	1	4	0	0	0	0	0	1	0	1	1	0	1	1	1	1	0	0	2	0	0	0	0	0	0	0	1	0	0	0	0
ENSG00000167550.10;A3:chr12:49069174-49069734:49069106-49069734:-;V2	0	0	1	1	1	1	0	0	0	0	0	0	0	0	0	0	0	0	0	0	0	0	0	0	0	1	1	0	0	0	1	1	1	1	2	2	2	2	0	0	0	0	0	0	1	1	1	1	1
ENSG00000130204.12;A3:chr19:44891314-44891407:44891314-44891410:+;V1	0	0	0	0	0	0	0	1	0	0	0	0	0	1	1	0	3	0	0	0	0	0	0	0	0	3	0	0	0	0	0	0	0	0	0	0	0	0	0	0	0	0	0	0	0	0	0	0	0
ENSG00000130204.12;A3:chr19:44891314-44891407:44891314-44891410:+;V2	0	0	0	0	0	0	0	1	0	0	0	0	0	2	2	0	0	0	0	0	0	0	0	0	0	1	0	0	0	0	0	0	0	0	0	0	0	0	0	0	0	0	0	0	0	1	0	0	0
ENSG00000196954.13;A3:chr11:104952063-104954747:104952005-104954747:-;V1	0	0	1	1	1	1	1	1	1	0	0	0	0	0	0	0	0	0	0	0	0	0	0	0	0	0	0	0	0	0	0	0	0	0	0	0	0	0	0	0	0	1	1	0	0	0	1	0	0
ENSG00000196954.13;A3:chr11:104952063-104954747:104952005-104954747:-;V2	0	0	0	0	0	0	0	0	0	0	0	0	0	0	0	0	0	0	0	0	0	0	0	0	0	0	0	0	0	0	0	0	0	0	0	0	0	0	0	0	0	0	0	0	1	1	0	0	0
ENSG00000092841.18;A3:chr12:56159622-56159975:56159622-56160025:+;V1	0	0	0	0	0	0	0	0	0	0	0	0	0	1	1	0	0	0	0	1	0	0	0	0	0	0	0	0	0	0	0	0	0	0	0	0	0	0	0	0	0	0	0	0	0	0	0	1	1
ENSG00000092841.18;A3:chr12:56159622-56159975:56159622-56160025:+;V2	0	0	1	1	1	1	0	0	0	0	0	0	0	0	0	1	0	0	1	1	0	0	0	0	0	0	0	0	0	0	0	0	0	0	0	0	0	0	0	0	0	0	0	0	0	1	0	0	0
ENSG00000169598.15;A3:chr1:3858844-3865643:3858844-3865812:+;V1	0	0	1	1	1	1	1	0	0	1	1	0	0	2	2	1	0	0	1	1	0	0	0	0	0	0	0	0	0	0	1	1	1	1	1	1	1	2	0	0	0	0	0	0	0	0	1	0	0
ENSG00000169598.15;A3:chr1:3858844-3865643:3858844-3865812:+;V2	0	0	1	1	1	1	1	3	1	0	0	0	0	2	2	0	0	0	0	0	0	0	0	0	0	0	0	0	0	0	0	0	0	0	0	0	0	0	0	0	0	0	0	0	0	0	0	0	0
ENSG00000196642.18;A3:chr9:136831861-136832262:136831861-136832265:+;V1	0	0	0	0	0	0	0	2	0	2	2	0	0	0	0	0	0	0	0	0	0	0	1	2	2	2	0	0	0	0	1	1	1	1	0	0	0	2	0	0	0	0	0	0	0	3	1	0	0
ENSG00000196642.18;A3:chr9:136831861-136832262:136831861-136832265:+;V2	0	0	0	0	0	0	0	1	0	1	1	0	0	0	0	0	0	0	0	0	0	0	0	1	1	0	2	0	0	0	0	0	0	0	0	0	0	0	0	0	0	0	0	0	0	0	0	0	0
ENSG00000163161.12;A3:chr2:127289519-127289689:127289501-127289689:-;V1	0	0	1	1	1	1	1	2	0	0	0	0	0	1	1	0	0	0	0	0	0	0	0	0	0	1	0	0	0	0	0	0	0	0	0	0	0	0	0	0	0	0	0	0	0	0	0	0	0
ENSG00000163161.12;A3:chr2:127289519-127289689:127289501-127289689:-;V2	0	0	0	0	0	0	0	0	3	0	0	0	1	0	0	1	0	0	1	1	0	0	0	0	0	0	0	0	1	1	0	0	0	0	0	0	0	0	0	0	0	0	0	0	0	0	0	0	0
ENSG00000148396.18;A3:chr9:136447015-136447227:136446949-136447227:-;V1	0	1	1	1	1	1	0	1	0	4	5	0	0	0	0	0	0	0	1	0	0	0	0	6	6	1	0	0	0	0	6	6	6	6	5	5	2	6	0	0	0	1	0	0	1	0	0	0	0
ENSG00000148396.18;A3:chr9:136447015-136447227:136446949-136447227:-;V2	0	0	0	0	0	0	0	0	0	0	0	0	2	1	1	1	0	0	2	0	0	0	1	0	0	2	1	0	0	0	0	0	0	0	0	0	0	0	0	0	0	0	0	0	0	0	0	1	1
ENSG00000205771.6;A3:chr15:43745170-43746048:43745167-43746048:-;V1	0	0	2	2	2	2	2	2	1	2	1	0	0	1	1	1	0	1	1	0	0	0	0	0	0	3	0	0	0	0	1	1	1	1	2	2	1	2	0	0	0	0	0	0	0	2	1	1	1
ENSG00000205771.6;A3:chr15:43745170-43746048:43745167-43746048:-;V2	0	0	0	0	0	0	0	0	1	0	0	0	0	0	0	0	0	0	0	0	0	0	0	0	0	0	0	0	0	0	0	0	0	0	0	0	0	0	0	0	0	0	0	0	0	0	0	1	1
ENSG00000244026.6;A3:chr3:75426621-75432808:75426599-75432808:-;V1	1	0	0	0	0	0	0	0	0	1	1	0	0	0	0	0	0	0	0	0	0	0	0	1	1	0	0	0	0	0	0	0	0	0	0	0	0	0	0	0	0	0	0	0	0	0	0	0	0
ENSG00000244026.6;A3:chr3:75426621-75432808:75426599-75432808:-;V2	0	1	0	0	0	0	0	0	0	0	0	0	0	0	0	0	0	0	0	0	0	0	0	0	0	1	1	0	0	0	0	0	0	0	0	0	0	0	0	0	0	0	0	0	0	1	0	0	0
ENSG00000101639.18;A3:chr18:13056698-13057585:13056698-13059082:+;V1	0	0	0	0	0	0	0	0	0	4	3	0	0	1	1	1	0	1	1	0	0	0	0	3	3	0	0	0	0	0	2	2	2	2	0	0	2	2	1	1	1	0	0	0	0	0	1	0	0
ENSG00000101639.18;A3:chr18:13056698-13057585:13056698-13059082:+;V2	0	0	0	0	0	0	0	0	2	0	1	0	1	0	0	0	0	0	0	0	0	0	0	0	0	0	0	0	0	1	1	1	1	1	2	2	1	0	1	1	1	1	1	2	0	0	1	0	0
ENSG00000142186.16;A3:chr11:65538182-65538442:65538182-65538447:+;V1	0	0	0	0	0	0	0	0	0	0	0	0	1	0	0	1	0	0	1	0	0	0	0	0	0	2	0	0	0	0	0	0	0	0	0	0	0	0	0	0	0	0	0	0	1	1	0	0	0
ENSG00000142186.16;A3:chr11:65538182-65538442:65538182-65538447:+;V2	0	0	0	0	0	0	0	0	1	0	0	0	0	0	0	0	1	0	0	0	0	0	0	0	0	0	1	0	0	0	0	0	0	0	0	0	0	0	0	0	0	0	0	0	1	2	0	0	0
ENSG00000013441.15;A3:chr2:200857884-200857973:200856985-200857973:-;V1	0	0	1	1	1	1	0	2	0	0	2	0	1	0	0	1	0	0	1	0	0	0	0	1	1	0	0	1	0	1	2	2	2	2	4	5	2	1	0	0	0	0	0	0	0	0	0	0	0
ENSG00000013441.15;A3:chr2:200857884-200857973:200856985-200857973:-;V2	0	0	0	0	0	0	0	0	2	0	0	0	1	0	0	0	0	0	0	0	0	0	0	0	0	0	0	0	2	1	1	1	1	1	0	0	1	0	0	0	0	0	0	0	0	0	1	0	0
ENSG00000093009.9;A3:chr22:19494382-19494474:19494382-19494507:+;V1	0	0	0	0	0	0	0	1	0	0	0	0	0	1	1	0	0	0	0	1	0	0	0	0	0	2	1	0	0	0	0	0	0	0	0	0	0	0	0	0	0	0	0	0	1	2	0	0	0
ENSG00000093009.9;A3:chr22:19494382-19494474:19494382-19494507:+;V2	0	0	0	0	0	0	0	0	0	1	1	0	1	1	1	1	0	0	1	0	0	0	0	0	0	0	0	0	0	0	1	1	1	1	1	1	2	2	0	0	0	0	0	0	1	0	0	0	0
ENSG00000169738.7;A3:chr17:82036448-82036721:82036308-82036721:-;V1	0	0	0	0	0	0	0	0	0	0	0	0	0	0	0	1	0	0	0	0	0	0	0	0	0	0	2	0	0	0	0	0	0	0	0	0	1	0	0	0	0	0	0	0	0	0	0	1	1
ENSG00000169738.7;A3:chr17:82036448-82036721:82036308-82036721:-;V2	0	0	2	2	2	2	2	2	0	0	0	0	0	0	0	0	0	0	0	0	1	1	2	0	0	2	0	0	0	0	0	0	0	0	0	0	0	0	0	0	0	0	0	0	0	1	0	1	1
ENSG00000160408.14;A3:chr9:127894691-127896242:127894629-127896242:-;V1	0	0	0	0	0	0	0	1	0	0	0	1	0	1	1	0	0	0	0	0	0	0	0	0	0	0	0	0	0	0	0	0	0	0	0	0	0	0	0	0	0	0	0	0	0	1	0	0	0
ENSG00000160408.14;A3:chr9:127894691-127896242:127894629-127896242:-;V2	0	0	0	0	0	0	0	0	0	0	0	0	0	1	1	0	0	0	0	0	0	0	0	0	0	0	0	0	0	0	0	0	0	0	0	0	0	0	0	0	0	0	0	0	0	0	0	0	0
ENSG00000223959.8;A3:chr16:89978878-89979302:89978878-89980242:+;V1	1	0	3	3	3	3	3	2	0	0	0	0	0	0	0	0	0	0	0	0	0	0	0	0	0	0	0	0	0	0	3	3	3	3	3	2	3	3	1	1	1	0	0	0	0	0	1	0	0
ENSG00000223959.8;A3:chr16:89978878-89979302:89978878-89980242:+;V2	0	0	2	2	2	2	2	0	0	0	0	0	0	0	0	0	0	0	0	1	0	0	1	0	0	2	0	0	0	0	0	0	0	0	0	0	0	0	0	0	0	0	0	1	1	5	1	0	0
ENSG00000124920.13;A3:chr11:61780290-61780957:61780290-61780960:+;V1	0	0	0	0	0	0	0	0	0	0	0	0	0	2	2	0	0	0	0	0	0	0	0	0	0	0	2	0	0	0	0	0	0	0	0	0	0	0	0	0	0	0	0	0	0	0	0	0	0
ENSG00000124920.13;A3:chr11:61780290-61780957:61780290-61780960:+;V2	0	0	0	0	0	0	0	0	0	0	0	0	4	1	1	1	0	0	1	0	0	0	0	0	0	1	0	0	0	1	0	0	0	0	0	0	0	0	0	0	0	0	0	0	0	0	0	0	0
ENSG00000145526.11;A3:chr5:19483446-19502992:19483443-19502992:-;V1	0	0	0	0	0	0	0	1	0	0	0	0	1	0	0	1	0	0	1	1	0	0	0	0	0	1	0	1	0	0	2	2	2	2	1	1	2	2	0	0	0	0	0	0	1	1	1	0	0
ENSG00000145526.11;A3:chr5:19483446-19502992:19483443-19502992:-;V2	0	0	0	0	0	0	0	0	2	0	0	0	0	0	0	0	0	0	0	0	0	0	0	0	0	1	0	0	0	0	0	0	0	0	0	0	0	0	0	0	0	0	0	0	0	0	0	1	1
ENSG00000145526.11;A3:chr5:19483552-19502992:19483443-19502992:-;V1	0	0	0	0	0	0	0	1	0	0	0	0	1	0	0	1	0	0	1	1	0	0	0	0	0	1	0	1	0	0	2	2	2	2	1	1	2	2	0	0	0	0	0	0	1	1	1	0	0
ENSG00000145526.11;A3:chr5:19483552-19502992:19483443-19502992:-;V2	0	0	0	0	0	0	0	0	2	0	0	0	0	0	0	0	0	0	0	0	0	0	0	0	0	1	0	0	0	0	0	0	0	0	0	0	0	0	0	0	0	0	0	0	0	0	0	1	1
ENSG00000109113.19;A3:chr17:28717425-28718370:28717291-28718370:-;V1	0	0	0	0	0	0	0	0	0	0	0	0	0	0	0	0	1	0	0	0	1	1	1	0	0	0	0	0	0	0	0	0	0	0	0	0	1	0	0	0	0	0	0	0	0	0	0	0	0
ENSG00000109113.19;A3:chr17:28717425-28718370:28717291-28718370:-;V2	0	0	1	1	1	1	1	1	0	0	0	0	0	0	0	0	0	0	0	1	0	0	1	0	0	1	2	0	0	0	0	0	0	0	0	0	0	0	0	0	0	0	0	0	0	2	0	0	0
ENSG00000123473.15;A3:chr1:47313156-47314036:47313021-47314036:-;V1	0	0	0	0	0	0	0	0	0	1	2	0	0	0	0	0	0	0	1	0	0	0	0	1	1	0	0	0	0	1	0	0	0	0	0	0	0	1	0	0	0	0	0	0	0	0	0	0	0
ENSG00000123473.15;A3:chr1:47313156-47314036:47313021-47314036:-;V2	0	0	0	0	0	0	0	1	0	0	0	0	0	1	1	0	0	0	0	1	0	0	0	0	0	0	0	0	1	0	0	0	0	0	0	0	1	0	0	0	0	0	0	0	1	0	0	0	0
ENSG00000103544.14;A3:chr16:19564950-19569244:19564950-19569424:+;V1	0	0	0	0	0	0	0	0	1	0	0	0	0	1	1	0	0	0	0	0	0	0	0	0	0	1	0	0	0	0	0	0	0	0	0	0	0	0	0	0	0	0	0	0	1	1	0	0	0
ENSG00000103544.14;A3:chr16:19564950-19569244:19564950-19569424:+;V2	0	0	0	0	0	0	0	1	1	0	0	0	0	0	0	0	0	0	0	0	0	0	0	0	0	0	0	0	0	0	0	0	0	0	0	0	0	0	0	0	0	0	0	0	0	0	0	1	1
ENSG00000177054.13;A3:chr11:19165145-19166302:19165145-19170411:+;V1	0	0	0	0	0	0	0	0	0	19	18	1	0	0	0	0	0	0	0	0	0	0	0	19	19	0	0	0	0	0	18	18	18	18	17	19	1	18	0	0	0	0	0	0	0	0	2	0	0
ENSG00000177054.13;A3:chr11:19165145-19166302:19165145-19170411:+;V2	0	0	0	0	0	0	0	0	0	1	1	0	0	0	0	0	0	0	0	1	0	0	0	0	0	0	0	0	0	0	1	1	1	1	1	1	2	1	1	1	1	0	0	0	0	0	1	0	0
ENSG00000255154.7;A3:chr3:58310591-58315701:58310591-58315722:+;V1	0	0	0	0	0	0	0	0	0	3	4	0	0	0	0	0	0	0	0	1	0	0	0	2	2	1	0	1	0	1	1	1	1	1	4	5	4	6	1	1	1	0	0	0	0	0	1	0	0
ENSG00000255154.7;A3:chr3:58310591-58315701:58310591-58315722:+;V2	0	0	0	0	0	0	0	0	0	1	1	0	0	0	0	0	0	0	0	0	0	0	0	0	0	0	1	1	0	1	0	0	0	0	0	0	0	0	0	0	0	0	0	0	0	0	1	0	0
ENSG00000163697.16;A3:chr4:40830583-40856985:40830577-40856985:-;V1	1	0	1	1	1	1	1	1	0	1	0	1	0	0	0	0	0	0	0	0	0	0	0	1	1	0	0	0	0	1	1	1	1	1	0	1	2	1	0	0	0	0	1	1	0	0	0	1	1
ENSG00000163697.16;A3:chr4:40830583-40856985:40830577-40856985:-;V2	0	0	0	0	0	0	0	0	1	4	3	0	0	1	1	0	0	0	0	1	0	0	0	3	3	2	0	1	1	0	2	2	2	2	1	1	0	4	0	0	0	1	1	2	0	0	0	0	0
ENSG00000109685.17;A3:chr4:1952231-1952752:1952231-1953324:+;V1	1	0	0	0	0	0	0	0	0	3	2	0	0	0	0	0	0	0	0	0	0	0	0	2	2	0	0	0	0	0	0	0	0	0	0	0	1	2	0	0	0	0	0	0	1	0	1	1	1
ENSG00000109685.17;A3:chr4:1952231-1952752:1952231-1953324:+;V2	0	0	4	4	4	4	4	1	1	0	0	0	1	0	0	0	0	0	0	0	0	0	0	0	0	0	2	0	0	0	0	0	0	0	0	0	0	0	0	0	0	0	0	0	0	0	0	0	0
ENSG00000090554.12;A3:chr19:49476566-49478909:49476566-49478963:+;V1	2	0	0	0	0	0	0	2	0	0	0	0	0	2	2	0	0	0	0	1	0	0	1	0	0	2	2	0	0	0	0	0	0	0	0	0	0	0	0	0	0	0	1	1	0	1	0	0	0
ENSG00000090554.12;A3:chr19:49476566-49478909:49476566-49478963:+;V2	0	0	0	0	0	0	0	0	0	0	0	0	0	0	0	1	0	0	1	0	0	0	0	0	0	0	2	0	0	0	0	0	0	0	0	0	0	0	0	0	0	0	0	0	0	0	1	0	0
ENSG00000110075.14;A3:chr11:68576043-68587798:68576043-68587927:+;V1	0	0	0	0	0	0	0	0	0	2	2	0	0	0	0	0	0	0	0	0	0	0	0	3	3	0	0	3	2	0	2	2	2	2	0	1	2	3	2	2	2	0	0	0	0	0	0	0	0
ENSG00000110075.14;A3:chr11:68576043-68587798:68576043-68587927:+;V2	0	0	1	1	1	1	2	0	0	0	0	0	0	0	0	0	0	2	0	0	0	0	0	0	0	0	0	0	0	0	0	0	0	0	1	0	0	1	0	0	0	0	0	0	0	0	0	2	2
ENSG00000110075.14;A3:chr11:68583129-68587798:68583129-68587927:+;V1	0	0	0	0	0	0	0	0	0	2	2	0	0	0	0	0	0	0	0	0	0	0	0	3	3	0	0	3	2	0	2	2	2	2	0	1	2	3	2	2	2	0	0	0	0	0	0	0	0
ENSG00000110075.14;A3:chr11:68583129-68587798:68583129-68587927:+;V2	0	0	1	1	1	1	2	0	0	0	0	0	0	0	0	0	0	2	0	0	0	0	0	0	0	0	0	0	0	0	0	0	0	0	1	0	0	1	0	0	0	0	0	0	0	0	0	2	2
ENSG00000168255.19;A3:chr7:102543702-102544706:102543661-102544706:-;V1	0	0	0	0	0	0	0	0	1	0	0	0	1	1	1	1	0	0	1	0	0	0	0	0	0	2	2	0	0	1	0	0	0	0	1	0	0	0	0	0	0	0	0	0	0	2	0	0	0
ENSG00000168255.19;A3:chr7:102543702-102544706:102543661-102544706:-;V2	0	1	0	0	0	0	0	1	3	0	0	0	3	1	1	3	0	0	4	0	1	1	1	0	0	1	1	0	0	1	0	0	0	0	0	0	0	0	0	0	0	0	0	0	0	2	0	1	1
ENSG00000080298.15;A3:chr9:3488895-3490279:3488892-3490279:-;V1	0	0	0	0	0	0	0	1	0	0	0	0	0	0	0	0	0	0	0	0	0	0	0	1	1	0	0	0	0	0	4	4	4	4	2	1	3	1	0	0	0	0	0	0	0	0	0	0	0
ENSG00000080298.15;A3:chr9:3488895-3490279:3488892-3490279:-;V2	0	0	0	0	0	0	0	1	0	0	0	1	0	1	1	0	0	0	0	0	0	0	0	0	0	0	0	1	0	0	0	0	0	0	0	1	0	0	0	0	1	0	1	1	0	1	0	0	0
ENSG00000143970.16;A3:chr2:25806340-25845481:25806337-25845481:-;V1	2	0	0	0	0	0	0	2	1	0	0	0	1	0	0	0	0	0	0	1	0	0	0	0	0	0	0	0	0	0	4	4	4	4	2	2	5	3	0	0	0	0	0	0	1	0	0	0	0
ENSG00000143970.16;A3:chr2:25806340-25845481:25806337-25845481:-;V2	0	0	0	0	0	0	0	1	1	0	0	0	0	2	2	1	0	0	1	0	1	1	1	0	0	0	0	1	1	1	0	0	0	0	0	1	0	1	1	1	1	0	0	0	1	0	1	0	0
ENSG00000100109.16;A3:chr22:26511195-26512099:26511153-26512099:-;V1	0	0	1	1	1	1	1	2	0	0	0	0	0	0	0	0	0	0	0	0	0	0	0	0	0	0	0	0	0	0	0	0	0	0	0	0	0	0	0	0	0	0	0	0	0	0	0	1	1
ENSG00000100109.16;A3:chr22:26511195-26512099:26511153-26512099:-;V2	0	0	0	0	0	0	0	0	0	1	0	1	1	0	0	0	0	0	0	0	0	0	0	0	0	0	0	0	0	1	1	1	1	1	0	0	0	1	0	0	0	0	1	0	0	0	0	0	0
ENSG00000100109.16;A3:chr22:26511317-26512099:26511153-26512099:-;V1	0	0	1	1	1	1	1	2	0	0	0	0	0	0	0	0	0	0	0	0	0	0	0	0	0	0	0	0	0	0	0	0	0	0	0	0	0	0	0	0	0	0	0	0	0	0	0	1	1
ENSG00000100109.16;A3:chr22:26511317-26512099:26511153-26512099:-;V2	0	0	0	0	0	0	0	0	0	1	0	1	1	0	0	0	0	0	0	0	0	0	0	0	0	0	0	0	0	1	1	1	1	1	0	0	0	1	0	0	0	0	1	0	0	0	0	0	0
ENSG00000228106.5;A3:chr1:222835215-222836923:222835215-222837219:+;V1	0	0	0	0	0	0	0	0	0	4	2	0	0	1	1	1	0	1	1	0	0	0	0	3	3	0	0	0	1	0	1	1	1	1	0	1	0	3	0	0	0	0	0	0	0	0	1	0	0
ENSG00000228106.5;A3:chr1:222835215-222836923:222835215-222837219:+;V2	0	0	0	0	0	0	1	0	2	2	4	1	1	0	0	0	0	0	0	0	0	0	0	4	4	0	0	0	0	0	4	4	4	4	3	3	1	4	0	0	0	0	1	1	0	0	0	0	0
ENSG00000228106.5;A3:chr1:222835215-222836996:222835215-222837219:+;V1	0	0	0	0	0	0	0	0	0	4	2	0	0	1	1	1	0	1	1	0	0	0	0	3	3	0	0	0	1	0	1	1	1	1	0	1	0	3	0	0	0	0	0	0	0	0	1	0	0
ENSG00000228106.5;A3:chr1:222835215-222836996:222835215-222837219:+;V2	0	0	0	0	0	0	1	0	2	2	4	1	1	0	0	0	0	0	0	0	0	0	0	4	4	0	0	0	0	0	4	4	4	4	3	3	1	4	0	0	0	0	1	1	0	0	0	0	0
ENSG00000155957.17;A3:chr12:66138769-66145841:66138734-66145841:-;V1	0	0	1	1	1	1	1	0	0	4	7	0	0	0	0	0	0	0	0	0	0	0	0	6	6	0	0	0	0	0	4	4	4	4	2	3	0	7	0	0	0	0	0	0	0	0	0	1	1
ENSG00000155957.17;A3:chr12:66138769-66145841:66138734-66145841:-;V2	2	0	1	1	1	1	1	1	0	0	0	0	0	0	0	0	0	0	0	0	0	0	0	0	0	0	0	0	0	0	1	1	1	1	0	0	1	0	1	1	1	0	0	0	0	0	1	0	0
ENSG00000130635.15;A3:chr9:134825904-134829976:134825904-134830108:+;V1	0	0	0	0	0	0	0	0	0	2	1	0	0	1	1	0	0	0	0	0	0	0	0	0	0	0	0	0	0	0	0	0	0	0	2	1	0	1	0	0	0	0	0	0	1	1	1	0	0
ENSG00000130635.15;A3:chr9:134825904-134829976:134825904-134830108:+;V2	0	0	1	1	1	1	1	0	0	0	0	0	0	0	0	0	0	0	0	0	0	0	0	0	0	0	1	1	0	0	0	0	0	0	0	0	0	0	0	0	0	0	0	0	0	0	0	1	1
ENSG00000159131.16;A3:chr21:33539356-33542587:33539323-33542587:-;V1	0	0	0	0	0	0	0	1	0	0	0	0	0	1	1	0	0	0	0	0	0	0	0	0	0	0	0	0	0	1	0	0	0	0	0	1	0	0	0	0	0	0	0	1	0	0	0	0	0
ENSG00000159131.16;A3:chr21:33539356-33542587:33539323-33542587:-;V2	1	0	0	0	0	0	0	0	0	0	0	0	0	1	1	0	0	0	0	0	0	0	0	0	0	1	0	0	0	0	1	1	1	1	0	0	0	0	0	0	0	0	0	0	1	1	0	0	0
ENSG00000020577.13;A3:chr14:54776540-54784340:54776540-54784537:+;V1	0	0	1	1	1	1	1	1	0	0	0	0	0	0	0	0	0	0	0	0	0	0	0	0	0	1	1	0	1	0	0	0	0	0	1	0	0	0	0	0	0	0	0	0	0	0	0	0	0
ENSG00000020577.13;A3:chr14:54776540-54784340:54776540-54784537:+;V2	0	0	1	1	1	1	1	0	0	0	0	0	0	2	2	1	0	0	1	0	0	0	0	0	0	2	0	0	0	0	0	0	0	0	0	0	0	0	0	0	0	0	0	0	2	1	0	0	0
ENSG00000099814.15;A3:chr14:104887978-104889515:104887978-104889620:+;V1	0	0	0	0	0	0	0	0	0	0	0	0	0	0	0	0	0	0	0	0	0	0	0	0	0	0	0	3	2	1	0	0	0	0	1	1	0	0	3	3	2	1	0	0	1	1	0	0	0
ENSG00000099814.15;A3:chr14:104887978-104889515:104887978-104889620:+;V2	0	0	0	0	0	0	0	0	0	0	0	0	1	0	0	1	0	1	0	0	0	0	0	0	0	0	0	0	1	0	0	0	0	0	0	0	1	0	0	0	0	0	0	0	1	3	0	0	0
ENSG00000103064.13;A3:chr16:68266721-68273795:68266721-68273822:+;V1	0	0	0	0	0	0	0	0	1	11	12	0	0	0	0	0	0	0	0	0	0	0	0	12	12	1	0	0	0	1	11	11	11	11	10	10	0	11	0	0	0	0	0	0	1	0	0	0	0
ENSG00000103064.13;A3:chr16:68266721-68273795:68266721-68273822:+;V2	0	0	0	0	0	0	0	0	0	1	1	0	0	1	1	0	0	0	1	1	0	0	0	1	1	0	0	0	0	0	0	0	0	0	0	0	0	1	0	0	0	0	0	0	0	0	1	0	0
ENSG00000112531.16;A3:chr6:163563719-163565946:163563719-163566721:+;V1	1	0	0	0	0	0	1	1	0	1	2	0	0	0	0	0	0	1	0	0	0	0	0	2	2	0	0	0	0	0	2	2	2	2	0	1	1	2	0	0	0	0	1	1	0	0	0	0	0
ENSG00000112531.16;A3:chr6:163563719-163565946:163563719-163566721:+;V2	1	0	0	0	0	0	0	0	0	2	3	0	1	0	0	0	0	0	0	1	0	0	0	4	4	0	0	2	1	1	4	4	4	4	3	4	1	4	0	0	0	0	1	0	0	0	0	1	1
ENSG00000164919.10;A3:chr8:99892052-99893013:99892047-99893013:-;V1	0	0	1	1	1	1	0	0	0	0	0	0	0	1	1	0	0	0	0	0	0	0	0	0	0	0	0	0	0	0	0	0	0	0	0	0	0	0	2	2	2	0	1	1	1	0	0	0	0
ENSG00000164919.10;A3:chr8:99892052-99893013:99892047-99893013:-;V2	0	0	1	1	1	1	3	1	0	0	1	0	1	1	1	0	0	0	0	0	0	0	0	2	2	0	0	0	0	0	0	0	0	0	2	1	0	1	0	0	0	0	0	0	0	0	0	0	0
ENSG00000145901.14;A3:chr5:151032400-151035002:151032383-151035002:-;V1	0	0	0	0	0	0	0	0	0	0	1	0	1	1	1	0	0	0	0	0	0	0	0	1	1	0	0	0	0	0	0	0	0	0	0	0	0	0	0	0	0	0	0	0	0	0	0	1	1
ENSG00000145901.14;A3:chr5:151032400-151035002:151032383-151035002:-;V2	0	0	0	0	0	0	0	0	0	0	0	0	0	3	3	0	0	0	0	0	0	0	0	0	0	1	0	0	0	0	1	1	1	1	1	1	1	0	0	0	0	0	0	0	0	1	0	0	0
ENSG00000182326.14;A3:chr12:7060877-7061752:7060877-7061839:+;V1	0	0	3	3	3	3	3	4	0	0	0	1	1	1	1	0	0	0	0	0	1	1	1	0	0	2	0	0	0	0	0	0	0	0	1	0	0	0	1	1	1	0	0	0	0	1	0	0	0
ENSG00000182326.14;A3:chr12:7060877-7061752:7060877-7061839:+;V2	0	0	0	0	0	0	0	0	2	0	0	0	1	0	0	2	0	1	2	0	0	0	0	0	0	1	1	0	1	1	0	0	0	0	0	0	0	0	0	0	0	0	0	0	0	1	1	0	0
ENSG00000167434.9;A3:chr17:60157572-60157989:60157572-60158061:+;V1	0	0	0	0	0	0	0	1	0	0	0	0	0	2	2	0	0	0	0	0	0	0	0	0	0	2	1	0	0	0	0	0	0	0	1	0	0	0	0	0	0	0	0	0	1	1	0	0	0
ENSG00000167434.9;A3:chr17:60157572-60157989:60157572-60158061:+;V2	0	0	0	0	0	0	0	0	0	0	0	0	0	4	4	0	0	0	0	1	0	0	0	0	0	5	1	0	0	0	0	0	0	0	0	0	0	0	0	0	0	0	0	0	1	1	0	1	1
ENSG00000143537.13;A3:chr1:155050922-155052517:155050922-155052671:+;V1	0	0	0	0	0	0	0	0	0	0	0	0	0	0	0	0	0	0	0	0	0	0	0	0	0	0	1	0	0	0	0	0	0	0	0	0	0	0	0	0	0	0	0	0	0	0	0	0	0
ENSG00000143537.13;A3:chr1:155050922-155052517:155050922-155052671:+;V2	0	0	0	0	0	0	0	0	0	0	0	0	0	0	0	0	0	0	0	0	0	0	0	0	0	0	0	1	0	1	0	0	0	0	0	0	0	0	0	0	0	0	1	1	0	1	0	1	1
ENSG00000137802.13;A3:chr15:41814739-41815259:41814739-41815624:+;V1	0	0	0	0	0	0	0	1	0	0	0	0	0	1	1	0	0	0	0	0	0	0	0	0	0	0	1	0	0	0	2	2	2	2	1	1	2	1	0	0	0	0	0	0	0	0	0	1	1
ENSG00000137802.13;A3:chr15:41814739-41815259:41814739-41815624:+;V2	0	0	2	2	2	2	2	1	2	0	0	1	1	1	1	0	0	0	0	1	1	1	0	0	0	1	0	0	1	0	0	0	0	0	0	0	0	0	1	1	1	0	0	0	0	1	0	0	0
ENSG00000136854.19;A3:chr9:127653796-127653891:127653796-127654942:+;V1	0	0	2	2	2	2	1	1	0	1	1	0	0	0	0	0	0	0	0	0	0	0	0	0	0	0	0	0	0	0	1	1	1	1	1	1	1	0	0	0	0	0	0	0	0	0	0	1	1
ENSG00000136854.19;A3:chr9:127653796-127653891:127653796-127654942:+;V2	0	0	1	1	1	1	1	2	0	2	2	0	0	0	0	0	0	0	0	1	0	0	0	1	1	0	1	0	0	0	1	1	1	1	1	1	1	0	0	0	0	0	0	0	0	0	0	0	0
ENSG00000127564.16;A3:chr16:2973253-2974000:2973215-2974000:-;V1	0	0	1	1	1	1	1	0	1	0	0	0	0	0	0	1	0	0	1	0	0	0	0	0	0	0	0	0	0	0	0	0	0	0	0	0	0	0	0	0	0	0	0	0	0	0	0	0	0
ENSG00000127564.16;A3:chr16:2973253-2974000:2973215-2974000:-;V2	0	0	0	0	0	0	0	1	0	0	0	0	0	1	1	0	0	0	0	0	0	0	0	0	0	3	0	0	0	0	0	0	0	0	0	0	0	0	0	0	0	0	0	0	1	1	0	0	0
ENSG00000127564.16;A3:chr16:2973445-2974000:2973215-2974000:-;V1	0	0	1	1	1	1	1	0	1	0	0	0	0	0	0	1	0	0	1	0	0	0	0	0	0	0	0	0	0	0	0	0	0	0	0	0	0	0	0	0	0	0	0	0	0	0	0	0	0
ENSG00000127564.16;A3:chr16:2973445-2974000:2973215-2974000:-;V2	0	0	0	0	0	0	0	1	0	0	0	0	0	1	1	0	0	0	0	0	0	0	0	0	0	3	0	0	0	0	0	0	0	0	0	0	0	0	0	0	0	0	0	0	1	1	0	0	0
ENSG00000105705.15;A3:chr19:19304043-19305849:19303912-19305849:-;V1	0	0	2	2	2	2	1	1	0	0	1	0	2	0	0	0	0	0	0	0	0	0	0	0	0	0	0	0	0	1	0	0	0	0	0	0	0	0	0	0	0	0	0	0	0	0	0	0	0
ENSG00000105705.15;A3:chr19:19304043-19305849:19303912-19305849:-;V2	0	0	3	3	3	3	2	1	0	0	0	0	0	0	0	0	0	0	0	1	0	0	0	0	0	0	0	0	0	0	0	0	0	0	0	0	0	0	0	0	0	0	0	0	0	1	0	0	0
ENSG00000071994.10;A3:chr6:170583747-170584299:170583623-170584299:-;V1	0	0	1	1	1	1	1	1	0	2	3	0	0	0	0	0	0	0	0	1	0	0	0	1	1	0	0	0	0	0	2	2	2	2	2	3	2	3	0	0	0	0	2	2	1	0	0	0	0
ENSG00000071994.10;A3:chr6:170583747-170584299:170583623-170584299:-;V2	0	0	1	1	1	1	0	0	0	4	4	0	0	0	0	0	0	0	0	0	0	0	0	3	3	0	0	0	0	0	2	2	2	2	2	2	0	3	0	0	0	0	0	0	0	0	1	0	0
ENSG00000178719.16;A3:chr8:143991804-143991878:143991804-143992245:+;V1	0	0	0	0	0	0	0	0	0	0	0	0	0	1	1	0	0	0	0	0	0	0	0	0	0	3	1	2	0	1	0	0	0	0	0	0	0	0	0	0	0	0	0	0	0	0	0	0	0
ENSG00000178719.16;A3:chr8:143991804-143991878:143991804-143992245:+;V2	0	0	0	0	0	0	0	1	0	0	0	0	0	1	1	0	0	0	0	1	0	0	0	0	0	1	1	0	0	0	0	0	0	0	0	0	0	0	0	0	0	0	0	0	0	1	1	0	0
ENSG00000183569.17;A3:chr22:42555345-42555664:42555345-42556064:+;V1	0	0	0	0	0	0	0	0	1	1	1	0	0	2	2	0	0	0	0	1	1	1	2	0	0	2	0	0	0	0	0	0	0	0	0	0	0	0	0	0	0	0	0	0	0	1	0	0	0
ENSG00000183569.17;A3:chr22:42555345-42555664:42555345-42556064:+;V2	0	0	0	0	0	0	0	0	1	0	0	0	0	2	2	1	0	0	1	0	0	0	0	0	0	1	0	0	0	0	0	0	0	0	0	1	0	0	0	0	0	0	0	0	1	2	0	0	0
ENSG00000156504.16;A3:chrX:134772283-134781821:134771354-134781821:-;V1	0	0	2	2	2	2	2	1	0	0	0	0	0	0	0	0	0	0	0	1	0	0	0	0	0	0	0	0	0	0	0	0	0	0	0	0	1	0	0	0	0	0	0	0	0	0	0	1	1
ENSG00000156504.16;A3:chrX:134772283-134781821:134771354-134781821:-;V2	0	0	1	1	1	1	1	1	0	0	0	0	0	0	0	0	0	0	0	0	0	0	0	0	0	0	0	2	2	1	0	0	0	0	0	0	0	0	1	1	1	0	0	0	1	0	0	0	0
ENSG00000184925.11;A3:chr9:136953028-136953466:136953028-136953700:+;V1	0	0	0	0	0	0	0	0	0	0	0	1	0	0	0	0	0	1	0	0	0	0	0	0	0	0	0	0	0	0	0	0	0	0	0	0	0	0	0	0	0	0	0	0	0	0	0	1	1
ENSG00000184925.11;A3:chr9:136953028-136953466:136953028-136953700:+;V2	0	0	2	2	2	2	2	1	2	0	0	0	2	0	0	2	0	0	2	0	0	0	2	0	0	3	0	0	0	0	0	0	0	0	0	0	0	0	0	0	0	0	0	0	0	2	0	0	0
ENSG00000184925.11;A3:chr9:136953028-136953488:136953028-136953700:+;V1	0	0	0	0	0	0	0	0	0	0	0	1	0	0	0	0	0	1	0	0	0	0	0	0	0	0	0	0	0	0	0	0	0	0	0	0	0	0	0	0	0	0	0	0	0	0	0	1	1
ENSG00000184925.11;A3:chr9:136953028-136953488:136953028-136953700:+;V2	0	0	2	2	2	2	2	1	2	0	0	0	2	0	0	2	0	0	2	0	0	0	2	0	0	3	0	0	0	0	0	0	0	0	0	0	0	0	0	0	0	0	0	0	0	2	0	0	0
ENSG00000184925.11;A3:chr9:136953779-136953848:136953779-136953924:+;V1	0	0	2	2	2	2	2	1	1	0	0	0	2	0	0	2	0	0	2	0	0	0	2	0	0	3	0	0	0	0	0	0	0	0	0	0	0	0	0	0	0	0	0	0	0	2	0	0	0
ENSG00000184925.11;A3:chr9:136953779-136953848:136953779-136953924:+;V2	0	0	2	2	2	2	2	1	0	0	0	0	1	1	1	0	0	0	0	0	0	0	0	0	0	0	3	0	1	0	0	0	0	0	0	0	0	0	0	0	0	0	0	0	0	1	0	0	0
ENSG00000142784.15;A3:chr1:27301461-27303621:27301461-27305001:+;V1	0	0	0	0	0	0	1	1	0	0	0	0	0	1	1	0	0	0	0	0	1	1	1	0	0	0	0	0	0	0	0	0	0	0	0	0	0	0	0	0	0	0	0	0	0	1	0	1	1
ENSG00000142784.15;A3:chr1:27301461-27303621:27301461-27305001:+;V2	0	0	0	0	0	0	0	1	0	0	0	0	0	2	2	0	0	0	0	1	0	0	0	0	0	1	1	1	0	0	0	0	0	0	0	0	0	0	0	0	0	0	0	0	0	0	0	0	0
ENSG00000187742.14;A3:chr9:89350852-89357285:89350852-89357411:+;V1	0	0	2	2	2	2	2	1	0	3	3	0	0	0	0	0	0	0	0	0	0	0	0	3	3	0	0	0	1	0	0	0	0	0	0	1	0	0	1	1	1	0	0	0	1	0	1	0	0
ENSG00000187742.14;A3:chr9:89350852-89357285:89350852-89357411:+;V2	0	0	2	2	2	2	2	3	0	0	0	0	0	1	1	0	0	1	0	1	0	0	0	0	0	0	0	1	1	1	0	0	0	0	1	0	0	0	0	0	0	0	0	0	0	0	0	1	1
ENSG00000162613.16;A3:chr1:77947552-77949155:77947547-77949155:-;V1	0	0	0	0	0	0	0	0	0	1	2	0	1	0	0	0	0	0	0	0	0	0	0	2	2	0	0	1	0	1	3	3	3	3	1	3	3	2	1	1	2	0	0	0	0	0	0	0	0
ENSG00000162613.16;A3:chr1:77947552-77949155:77947547-77949155:-;V2	0	0	1	1	1	1	1	0	0	2	2	0	0	0	0	0	0	1	0	0	1	1	1	1	1	0	0	0	0	0	0	0	0	0	0	0	0	1	0	0	0	0	0	0	0	1	0	0	0
ENSG00000068366.19;A3:chrX:109683552-109696144:109683372-109696144:-;V1	0	0	0	0	0	0	0	0	0	0	0	0	0	0	0	0	0	0	0	0	0	0	0	0	0	0	0	0	0	0	1	1	1	1	0	0	0	1	0	0	0	0	0	0	0	0	0	0	0
ENSG00000068366.19;A3:chrX:109683552-109696144:109683372-109696144:-;V2	0	0	0	0	0	0	0	0	0	0	0	0	1	1	1	0	0	0	0	1	0	0	0	0	0	0	0	0	0	1	1	1	1	1	0	0	0	0	0	0	0	1	2	1	0	0	0	0	0
ENSG00000221978.11;A3:chr1:1392803-1393396:1390865-1393396:-;V1	0	0	2	2	2	2	2	3	0	0	0	0	0	0	0	0	0	0	0	0	0	0	0	0	0	1	0	0	0	0	0	0	0	0	1	0	0	0	0	0	0	0	0	0	1	0	0	0	0
ENSG00000221978.11;A3:chr1:1392803-1393396:1390865-1393396:-;V2	0	0	2	2	2	2	2	1	1	3	4	0	1	0	0	0	0	1	0	0	0	0	0	5	5	0	0	0	0	0	4	4	4	4	3	3	0	5	0	0	0	0	0	0	1	0	1	0	0
ENSG00000223482.7;A3:chr10:87238872-87288442:87238849-87288442:-;V1	0	0	5	5	5	5	4	1	0	2	3	1	2	0	0	0	0	1	0	0	1	1	0	2	2	0	0	0	0	0	1	1	1	1	1	0	2	2	0	0	0	0	0	0	0	0	0	0	0
ENSG00000223482.7;A3:chr10:87238872-87288442:87238849-87288442:-;V2	0	0	0	0	0	0	0	1	0	0	1	0	0	0	0	0	0	0	0	0	0	0	0	0	0	0	1	1	0	1	2	2	2	2	1	1	3	2	2	2	2	0	0	1	0	0	0	0	0
ENSG00000127586.16;A3:chr16:788756-788928:788756-788931:+;V1	0	0	0	0	0	0	0	1	0	0	0	0	0	2	2	0	0	0	0	0	0	0	0	0	0	3	0	0	0	0	0	0	0	0	0	0	0	0	0	0	0	0	0	0	0	2	0	0	0
ENSG00000127586.16;A3:chr16:788756-788928:788756-788931:+;V2	0	1	0	0	0	0	0	1	0	0	0	0	0	0	0	0	0	0	0	0	0	0	0	0	0	1	0	0	0	0	0	0	0	0	0	0	0	0	0	0	0	0	0	0	0	0	0	1	1
ENSG00000073792.15;A3:chr3:185692780-185696612:185692762-185696612:-;V1	0	0	0	0	0	0	0	1	0	2	1	0	0	0	0	0	0	1	0	0	0	0	0	3	3	0	0	0	0	0	0	0	0	0	1	1	0	1	0	0	0	0	1	1	0	0	0	0	0
ENSG00000073792.15;A3:chr3:185692780-185696612:185692762-185696612:-;V2	0	0	1	1	1	1	3	1	3	0	0	0	1	0	0	0	0	0	0	0	0	0	0	0	0	0	0	1	2	1	4	4	4	4	4	2	3	2	0	0	0	1	0	0	0	0	0	0	0
ENSG00000197555.9;A3:chr14:71702505-71704721:71702505-71705222:+;V1	0	0	0	0	0	0	0	0	0	0	0	0	0	0	0	0	0	1	0	0	0	0	0	0	0	0	0	0	0	0	0	0	0	0	1	0	0	0	0	0	0	0	0	0	0	0	1	2	2
ENSG00000197555.9;A3:chr14:71702505-71704721:71702505-71705222:+;V2	0	0	0	0	0	0	0	0	1	0	0	0	0	0	0	0	0	0	0	0	0	0	0	0	0	0	0	1	0	1	0	0	0	0	0	1	0	0	2	2	1	0	0	0	0	0	0	1	1
event	A1CF_00001	ANKHD1_00002	BRUNOL4_00004	BRUNOL4_00004a	BRUNOL4_00004b	BRUNOL4_00004c	BRUNOL5_00166	BRUNOL6_00187	CNOT4_00156	CPEB2_00012	CPEB4_00158	DAZAP1_00013	ENOX1_00149	ESRP2_00150	ESRP2_00150a	FMR1_00016	FUS_00018	FXR1_00161	FXR2_00020	G3BP2_00021	HNRNPA1L2_00023	HNRNPA1_00022	HNRNPA2B1_00024	HNRNPCL1_00167	HNRNPC_00025	HNRNPH2_00160	HNRNPK_00026	HNRNPL_00027	HNRNPL_00091	HNRPLL_00178	HuR_00032	HuR_00032a	HuR_00032b	HuR_00032c	HuR_00112	HuR_00117	HuR_00136	HuR_00274	IGF2BP2_00033	IGF2BP2_00033a	IGF2BP3_00172	KHDRBS1_00062	KHDRBS2_00185	KHDRBS3_00034	LIN28A_00036	LIN28A_00162	MATR3_00037	MBNL1_00038	MBNL1_00038a
ENSG00000167723.14;A3:chr17:3524363-3526854:3524304-3526854:-;V1	0	0	0	0	0	0	0	0	0	0	0	0	0	2	2	0	0	0	0	0	0	0	0	0	0	1	0	0	0	0	0	0	0	0	1	0	0	0	0	0	0	0	0	0	0	0	1	1	1
ENSG00000167723.14;A3:chr17:3524363-3526854:3524304-3526854:-;V2	0	0	0	0	0	0	0	0	0	1	1	0	0	1	1	0	0	0	0	1	0	0	0	1	1	2	0	0	0	0	0	0	0	0	0	0	0	0	0	0	0	0	0	0	2	3	0	0	0
ENSG00000134744.13;A3:chr1:52436975-52438220:52436963-52438220:-;V1	0	1	1	1	1	1	1	0	0	1	1	0	0	0	0	0	0	0	0	0	0	0	0	0	0	0	0	0	0	0	1	1	1	1	2	2	1	1	0	0	0	0	0	0	0	0	0	1	1
ENSG00000134744.13;A3:chr1:52436975-52438220:52436963-52438220:-;V2	0	0	0	0	0	0	0	0	0	0	0	0	1	0	0	1	0	1	0	0	0	0	0	0	0	1	0	0	0	0	0	0	0	0	0	0	0	0	0	0	0	0	0	0	0	0	0	0	0
ENSG00000168255.19;A3:chr7:102568184-102569835:102567083-102569835:-;V1	0	0	0	0	0	0	0	1	0	0	0	0	0	1	1	0	0	0	0	0	0	0	1	0	0	2	0	1	0	0	0	0	0	0	1	0	0	0	0	0	0	1	0	0	0	1	0	1	1
ENSG00000168255.19;A3:chr7:102568184-102569835:102567083-102569835:-;V2	0	0	0	0	0	0	0	0	0	1	0	0	0	0	0	0	0	0	0	0	0	0	0	0	0	0	0	0	0	0	0	0	0	0	0	0	0	0	0	0	0	0	0	0	0	0	0	0	0
ENSG00000167550.10;A3:chr12:49069174-49069734:49069106-49069734:-;V1	0	0	0	0	0	0	0	1	3	0	0	0	1	0	0	1	0	0	1	4	0	0	0	0	0	1	0	1	1	0	1	1	1	1	0	0	2	0	0	0	0	0	0	0	1	0	0	0	0
ENSG00000167550.10;A3:chr12:49069174-49069734:49069106-49069734:-;V2	0	0	1	1	1	1	0	0	0	0	0	0	0	0	0	0	0	0	0	0	0	0	0	0	0	1	1	0	0	0	1	1	1	1	2	2	2	2	0	0	0	0	0	0	1	1	1	1	1
ENSG00000130204.12;A3:chr19:44891314-44891407:44891314-44891410:+;V1	0	0	0	0	0	0	0	1	0	0	0	0	0	1	1	0	3	0	0	0	0	0	0	0	0	3	0	0	0	0	0	0	0	0	0	0	0	0	0	0	0	0	0	0	0	0	0	0	0
ENSG00000130204.12;A3:chr19:44891314-44891407:44891314-44891410:+;V2	0	0	0	0	0	0	0	1	0	0	0	0	0	2	2	0	0	0	0	0	0	0	0	0	0	1	0	0	0	0	0	0	0	0	0	0	0	0	0	0	0	0	0	0	0	1	0	0	0
ENSG00000196954.13;A3:chr11:104952063-104954747:104952005-104954747:-;V1	0	0	1	1	1	1	1	1	1	0	0	0	0	0	0	0	0	0	0	0	0	0	0	0	0	0	0	0	0	0	0	0	0	0	0	0	0	0	0	0	0	1	1	0	0	0	1	0	0
ENSG00000196954.13;A3:chr11:104952063-104954747:104952005-104954747:-;V2	0	0	0	0	0	0	0	0	0	0	0	0	0	0	0	0	0	0	0	0	0	0	0	0	0	0	0	0	0	0	0	0	0	0	0	0	0	0	0	0	0	0	0	0	1	1	0	0	0
ENSG00000092841.18;A3:chr12:56159622-56159975:56159622-56160025:+;V1	0	0	0	0	0	0	0	0	0	0	0	0	0	1	1	0	0	0	0	1	0	0	0	0	0	0	0	0	0	0	0	0	0	0	0	0	0	0	0	0	0	0	0	0	0	0	0	1	1
ENSG00000092841.18;A3:chr12:56159622-56159975:56159622-56160025:+;V2	0	0	1	1	1	1	0	0	0	0	0	0	0	0	0	1	0	0	1	1	0	0	0	0	0	0	0	0	0	0	0	0	0	0	0	0	0	0	0	0	0	0	0	0	0	1	0	0	0
ENSG00000169598.15;A3:chr1:3858844-3865643:3858844-3865812:+;V1	0	0	1	1	1	1	1	0	0	1	1	0	0	2	2	1	0	0	1	1	0	0	0	0	0	0	0	0	0	0	1	1	1	1	1	1	1	2	0	0	0	0	0	0	0	0	1	0	0
ENSG00000169598.15;A3:chr1:3858844-3865643:3858844-3865812:+;V2	0	0	1	1	1	1	1	3	1	0	0	0	0	2	2	0	0	0	0	0	0	0	0	0	0	0	0	0	0	0	0	0	0	0	0	0	0	0	0	0	0	0	0	0	0	0	0	0	0
ENSG00000196642.18;A3:chr9:136831861-136832262:136831861-136832265:+;V1	0	0	0	0	0	0	0	2	0	2	2	0	0	0	0	0	0	0	0	0	0	0	1	2	2	2	0	0	0	0	1	1	1	1	0	0	0	2	0	0	0	0	0	0	0	3	1	0	0
ENSG00000196642.18;A3:chr9:136831861-136832262:136831861-136832265:+;V2	0	0	0	0	0	0	0	1	0	1	1	0	0	0	0	0	0	0	0	0	0	0	0	1	1	0	2	0	0	0	0	0	0	0	0	0	0	0	0	0	0	0	0	0	0	0	0	0	0
ENSG00000163161.12;A3:chr2:127289519-127289689:127289501-127289689:-;V1	0	0	1	1	1	1	1	2	0	0	0	0	0	1	1	0	0	0	0	0	0	0	0	0	0	1	0	0	0	0	0	0	0	0	0	0	0	0	0	0	0	0	0	0	0	0	0	0	0
ENSG00000163161.12;A3:chr2:127289519-127289689:127289501-127289689:-;V2	0	0	0	0	0	0	0	0	3	0	0	0	1	0	0	1	0	0	1	1	0	0	0	0	0	0	0	0	1	1	0	0	0	0	0	0	0	0	0	0	0	0	0	0	0	0	0	0	0
ENSG00000148396.18;A3:chr9:136447015-136447227:136446949-136447227:-;V1	0	1	1	1	1	1	0	1	0	4	5	0	0	0	0	0	0	0	1	0	0	0	0	6	6	1	0	0	0	0	6	6	6	6	5	5	2	6	0	0	0	1	0	0	1	0	0	0	0
ENSG00000148396.18;A3:chr9:136447015-136447227:136446949-136447227:-;V2	0	0	0	0	0	0	0	0	0	0	0	0	2	1	1	1	0	0	2	0	0	0	1	0	0	2	1	0	0	0	0	0	0	0	0	0	0	0	0	0	0	0	0	0	0	0	0	1	1
ENSG00000205771.6;A3:chr15:43745170-43746048:43745167-43746048:-;V1	0	0	2	2	2	2	2	2	1	2	1	0	0	1	1	1	0	1	1	0	0	0	0	0	0	3	0	0	0	0	1	1	1	1	2	2	1	2	0	0	0	0	0	0	0	2	1	1	1
ENSG00000205771.6;A3:chr15:43745170-43746048:43745167-43746048:-;V2	0	0	0	0	0	0	0	0	1	0	0	0	0	0	0	0	0	0	0	0	0	0	0	0	0	0	0	0	0	0	0	0	0	0	0	0	0	0	0	0	0	0	0	0	0	0	0	1	1
ENSG00000244026.6;A3:chr3:75426621-75432808:75426599-75432808:-;V1	1	0	0	0	0	0	0	0	0	1	1	0	0	0	0	0	0	0	0	0	0	0	0	1	1	0	0	0	0	0	0	0	0	0	0	0	0	0	0	0	0	0	0	0	0	0	0	0	0
ENSG00000244026.6;A3:chr3:75426621-75432808:75426599-75432808:-;V2	0	1	0	0	0	0	0	0	0	0	0	0	0	0	0	0	0	0	0	0	0	0	0	0	0	1	1	0	0	0	0	0	0	0	0	0	0	0	0	0	0	0	0	0	0	1	0	0	0
event	A1CF_00001	ANKHD1_00002	BRUNOL4_00004	BRUNOL4_00004a	BRUNOL4_00004b	BRUNOL4_00004c	BRUNOL5_00166	BRUNOL6_00187	CNOT4_00156	CPEB2_00012	CPEB4_00158	DAZAP1_00013	ENOX1_00149	ESRP2_00150	ESRP2_00150a	FMR1_00016	FUS_00018	FXR1_00161	FXR2_00020	G3BP2_00021	HNRNPA1L2_00023	HNRNPA1_00022	HNRNPA2B1_00024	HNRNPCL1_00167	HNRNPC_00025	HNRNPH2_00160	HNRNPK_00026	HNRNPL_00027	HNRNPL_00091	HNRPLL_00178	HuR_00032	HuR_00032a	HuR_00032b	HuR_00032c	HuR_00112	HuR_00117	HuR_00136	HuR_00274	IGF2BP2_00033	IGF2BP2_00033a	IGF2BP3_00172	KHDRBS1_00062	KHDRBS2_00185	KHDRBS3_00034	LIN28A_00036	LIN28A_00162	MATR3_00037	MBNL1_00038	MBNL1_00038a
ENSG00000167723.14;A3:chr17:3524363-3526854:3524304-3526854:-;V1	0	0	0	0	0	0	0	0	0	0	0	0	0	2	2	0	0	0	0	0	0	0	0	0	0	1	0	0	0	0	0	0	0	0	1	0	0	0	0	0	0	0	0	0	0	0	1	1	1
ENSG00000134744.13;A3:chr1:52436975-52438220:52436963-52438220:-;V1	0	1	1	1	1	1	1	0	0	1	1	0	0	0	0	0	0	0	0	0	0	0	0	0	0	0	0	0	0	0	1	1	1	1	2	2	1	1	0	0	0	0	0	0	0	0	0	1	1
ENSG00000168255.19;A3:chr7:102568184-102569835:102567083-102569835:-;V1	0	0	0	0	0	0	0	1	0	0	0	0	0	1	1	0	0	0	0	0	0	0	1	0	0	2	0	1	0	0	0	0	0	0	1	0	0	0	0	0	0	1	0	0	0	1	0	1	1
ENSG00000167550.10;A3:chr12:49069174-49069734:49069106-49069734:-;V1	0	0	0	0	0	0	0	1	3	0	0	0	1	0	0	1	0	0	1	4	0	0	0	0	0	1	0	1	1	0	1	1	1	1	0	0	2	0	0	0	0	0	0	0	1	0	0	0	0
ENSG00000130204.12;A3:chr19:44891314-44891407:44891314-44891410:+;V1	0	0	0	0	0	0	0	1	0	0	0	0	0	1	1	0	3	0	0	0	0	0	0	0	0	3	0	0	0	0	0	0	0	0	0	0	0	0	0	0	0	0	0	0	0	0	0	0	0
ENSG00000196954.13;A3:chr11:104952063-104954747:104952005-104954747:-;V1	0	0	1	1	1	1	1	1	1	0	0	0	0	0	0	0	0	0	0	0	0	0	0	0	0	0	0	0	0	0	0	0	0	0	0	0	0	0	0	0	0	1	1	0	0	0	1	0	0
ENSG00000092841.18;A3:chr12:56159622-56159975:56159622-56160025:+;V1	0	0	0	0	0	0	0	0	0	0	0	0	0	1	1	0	0	0	0	1	0	0	0	0	0	0	0	0	0	0	0	0	0	0	0	0	0	0	0	0	0	0	0	0	0	0	0	1	1
ENSG00000169598.15;A3:chr1:3858844-3865643:3858844-3865812:+;V1	0	0	1	1	1	1	1	0	0	1	1	0	0	2	2	1	0	0	1	1	0	0	0	0	0	0	0	0	0	0	1	1	1	1	1	1	1	2	0	0	0	0	0	0	0	0	1	0	0
ENSG00000196642.18;A3:chr9:136831861-136832262:136831861-136832265:+;V1	0	0	0	0	0	0	0	2	0	2	2	0	0	0	0	0	0	0	0	0	0	0	1	2	2	2	0	0	0	0	1	1	1	1	0	0	0	2	0	0	0	0	0	0	0	3	1	0	0
ENSG00000163161.12;A3:chr2:127289519-127289689:127289501-127289689:-;V1	0	0	1	1	1	1	1	2	0	0	0	0	0	1	1	0	0	0	0	0	0	0	0	0	0	1	0	0	0	0	0	0	0	0	0	0	0	0	0	0	0	0	0	0	0	0	0	0	0
ENSG00000148396.18;A3:chr9:136447015-136447227:136446949-136447227:-;V1	0	1	1	1	1	1	0	1	0	4	5	0	0	0	0	0	0	0	1	0	0	0	0	6	6	1	0	0	0	0	6	6	6	6	5	5	2	6	0	0	0	1	0	0	1	0	0	0	0
ENSG00000205771.6;A3:chr15:43745170-43746048:43745167-43746048:-;V1	0	0	2	2	2	2	2	2	1	2	1	0	0	1	1	1	0	1	1	0	0	0	0	0	0	3	0	0	0	0	1	1	1	1	2	2	1	2	0	0	0	0	0	0	0	2	1	1	1
ENSG00000244026.6;A3:chr3:75426621-75432808:75426599-75432808:-;V1	1	0	0	0	0	0	0	0	0	1	1	0	0	0	0	0	0	0	0	0	0	0	0	1	1	0	0	0	0	0	0	0	0	0	0	0	0	0	0	0	0	0	0	0	0	0	0	0	0
event	A1CF_00001	ANKHD1_00002	BRUNOL4_00004	BRUNOL4_00004a	BRUNOL4_00004b	BRUNOL4_00004c	BRUNOL5_00166	BRUNOL6_00187	CNOT4_00156	CPEB2_00012	CPEB4_00158	DAZAP1_00013	ENOX1_00149	ESRP2_00150	ESRP2_00150a	FMR1_00016	FUS_00018	FXR1_00161	FXR2_00020	G3BP2_00021	HNRNPA1L2_00023	HNRNPA1_00022	HNRNPA2B1_00024	HNRNPCL1_00167	HNRNPC_00025	HNRNPH2_00160	HNRNPK_00026	HNRNPL_00027	HNRNPL_00091	HNRPLL_00178	HuR_00032	HuR_00032a	HuR_00032b	HuR_00032c	HuR_00112	HuR_00117	HuR_00136	HuR_00274	IGF2BP2_00033	IGF2BP2_00033a	IGF2BP3_00172	KHDRBS1_00062	KHDRBS2_00185	KHDRBS3_00034	LIN28A_00036	LIN28A_00162	MATR3_00037	MBNL1_00038	MBNL1_00038a
ENSG00000167723.14;A3:chr17:3524363-3526854:3524304-3526854:-;V2	0	0	0	0	0	0	0	0	0	1	1	0	0	1	1	0	0	0	0	1	0	0	0	1	1	2	0	0	0	0	0	0	0	0	0	0	0	0	0	0	0	0	0	0	2	3	0	0	0
ENSG00000134744.13;A3:chr1:52436975-52438220:52436963-52438220:-;V2	0	0	0	0	0	0	0	0	0	0	0	0	1	0	0	1	0	1	0	0	0	0	0	0	0	1	0	0	0	0	0	0	0	0	0	0	0	0	0	0	0	0	0	0	0	0	0	0	0
ENSG00000168255.19;A3:chr7:102568184-102569835:102567083-102569835:-;V2	0	0	0	0	0	0	0	0	0	1	0	0	0	0	0	0	0	0	0	0	0	0	0	0	0	0	0	0	0	0	0	0	0	0	0	0	0	0	0	0	0	0	0	0	0	0	0	0	0
ENSG00000167550.10;A3:chr12:49069174-49069734:49069106-49069734:-;V2	0	0	1	1	1	1	0	0	0	0	0	0	0	0	0	0	0	0	0	0	0	0	0	0	0	1	1	0	0	0	1	1	1	1	2	2	2	2	0	0	0	0	0	0	1	1	1	1	1
ENSG00000130204.12;A3:chr19:44891314-44891407:44891314-44891410:+;V2	0	0	0	0	0	0	0	1	0	0	0	0	0	2	2	0	0	0	0	0	0	0	0	0	0	1	0	0	0	0	0	0	0	0	0	0	0	0	0	0	0	0	0	0	0	1	0	0	0
ENSG00000196954.13;A3:chr11:104952063-104954747:104952005-104954747:-;V2	0	0	0	0	0	0	0	0	0	0	0	0	0	0	0	0	0	0	0	0	0	0	0	0	0	0	0	0	0	0	0	0	0	0	0	0	0	0	0	0	0	0	0	0	1	1	0	0	0
ENSG00000092841.18;A3:chr12:56159622-56159975:56159622-56160025:+;V2	0	0	1	1	1	1	0	0	0	0	0	0	0	0	0	1	0	0	1	1	0	0	0	0	0	0	0	0	0	0	0	0	0	0	0	0	0	0	0	0	0	0	0	0	0	1	0	0	0
ENSG00000169598.15;A3:chr1:3858844-3865643:3858844-3865812:+;V2	0	0	1	1	1	1	1	3	1	0	0	0	0	2	2	0	0	0	0	0	0	0	0	0	0	0	0	0	0	0	0	0	0	0	0	0	0	0	0	0	0	0	0	0	0	0	0	0	0
ENSG00000196642.18;A3:chr9:136831861-136832262:136831861-136832265:+;V2	0	0	0	0	0	0	0	1	0	1	1	0	0	0	0	0	0	0	0	0	0	0	0	1	1	0	2	0	0	0	0	0	0	0	0	0	0	0	0	0	0	0	0	0	0	0	0	0	0
ENSG00000163161.12;A3:chr2:127289519-127289689:127289501-127289689:-;V2	0	0	0	0	0	0	0	0	3	0	0	0	1	0	0	1	0	0	1	1	0	0	0	0	0	0	0	0	1	1	0	0	0	0	0	0	0	0	0	0	0	0	0	0	0	0	0	0	0
ENSG00000148396.18;A3:chr9:136447015-136447227:136446949-136447227:-;V2	0	0	0	0	0	0	0	0	0	0	0	0	2	1	1	1	0	0	2	0	0	0	1	0	0	2	1	0	0	0	0	0	0	0	0	0	0	0	0	0	0	0	0	0	0	0	0	1	1
ENSG00000205771.6;A3:chr15:43745170-43746048:43745167-43746048:-;V2	0	0	0	0	0	0	0	0	1	0	0	0	0	0	0	0	0	0	0	0	0	0	0	0	0	0	0	0	0	0	0	0	0	0	0	0	0	0	0	0	0	0	0	0	0	0	0	1	1
ENSG00000244026.6;A3:chr3:75426621-75432808:75426599-75432808:-;V2	0	1	0	0	0	0	0	0	0	0	0	0	0	0	0	0	0	0	0	0	0	0	0	0	0	1	1	0	0	0	0	0	0	0	0	0	0	0	0	0	0	0	0	0	0	1	0	0	0
event	A1CF_00001	ANKHD1_00002	BRUNOL4_00004	BRUNOL4_00004a	BRUNOL4_00004b	BRUNOL4_00004c	BRUNOL5_00166	BRUNOL6_00187	CNOT4_00156	CPEB2_00012	CPEB4_00158	DAZAP1_00013	ENOX1_00149	ESRP2_00150	ESRP2_00150a	FMR1_00016	FUS_00018	FXR1_00161	FXR2_00020	G3BP2_00021	HNRNPA1L2_00023	HNRNPA1_00022	HNRNPA2B1_00024	HNRNPCL1_00167	HNRNPC_00025	HNRNPH2_00160	HNRNPK_00026	HNRNPL_00027	HNRNPL_00091	HNRPLL_00178	HuR_00032	HuR_00032a	HuR_00032b	HuR_00032c	HuR_00112	HuR_00117	HuR_00136	HuR_00274	IGF2BP2_00033	IGF2BP2_00033a	IGF2BP3_00172	KHDRBS1_00062	KHDRBS2_00185	KHDRBS3_00034	LIN28A_00036	LIN28A_00162	MATR3_00037	MBNL1_00038	MBNL1_00038a
ENSG00000101639.18;A3:chr18:13056698-13057585:13056698-13059082:+;V1	0	0	0	0	0	0	0	0	0	4	3	0	0	1	1	1	0	1	1	0	0	0	0	3	3	0	0	0	0	0	2	2	2	2	0	0	2	2	1	1	1	0	0	0	0	0	1	0	0
ENSG00000101639.18;A3:chr18:13056698-13057585:13056698-13059082:+;V2	0	0	0	0	0	0	0	0	2	0	1	0	1	0	0	0	0	0	0	0	0	0	0	0	0	0	0	0	0	1	1	1	1	1	2	2	1	0	1	1	1	1	1	2	0	0	1	0	0
ENSG00000142186.16;A3:chr11:65538182-65538442:65538182-65538447:+;V1	0	0	0	0	0	0	0	0	0	0	0	0	1	0	0	1	0	0	1	0	0	0	0	0	0	2	0	0	0	0	0	0	0	0	0	0	0	0	0	0	0	0	0	0	1	1	0	0	0
ENSG00000142186.16;A3:chr11:65538182-65538442:65538182-65538447:+;V2	0	0	0	0	0	0	0	0	1	0	0	0	0	0	0	0	1	0	0	0	0	0	0	0	0	0	1	0	0	0	0	0	0	0	0	0	0	0	0	0	0	0	0	0	1	2	0	0	0
ENSG00000013441.15;A3:chr2:200857884-200857973:200856985-200857973:-;V1	0	0	1	1	1	1	0	2	0	0	2	0	1	0	0	1	0	0	1	0	0	0	0	1	1	0	0	1	0	1	2	2	2	2	4	5	2	1	0	0	0	0	0	0	0	0	0	0	0
ENSG00000013441.15;A3:chr2:200857884-200857973:200856985-200857973:-;V2	0	0	0	0	0	0	0	0	2	0	0	0	1	0	0	0	0	0	0	0	0	0	0	0	0	0	0	0	2	1	1	1	1	1	0	0	1	0	0	0	0	0	0	0	0	0	1	0	0
ENSG00000093009.9;A3:chr22:19494382-19494474:19494382-19494507:+;V1	0	0	0	0	0	0	0	1	0	0	0	0	0	1	1	0	0	0	0	1	0	0	0	0	0	2	1	0	0	0	0	0	0	0	0	0	0	0	0	0	0	0	0	0	1	2	0	0	0
ENSG00000093009.9;A3:chr22:19494382-19494474:19494382-19494507:+;V2	0	0	0	0	0	0	0	0	0	1	1	0	1	1	1	1	0	0	1	0	0	0	0	0	0	0	0	0	0	0	1	1	1	1	1	1	2	2	0	0	0	0	0	0	1	0	0	0	0
ENSG00000169738.7;A3:chr17:82036448-82036721:82036308-82036721:-;V1	0	0	0	0	0	0	0	0	0	0	0	0	0	0	0	1	0	0	0	0	0	0	0	0	0	0	2	0	0	0	0	0	0	0	0	0	1	0	0	0	0	0	0	0	0	0	0	1	1
ENSG00000169738.7;A3:chr17:82036448-82036721:82036308-82036721:-;V2	0	0	2	2	2	2	2	2	0	0	0	0	0	0	0	0	0	0	0	0	1	1	2	0	0	2	0	0	0	0	0	0	0	0	0	0	0	0	0	0	0	0	0	0	0	1	0	1	1
ENSG00000160408.14;A3:chr9:127894691-127896242:127894629-127896242:-;V1	0	0	0	0	0	0	0	1	0	0	0	1	0	1	1	0	0	0	0	0	0	0	0	0	0	0	0	0	0	0	0	0	0	0	0	0	0	0	0	0	0	0	0	0	0	1	0	0	0
ENSG00000160408.14;A3:chr9:127894691-127896242:127894629-127896242:-;V2	0	0	0	0	0	0	0	0	0	0	0	0	0	1	1	0	0	0	0	0	0	0	0	0	0	0	0	0	0	0	0	0	0	0	0	0	0	0	0	0	0	0	0	0	0	0	0	0	0
ENSG00000223959.8;A3:chr16:89978878-89979302:89978878-89980242:+;V1	1	0	3	3	3	3	3	2	0	0	0	0	0	0	0	0	0	0	0	0	0	0	0	0	0	0	0	0	0	0	3	3	3	3	3	2	3	3	1	1	1	0	0	0	0	0	1	0	0
ENSG00000223959.8;A3:chr16:89978878-89979302:89978878-89980242:+;V2	0	0	2	2	2	2	2	0	0	0	0	0	0	0	0	0	0	0	0	1	0	0	1	0	0	2	0	0	0	0	0	0	0	0	0	0	0	0	0	0	0	0	0	1	1	5	1	0	0
ENSG00000124920.13;A3:chr11:61780290-61780957:61780290-61780960:+;V1	0	0	0	0	0	0	0	0	0	0	0	0	0	2	2	0	0	0	0	0	0	0	0	0	0	0	2	0	0	0	0	0	0	0	0	0	0	0	0	0	0	0	0	0	0	0	0	0	0
ENSG00000124920.13;A3:chr11:61780290-61780957:61780290-61780960:+;V2	0	0	0	0	0	0	0	0	0	0	0	0	4	1	1	1	0	0	1	0	0	0	0	0	0	1	0	0	0	1	0	0	0	0	0	0	0	0	0	0	0	0	0	0	0	0	0	0	0
ENSG00000145526.11;A3:chr5:19483446-19502992:19483443-19502992:-;V1	0	0	0	0	0	0	0	1	0	0	0	0	1	0	0	1	0	0	1	1	0	0	0	0	0	1	0	1	0	0	2	2	2	2	1	1	2	2	0	0	0	0	0	0	1	1	1	0	0
ENSG00000145526.11;A3:chr5:19483446-19502992:19483443-19502992:-;V2	0	0	0	0	0	0	0	0	2	0	0	0	0	0	0	0	0	0	0	0	0	0	0	0	0	1	0	0	0	0	0	0	0	0	0	0	0	0	0	0	0	0	0	0	0	0	0	1	1
ENSG00000145526.11;A3:chr5:19483552-19502992:19483443-19502992:-;V1	0	0	0	0	0	0	0	1	0	0	0	0	1	0	0	1	0	0	1	1	0	0	0	0	0	1	0	1	0	0	2	2	2	2	1	1	2	2	0	0	0	0	0	0	1	1	1	0	0
ENSG00000145526.11;A3:chr5:19483552-19502992:19483443-19502992:-;V2	0	0	0	0	0	0	0	0	2	0	0	0	0	0	0	0	0	0	0	0	0	0	0	0	0	1	0	0	0	0	0	0	0	0	0	0	0	0	0	0	0	0	0	0	0	0	0	1	1
ENSG00000109113.19;A3:chr17:28717425-28718370:28717291-28718370:-;V1	0	0	0	0	0	0	0	0	0	0	0	0	0	0	0	0	1	0	0	0	1	1	1	0	0	0	0	0	0	0	0	0	0	0	0	0	1	0	0	0	0	0	0	0	0	0	0	0	0
ENSG00000109113.19;A3:chr17:28717425-28718370:28717291-28718370:-;V2	0	0	1	1	1	1	1	1	0	0	0	0	0	0	0	0	0	0	0	1	0	0	1	0	0	1	2	0	0	0	0	0	0	0	0	0	0	0	0	0	0	0	0	0	0	2	0	0	0
ENSG00000123473.15;A3:chr1:47313156-47314036:47313021-47314036:-;V1	0	0	0	0	0	0	0	0	0	1	2	0	0	0	0	0	0	0	1	0	0	0	0	1	1	0	0	0	0	1	0	0	0	0	0	0	0	1	0	0	0	0	0	0	0	0	0	0	0
ENSG00000123473.15;A3:chr1:47313156-47314036:47313021-47314036:-;V2	0	0	0	0	0	0	0	1	0	0	0	0	0	1	1	0	0	0	0	1	0	0	0	0	0	0	0	0	1	0	0	0	0	0	0	0	1	0	0	0	0	0	0	0	1	0	0	0	0
ENSG00000103544.14;A3:chr16:19564950-19569244:19564950-19569424:+;V1	0	0	0	0	0	0	0	0	1	0	0	0	0	1	1	0	0	0	0	0	0	0	0	0	0	1	0	0	0	0	0	0	0	0	0	0	0	0	0	0	0	0	0	0	1	1	0	0	0
ENSG00000103544.14;A3:chr16:19564950-19569244:19564950-19569424:+;V2	0	0	0	0	0	0	0	1	1	0	0	0	0	0	0	0	0	0	0	0	0	0	0	0	0	0	0	0	0	0	0	0	0	0	0	0	0	0	0	0	0	0	0	0	0	0	0	1	1
ENSG00000177054.13;A3:chr11:19165145-19166302:19165145-19170411:+;V1	0	0	0	0	0	0	0	0	0	19	18	1	0	0	0	0	0	0	0	0	0	0	0	19	19	0	0	0	0	0	18	18	18	18	17	19	1	18	0	0	0	0	0	0	0	0	2	0	0
ENSG00000177054.13;A3:chr11:19165145-19166302:19165145-19170411:+;V2	0	0	0	0	0	0	0	0	0	1	1	0	0	0	0	0	0	0	0	1	0	0	0	0	0	0	0	0	0	0	1	1	1	1	1	1	2	1	1	1	1	0	0	0	0	0	1	0	0
ENSG00000255154.7;A3:chr3:58310591-58315701:58310591-58315722:+;V1	0	0	0	0	0	0	0	0	0	3	4	0	0	0	0	0	0	0	0	1	0	0	0	2	2	1	0	1	0	1	1	1	1	1	4	5	4	6	1	1	1	0	0	0	0	0	1	0	0
ENSG00000255154.7;A3:chr3:58310591-58315701:58310591-58315722:+;V2	0	0	0	0	0	0	0	0	0	1	1	0	0	0	0	0	0	0	0	0	0	0	0	0	0	0	1	1	0	1	0	0	0	0	0	0	0	0	0	0	0	0	0	0	0	0	1	0	0
ENSG00000163697.16;A3:chr4:40830583-40856985:40830577-40856985:-;V1	1	0	1	1	1	1	1	1	0	1	0	1	0	0	0	0	0	0	0	0	0	0	0	1	1	0	0	0	0	1	1	1	1	1	0	1	2	1	0	0	0	0	1	1	0	0	0	1	1
ENSG00000163697.16;A3:chr4:40830583-40856985:40830577-40856985:-;V2	0	0	0	0	0	0	0	0	1	4	3	0	0	1	1	0	0	0	0	1	0	0	0	3	3	2	0	1	1	0	2	2	2	2	1	1	0	4	0	0	0	1	1	2	0	0	0	0	0
ENSG00000109685.17;A3:chr4:1952231-1952752:1952231-1953324:+;V1	1	0	0	0	0	0	0	0	0	3	2	0	0	0	0	0	0	0	0	0	0	0	0	2	2	0	0	0	0	0	0	0	0	0	0	0	1	2	0	0	0	0	0	0	1	0	1	1	1
ENSG00000109685.17;A3:chr4:1952231-1952752:1952231-1953324:+;V2	0	0	4	4	4	4	4	1	1	0	0	0	1	0	0	0	0	0	0	0	0	0	0	0	0	0	2	0	0	0	0	0	0	0	0	0	0	0	0	0	0	0	0	0	0	0	0	0	0
ENSG00000090554.12;A3:chr19:49476566-49478909:49476566-49478963:+;V1	2	0	0	0	0	0	0	2	0	0	0	0	0	2	2	0	0	0	0	1	0	0	1	0	0	2	2	0	0	0	0	0	0	0	0	0	0	0	0	0	0	0	1	1	0	1	0	0	0
ENSG00000090554.12;A3:chr19:49476566-49478909:49476566-49478963:+;V2	0	0	0	0	0	0	0	0	0	0	0	0	0	0	0	1	0	0	1	0	0	0	0	0	0	0	2	0	0	0	0	0	0	0	0	0	0	0	0	0	0	0	0	0	0	0	1	0	0
ENSG00000110075.14;A3:chr11:68576043-68587798:68576043-68587927:+;V1	0	0	0	0	0	0	0	0	0	2	2	0	0	0	0	0	0	0	0	0	0	0	0	3	3	0	0	3	2	0	2	2	2	2	0	1	2	3	2	2	2	0	0	0	0	0	0	0	0
ENSG00000110075.14;A3:chr11:68576043-68587798:68576043-68587927:+;V2	0	0	1	1	1	1	2	0	0	0	0	0	0	0	0	0	0	2	0	0	0	0	0	0	0	0	0	0	0	0	0	0	0	0	1	0	0	1	0	0	0	0	0	0	0	0	0	2	2
ENSG00000110075.14;A3:chr11:68583129-68587798:68583129-68587927:+;V1	0	0	0	0	0	0	0	0	0	2	2	0	0	0	0	0	0	0	0	0	0	0	0	3	3	0	0	3	2	0	2	2	2	2	0	1	2	3	2	2	2	0	0	0	0	0	0	0	0
ENSG00000110075.14;A3:chr11:68583129-68587798:68583129-68587927:+;V2	0	0	1	1	1	1	2	0	0	0	0	0	0	0	0	0	0	2	0	0	0	0	0	0	0	0	0	0	0	0	0	0	0	0	1	0	0	1	0	0	0	0	0	0	0	0	0	2	2
ENSG00000168255.19;A3:chr7:102543702-102544706:102543661-102544706:-;V1	0	0	0	0	0	0	0	0	1	0	0	0	1	1	1	1	0	0	1	0	0	0	0	0	0	2	2	0	0	1	0	0	0	0	1	0	0	0	0	0	0	0	0	0	0	2	0	0	0
ENSG00000168255.19;A3:chr7:102543702-102544706:102543661-102544706:-;V2	0	1	0	0	0	0	0	1	3	0	0	0	3	1	1	3	0	0	4	0	1	1	1	0	0	1	1	0	0	1	0	0	0	0	0	0	0	0	0	0	0	0	0	0	0	2	0	1	1
ENSG00000080298.15;A3:chr9:3488895-3490279:3488892-3490279:-;V1	0	0	0	0	0	0	0	1	0	0	0	0	0	0	0	0	0	0	0	0	0	0	0	1	1	0	0	0	0	0	4	4	4	4	2	1	3	1	0	0	0	0	0	0	0	0	0	0	0
ENSG00000080298.15;A3:chr9:3488895-3490279:3488892-3490279:-;V2	0	0	0	0	0	0	0	1	0	0	0	1	0	1	1	0	0	0	0	0	0	0	0	0	0	0	0	1	0	0	0	0	0	0	0	1	0	0	0	0	1	0	1	1	0	1	0	0	0
ENSG00000143970.16;A3:chr2:25806340-25845481:25806337-25845481:-;V1	2	0	0	0	0	0	0	2	1	0	0	0	1	0	0	0	0	0	0	1	0	0	0	0	0	0	0	0	0	0	4	4	4	4	2	2	5	3	0	0	0	0	0	0	1	0	0	0	0
ENSG00000143970.16;A3:chr2:25806340-25845481:25806337-25845481:-;V2	0	0	0	0	0	0	0	1	1	0	0	0	0	2	2	1	0	0	1	0	1	1	1	0	0	0	0	1	1	1	0	0	0	0	0	1	0	1	1	1	1	0	0	0	1	0	1	0	0
ENSG00000100109.16;A3:chr22:26511195-26512099:26511153-26512099:-;V1	0	0	1	1	1	1	1	2	0	0	0	0	0	0	0	0	0	0	0	0	0	0	0	0	0	0	0	0	0	0	0	0	0	0	0	0	0	0	0	0	0	0	0	0	0	0	0	1	1
ENSG00000100109.16;A3:chr22:26511195-26512099:26511153-26512099:-;V2	0	0	0	0	0	0	0	0	0	1	0	1	1	0	0	0	0	0	0	0	0	0	0	0	0	0	0	0	0	1	1	1	1	1	0	0	0	1	0	0	0	0	1	0	0	0	0	0	0
ENSG00000100109.16;A3:chr22:26511317-26512099:26511153-26512099:-;V1	0	0	1	1	1	1	1	2	0	0	0	0	0	0	0	0	0	0	0	0	0	0	0	0	0	0	0	0	0	0	0	0	0	0	0	0	0	0	0	0	0	0	0	0	0	0	0	1	1
ENSG00000100109.16;A3:chr22:26511317-26512099:26511153-26512099:-;V2	0	0	0	0	0	0	0	0	0	1	0	1	1	0	0	0	0	0	0	0	0	0	0	0	0	0	0	0	0	1	1	1	1	1	0	0	0	1	0	0	0	0	1	0	0	0	0	0	0
ENSG00000228106.5;A3:chr1:222835215-222836923:222835215-222837219:+;V1	0	0	0	0	0	0	0	0	0	4	2	0	0	1	1	1	0	1	1	0	0	0	0	3	3	0	0	0	1	0	1	1	1	1	0	1	0	3	0	0	0	0	0	0	0	0	1	0	0
ENSG00000228106.5;A3:chr1:222835215-222836923:222835215-222837219:+;V2	0	0	0	0	0	0	1	0	2	2	4	1	1	0	0	0	0	0	0	0	0	0	0	4	4	0	0	0	0	0	4	4	4	4	3	3	1	4	0	0	0	0	1	1	0	0	0	0	0
ENSG00000228106.5;A3:chr1:222835215-222836996:222835215-222837219:+;V1	0	0	0	0	0	0	0	0	0	4	2	0	0	1	1	1	0	1	1	0	0	0	0	3	3	0	0	0	1	0	1	1	1	1	0	1	0	3	0	0	0	0	0	0	0	0	1	0	0
ENSG00000228106.5;A3:chr1:222835215-222836996:222835215-222837219:+;V2	0	0	0	0	0	0	1	0	2	2	4	1	1	0	0	0	0	0	0	0	0	0	0	4	4	0	0	0	0	0	4	4	4	4	3	3	1	4	0	0	0	0	1	1	0	0	0	0	0
ENSG00000155957.17;A3:chr12:66138769-66145841:66138734-66145841:-;V1	0	0	1	1	1	1	1	0	0	4	7	0	0	0	0	0	0	0	0	0	0	0	0	6	6	0	0	0	0	0	4	4	4	4	2	3	0	7	0	0	0	0	0	0	0	0	0	1	1
ENSG00000155957.17;A3:chr12:66138769-66145841:66138734-66145841:-;V2	2	0	1	1	1	1	1	1	0	0	0	0	0	0	0	0	0	0	0	0	0	0	0	0	0	0	0	0	0	0	1	1	1	1	0	0	1	0	1	1	1	0	0	0	0	0	1	0	0
ENSG00000130635.15;A3:chr9:134825904-134829976:134825904-134830108:+;V1	0	0	0	0	0	0	0	0	0	2	1	0	0	1	1	0	0	0	0	0	0	0	0	0	0	0	0	0	0	0	0	0	0	0	2	1	0	1	0	0	0	0	0	0	1	1	1	0	0
ENSG00000130635.15;A3:chr9:134825904-134829976:134825904-134830108:+;V2	0	0	1	1	1	1	1	0	0	0	0	0	0	0	0	0	0	0	0	0	0	0	0	0	0	0	1	1	0	0	0	0	0	0	0	0	0	0	0	0	0	0	0	0	0	0	0	1	1
ENSG00000159131.16;A3:chr21:33539356-33542587:33539323-33542587:-;V1	0	0	0	0	0	0	0	1	0	0	0	0	0	1	1	0	0	0	0	0	0	0	0	0	0	0	0	0	0	1	0	0	0	0	0	1	0	0	0	0	0	0	0	1	0	0	0	0	0
ENSG00000159131.16;A3:chr21:33539356-33542587:33539323-33542587:-;V2	1	0	0	0	0	0	0	0	0	0	0	0	0	1	1	0	0	0	0	0	0	0	0	0	0	1	0	0	0	0	1	1	1	1	0	0	0	0	0	0	0	0	0	0	1	1	0	0	0
ENSG00000020577.13;A3:chr14:54776540-54784340:54776540-54784537:+;V1	0	0	1	1	1	1	1	1	0	0	0	0	0	0	0	0	0	0	0	0	0	0	0	0	0	1	1	0	1	0	0	0	0	0	1	0	0	0	0	0	0	0	0	0	0	0	0	0	0
ENSG00000020577.13;A3:chr14:54776540-54784340:54776540-54784537:+;V2	0	0	1	1	1	1	1	0	0	0	0	0	0	2	2	1	0	0	1	0	0	0	0	0	0	2	0	0	0	0	0	0	0	0	0	0	0	0	0	0	0	0	0	0	2	1	0	0	0
ENSG00000099814.15;A3:chr14:104887978-104889515:104887978-104889620:+;V1	0	0	0	0	0	0	0	0	0	0	0	0	0	0	0	0	0	0	0	0	0	0	0	0	0	0	0	3	2	1	0	0	0	0	1	1	0	0	3	3	2	1	0	0	1	1	0	0	0
ENSG00000099814.15;A3:chr14:104887978-104889515:104887978-104889620:+;V2	0	0	0	0	0	0	0	0	0	0	0	0	1	0	0	1	0	1	0	0	0	0	0	0	0	0	0	0	1	0	0	0	0	0	0	0	1	0	0	0	0	0	0	0	1	3	0	0	0
ENSG00000103064.13;A3:chr16:68266721-68273795:68266721-68273822:+;V1	0	0	0	0	0	0	0	0	1	11	12	0	0	0	0	0	0	0	0	0	0	0	0	12	12	1	0	0	0	1	11	11	11	11	10	10	0	11	0	0	0	0	0	0	1	0	0	0	0
ENSG00000103064.13;A3:chr16:68266721-68273795:68266721-68273822:+;V2	0	0	0	0	0	0	0	0	0	1	1	0	0	1	1	0	0	0	1	1	0	0	0	1	1	0	0	0	0	0	0	0	0	0	0	0	0	1	0	0	0	0	0	0	0	0	1	0	0
ENSG00000112531.16;A3:chr6:163563719-163565946:163563719-163566721:+;V1	1	0	0	0	0	0	1	1	0	1	2	0	0	0	0	0	0	1	0	0	0	0	0	2	2	0	0	0	0	0	2	2	2	2	0	1	1	2	0	0	0	0	1	1	0	0	0	0	0
ENSG00000112531.16;A3:chr6:163563719-163565946:163563719-163566721:+;V2	1	0	0	0	0	0	0	0	0	2	3	0	1	0	0	0	0	0	0	1	0	0	0	4	4	0	0	2	1	1	4	4	4	4	3	4	1	4	0	0	0	0	1	0	0	0	0	1	1
ENSG00000164919.10;A3:chr8:99892052-99893013:99892047-99893013:-;V1	0	0	1	1	1	1	0	0	0	0	0	0	0	1	1	0	0	0	0	0	0	0	0	0	0	0	0	0	0	0	0	0	0	0	0	0	0	0	2	2	2	0	1	1	1	0	0	0	0
ENSG00000164919.10;A3:chr8:99892052-99893013:99892047-99893013:-;V2	0	0	1	1	1	1	3	1	0	0	1	0	1	1	1	0	0	0	0	0	0	0	0	2	2	0	0	0	0	0	0	0	0	0	2	1	0	1	0	0	0	0	0	0	0	0	0	0	0
ENSG00000145901.14;A3:chr5:151032400-151035002:151032383-151035002:-;V1	0	0	0	0	0	0	0	0	0	0	1	0	1	1	1	0	0	0	0	0	0	0	0	1	1	0	0	0	0	0	0	0	0	0	0	0	0	0	0	0	0	0	0	0	0	0	0	1	1
ENSG00000145901.14;A3:chr5:151032400-151035002:151032383-151035002:-;V2	0	0	0	0	0	0	0	0	0	0	0	0	0	3	3	0	0	0	0	0	0	0	0	0	0	1	0	0	0	0	1	1	1	1	1	1	1	0	0	0	0	0	0	0	0	1	0	0	0
ENSG00000182326.14;A3:chr12:7060877-7061752:7060877-7061839:+;V1	0	0	3	3	3	3	3	4	0	0	0	1	1	1	1	0	0	0	0	0	1	1	1	0	0	2	0	0	0	0	0	0	0	0	1	0	0	0	1	1	1	0	0	0	0	1	0	0	0
ENSG00000182326.14;A3:chr12:7060877-7061752:7060877-7061839:+;V2	0	0	0	0	0	0	0	0	2	0	0	0	1	0	0	2	0	1	2	0	0	0	0	0	0	1	1	0	1	1	0	0	0	0	0	0	0	0	0	0	0	0	0	0	0	1	1	0	0
ENSG00000167434.9;A3:chr17:60157572-60157989:60157572-60158061:+;V1	0	0	0	0	0	0	0	1	0	0	0	0	0	2	2	0	0	0	0	0	0	0	0	0	0	2	1	0	0	0	0	0	0	0	1	0	0	0	0	0	0	0	0	0	1	1	0	0	0
ENSG00000167434.9;A3:chr17:60157572-60157989:60157572-60158061:+;V2	0	0	0	0	0	0	0	0	0	0	0	0	0	4	4	0	0	0	0	1	0	0	0	0	0	5	1	0	0	0	0	0	0	0	0	0	0	0	0	0	0	0	0	0	1	1	0	1	1
ENSG00000143537.13;A3:chr1:155050922-155052517:155050922-155052671:+;V1	0	0	0	0	0	0	0	0	0	0	0	0	0	0	0	0	0	0	0	0	0	0	0	0	0	0	1	0	0	0	0	0	0	0	0	0	0	0	0	0	0	0	0	0	0	0	0	0	0
ENSG00000143537.13;A3:chr1:155050922-155052517:155050922-155052671:+;V2	0	0	0	0	0	0	0	0	0	0	0	0	0	0	0	0	0	0	0	0	0	0	0	0	0	0	0	1	0	1	0	0	0	0	0	0	0	0	0	0	0	0	1	1	0	1	0	1	1
ENSG00000137802.13;A3:chr15:41814739-41815259:41814739-41815624:+;V1	0	0	0	0	0	0	0	1	0	0	0	0	0	1	1	0	0	0	0	0	0	0	0	0	0	0	1	0	0	0	2	2	2	2	1	1	2	1	0	0	0	0	0	0	0	0	0	1	1
ENSG00000137802.13;A3:chr15:41814739-41815259:41814739-41815624:+;V2	0	0	2	2	2	2	2	1	2	0	0	1	1	1	1	0	0	0	0	1	1	1	0	0	0	1	0	0	1	0	0	0	0	0	0	0	0	0	1	1	1	0	0	0	0	1	0	0	0
ENSG00000136854.19;A3:chr9:127653796-127653891:127653796-127654942:+;V1	0	0	2	2	2	2	1	1	0	1	1	0	0	0	0	0	0	0	0	0	0	0	0	0	0	0	0	0	0	0	1	1	1	1	1	1	1	0	0	0	0	0	0	0	0	0	0	1	1
ENSG00000136854.19;A3:chr9:127653796-127653891:127653796-127654942:+;V2	0	0	1	1	1	1	1	2	0	2	2	0	0	0	0	0	0	0	0	1	0	0	0	1	1	0	1	0	0	0	1	1	1	1	1	1	1	0	0	0	0	0	0	0	0	0	0	0	0
ENSG00000127564.16;A3:chr16:2973253-2974000:2973215-2974000:-;V1	0	0	1	1	1	1	1	0	1	0	0	0	0	0	0	1	0	0	1	0	0	0	0	0	0	0	0	0	0	0	0	0	0	0	0	0	0	0	0	0	0	0	0	0	0	0	0	0	0
ENSG00000127564.16;A3:chr16:2973253-2974000:2973215-2974000:-;V2	0	0	0	0	0	0	0	1	0	0	0	0	0	1	1	0	0	0	0	0	0	0	0	0	0	3	0	0	0	0	0	0	0	0	0	0	0	0	0	0	0	0	0	0	1	1	0	0	0
ENSG00000127564.16;A3:chr16:2973445-2974000:2973215-2974000:-;V1	0	0	1	1	1	1	1	0	1	0	0	0	0	0	0	1	0	0	1	0	0	0	0	0	0	0	0	0	0	0	0	0	0	0	0	0	0	0	0	0	0	0	0	0	0	0	0	0	0
ENSG00000127564.16;A3:chr16:2973445-2974000:2973215-2974000:-;V2	0	0	0	0	0	0	0	1	0	0	0	0	0	1	1	0	0	0	0	0	0	0	0	0	0	3	0	0	0	0	0	0	0	0	0	0	0	0	0	0	0	0	0	0	1	1	0	0	0
ENSG00000105705.15;A3:chr19:19304043-19305849:19303912-19305849:-;V1	0	0	2	2	2	2	1	1	0	0	1	0	2	0	0	0	0	0	0	0	0	0	0	0	0	0	0	0	0	1	0	0	0	0	0	0	0	0	0	0	0	0	0	0	0	0	0	0	0
ENSG00000105705.15;A3:chr19:19304043-19305849:19303912-19305849:-;V2	0	0	3	3	3	3	2	1	0	0	0	0	0	0	0	0	0	0	0	1	0	0	0	0	0	0	0	0	0	0	0	0	0	0	0	0	0	0	0	0	0	0	0	0	0	1	0	0	0
ENSG00000071994.10;A3:chr6:170583747-170584299:170583623-170584299:-;V1	0	0	1	1	1	1	1	1	0	2	3	0	0	0	0	0	0	0	0	1	0	0	0	1	1	0	0	0	0	0	2	2	2	2	2	3	2	3	0	0	0	0	2	2	1	0	0	0	0
ENSG00000071994.10;A3:chr6:170583747-170584299:170583623-170584299:-;V2	0	0	1	1	1	1	0	0	0	4	4	0	0	0	0	0	0	0	0	0	0	0	0	3	3	0	0	0	0	0	2	2	2	2	2	2	0	3	0	0	0	0	0	0	0	0	1	0	0
ENSG00000178719.16;A3:chr8:143991804-143991878:143991804-143992245:+;V1	0	0	0	0	0	0	0	0	0	0	0	0	0	1	1	0	0	0	0	0	0	0	0	0	0	3	1	2	0	1	0	0	0	0	0	0	0	0	0	0	0	0	0	0	0	0	0	0	0
ENSG00000178719.16;A3:chr8:143991804-143991878:143991804-143992245:+;V2	0	0	0	0	0	0	0	1	0	0	0	0	0	1	1	0	0	0	0	1	0	0	0	0	0	1	1	0	0	0	0	0	0	0	0	0	0	0	0	0	0	0	0	0	0	1	1	0	0
ENSG00000183569.17;A3:chr22:42555345-42555664:42555345-42556064:+;V1	0	0	0	0	0	0	0	0	1	1	1	0	0	2	2	0	0	0	0	1	1	1	2	0	0	2	0	0	0	0	0	0	0	0	0	0	0	0	0	0	0	0	0	0	0	1	0	0	0
ENSG00000183569.17;A3:chr22:42555345-42555664:42555345-42556064:+;V2	0	0	0	0	0	0	0	0	1	0	0	0	0	2	2	1	0	0	1	0	0	0	0	0	0	1	0	0	0	0	0	0	0	0	0	1	0	0	0	0	0	0	0	0	1	2	0	0	0
ENSG00000156504.16;A3:chrX:134772283-134781821:134771354-134781821:-;V1	0	0	2	2	2	2	2	1	0	0	0	0	0	0	0	0	0	0	0	1	0	0	0	0	0	0	0	0	0	0	0	0	0	0	0	0	1	0	0	0	0	0	0	0	0	0	0	1	1
ENSG00000156504.16;A3:chrX:134772283-134781821:134771354-134781821:-;V2	0	0	1	1	1	1	1	1	0	0	0	0	0	0	0	0	0	0	0	0	0	0	0	0	0	0	0	2	2	1	0	0	0	0	0	0	0	0	1	1	1	0	0	0	1	0	0	0	0
ENSG00000184925.11;A3:chr9:136953028-136953466:136953028-136953700:+;V1	0	0	0	0	0	0	0	0	0	0	0	1	0	0	0	0	0	1	0	0	0	0	0	0	0	0	0	0	0	0	0	0	0	0	0	0	0	0	0	0	0	0	0	0	0	0	0	1	1
ENSG00000184925.11;A3:chr9:136953028-136953466:136953028-136953700:+;V2	0	0	2	2	2	2	2	1	2	0	0	0	2	0	0	2	0	0	2	0	0	0	2	0	0	3	0	0	0	0	0	0	0	0	0	0	0	0	0	0	0	0	0	0	0	2	0	0	0
ENSG00000184925.11;A3:chr9:136953028-136953488:136953028-136953700:+;V1	0	0	0	0	0	0	0	0	0	0	0	1	0	0	0	0	0	1	0	0	0	0	0	0	0	0	0	0	0	0	0	0	0	0	0	0	0	0	0	0	0	0	0	0	0	0	0	1	1
ENSG00000184925.11;A3:chr9:136953028-136953488:136953028-136953700:+;V2	0	0	2	2	2	2	2	1	2	0	0	0	2	0	0	2	0	0	2	0	0	0	2	0	0	3	0	0	0	0	0	0	0	0	0	0	0	0	0	0	0	0	0	0	0	2	0	0	0
ENSG00000184925.11;A3:chr9:136953779-136953848:136953779-136953924:+;V1	0	0	2	2	2	2	2	1	1	0	0	0	2	0	0	2	0	0	2	0	0	0	2	0	0	3	0	0	0	0	0	0	0	0	0	0	0	0	0	0	0	0	0	0	0	2	0	0	0
ENSG00000184925.11;A3:chr9:136953779-136953848:136953779-136953924:+;V2	0	0	2	2	2	2	2	1	0	0	0	0	1	1	1	0	0	0	0	0	0	0	0	0	0	0	3	0	1	0	0	0	0	0	0	0	0	0	0	0	0	0	0	0	0	1	0	0	0
ENSG00000142784.15;A3:chr1:27301461-27303621:27301461-27305001:+;V1	0	0	0	0	0	0	1	1	0	0	0	0	0	1	1	0	0	0	0	0	1	1	1	0	0	0	0	0	0	0	0	0	0	0	0	0	0	0	0	0	0	0	0	0	0	1	0	1	1
ENSG00000142784.15;A3:chr1:27301461-27303621:27301461-27305001:+;V2	0	0	0	0	0	0	0	1	0	0	0	0	0	2	2	0	0	0	0	1	0	0	0	0	0	1	1	1	0	0	0	0	0	0	0	0	0	0	0	0	0	0	0	0	0	0	0	0	0
ENSG00000187742.14;A3:chr9:89350852-89357285:89350852-89357411:+;V1	0	0	2	2	2	2	2	1	0	3	3	0	0	0	0	0	0	0	0	0	0	0	0	3	3	0	0	0	1	0	0	0	0	0	0	1	0	0	1	1	1	0	0	0	1	0	1	0	0
ENSG00000187742.14;A3:chr9:89350852-89357285:89350852-89357411:+;V2	0	0	2	2	2	2	2	3	0	0	0	0	0	1	1	0	0	1	0	1	0	0	0	0	0	0	0	1	1	1	0	0	0	0	1	0	0	0	0	0	0	0	0	0	0	0	0	1	1
ENSG00000162613.16;A3:chr1:77947552-77949155:77947547-77949155:-;V1	0	0	0	0	0	0	0	0	0	1	2	0	1	0	0	0	0	0	0	0	0	0	0	2	2	0	0	1	0	1	3	3	3	3	1	3	3	2	1	1	2	0	0	0	0	0	0	0	0
ENSG00000162613.16;A3:chr1:77947552-77949155:77947547-77949155:-;V2	0	0	1	1	1	1	1	0	0	2	2	0	0	0	0	0	0	1	0	0	1	1	1	1	1	0	0	0	0	0	0	0	0	0	0	0	0	1	0	0	0	0	0	0	0	1	0	0	0
ENSG00000068366.19;A3:chrX:109683552-109696144:109683372-109696144:-;V1	0	0	0	0	0	0	0	0	0	0	0	0	0	0	0	0	0	0	0	0	0	0	0	0	0	0	0	0	0	0	1	1	1	1	0	0	0	1	0	0	0	0	0	0	0	0	0	0	0
ENSG00000068366.19;A3:chrX:109683552-109696144:109683372-109696144:-;V2	0	0	0	0	0	0	0	0	0	0	0	0	1	1	1	0	0	0	0	1	0	0	0	0	0	0	0	0	0	1	1	1	1	1	0	0	0	0	0	0	0	1	2	1	0	0	0	0	0
ENSG00000221978.11;A3:chr1:1392803-1393396:1390865-1393396:-;V1	0	0	2	2	2	2	2	3	0	0	0	0	0	0	0	0	0	0	0	0	0	0	0	0	0	1	0	0	0	0	0	0	0	0	1	0	0	0	0	0	0	0	0	0	1	0	0	0	0
ENSG00000221978.11;A3:chr1:1392803-1393396:1390865-1393396:-;V2	0	0	2	2	2	2	2	1	1	3	4	0	1	0	0	0	0	1	0	0	0	0	0	5	5	0	0	0	0	0	4	4	4	4	3	3	0	5	0	0	0	0	0	0	1	0	1	0	0
ENSG00000223482.7;A3:chr10:87238872-87288442:87238849-87288442:-;V1	0	0	5	5	5	5	4	1	0	2	3	1	2	0	0	0	0	1	0	0	1	1	0	2	2	0	0	0	0	0	1	1	1	1	1	0	2	2	0	0	0	0	0	0	0	0	0	0	0
ENSG00000223482.7;A3:chr10:87238872-87288442:87238849-87288442:-;V2	0	0	0	0	0	0	0	1	0	0	1	0	0	0	0	0	0	0	0	0	0	0	0	0	0	0	1	1	0	1	2	2	2	2	1	1	3	2	2	2	2	0	0	1	0	0	0	0	0
ENSG00000127586.16;A3:chr16:788756-788928:788756-788931:+;V1	0	0	0	0	0	0	0	1	0	0	0	0	0	2	2	0	0	0	0	0	0	0	0	0	0	3	0	0	0	0	0	0	0	0	0	0	0	0	0	0	0	0	0	0	0	2	0	0	0
ENSG00000127586.16;A3:chr16:788756-788928:788756-788931:+;V2	0	1	0	0	0	0	0	1	0	0	0	0	0	0	0	0	0	0	0	0	0	0	0	0	0	1	0	0	0	0	0	0	0	0	0	0	0	0	0	0	0	0	0	0	0	0	0	1	1
ENSG00000073792.15;A3:chr3:185692780-185696612:185692762-185696612:-;V1	0	0	0	0	0	0	0	1	0	2	1	0	0	0	0	0	0	1	0	0	0	0	0	3	3	0	0	0	0	0	0	0	0	0	1	1	0	1	0	0	0	0	1	1	0	0	0	0	0
ENSG00000073792.15;A3:chr3:185692780-185696612:185692762-185696612:-;V2	0	0	1	1	1	1	3	1	3	0	0	0	1	0	0	0	0	0	0	0	0	0	0	0	0	0	0	1	2	1	4	4	4	4	4	2	3	2	0	0	0	1	0	0	0	0	0	0	0
ENSG00000197555.9;A3:chr14:71702505-71704721:71702505-71705222:+;V1	0	0	0	0	0	0	0	0	0	0	0	0	0	0	0	0	0	1	0	0	0	0	0	0	0	0	0	0	0	0	0	0	0	0	1	0	0	0	0	0	0	0	0	0	0	0	1	2	2
ENSG00000197555.9;A3:chr14:71702505-71704721:71702505-71705222:+;V2	0	0	0	0	0	0	0	0	1	0	0	0	0	0	0	0	0	0	0	0	0	0	0	0	0	0	0	1	0	1	0	0	0	0	0	1	0	0	2	2	1	0	0	0	0	0	0	1	1
event	A1CF_00001	ANKHD1_00002	BRUNOL4_00004	BRUNOL4_00004a	BRUNOL4_00004b	BRUNOL4_00004c	BRUNOL5_00166	BRUNOL6_00187	CNOT4_00156	CPEB2_00012	CPEB4_00158	DAZAP1_00013	ENOX1_00149	ESRP2_00150	ESRP2_00150a	FMR1_00016	FUS_00018	FXR1_00161	FXR2_00020	G3BP2_00021	HNRNPA1L2_00023	HNRNPA1_00022	HNRNPA2B1_00024	HNRNPCL1_00167	HNRNPC_00025	HNRNPH2_00160	HNRNPK_00026	HNRNPL_00027	HNRNPL_00091	HNRPLL_00178	HuR_00032	HuR_00032a	HuR_00032b	HuR_00032c	HuR_00112	HuR_00117	HuR_00136	HuR_00274	IGF2BP2_00033	IGF2BP2_00033a	IGF2BP3_00172	KHDRBS1_00062	KHDRBS2_00185	KHDRBS3_00034	LIN28A_00036	LIN28A_00162	MATR3_00037	MBNL1_00038	MBNL1_00038a
ENSG00000101639.18;A3:chr18:13056698-13057585:13056698-13059082:+;V1	0	0	0	0	0	0	0	0	0	4	3	0	0	1	1	1	0	1	1	0	0	0	0	3	3	0	0	0	0	0	2	2	2	2	0	0	2	2	1	1	1	0	0	0	0	0	1	0	0
ENSG00000142186.16;A3:chr11:65538182-65538442:65538182-65538447:+;V1	0	0	0	0	0	0	0	0	0	0	0	0	1	0	0	1	0	0	1	0	0	0	0	0	0	2	0	0	0	0	0	0	0	0	0	0	0	0	0	0	0	0	0	0	1	1	0	0	0
ENSG00000013441.15;A3:chr2:200857884-200857973:200856985-200857973:-;V1	0	0	1	1	1	1	0	2	0	0	2	0	1	0	0	1	0	0	1	0	0	0	0	1	1	0	0	1	0	1	2	2	2	2	4	5	2	1	0	0	0	0	0	0	0	0	0	0	0
ENSG00000093009.9;A3:chr22:19494382-19494474:19494382-19494507:+;V1	0	0	0	0	0	0	0	1	0	0	0	0	0	1	1	0	0	0	0	1	0	0	0	0	0	2	1	0	0	0	0	0	0	0	0	0	0	0	0	0	0	0	0	0	1	2	0	0	0
ENSG00000169738.7;A3:chr17:82036448-82036721:82036308-82036721:-;V1	0	0	0	0	0	0	0	0	0	0	0	0	0	0	0	1	0	0	0	0	0	0	0	0	0	0	2	0	0	0	0	0	0	0	0	0	1	0	0	0	0	0	0	0	0	0	0	1	1
ENSG00000160408.14;A3:chr9:127894691-127896242:127894629-127896242:-;V1	0	0	0	0	0	0	0	1	0	0	0	1	0	1	1	0	0	0	0	0	0	0	0	0	0	0	0	0	0	0	0	0	0	0	0	0	0	0	0	0	0	0	0	0	0	1	0	0	0
ENSG00000223959.8;A3:chr16:89978878-89979302:89978878-89980242:+;V1	1	0	3	3	3	3	3	2	0	0	0	0	0	0	0	0	0	0	0	0	0	0	0	0	0	0	0	0	0	0	3	3	3	3	3	2	3	3	1	1	1	0	0	0	0	0	1	0	0
ENSG00000124920.13;A3:chr11:61780290-61780957:61780290-61780960:+;V1	0	0	0	0	0	0	0	0	0	0	0	0	0	2	2	0	0	0	0	0	0	0	0	0	0	0	2	0	0	0	0	0	0	0	0	0	0	0	0	0	0	0	0	0	0	0	0	0	0
ENSG00000145526.11;A3:chr5:19483446-19502992:19483443-19502992:-;V1	0	0	0	0	0	0	0	1	0	0	0	0	1	0	0	1	0	0	1	1	0	0	0	0	0	1	0	1	0	0	2	2	2	2	1	1	2	2	0	0	0	0	0	0	1	1	1	0	0
ENSG00000145526.11;A3:chr5:19483552-19502992:19483443-19502992:-;V1	0	0	0	0	0	0	0	1	0	0	0	0	1	0	0	1	0	0	1	1	0	0	0	0	0	1	0	1	0	0	2	2	2	2	1	1	2	2	0	0	0	0	0	0	1	1	1	0	0
ENSG00000109113.19;A3:chr17:28717425-28718370:28717291-28718370:-;V1	0	0	0	0	0	0	0	0	0	0	0	0	0	0	0	0	1	0	0	0	1	1	1	0	0	0	0	0	0	0	0	0	0	0	0	0	1	0	0	0	0	0	0	0	0	0	0	0	0
ENSG00000123473.15;A3:chr1:47313156-47314036:47313021-47314036:-;V1	0	0	0	0	0	0	0	0	0	1	2	0	0	0	0	0	0	0	1	0	0	0	0	1	1	0	0	0	0	1	0	0	0	0	0	0	0	1	0	0	0	0	0	0	0	0	0	0	0
ENSG00000103544.14;A3:chr16:19564950-19569244:19564950-19569424:+;V1	0	0	0	0	0	0	0	0	1	0	0	0	0	1	1	0	0	0	0	0	0	0	0	0	0	1	0	0	0	0	0	0	0	0	0	0	0	0	0	0	0	0	0	0	1	1	0	0	0
ENSG00000177054.13;A3:chr11:19165145-19166302:19165145-19170411:+;V1	0	0	0	0	0	0	0	0	0	19	18	1	0	0	0	0	0	0	0	0	0	0	0	19	19	0	0	0	0	0	18	18	18	18	17	19	1	18	0	0	0	0	0	0	0	0	2	0	0
ENSG00000255154.7;A3:chr3:58310591-58315701:58310591-58315722:+;V1	0	0	0	0	0	0	0	0	0	3	4	0	0	0	0	0	0	0	0	1	0	0	0	2	2	1	0	1	0	1	1	1	1	1	4	5	4	6	1	1	1	0	0	0	0	0	1	0	0
ENSG00000163697.16;A3:chr4:40830583-40856985:40830577-40856985:-;V1	1	0	1	1	1	1	1	1	0	1	0	1	0	0	0	0	0	0	0	0	0	0	0	1	1	0	0	0	0	1	1	1	1	1	0	1	2	1	0	0	0	0	1	1	0	0	0	1	1
ENSG00000109685.17;A3:chr4:1952231-1952752:1952231-1953324:+;V1	1	0	0	0	0	0	0	0	0	3	2	0	0	0	0	0	0	0	0	0	0	0	0	2	2	0	0	0	0	0	0	0	0	0	0	0	1	2	0	0	0	0	0	0	1	0	1	1	1
ENSG00000090554.12;A3:chr19:49476566-49478909:49476566-49478963:+;V1	2	0	0	0	0	0	0	2	0	0	0	0	0	2	2	0	0	0	0	1	0	0	1	0	0	2	2	0	0	0	0	0	0	0	0	0	0	0	0	0	0	0	1	1	0	1	0	0	0
ENSG00000110075.14;A3:chr11:68576043-68587798:68576043-68587927:+;V1	0	0	0	0	0	0	0	0	0	2	2	0	0	0	0	0	0	0	0	0	0	0	0	3	3	0	0	3	2	0	2	2	2	2	0	1	2	3	2	2	2	0	0	0	0	0	0	0	0
ENSG00000110075.14;A3:chr11:68583129-68587798:68583129-68587927:+;V1	0	0	0	0	0	0	0	0	0	2	2	0	0	0	0	0	0	0	0	0	0	0	0	3	3	0	0	3	2	0	2	2	2	2	0	1	2	3	2	2	2	0	0	0	0	0	0	0	0
ENSG00000168255.19;A3:chr7:102543702-102544706:102543661-102544706:-;V1	0	0	0	0	0	0	0	0	1	0	0	0	1	1	1	1	0	0	1	0	0	0	0	0	0	2	2	0	0	1	0	0	0	0	1	0	0	0	0	0	0	0	0	0	0	2	0	0	0
ENSG00000080298.15;A3:chr9:3488895-3490279:3488892-3490279:-;V1	0	0	0	0	0	0	0	1	0	0	0	0	0	0	0	0	0	0	0	0	0	0	0	1	1	0	0	0	0	0	4	4	4	4	2	1	3	1	0	0	0	0	0	0	0	0	0	0	0
ENSG00000143970.16;A3:chr2:25806340-25845481:25806337-25845481:-;V1	2	0	0	0	0	0	0	2	1	0	0	0	1	0	0	0	0	0	0	1	0	0	0	0	0	0	0	0	0	0	4	4	4	4	2	2	5	3	0	0	0	0	0	0	1	0	0	0	0
ENSG00000100109.16;A3:chr22:26511195-26512099:26511153-26512099:-;V1	0	0	1	1	1	1	1	2	0	0	0	0	0	0	0	0	0	0	0	0	0	0	0	0	0	0	0	0	0	0	0	0	0	0	0	0	0	0	0	0	0	0	0	0	0	0	0	1	1
ENSG00000100109.16;A3:chr22:26511317-26512099:26511153-26512099:-;V1	0	0	1	1	1	1	1	2	0	0	0	0	0	0	0	0	0	0	0	0	0	0	0	0	0	0	0	0	0	0	0	0	0	0	0	0	0	0	0	0	0	0	0	0	0	0	0	1	1
ENSG00000228106.5;A3:chr1:222835215-222836923:222835215-222837219:+;V1	0	0	0	0	0	0	0	0	0	4	2	0	0	1	1	1	0	1	1	0	0	0	0	3	3	0	0	0	1	0	1	1	1	1	0	1	0	3	0	0	0	0	0	0	0	0	1	0	0
ENSG00000228106.5;A3:chr1:222835215-222836996:222835215-222837219:+;V1	0	0	0	0	0	0	0	0	0	4	2	0	0	1	1	1	0	1	1	0	0	0	0	3	3	0	0	0	1	0	1	1	1	1	0	1	0	3	0	0	0	0	0	0	0	0	1	0	0
ENSG00000155957.17;A3:chr12:66138769-66145841:66138734-66145841:-;V1	0	0	1	1	1	1	1	0	0	4	7	0	0	0	0	0	0	0	0	0	0	0	0	6	6	0	0	0	0	0	4	4	4	4	2	3	0	7	0	0	0	0	0	0	0	0	0	1	1
ENSG00000130635.15;A3:chr9:134825904-134829976:134825904-134830108:+;V1	0	0	0	0	0	0	0	0	0	2	1	0	0	1	1	0	0	0	0	0	0	0	0	0	0	0	0	0	0	0	0	0	0	0	2	1	0	1	0	0	0	0	0	0	1	1	1	0	0
ENSG00000159131.16;A3:chr21:33539356-33542587:33539323-33542587:-;V1	0	0	0	0	0	0	0	1	0	0	0	0	0	1	1	0	0	0	0	0	0	0	0	0	0	0	0	0	0	1	0	0	0	0	0	1	0	0	0	0	0	0	0	1	0	0	0	0	0
ENSG00000020577.13;A3:chr14:54776540-54784340:54776540-54784537:+;V1	0	0	1	1	1	1	1	1	0	0	0	0	0	0	0	0	0	0	0	0	0	0	0	0	0	1	1	0	1	0	0	0	0	0	1	0	0	0	0	0	0	0	0	0	0	0	0	0	0
ENSG00000099814.15;A3:chr14:104887978-104889515:104887978-104889620:+;V1	0	0	0	0	0	0	0	0	0	0	0	0	0	0	0	0	0	0	0	0	0	0	0	0	0	0	0	3	2	1	0	0	0	0	1	1	0	0	3	3	2	1	0	0	1	1	0	0	0
ENSG00000103064.13;A3:chr16:68266721-68273795:68266721-68273822:+;V1	0	0	0	0	0	0	0	0	1	11	12	0	0	0	0	0	0	0	0	0	0	0	0	12	12	1	0	0	0	1	11	11	11	11	10	10	0	11	0	0	0	0	0	0	1	0	0	0	0
ENSG00000112531.16;A3:chr6:163563719-163565946:163563719-163566721:+;V1	1	0	0	0	0	0	1	1	0	1	2	0	0	0	0	0	0	1	0	0	0	0	0	2	2	0	0	0	0	0	2	2	2	2	0	1	1	2	0	0	0	0	1	1	0	0	0	0	0
ENSG00000164919.10;A3:chr8:99892052-99893013:99892047-99893013:-;V1	0	0	1	1	1	1	0	0	0	0	0	0	0	1	1	0	0	0	0	0	0	0	0	0	0	0	0	0	0	0	0	0	0	0	0	0	0	0	2	2	2	0	1	1	1	0	0	0	0
ENSG00000145901.14;A3:chr5:151032400-151035002:151032383-151035002:-;V1	0	0	0	0	0	0	0	0	0	0	1	0	1	1	1	0	0	0	0	0	0	0	0	1	1	0	0	0	0	0	0	0	0	0	0	0	0	0	0	0	0	0	0	0	0	0	0	1	1
ENSG00000182326.14;A3:chr12:7060877-7061752:7060877-7061839:+;V1	0	0	3	3	3	3	3	4	0	0	0	1	1	1	1	0	0	0	0	0	1	1	1	0	0	2	0	0	0	0	0	0	0	0	1	0	0	0	1	1	1	0	0	0	0	1	0	0	0
ENSG00000167434.9;A3:chr17:60157572-60157989:60157572-60158061:+;V1	0	0	0	0	0	0	0	1	0	0	0	0	0	2	2	0	0	0	0	0	0	0	0	0	0	2	1	0	0	0	0	0	0	0	1	0	0	0	0	0	0	0	0	0	1	1	0	0	0
ENSG00000143537.13;A3:chr1:155050922-155052517:155050922-155052671:+;V1	0	0	0	0	0	0	0	0	0	0	0	0	0	0	0	0	0	0	0	0	0	0	0	0	0	0	1	0	0	0	0	0	0	0	0	0	0	0	0	0	0	0	0	0	0	0	0	0	0
ENSG00000137802.13;A3:chr15:41814739-41815259:41814739-41815624:+;V1	0	0	0	0	0	0	0	1	0	0	0	0	0	1	1	0	0	0	0	0	0	0	0	0	0	0	1	0	0	0	2	2	2	2	1	1	2	1	0	0	0	0	0	0	0	0	0	1	1
ENSG00000136854.19;A3:chr9:127653796-127653891:127653796-127654942:+;V1	0	0	2	2	2	2	1	1	0	1	1	0	0	0	0	0	0	0	0	0	0	0	0	0	0	0	0	0	0	0	1	1	1	1	1	1	1	0	0	0	0	0	0	0	0	0	0	1	1
ENSG00000127564.16;A3:chr16:2973253-2974000:2973215-2974000:-;V1	0	0	1	1	1	1	1	0	1	0	0	0	0	0	0	1	0	0	1	0	0	0	0	0	0	0	0	0	0	0	0	0	0	0	0	0	0	0	0	0	0	0	0	0	0	0	0	0	0
ENSG00000127564.16;A3:chr16:2973445-2974000:2973215-2974000:-;V1	0	0	1	1	1	1	1	0	1	0	0	0	0	0	0	1	0	0	1	0	0	0	0	0	0	0	0	0	0	0	0	0	0	0	0	0	0	0	0	0	0	0	0	0	0	0	0	0	0
ENSG00000105705.15;A3:chr19:19304043-19305849:19303912-19305849:-;V1	0	0	2	2	2	2	1	1	0	0	1	0	2	0	0	0	0	0	0	0	0	0	0	0	0	0	0	0	0	1	0	0	0	0	0	0	0	0	0	0	0	0	0	0	0	0	0	0	0
ENSG00000071994.10;A3:chr6:170583747-170584299:170583623-170584299:-;V1	0	0	1	1	1	1	1	1	0	2	3	0	0	0	0	0	0	0	0	1	0	0	0	1	1	0	0	0	0	0	2	2	2	2	2	3	2	3	0	0	0	0	2	2	1	0	0	0	0
ENSG00000178719.16;A3:chr8:143991804-143991878:143991804-143992245:+;V1	0	0	0	0	0	0	0	0	0	0	0	0	0	1	1	0	0	0	0	0	0	0	0	0	0	3	1	2	0	1	0	0	0	0	0	0	0	0	0	0	0	0	0	0	0	0	0	0	0
ENSG00000183569.17;A3:chr22:42555345-42555664:42555345-42556064:+;V1	0	0	0	0	0	0	0	0	1	1	1	0	0	2	2	0	0	0	0	1	1	1	2	0	0	2	0	0	0	0	0	0	0	0	0	0	0	0	0	0	0	0	0	0	0	1	0	0	0
ENSG00000156504.16;A3:chrX:134772283-134781821:134771354-134781821:-;V1	0	0	2	2	2	2	2	1	0	0	0	0	0	0	0	0	0	0	0	1	0	0	0	0	0	0	0	0	0	0	0	0	0	0	0	0	1	0	0	0	0	0	0	0	0	0	0	1	1
ENSG00000184925.11;A3:chr9:136953028-136953466:136953028-136953700:+;V1	0	0	0	0	0	0	0	0	0	0	0	1	0	0	0	0	0	1	0	0	0	0	0	0	0	0	0	0	0	0	0	0	0	0	0	0	0	0	0	0	0	0	0	0	0	0	0	1	1
ENSG00000184925.11;A3:chr9:136953028-136953488:136953028-136953700:+;V1	0	0	0	0	0	0	0	0	0	0	0	1	0	0	0	0	0	1	0	0	0	0	0	0	0	0	0	0	0	0	0	0	0	0	0	0	0	0	0	0	0	0	0	0	0	0	0	1	1
ENSG00000184925.11;A3:chr9:136953779-136953848:136953779-136953924:+;V1	0	0	2	2	2	2	2	1	1	0	0	0	2	0	0	2	0	0	2	0	0	0	2	0	0	3	0	0	0	0	0	0	0	0	0	0	0	0	0	0	0	0	0	0	0	2	0	0	0
ENSG00000142784.15;A3:chr1:27301461-27303621:27301461-27305001:+;V1	0	0	0	0	0	0	1	1	0	0	0	0	0	1	1	0	0	0	0	0	1	1	1	0	0	0	0	0	0	0	0	0	0	0	0	0	0	0	0	0	0	0	0	0	0	1	0	1	1
ENSG00000187742.14;A3:chr9:89350852-89357285:89350852-89357411:+;V1	0	0	2	2	2	2	2	1	0	3	3	0	0	0	0	0	0	0	0	0	0	0	0	3	3	0	0	0	1	0	0	0	0	0	0	1	0	0	1	1	1	0	0	0	1	0	1	0	0
ENSG00000162613.16;A3:chr1:77947552-77949155:77947547-77949155:-;V1	0	0	0	0	0	0	0	0	0	1	2	0	1	0	0	0	0	0	0	0	0	0	0	2	2	0	0	1	0	1	3	3	3	3	1	3	3	2	1	1	2	0	0	0	0	0	0	0	0
ENSG00000068366.19;A3:chrX:109683552-109696144:109683372-109696144:-;V1	0	0	0	0	0	0	0	0	0	0	0	0	0	0	0	0	0	0	0	0	0	0	0	0	0	0	0	0	0	0	1	1	1	1	0	0	0	1	0	0	0	0	0	0	0	0	0	0	0
ENSG00000221978.11;A3:chr1:1392803-1393396:1390865-1393396:-;V1	0	0	2	2	2	2	2	3	0	0	0	0	0	0	0	0	0	0	0	0	0	0	0	0	0	1	0	0	0	0	0	0	0	0	1	0	0	0	0	0	0	0	0	0	1	0	0	0	0
ENSG00000223482.7;A3:chr10:87238872-87288442:87238849-87288442:-;V1	0	0	5	5	5	5	4	1	0	2	3	1	2	0	0	0	0	1	0	0	1	1	0	2	2	0	0	0	0	0	1	1	1	1	1	0	2	2	0	0	0	0	0	0	0	0	0	0	0
ENSG00000127586.16;A3:chr16:788756-788928:788756-788931:+;V1	0	0	0	0	0	0	0	1	0	0	0	0	0	2	2	0	0	0	0	0	0	0	0	0	0	3	0	0	0	0	0	0	0	0	0	0	0	0	0	0	0	0	0	0	0	2	0	0	0
ENSG00000073792.15;A3:chr3:185692780-185696612:185692762-185696612:-;V1	0	0	0	0	0	0	0	1	0	2	1	0	0	0	0	0	0	1	0	0	0	0	0	3	3	0	0	0	0	0	0	0	0	0	1	1	0	1	0	0	0	0	1	1	0	0	0	0	0
ENSG00000197555.9;A3:chr14:71702505-71704721:71702505-71705222:+;V1	0	0	0	0	0	0	0	0	0	0	0	0	0	0	0	0	0	1	0	0	0	0	0	0	0	0	0	0	0	0	0	0	0	0	1	0	0	0	0	0	0	0	0	0	0	0	1	2	2
event	A1CF_00001	ANKHD1_00002	BRUNOL4_00004	BRUNOL4_00004a	BRUNOL4_00004b	BRUNOL4_00004c	BRUNOL5_00166	BRUNOL6_00187	CNOT4_00156	CPEB2_00012	CPEB4_00158	DAZAP1_00013	ENOX1_00149	ESRP2_00150	ESRP2_00150a	FMR1_00016	FUS_00018	FXR1_00161	FXR2_00020	G3BP2_00021	HNRNPA1L2_00023	HNRNPA1_00022	HNRNPA2B1_00024	HNRNPCL1_00167	HNRNPC_00025	HNRNPH2_00160	HNRNPK_00026	HNRNPL_00027	HNRNPL_00091	HNRPLL_00178	HuR_00032	HuR_00032a	HuR_00032b	HuR_00032c	HuR_00112	HuR_00117	HuR_00136	HuR_00274	IGF2BP2_00033	IGF2BP2_00033a	IGF2BP3_00172	KHDRBS1_00062	KHDRBS2_00185	KHDRBS3_00034	LIN28A_00036	LIN28A_00162	MATR3_00037	MBNL1_00038	MBNL1_00038a
ENSG00000101639.18;A3:chr18:13056698-13057585:13056698-13059082:+;V2	0	0	0	0	0	0	0	0	2	0	1	0	1	0	0	0	0	0	0	0	0	0	0	0	0	0	0	0	0	1	1	1	1	1	2	2	1	0	1	1	1	1	1	2	0	0	1	0	0
ENSG00000142186.16;A3:chr11:65538182-65538442:65538182-65538447:+;V2	0	0	0	0	0	0	0	0	1	0	0	0	0	0	0	0	1	0	0	0	0	0	0	0	0	0	1	0	0	0	0	0	0	0	0	0	0	0	0	0	0	0	0	0	1	2	0	0	0
ENSG00000013441.15;A3:chr2:200857884-200857973:200856985-200857973:-;V2	0	0	0	0	0	0	0	0	2	0	0	0	1	0	0	0	0	0	0	0	0	0	0	0	0	0	0	0	2	1	1	1	1	1	0	0	1	0	0	0	0	0	0	0	0	0	1	0	0
ENSG00000093009.9;A3:chr22:19494382-19494474:19494382-19494507:+;V2	0	0	0	0	0	0	0	0	0	1	1	0	1	1	1	1	0	0	1	0	0	0	0	0	0	0	0	0	0	0	1	1	1	1	1	1	2	2	0	0	0	0	0	0	1	0	0	0	0
ENSG00000169738.7;A3:chr17:82036448-82036721:82036308-82036721:-;V2	0	0	2	2	2	2	2	2	0	0	0	0	0	0	0	0	0	0	0	0	1	1	2	0	0	2	0	0	0	0	0	0	0	0	0	0	0	0	0	0	0	0	0	0	0	1	0	1	1
ENSG00000160408.14;A3:chr9:127894691-127896242:127894629-127896242:-;V2	0	0	0	0	0	0	0	0	0	0	0	0	0	1	1	0	0	0	0	0	0	0	0	0	0	0	0	0	0	0	0	0	0	0	0	0	0	0	0	0	0	0	0	0	0	0	0	0	0
ENSG00000223959.8;A3:chr16:89978878-89979302:89978878-89980242:+;V2	0	0	2	2	2	2	2	0	0	0	0	0	0	0	0	0	0	0	0	1	0	0	1	0	0	2	0	0	0	0	0	0	0	0	0	0	0	0	0	0	0	0	0	1	1	5	1	0	0
ENSG00000124920.13;A3:chr11:61780290-61780957:61780290-61780960:+;V2	0	0	0	0	0	0	0	0	0	0	0	0	4	1	1	1	0	0	1	0	0	0	0	0	0	1	0	0	0	1	0	0	0	0	0	0	0	0	0	0	0	0	0	0	0	0	0	0	0
ENSG00000145526.11;A3:chr5:19483446-19502992:19483443-19502992:-;V2	0	0	0	0	0	0	0	0	2	0	0	0	0	0	0	0	0	0	0	0	0	0	0	0	0	1	0	0	0	0	0	0	0	0	0	0	0	0	0	0	0	0	0	0	0	0	0	1	1
ENSG00000145526.11;A3:chr5:19483552-19502992:19483443-19502992:-;V2	0	0	0	0	0	0	0	0	2	0	0	0	0	0	0	0	0	0	0	0	0	0	0	0	0	1	0	0	0	0	0	0	0	0	0	0	0	0	0	0	0	0	0	0	0	0	0	1	1
ENSG00000109113.19;A3:chr17:28717425-28718370:28717291-28718370:-;V2	0	0	1	1	1	1	1	1	0	0	0	0	0	0	0	0	0	0	0	1	0	0	1	0	0	1	2	0	0	0	0	0	0	0	0	0	0	0	0	0	0	0	0	0	0	2	0	0	0
ENSG00000123473.15;A3:chr1:47313156-47314036:47313021-47314036:-;V2	0	0	0	0	0	0	0	1	0	0	0	0	0	1	1	0	0	0	0	1	0	0	0	0	0	0	0	0	1	0	0	0	0	0	0	0	1	0	0	0	0	0	0	0	1	0	0	0	0
ENSG00000103544.14;A3:chr16:19564950-19569244:19564950-19569424:+;V2	0	0	0	0	0	0	0	1	1	0	0	0	0	0	0	0	0	0	0	0	0	0	0	0	0	0	0	0	0	0	0	0	0	0	0	0	0	0	0	0	0	0	0	0	0	0	0	1	1
ENSG00000177054.13;A3:chr11:19165145-19166302:19165145-19170411:+;V2	0	0	0	0	0	0	0	0	0	1	1	0	0	0	0	0	0	0	0	1	0	0	0	0	0	0	0	0	0	0	1	1	1	1	1	1	2	1	1	1	1	0	0	0	0	0	1	0	0
ENSG00000255154.7;A3:chr3:58310591-58315701:58310591-58315722:+;V2	0	0	0	0	0	0	0	0	0	1	1	0	0	0	0	0	0	0	0	0	0	0	0	0	0	0	1	1	0	1	0	0	0	0	0	0	0	0	0	0	0	0	0	0	0	0	1	0	0
ENSG00000163697.16;A3:chr4:40830583-40856985:40830577-40856985:-;V2	0	0	0	0	0	0	0	0	1	4	3	0	0	1	1	0	0	0	0	1	0	0	0	3	3	2	0	1	1	0	2	2	2	2	1	1	0	4	0	0	0	1	1	2	0	0	0	0	0
ENSG00000109685.17;A3:chr4:1952231-1952752:1952231-1953324:+;V2	0	0	4	4	4	4	4	1	1	0	0	0	1	0	0	0	0	0	0	0	0	0	0	0	0	0	2	0	0	0	0	0	0	0	0	0	0	0	0	0	0	0	0	0	0	0	0	0	0
ENSG00000090554.12;A3:chr19:49476566-49478909:49476566-49478963:+;V2	0	0	0	0	0	0	0	0	0	0	0	0	0	0	0	1	0	0	1	0	0	0	0	0	0	0	2	0	0	0	0	0	0	0	0	0	0	0	0	0	0	0	0	0	0	0	1	0	0
ENSG00000110075.14;A3:chr11:68576043-68587798:68576043-68587927:+;V2	0	0	1	1	1	1	2	0	0	0	0	0	0	0	0	0	0	2	0	0	0	0	0	0	0	0	0	0	0	0	0	0	0	0	1	0	0	1	0	0	0	0	0	0	0	0	0	2	2
ENSG00000110075.14;A3:chr11:68583129-68587798:68583129-68587927:+;V2	0	0	1	1	1	1	2	0	0	0	0	0	0	0	0	0	0	2	0	0	0	0	0	0	0	0	0	0	0	0	0	0	0	0	1	0	0	1	0	0	0	0	0	0	0	0	0	2	2
ENSG00000168255.19;A3:chr7:102543702-102544706:102543661-102544706:-;V2	0	1	0	0	0	0	0	1	3	0	0	0	3	1	1	3	0	0	4	0	1	1	1	0	0	1	1	0	0	1	0	0	0	0	0	0	0	0	0	0	0	0	0	0	0	2	0	1	1
ENSG00000080298.15;A3:chr9:3488895-3490279:3488892-3490279:-;V2	0	0	0	0	0	0	0	1	0	0	0	1	0	1	1	0	0	0	0	0	0	0	0	0	0	0	0	1	0	0	0	0	0	0	0	1	0	0	0	0	1	0	1	1	0	1	0	0	0
ENSG00000143970.16;A3:chr2:25806340-25845481:25806337-25845481:-;V2	0	0	0	0	0	0	0	1	1	0	0	0	0	2	2	1	0	0	1	0	1	1	1	0	0	0	0	1	1	1	0	0	0	0	0	1	0	1	1	1	1	0	0	0	1	0	1	0	0
ENSG00000100109.16;A3:chr22:26511195-26512099:26511153-26512099:-;V2	0	0	0	0	0	0	0	0	0	1	0	1	1	0	0	0	0	0	0	0	0	0	0	0	0	0	0	0	0	1	1	1	1	1	0	0	0	1	0	0	0	0	1	0	0	0	0	0	0
ENSG00000100109.16;A3:chr22:26511317-26512099:26511153-26512099:-;V2	0	0	0	0	0	0	0	0	0	1	0	1	1	0	0	0	0	0	0	0	0	0	0	0	0	0	0	0	0	1	1	1	1	1	0	0	0	1	0	0	0	0	1	0	0	0	0	0	0
ENSG00000228106.5;A3:chr1:222835215-222836923:222835215-222837219:+;V2	0	0	0	0	0	0	1	0	2	2	4	1	1	0	0	0	0	0	0	0	0	0	0	4	4	0	0	0	0	0	4	4	4	4	3	3	1	4	0	0	0	0	1	1	0	0	0	0	0
ENSG00000228106.5;A3:chr1:222835215-222836996:222835215-222837219:+;V2	0	0	0	0	0	0	1	0	2	2	4	1	1	0	0	0	0	0	0	0	0	0	0	4	4	0	0	0	0	0	4	4	4	4	3	3	1	4	0	0	0	0	1	1	0	0	0	0	0
ENSG00000155957.17;A3:chr12:66138769-66145841:66138734-66145841:-;V2	2	0	1	1	1	1	1	1	0	0	0	0	0	0	0	0	0	0	0	0	0	0	0	0	0	0	0	0	0	0	1	1	1	1	0	0	1	0	1	1	1	0	0	0	0	0	1	0	0
ENSG00000130635.15;A3:chr9:134825904-134829976:134825904-134830108:+;V2	0	0	1	1	1	1	1	0	0	0	0	0	0	0	0	0	0	0	0	0	0	0	0	0	0	0	1	1	0	0	0	0	0	0	0	0	0	0	0	0	0	0	0	0	0	0	0	1	1
ENSG00000159131.16;A3:chr21:33539356-33542587:33539323-33542587:-;V2	1	0	0	0	0	0	0	0	0	0	0	0	0	1	1	0	0	0	0	0	0	0	0	0	0	1	0	0	0	0	1	1	1	1	0	0	0	0	0	0	0	0	0	0	1	1	0	0	0
ENSG00000020577.13;A3:chr14:54776540-54784340:54776540-54784537:+;V2	0	0	1	1	1	1	1	0	0	0	0	0	0	2	2	1	0	0	1	0	0	0	0	0	0	2	0	0	0	0	0	0	0	0	0	0	0	0	0	0	0	0	0	0	2	1	0	0	0
ENSG00000099814.15;A3:chr14:104887978-104889515:104887978-104889620:+;V2	0	0	0	0	0	0	0	0	0	0	0	0	1	0	0	1	0	1	0	0	0	0	0	0	0	0	0	0	1	0	0	0	0	0	0	0	1	0	0	0	0	0	0	0	1	3	0	0	0
ENSG00000103064.13;A3:chr16:68266721-68273795:68266721-68273822:+;V2	0	0	0	0	0	0	0	0	0	1	1	0	0	1	1	0	0	0	1	1	0	0	0	1	1	0	0	0	0	0	0	0	0	0	0	0	0	1	0	0	0	0	0	0	0	0	1	0	0
ENSG00000112531.16;A3:chr6:163563719-163565946:163563719-163566721:+;V2	1	0	0	0	0	0	0	0	0	2	3	0	1	0	0	0	0	0	0	1	0	0	0	4	4	0	0	2	1	1	4	4	4	4	3	4	1	4	0	0	0	0	1	0	0	0	0	1	1
ENSG00000164919.10;A3:chr8:99892052-99893013:99892047-99893013:-;V2	0	0	1	1	1	1	3	1	0	0	1	0	1	1	1	0	0	0	0	0	0	0	0	2	2	0	0	0	0	0	0	0	0	0	2	1	0	1	0	0	0	0	0	0	0	0	0	0	0
ENSG00000145901.14;A3:chr5:151032400-151035002:151032383-151035002:-;V2	0	0	0	0	0	0	0	0	0	0	0	0	0	3	3	0	0	0	0	0	0	0	0	0	0	1	0	0	0	0	1	1	1	1	1	1	1	0	0	0	0	0	0	0	0	1	0	0	0
ENSG00000182326.14;A3:chr12:7060877-7061752:7060877-7061839:+;V2	0	0	0	0	0	0	0	0	2	0	0	0	1	0	0	2	0	1	2	0	0	0	0	0	0	1	1	0	1	1	0	0	0	0	0	0	0	0	0	0	0	0	0	0	0	1	1	0	0
ENSG00000167434.9;A3:chr17:60157572-60157989:60157572-60158061:+;V2	0	0	0	0	0	0	0	0	0	0	0	0	0	4	4	0	0	0	0	1	0	0	0	0	0	5	1	0	0	0	0	0	0	0	0	0	0	0	0	0	0	0	0	0	1	1	0	1	1
ENSG00000143537.13;A3:chr1:155050922-155052517:155050922-155052671:+;V2	0	0	0	0	0	0	0	0	0	0	0	0	0	0	0	0	0	0	0	0	0	0	0	0	0	0	0	1	0	1	0	0	0	0	0	0	0	0	0	0	0	0	1	1	0	1	0	1	1
ENSG00000137802.13;A3:chr15:41814739-41815259:41814739-41815624:+;V2	0	0	2	2	2	2	2	1	2	0	0	1	1	1	1	0	0	0	0	1	1	1	0	0	0	1	0	0	1	0	0	0	0	0	0	0	0	0	1	1	1	0	0	0	0	1	0	0	0
ENSG00000136854.19;A3:chr9:127653796-127653891:127653796-127654942:+;V2	0	0	1	1	1	1	1	2	0	2	2	0	0	0	0	0	0	0	0	1	0	0	0	1	1	0	1	0	0	0	1	1	1	1	1	1	1	0	0	0	0	0	0	0	0	0	0	0	0
ENSG00000127564.16;A3:chr16:2973253-2974000:2973215-2974000:-;V2	0	0	0	0	0	0	0	1	0	0	0	0	0	1	1	0	0	0	0	0	0	0	0	0	0	3	0	0	0	0	0	0	0	0	0	0	0	0	0	0	0	0	0	0	1	1	0	0	0
ENSG00000127564.16;A3:chr16:2973445-2974000:2973215-2974000:-;V2	0	0	0	0	0	0	0	1	0	0	0	0	0	1	1	0	0	0	0	0	0	0	0	0	0	3	0	0	0	0	0	0	0	0	0	0	0	0	0	0	0	0	0	0	1	1	0	0	0
ENSG00000105705.15;A3:chr19:19304043-19305849:19303912-19305849:-;V2	0	0	3	3	3	3	2	1	0	0	0	0	0	0	0	0	0	0	0	1	0	0	0	0	0	0	0	0	0	0	0	0	0	0	0	0	0	0	0	0	0	0	0	0	0	1	0	0	0
ENSG00000071994.10;A3:chr6:170583747-170584299:170583623-170584299:-;V2	0	0	1	1	1	1	0	0	0	4	4	0	0	0	0	0	0	0	0	0	0	0	0	3	3	0	0	0	0	0	2	2	2	2	2	2	0	3	0	0	0	0	0	0	0	0	1	0	0
ENSG00000178719.16;A3:chr8:143991804-143991878:143991804-143992245:+;V2	0	0	0	0	0	0	0	1	0	0	0	0	0	1	1	0	0	0	0	1	0	0	0	0	0	1	1	0	0	0	0	0	0	0	0	0	0	0	0	0	0	0	0	0	0	1	1	0	0
ENSG00000183569.17;A3:chr22:42555345-42555664:42555345-42556064:+;V2	0	0	0	0	0	0	0	0	1	0	0	0	0	2	2	1	0	0	1	0	0	0	0	0	0	1	0	0	0	0	0	0	0	0	0	1	0	0	0	0	0	0	0	0	1	2	0	0	0
ENSG00000156504.16;A3:chrX:134772283-134781821:134771354-134781821:-;V2	0	0	1	1	1	1	1	1	0	0	0	0	0	0	0	0	0	0	0	0	0	0	0	0	0	0	0	2	2	1	0	0	0	0	0	0	0	0	1	1	1	0	0	0	1	0	0	0	0
ENSG00000184925.11;A3:chr9:136953028-136953466:136953028-136953700:+;V2	0	0	2	2	2	2	2	1	2	0	0	0	2	0	0	2	0	0	2	0	0	0	2	0	0	3	0	0	0	0	0	0	0	0	0	0	0	0	0	0	0	0	0	0	0	2	0	0	0
ENSG00000184925.11;A3:chr9:136953028-136953488:136953028-136953700:+;V2	0	0	2	2	2	2	2	1	2	0	0	0	2	0	0	2	0	0	2	0	0	0	2	0	0	3	0	0	0	0	0	0	0	0	0	0	0	0	0	0	0	0	0	0	0	2	0	0	0
ENSG00000184925.11;A3:chr9:136953779-136953848:136953779-136953924:+;V2	0	0	2	2	2	2	2	1	0	0	0	0	1	1	1	0	0	0	0	0	0	0	0	0	0	0	3	0	1	0	0	0	0	0	0	0	0	0	0	0	0	0	0	0	0	1	0	0	0
ENSG00000142784.15;A3:chr1:27301461-27303621:27301461-27305001:+;V2	0	0	0	0	0	0	0	1	0	0	0	0	0	2	2	0	0	0	0	1	0	0	0	0	0	1	1	1	0	0	0	0	0	0	0	0	0	0	0	0	0	0	0	0	0	0	0	0	0
ENSG00000187742.14;A3:chr9:89350852-89357285:89350852-89357411:+;V2	0	0	2	2	2	2	2	3	0	0	0	0	0	1	1	0	0	1	0	1	0	0	0	0	0	0	0	1	1	1	0	0	0	0	1	0	0	0	0	0	0	0	0	0	0	0	0	1	1
ENSG00000162613.16;A3:chr1:77947552-77949155:77947547-77949155:-;V2	0	0	1	1	1	1	1	0	0	2	2	0	0	0	0	0	0	1	0	0	1	1	1	1	1	0	0	0	0	0	0	0	0	0	0	0	0	1	0	0	0	0	0	0	0	1	0	0	0
ENSG00000068366.19;A3:chrX:109683552-109696144:109683372-109696144:-;V2	0	0	0	0	0	0	0	0	0	0	0	0	1	1	1	0	0	0	0	1	0	0	0	0	0	0	0	0	0	1	1	1	1	1	0	0	0	0	0	0	0	1	2	1	0	0	0	0	0
ENSG00000221978.11;A3:chr1:1392803-1393396:1390865-1393396:-;V2	0	0	2	2	2	2	2	1	1	3	4	0	1	0	0	0	0	1	0	0	0	0	0	5	5	0	0	0	0	0	4	4	4	4	3	3	0	5	0	0	0	0	0	0	1	0	1	0	0
ENSG00000223482.7;A3:chr10:87238872-87288442:87238849-87288442:-;V2	0	0	0	0	0	0	0	1	0	0	1	0	0	0	0	0	0	0	0	0	0	0	0	0	0	0	1	1	0	1	2	2	2	2	1	1	3	2	2	2	2	0	0	1	0	0	0	0	0
ENSG00000127586.16;A3:chr16:788756-788928:788756-788931:+;V2	0	1	0	0	0	0	0	1	0	0	0	0	0	0	0	0	0	0	0	0	0	0	0	0	0	1	0	0	0	0	0	0	0	0	0	0	0	0	0	0	0	0	0	0	0	0	0	1	1
ENSG00000073792.15;A3:chr3:185692780-185696612:185692762-185696612:-;V2	0	0	1	1	1	1	3	1	3	0	0	0	1	0	0	0	0	0	0	0	0	0	0	0	0	0	0	1	2	1	4	4	4	4	4	2	3	2	0	0	0	1	0	0	0	0	0	0	0
ENSG00000197555.9;A3:chr14:71702505-71704721:71702505-71705222:+;V2	0	0	0	0	0	0	0	0	1	0	0	0	0	0	0	0	0	0	0	0	0	0	0	0	0	0	0	1	0	1	0	0	0	0	0	1	0	0	2	2	1	0	0	0	0	0	0	1	1
event	A1CF_00001	ANKHD1_00002	BRUNOL4_00004	BRUNOL4_00004a	BRUNOL4_00004b	BRUNOL4_00004c	BRUNOL5_00166	BRUNOL6_00187	CNOT4_00156	CPEB2_00012	CPEB4_00158	DAZAP1_00013	ENOX1_00149	ESRP2_00150	ESRP2_00150a	FMR1_00016	FUS_00018	FXR1_00161	FXR2_00020	G3BP2_00021	HNRNPA1L2_00023	HNRNPA1_00022	HNRNPA2B1_00024	HNRNPCL1_00167	HNRNPC_00025	HNRNPH2_00160	HNRNPK_00026	HNRNPL_00027	HNRNPL_00091	HNRPLL_00178	HuR_00032	HuR_00032a	HuR_00032b	HuR_00032c	HuR_00112	HuR_00117	HuR_00136	HuR_00274	IGF2BP2_00033	IGF2BP2_00033a	IGF2BP3_00172	KHDRBS1_00062	KHDRBS2_00185	KHDRBS3_00034	LIN28A_00036	LIN28A_00162	MATR3_00037	MBNL1_00038	MBNL1_00038a
ENSG00000144381.16;A5:chr2:197498850-197499167:197498850-197499259:-;V1	0	0	0	0	0	0	0	0	0	2	3	0	0	1	1	1	2	0	0	0	0	0	0	3	3	0	0	0	0	0	1	1	1	1	0	0	0	2	0	0	0	0	0	0	0	0	0	2	2
ENSG00000144381.16;A5:chr2:197498850-197499167:197498850-197499259:-;V2	0	0	0	0	0	0	0	1	0	0	0	1	0	1	1	0	0	0	0	0	0	0	1	1	1	1	0	0	0	0	1	1	1	1	1	1	1	0	0	0	0	0	1	0	0	0	0	0	0
ENSG00000156873.15;A5:chr16:30751281-30751549:30751217-30751549:+;V1	0	0	0	0	0	0	0	0	1	1	0	0	0	0	0	0	0	0	0	0	0	0	0	0	0	0	0	0	0	0	0	0	0	0	0	0	0	0	0	0	0	0	0	0	0	1	0	1	1
ENSG00000156873.15;A5:chr16:30751281-30751549:30751217-30751549:+;V2	0	1	0	0	0	0	0	0	1	0	0	0	0	0	0	0	0	0	0	0	0	0	0	0	0	0	0	2	1	1	0	0	0	0	0	0	0	0	1	1	1	0	0	0	0	0	0	1	1
ENSG00000151092.16;A5:chr3:25733982-25736309:25733982-25737334:-;V1	1	0	2	2	2	2	2	1	0	3	4	0	0	0	0	0	0	0	0	0	1	1	1	4	4	0	0	0	0	0	4	4	4	4	2	3	3	5	0	0	0	0	0	0	0	0	1	0	0
ENSG00000151092.16;A5:chr3:25733982-25736309:25733982-25737334:-;V2	0	0	0	0	0	0	0	0	0	1	2	0	0	0	0	0	0	0	0	0	1	1	1	3	3	0	1	1	0	0	1	1	1	1	0	0	1	2	0	0	0	2	0	0	0	0	0	1	1
ENSG00000151092.16;A5:chr3:25736149-25736309:25736149-25737334:-;V1	1	0	2	2	2	2	2	1	0	3	4	0	0	0	0	0	0	0	0	0	1	1	1	4	4	0	0	0	0	0	4	4	4	4	2	3	3	5	0	0	0	0	0	0	0	0	1	0	0
ENSG00000151092.16;A5:chr3:25736149-25736309:25736149-25737334:-;V2	0	0	0	0	0	0	0	0	0	1	2	0	0	0	0	0	0	0	0	0	1	1	1	3	3	0	1	1	0	0	1	1	1	1	0	0	1	2	0	0	0	2	0	0	0	0	0	1	1
ENSG00000165233.17;A5:chr9:93107827-93111879:93107816-93111879:+;V1	0	0	0	0	0	0	0	0	1	0	0	0	1	0	0	3	0	0	2	0	0	0	0	0	0	0	0	0	0	0	0	0	0	0	1	0	0	0	0	0	0	0	0	0	0	0	0	0	0
ENSG00000165233.17;A5:chr9:93107827-93111879:93107816-93111879:+;V2	0	0	0	0	0	0	0	0	2	0	0	0	0	0	0	0	0	1	0	1	0	0	0	0	0	1	1	0	0	0	0	0	0	0	0	0	0	0	0	0	0	0	0	0	1	0	0	0	0
ENSG00000139644.12;A5:chr12:49742280-49742438:49742115-49742438:+;V1	0	1	0	0	0	0	0	0	0	0	0	0	0	0	0	0	0	0	0	0	0	0	0	0	0	1	0	0	0	0	0	0	0	0	0	0	0	0	0	0	0	0	0	0	0	1	0	0	0
ENSG00000139644.12;A5:chr12:49742280-49742438:49742115-49742438:+;V2	0	0	0	0	0	0	0	0	0	1	0	0	0	2	2	0	0	0	0	0	1	1	1	0	0	2	0	0	0	0	0	0	0	0	0	0	0	0	0	0	0	0	0	0	0	0	0	1	1
ENSG00000095906.16;A5:chr16:1786955-1787677:1786655-1787677:+;V1	0	0	2	2	2	2	2	2	0	0	0	0	0	1	1	0	0	0	0	0	0	0	0	0	0	0	0	0	0	0	0	0	0	0	0	0	0	0	0	0	0	0	0	0	0	0	0	0	0
ENSG00000095906.16;A5:chr16:1786955-1787677:1786655-1787677:+;V2	0	0	1	1	1	1	1	1	0	0	0	0	0	1	1	0	0	0	0	0	0	0	0	0	0	1	1	0	0	0	0	0	0	0	0	0	0	0	0	0	0	0	0	0	0	2	0	1	1
ENSG00000115137.11;A5:chr2:24967293-24971416:24967293-24971556:-;V1	0	0	0	0	0	0	0	0	0	2	1	0	0	0	0	0	0	0	0	0	0	0	0	1	1	2	0	0	0	0	0	0	0	0	0	0	0	0	0	0	0	0	0	0	1	1	0	0	0
ENSG00000115137.11;A5:chr2:24967293-24971416:24967293-24971556:-;V2	0	0	0	0	0	0	0	0	0	0	0	0	0	0	0	0	0	0	0	1	0	0	0	0	0	0	0	0	0	0	0	0	0	0	0	1	0	0	0	0	0	0	0	0	0	2	0	1	1
ENSG00000103253.17;A5:chr16:727175-727485:727140-727485:+;V1	0	0	0	0	0	0	0	0	0	0	0	0	0	0	0	0	5	0	0	0	0	0	0	0	0	4	0	0	0	0	0	0	0	0	0	0	0	0	0	0	0	0	0	0	0	3	0	0	0
ENSG00000103253.17;A5:chr16:727175-727485:727140-727485:+;V2	0	0	0	0	0	0	0	0	0	0	0	0	0	4	4	0	0	0	0	0	0	0	0	0	0	5	0	0	0	0	0	0	0	0	0	0	0	0	0	0	0	0	0	0	0	3	0	0	0
ENSG00000067836.12;A5:chr16:4800578-4801050:4800578-4801267:-;V1	0	0	0	0	0	0	0	1	1	0	0	0	0	3	3	1	0	0	1	0	0	0	1	0	0	5	0	0	0	1	0	0	0	0	0	0	0	0	0	0	0	0	0	0	0	3	0	0	0
ENSG00000067836.12;A5:chr16:4800578-4801050:4800578-4801267:-;V2	0	0	0	0	0	0	0	0	0	0	0	0	0	1	1	0	0	1	0	0	0	0	0	0	0	1	0	0	0	0	0	0	0	0	0	0	0	0	0	0	0	0	0	0	0	0	0	0	0
ENSG00000108773.10;A5:chr17:42118403-42119054:42118403-42119245:-;V1	0	0	0	0	0	0	0	0	0	0	0	0	0	0	0	1	0	0	1	0	0	0	0	0	0	0	0	0	0	0	0	0	0	0	0	0	0	0	0	0	0	0	0	0	1	0	0	0	0
ENSG00000108773.10;A5:chr17:42118403-42119054:42118403-42119245:-;V2	0	0	0	0	0	0	0	0	0	4	2	0	0	1	1	0	0	0	0	0	0	0	0	2	2	1	0	0	0	0	1	1	1	1	0	0	0	2	0	0	0	0	0	0	0	0	1	0	0
ENSG00000147996.16;A5:chr9:65704547-65708902:65704414-65708902:+;V1	0	0	2	2	2	2	2	1	0	0	0	0	0	0	0	0	0	0	0	1	0	0	0	1	1	0	0	0	0	1	2	2	2	2	3	2	3	2	0	0	0	1	2	2	0	0	1	0	0
ENSG00000147996.16;A5:chr9:65704547-65708902:65704414-65708902:+;V2	0	0	0	0	0	0	0	0	0	0	0	0	0	0	0	0	0	1	0	1	1	1	1	0	0	0	0	0	0	0	0	0	0	0	0	0	0	0	0	0	0	0	0	0	0	0	2	2	2
ENSG00000169660.15;A5:chr17:82440334-82440997:82439713-82440997:+;V1	0	0	0	0	0	0	0	0	0	0	0	0	0	1	1	0	0	0	0	0	0	0	1	0	0	1	0	0	0	0	0	0	0	0	0	0	0	0	0	0	0	0	0	0	0	1	0	0	0
ENSG00000169660.15;A5:chr17:82440334-82440997:82439713-82440997:+;V2	0	0	0	0	0	0	0	1	0	0	0	0	0	0	0	0	0	0	0	1	0	0	0	0	0	2	2	0	0	0	0	0	0	0	0	0	0	0	0	0	0	0	0	0	1	2	0	0	0
ENSG00000144535.19;A5:chr2:232130943-232163459:232130719-232163459:+;V1	1	0	0	0	0	0	0	0	1	1	1	1	0	0	0	0	0	0	0	1	0	0	0	0	0	0	0	0	1	0	0	0	0	0	0	0	0	0	0	0	0	0	0	0	1	0	1	0	0
ENSG00000144535.19;A5:chr2:232130943-232163459:232130719-232163459:+;V2	0	0	0	0	0	0	0	0	0	0	0	0	0	0	0	0	0	0	0	1	0	0	0	0	0	0	0	0	0	0	0	0	0	0	0	0	0	0	0	0	0	1	1	0	0	0	1	0	0
ENSG00000164896.19;A5:chr7:151076832-151076913:151076832-151077101:-;V1	0	0	0	0	0	0	0	0	0	0	0	0	0	1	1	0	0	0	0	0	0	0	0	0	0	0	1	0	0	0	0	0	0	0	0	0	0	0	0	0	0	0	0	0	0	0	0	0	0
ENSG00000164896.19;A5:chr7:151076832-151076913:151076832-151077101:-;V2	0	0	0	0	0	0	0	1	0	0	0	0	0	2	2	0	0	0	0	0	0	0	0	0	0	4	0	0	0	0	0	0	0	0	0	0	0	0	0	0	0	0	0	0	0	0	0	1	1
ENSG00000139116.18;A5:chr12:39320013-39321348:39320013-39322668:-;V1	0	0	0	0	0	0	0	0	0	0	0	0	2	0	0	1	0	0	1	0	1	1	1	0	0	0	0	0	0	0	0	0	0	0	0	0	0	0	0	0	0	0	0	0	0	0	0	2	2
ENSG00000139116.18;A5:chr12:39320013-39321348:39320013-39322668:-;V2	0	0	0	0	0	0	0	0	0	0	0	0	0	0	0	0	0	0	0	0	0	0	0	0	0	0	0	0	0	0	1	1	1	1	0	2	0	0	0	0	0	0	0	0	1	0	0	0	0
ENSG00000092010.14;A5:chr14:24138403-24138736:24138399-24138736:+;V1	0	0	1	1	1	1	1	2	0	0	1	0	0	0	0	0	0	0	0	0	0	0	0	1	1	0	0	3	1	0	2	2	2	2	1	1	2	3	0	0	1	0	0	0	0	0	0	0	0
ENSG00000092010.14;A5:chr14:24138403-24138736:24138399-24138736:+;V2	0	0	0	0	0	0	0	1	1	0	0	0	0	1	1	0	0	0	0	1	0	0	0	0	0	3	0	0	0	0	0	0	0	0	0	0	0	0	0	0	0	0	0	0	0	0	0	0	0
ENSG00000179818.13;A5:chr2:70051305-70055656:70051305-70055714:-;V1	0	0	0	0	0	0	0	0	0	3	4	0	0	0	0	0	0	0	0	1	0	0	0	5	5	0	1	0	0	1	4	4	4	4	3	4	0	5	1	1	1	1	0	0	0	0	0	0	0
ENSG00000179818.13;A5:chr2:70051305-70055656:70051305-70055714:-;V2	0	0	4	4	4	4	3	4	0	0	0	0	0	0	0	0	0	0	0	0	0	0	0	0	0	0	0	0	0	0	1	1	1	1	1	1	1	0	0	0	0	0	0	0	0	0	0	1	1
ENSG00000196586.13;A5:chr6:75892693-75894814:75892690-75894814:+;V1	0	0	0	0	0	0	0	0	1	0	0	0	1	0	0	0	0	0	0	1	0	0	1	0	0	0	0	0	0	0	0	0	0	0	0	0	0	0	0	0	0	0	0	0	0	4	0	0	0
ENSG00000196586.13;A5:chr6:75892693-75894814:75892690-75894814:+;V2	1	0	0	0	0	0	0	1	0	0	0	0	0	0	0	0	0	0	0	0	0	0	0	1	1	1	0	0	0	0	1	1	1	1	0	0	1	0	0	0	0	0	0	0	1	0	0	0	0
ENSG00000006534.15;A5:chr11:68018637-68018773:68015459-68018773:+;V1	0	0	0	0	0	0	0	0	0	0	0	0	0	1	1	1	0	0	0	1	0	0	0	0	0	1	0	0	0	1	0	0	0	0	0	0	0	0	0	0	0	0	0	0	0	0	0	0	0
ENSG00000006534.15;A5:chr11:68018637-68018773:68015459-68018773:+;V2	0	0	0	0	0	0	0	0	0	0	0	0	0	2	2	0	0	0	0	1	0	0	0	0	0	3	0	0	0	0	1	1	1	1	0	0	0	0	1	1	1	1	0	0	0	1	0	1	1
ENSG00000102317.17;A5:chrX:48576083-48576314:48575667-48576314:+;V1	0	0	0	0	0	0	0	0	0	0	0	0	0	0	0	0	0	0	0	0	0	0	0	0	0	0	1	0	0	0	1	1	1	1	2	2	1	0	0	0	0	0	0	0	1	0	1	0	0
ENSG00000102317.17;A5:chrX:48576083-48576314:48575667-48576314:+;V2	0	0	0	0	0	0	1	0	1	3	3	0	1	0	0	0	0	0	0	0	0	0	0	1	1	2	1	0	0	1	2	2	2	2	2	2	2	4	0	0	0	0	0	0	0	1	0	0	0
ENSG00000160271.14;A5:chr9:133100382-133100496:133100382-133101520:-;V1	0	0	0	0	0	0	0	0	0	0	0	0	0	0	0	0	2	1	0	0	0	0	0	0	0	0	0	0	1	1	0	0	0	0	0	0	0	0	0	0	0	0	0	0	0	0	0	0	0
ENSG00000160271.14;A5:chr9:133100382-133100496:133100382-133101520:-;V2	0	0	0	0	0	0	0	0	1	0	0	0	2	1	1	2	0	1	2	0	0	0	1	0	0	2	1	0	0	0	0	0	0	0	0	0	0	0	0	0	0	0	0	0	0	2	0	0	0
ENSG00000104231.10;A5:chr8:81714039-81714599:81714039-81714804:-;V1	0	0	0	0	0	0	0	0	0	0	0	0	0	0	0	0	0	0	0	0	0	0	0	1	1	0	0	2	0	1	0	0	0	0	1	0	0	0	2	2	2	0	0	0	0	0	0	0	0
ENSG00000104231.10;A5:chr8:81714039-81714599:81714039-81714804:-;V2	0	0	0	0	0	0	0	1	0	0	1	0	0	0	0	0	0	0	0	0	0	0	0	0	0	1	0	0	0	0	1	1	1	1	0	1	0	1	0	0	0	0	0	0	0	0	1	0	0
ENSG00000161013.16;A5:chr5:179799250-179799506:179799250-179799954:-;V1	0	0	0	0	0	0	0	0	0	0	0	0	0	0	0	0	0	1	0	2	0	0	0	0	0	0	2	0	0	0	0	0	0	0	0	0	0	0	0	0	0	0	0	0	0	1	0	0	0
ENSG00000161013.16;A5:chr5:179799250-179799506:179799250-179799954:-;V2	0	0	0	0	0	0	0	0	0	0	0	0	0	0	0	0	0	0	0	0	0	0	0	0	0	0	0	0	0	0	0	0	0	0	0	0	0	0	0	0	0	0	0	0	0	0	0	0	0
ENSG00000178802.17;A5:chr15:74890201-74890527:74890089-74890527:+;V1	0	0	0	0	0	0	0	0	0	0	0	0	0	0	0	0	0	0	0	0	0	0	1	0	0	0	0	0	0	0	0	0	0	0	0	0	0	0	0	0	0	0	0	0	0	0	0	0	0
ENSG00000178802.17;A5:chr15:74890201-74890527:74890089-74890527:+;V2	0	1	2	2	2	2	2	0	0	0	0	0	0	2	2	0	1	0	0	0	0	0	0	0	0	2	0	0	0	0	0	0	0	0	0	0	0	0	0	0	0	0	0	0	0	2	0	0	0
ENSG00000120662.15;A5:chr13:41260915-41262048:41260915-41262215:-;V1	0	0	0	0	0	0	0	0	0	16	15	0	1	0	0	0	0	0	0	0	0	0	0	15	15	0	0	0	0	0	14	14	14	14	13	14	0	15	0	0	0	0	0	0	0	0	0	0	0
ENSG00000120662.15;A5:chr13:41260915-41262048:41260915-41262215:-;V2	0	0	1	1	1	1	1	0	0	4	4	0	0	0	0	0	0	0	0	1	0	0	0	3	3	0	0	0	0	0	2	2	2	2	1	2	0	2	0	0	0	0	0	0	0	0	0	0	0
ENSG00000185480.11;A5:chr12:102153989-102195951:102153976-102195951:+;V1	0	0	0	0	0	0	0	0	0	1	2	0	0	0	0	0	0	2	0	0	0	0	0	1	1	0	0	0	0	1	0	0	0	0	0	0	0	0	2	2	1	0	0	0	0	0	0	0	0
ENSG00000185480.11;A5:chr12:102153989-102195951:102153976-102195951:+;V2	0	0	0	0	0	0	0	0	0	1	2	0	0	0	0	0	0	0	0	0	0	0	0	2	2	0	0	0	0	0	1	1	1	1	1	2	1	1	0	0	0	1	2	2	0	1	1	0	0
ENSG00000138434.16;A5:chr2:181917005-181918598:181916427-181918598:+;V1	0	0	0	0	0	0	0	0	0	0	0	0	0	0	0	0	0	0	0	0	0	0	0	0	0	0	1	0	0	0	0	0	0	0	0	0	0	0	0	0	1	0	0	0	0	0	1	0	0
ENSG00000138434.16;A5:chr2:181917005-181918598:181916427-181918598:+;V2	1	0	0	0	0	0	0	0	1	2	2	0	0	0	0	0	0	0	0	0	0	0	0	2	2	0	1	0	0	0	2	2	2	2	1	2	1	5	0	0	0	0	0	0	1	0	0	0	0
ENSG00000183569.17;A5:chr22:42571901-42572436:42571203-42572436:+;V1	0	0	1	1	1	1	2	0	0	0	1	0	0	0	0	1	0	0	1	0	0	0	1	1	1	2	0	0	0	0	0	0	0	0	0	1	0	1	0	0	0	0	0	0	0	0	0	0	0
ENSG00000183569.17;A5:chr22:42571901-42572436:42571203-42572436:+;V2	0	0	0	0	0	0	0	0	0	2	2	0	0	1	1	0	0	0	0	0	0	0	0	2	2	3	1	0	0	0	1	1	1	1	0	0	0	2	0	0	0	0	0	0	0	4	0	0	0
ENSG00000163689.19;A5:chr3:58884709-58913698:58884709-58913708:-;V1	0	0	0	0	0	0	0	0	0	1	0	0	0	0	0	0	0	0	0	1	0	0	0	0	0	0	0	0	0	0	0	0	0	0	0	0	0	0	1	1	1	0	0	0	0	0	0	0	0
ENSG00000163689.19;A5:chr3:58884709-58913698:58884709-58913708:-;V2	1	0	2	2	2	2	2	1	0	2	3	0	0	0	0	0	0	0	0	0	0	0	0	1	1	0	1	0	0	0	1	1	1	1	2	3	1	2	0	0	0	0	0	0	0	0	0	0	0
ENSG00000165490.12;A5:chr11:82914170-82914723:82914031-82914723:+;V1	1	0	0	0	0	0	0	0	0	7	7	0	0	0	0	0	0	0	0	0	0	0	0	7	7	0	0	1	0	0	6	6	6	6	5	6	1	9	0	0	0	0	1	0	0	0	1	0	0
ENSG00000165490.12;A5:chr11:82914170-82914723:82914031-82914723:+;V2	0	0	0	0	0	0	0	0	0	1	1	0	0	0	0	0	0	0	0	0	0	0	0	1	1	0	0	0	0	2	0	0	0	0	0	0	0	1	0	0	0	0	0	0	0	0	0	0	0
ENSG00000165959.11;A5:chr14:95193919-95194215:95193919-95194536:-;V1	0	0	2	2	2	2	3	1	0	0	0	0	0	1	1	0	0	0	0	1	0	0	0	0	0	0	0	0	0	0	2	2	2	2	2	1	2	1	0	0	0	0	0	0	0	0	0	1	1
ENSG00000165959.11;A5:chr14:95193919-95194215:95193919-95194536:-;V2	0	0	0	0	0	0	0	0	0	0	0	0	0	0	0	1	0	0	1	0	0	0	0	0	0	0	1	0	0	1	0	0	0	0	0	0	0	0	0	0	0	0	0	0	0	0	0	0	0
ENSG00000119943.12;A5:chr10:98407997-98410613:98407997-98410939:-;V1	0	0	0	0	0	0	0	0	1	0	1	0	0	2	2	1	0	0	1	0	0	0	0	0	0	4	1	1	1	0	0	0	0	0	0	1	0	1	0	0	0	0	0	0	0	2	0	0	0
ENSG00000119943.12;A5:chr10:98407997-98410613:98407997-98410939:-;V2	0	0	0	0	0	0	1	0	2	0	0	0	0	2	2	0	0	0	0	0	0	0	0	0	0	0	0	0	0	0	0	0	0	0	0	0	0	0	0	0	0	0	0	0	0	0	0	0	0
ENSG00000196876.15;A5:chr12:51690019-51699570:51688849-51699570:+;V1	0	0	0	0	0	0	0	0	0	0	0	0	0	0	0	0	0	0	0	0	0	0	0	0	0	0	1	0	0	0	1	1	1	1	2	2	1	0	0	0	0	0	0	0	0	0	0	0	0
ENSG00000196876.15;A5:chr12:51690019-51699570:51688849-51699570:+;V2	0	1	11	11	11	11	10	7	1	1	4	0	0	0	0	0	0	0	0	0	1	1	1	3	3	0	0	0	0	0	5	5	5	5	4	4	4	8	0	0	0	0	0	0	0	0	0	0	0
ENSG00000230091.6;A5:chr10:80056405-80060790:80056405-80060816:-;V1	0	0	0	0	0	0	1	1	0	4	5	0	0	0	0	1	0	0	2	0	0	0	0	6	6	0	0	0	0	0	7	7	7	7	5	5	2	7	1	1	1	0	0	0	0	0	0	0	0
ENSG00000230091.6;A5:chr10:80056405-80060790:80056405-80060816:-;V2	1	0	0	0	0	0	0	0	0	3	5	0	0	1	1	0	0	0	0	0	0	0	0	5	5	1	0	0	0	0	3	3	3	3	2	2	0	3	0	0	0	0	0	0	0	1	0	0	0
ENSG00000214432.9;A5:chr15:91023971-91029881:91023594-91029881:+;V1	0	0	0	0	0	0	0	0	0	1	2	0	0	0	0	0	0	0	1	0	0	0	0	2	2	0	0	0	0	0	0	0	0	0	0	0	0	1	0	0	0	0	0	0	0	0	0	0	0
ENSG00000214432.9;A5:chr15:91023971-91029881:91023594-91029881:+;V2	0	0	0	0	0	0	0	0	0	1	3	0	1	0	0	0	0	0	0	0	0	0	0	2	2	1	0	0	0	0	2	2	2	2	0	0	0	3	1	1	1	1	0	0	1	0	0	0	0
ENSG00000189164.14;A5:chr19:37379246-37380277:37379236-37380277:+;V1	0	0	0	0	0	0	0	0	0	3	4	0	0	1	1	0	0	0	0	0	0	0	0	4	4	0	0	0	0	0	3	3	3	3	2	2	1	4	0	0	0	0	0	0	1	0	1	0	0
ENSG00000189164.14;A5:chr19:37379246-37380277:37379236-37380277:+;V2	2	0	1	1	1	1	1	0	0	0	0	0	0	0	0	0	0	0	0	1	0	0	0	1	1	0	0	0	0	0	1	1	1	1	0	0	2	0	0	0	0	1	0	0	0	0	3	1	1
ENSG00000070476.14;A5:chr3:126459737-126461270:126459737-126461535:-;V1	0	0	0	0	0	0	0	0	2	0	0	0	0	0	0	0	0	0	0	0	0	0	0	0	0	0	0	0	1	0	0	0	0	0	0	0	0	0	0	0	0	0	0	0	0	0	0	0	0
ENSG00000070476.14;A5:chr3:126459737-126461270:126459737-126461535:-;V2	0	1	0	0	0	0	0	0	0	0	0	0	0	0	0	1	0	1	1	2	0	0	0	0	0	0	0	0	0	0	0	0	0	0	0	0	0	0	0	0	0	0	0	0	0	0	0	0	0
ENSG00000137955.15;A5:chr1:75786865-75787497:75786797-75787497:+;V1	0	0	0	0	0	0	0	0	0	0	0	0	1	1	1	0	0	0	0	0	0	0	0	0	0	0	0	0	0	0	0	0	0	0	0	0	0	0	1	1	1	0	1	0	0	0	1	0	0
ENSG00000137955.15;A5:chr1:75786865-75787497:75786797-75787497:+;V2	0	0	0	0	0	0	0	0	0	2	4	0	0	0	0	0	0	0	0	0	0	0	0	3	3	0	0	0	0	0	2	2	2	2	2	2	1	3	0	0	0	0	0	0	1	0	0	1	1
ENSG00000164068.15;A5:chr3:49712892-49713513:49712656-49713513:+;V1	0	0	0	0	0	0	0	0	0	0	0	0	0	0	0	0	1	0	0	0	0	0	0	0	0	0	0	0	0	0	0	0	0	0	0	0	0	0	0	0	0	0	0	0	1	1	0	0	0
ENSG00000164068.15;A5:chr3:49712892-49713513:49712656-49713513:+;V2	0	0	0	0	0	0	0	2	1	0	0	0	0	2	2	0	0	0	0	0	0	0	0	0	0	3	0	0	0	1	0	0	0	0	0	0	0	0	1	1	0	0	0	0	0	2	0	0	0
ENSG00000168066.20;A5:chr11:64767079-64767567:64767079-64767571:-;V1	0	0	0	0	0	0	0	0	0	0	0	0	0	0	0	1	0	0	1	0	0	0	0	0	0	0	1	1	0	0	0	0	0	0	0	0	0	0	0	0	0	0	0	0	0	1	0	0	0
ENSG00000168066.20;A5:chr11:64767079-64767567:64767079-64767571:-;V2	0	0	1	1	1	1	1	2	1	0	0	0	0	1	1	0	0	0	0	0	0	0	1	0	0	0	0	0	0	0	0	0	0	0	0	0	0	0	0	0	0	0	0	0	0	0	0	1	1
ENSG00000163608.14;A5:chr3:113008430-113013949:113008430-113013953:-;V1	0	0	0	0	0	0	0	0	0	0	0	0	0	0	0	0	0	0	0	0	0	0	0	0	0	1	0	2	0	1	1	1	1	1	1	0	1	0	2	2	2	0	0	0	0	1	0	0	0
ENSG00000163608.14;A5:chr3:113008430-113013949:113008430-113013953:-;V2	0	0	3	3	3	3	1	3	0	0	0	0	0	2	2	0	0	0	0	0	0	0	0	0	0	0	0	0	0	0	2	2	2	2	1	1	2	2	0	0	0	0	0	0	0	0	1	1	1
ENSG00000163608.14;A5:chr3:113011165-113013949:113011165-113013953:-;V1	0	0	0	0	0	0	0	0	0	0	0	0	0	0	0	0	0	0	0	0	0	0	0	0	0	1	0	2	0	1	1	1	1	1	1	0	1	0	2	2	2	0	0	0	0	1	0	0	0
ENSG00000163608.14;A5:chr3:113011165-113013949:113011165-113013953:-;V2	0	0	3	3	3	3	1	3	0	0	0	0	0	2	2	0	0	0	0	0	0	0	0	0	0	0	0	0	0	0	2	2	2	2	1	1	2	2	0	0	0	0	0	0	0	0	1	1	1
ENSG00000148680.15;A5:chr10:90742528-90748834:90742528-90748839:-;V1	0	0	0	0	0	0	0	0	0	1	0	0	0	0	0	0	0	0	0	0	0	0	0	0	0	0	0	0	0	0	0	0	0	0	0	0	0	0	0	0	0	0	0	0	0	0	0	1	1
ENSG00000148680.15;A5:chr10:90742528-90748834:90742528-90748839:-;V2	0	0	0	0	0	0	0	0	1	3	1	1	0	0	0	0	0	0	0	0	0	0	0	1	1	0	2	1	0	0	1	1	1	1	1	1	1	0	0	0	0	0	0	0	0	0	0	0	0
ENSG00000007923.15;A5:chr1:6637504-6638083:6637504-6638295:-;V1	0	0	1	1	1	1	1	2	1	0	0	0	0	1	1	0	1	0	0	0	0	0	0	0	0	1	0	0	0	0	0	0	0	0	0	0	0	0	0	0	0	0	0	0	1	1	0	1	1
ENSG00000007923.15;A5:chr1:6637504-6638083:6637504-6638295:-;V2	1	0	0	0	0	0	0	0	1	0	0	0	0	0	0	0	0	0	0	0	1	1	1	0	0	2	0	1	0	0	0	0	0	0	0	0	0	0	0	0	0	0	0	0	0	0	1	0	0
event	A1CF_00001	ANKHD1_00002	BRUNOL4_00004	BRUNOL4_00004a	BRUNOL4_00004b	BRUNOL4_00004c	BRUNOL5_00166	BRUNOL6_00187	CNOT4_00156	CPEB2_00012	CPEB4_00158	DAZAP1_00013	ENOX1_00149	ESRP2_00150	ESRP2_00150a	FMR1_00016	FUS_00018	FXR1_00161	FXR2_00020	G3BP2_00021	HNRNPA1L2_00023	HNRNPA1_00022	HNRNPA2B1_00024	HNRNPCL1_00167	HNRNPC_00025	HNRNPH2_00160	HNRNPK_00026	HNRNPL_00027	HNRNPL_00091	HNRPLL_00178	HuR_00032	HuR_00032a	HuR_00032b	HuR_00032c	HuR_00112	HuR_00117	HuR_00136	HuR_00274	IGF2BP2_00033	IGF2BP2_00033a	IGF2BP3_00172	KHDRBS1_00062	KHDRBS2_00185	KHDRBS3_00034	LIN28A_00036	LIN28A_00162	MATR3_00037	MBNL1_00038	MBNL1_00038a
ENSG00000147996.16;A5:chr9:65704547-65708902:65704414-65708902:+;V1	0	0	2	2	2	2	2	1	0	0	0	0	0	0	0	0	0	0	0	1	0	0	0	1	1	0	0	0	0	1	2	2	2	2	3	2	3	2	0	0	0	1	2	2	0	0	1	0	0
ENSG00000147996.16;A5:chr9:65704547-65708902:65704414-65708902:+;V2	0	0	0	0	0	0	0	0	0	0	0	0	0	0	0	0	0	1	0	1	1	1	1	0	0	0	0	0	0	0	0	0	0	0	0	0	0	0	0	0	0	0	0	0	0	0	2	2	2
ENSG00000144535.19;A5:chr2:232130943-232163459:232130719-232163459:+;V1	1	0	0	0	0	0	0	0	1	1	1	1	0	0	0	0	0	0	0	1	0	0	0	0	0	0	0	0	1	0	0	0	0	0	0	0	0	0	0	0	0	0	0	0	1	0	1	0	0
ENSG00000144535.19;A5:chr2:232130943-232163459:232130719-232163459:+;V2	0	0	0	0	0	0	0	0	0	0	0	0	0	0	0	0	0	0	0	1	0	0	0	0	0	0	0	0	0	0	0	0	0	0	0	0	0	0	0	0	0	1	1	0	0	0	1	0	0
ENSG00000179818.13;A5:chr2:70051305-70055656:70051305-70055714:-;V1	0	0	0	0	0	0	0	0	0	3	4	0	0	0	0	0	0	0	0	1	0	0	0	5	5	0	1	0	0	1	4	4	4	4	3	4	0	5	1	1	1	1	0	0	0	0	0	0	0
ENSG00000179818.13;A5:chr2:70051305-70055656:70051305-70055714:-;V2	0	0	4	4	4	4	3	4	0	0	0	0	0	0	0	0	0	0	0	0	0	0	0	0	0	0	0	0	0	0	1	1	1	1	1	1	1	0	0	0	0	0	0	0	0	0	0	1	1
ENSG00000196586.13;A5:chr6:75892693-75894814:75892690-75894814:+;V1	0	0	0	0	0	0	0	0	1	0	0	0	1	0	0	0	0	0	0	1	0	0	1	0	0	0	0	0	0	0	0	0	0	0	0	0	0	0	0	0	0	0	0	0	0	4	0	0	0
ENSG00000196586.13;A5:chr6:75892693-75894814:75892690-75894814:+;V2	1	0	0	0	0	0	0	1	0	0	0	0	0	0	0	0	0	0	0	0	0	0	0	1	1	1	0	0	0	0	1	1	1	1	0	0	1	0	0	0	0	0	0	0	1	0	0	0	0
ENSG00000178802.17;A5:chr15:74890201-74890527:74890089-74890527:+;V1	0	0	0	0	0	0	0	0	0	0	0	0	0	0	0	0	0	0	0	0	0	0	1	0	0	0	0	0	0	0	0	0	0	0	0	0	0	0	0	0	0	0	0	0	0	0	0	0	0
ENSG00000178802.17;A5:chr15:74890201-74890527:74890089-74890527:+;V2	0	1	2	2	2	2	2	0	0	0	0	0	0	2	2	0	1	0	0	0	0	0	0	0	0	2	0	0	0	0	0	0	0	0	0	0	0	0	0	0	0	0	0	0	0	2	0	0	0
ENSG00000163689.19;A5:chr3:58884709-58913698:58884709-58913708:-;V1	0	0	0	0	0	0	0	0	0	1	0	0	0	0	0	0	0	0	0	1	0	0	0	0	0	0	0	0	0	0	0	0	0	0	0	0	0	0	1	1	1	0	0	0	0	0	0	0	0
ENSG00000163689.19;A5:chr3:58884709-58913698:58884709-58913708:-;V2	1	0	2	2	2	2	2	1	0	2	3	0	0	0	0	0	0	0	0	0	0	0	0	1	1	0	1	0	0	0	1	1	1	1	2	3	1	2	0	0	0	0	0	0	0	0	0	0	0
event	A1CF_00001	ANKHD1_00002	BRUNOL4_00004	BRUNOL4_00004a	BRUNOL4_00004b	BRUNOL4_00004c	BRUNOL5_00166	BRUNOL6_00187	CNOT4_00156	CPEB2_00012	CPEB4_00158	DAZAP1_00013	ENOX1_00149	ESRP2_00150	ESRP2_00150a	FMR1_00016	FUS_00018	FXR1_00161	FXR2_00020	G3BP2_00021	HNRNPA1L2_00023	HNRNPA1_00022	HNRNPA2B1_00024	HNRNPCL1_00167	HNRNPC_00025	HNRNPH2_00160	HNRNPK_00026	HNRNPL_00027	HNRNPL_00091	HNRPLL_00178	HuR_00032	HuR_00032a	HuR_00032b	HuR_00032c	HuR_00112	HuR_00117	HuR_00136	HuR_00274	IGF2BP2_00033	IGF2BP2_00033a	IGF2BP3_00172	KHDRBS1_00062	KHDRBS2_00185	KHDRBS3_00034	LIN28A_00036	LIN28A_00162	MATR3_00037	MBNL1_00038	MBNL1_00038a
ENSG00000147996.16;A5:chr9:65704547-65708902:65704414-65708902:+;V1	0	0	2	2	2	2	2	1	0	0	0	0	0	0	0	0	0	0	0	1	0	0	0	1	1	0	0	0	0	1	2	2	2	2	3	2	3	2	0	0	0	1	2	2	0	0	1	0	0
ENSG00000144535.19;A5:chr2:232130943-232163459:232130719-232163459:+;V1	1	0	0	0	0	0	0	0	1	1	1	1	0	0	0	0	0	0	0	1	0	0	0	0	0	0	0	0	1	0	0	0	0	0	0	0	0	0	0	0	0	0	0	0	1	0	1	0	0
ENSG00000179818.13;A5:chr2:70051305-70055656:70051305-70055714:-;V1	0	0	0	0	0	0	0	0	0	3	4	0	0	0	0	0	0	0	0	1	0	0	0	5	5	0	1	0	0	1	4	4	4	4	3	4	0	5	1	1	1	1	0	0	0	0	0	0	0
ENSG00000196586.13;A5:chr6:75892693-75894814:75892690-75894814:+;V1	0	0	0	0	0	0	0	0	1	0	0	0	1	0	0	0	0	0	0	1	0	0	1	0	0	0	0	0	0	0	0	0	0	0	0	0	0	0	0	0	0	0	0	0	0	4	0	0	0
ENSG00000178802.17;A5:chr15:74890201-74890527:74890089-74890527:+;V1	0	0	0	0	0	0	0	0	0	0	0	0	0	0	0	0	0	0	0	0	0	0	1	0	0	0	0	0	0	0	0	0	0	0	0	0	0	0	0	0	0	0	0	0	0	0	0	0	0
ENSG00000163689.19;A5:chr3:58884709-58913698:58884709-58913708:-;V1	0	0	0	0	0	0	0	0	0	1	0	0	0	0	0	0	0	0	0	1	0	0	0	0	0	0	0	0	0	0	0	0	0	0	0	0	0	0	1	1	1	0	0	0	0	0	0	0	0
event	A1CF_00001	ANKHD1_00002	BRUNOL4_00004	BRUNOL4_00004a	BRUNOL4_00004b	BRUNOL4_00004c	BRUNOL5_00166	BRUNOL6_00187	CNOT4_00156	CPEB2_00012	CPEB4_00158	DAZAP1_00013	ENOX1_00149	ESRP2_00150	ESRP2_00150a	FMR1_00016	FUS_00018	FXR1_00161	FXR2_00020	G3BP2_00021	HNRNPA1L2_00023	HNRNPA1_00022	HNRNPA2B1_00024	HNRNPCL1_00167	HNRNPC_00025	HNRNPH2_00160	HNRNPK_00026	HNRNPL_00027	HNRNPL_00091	HNRPLL_00178	HuR_00032	HuR_00032a	HuR_00032b	HuR_00032c	HuR_00112	HuR_00117	HuR_00136	HuR_00274	IGF2BP2_00033	IGF2BP2_00033a	IGF2BP3_00172	KHDRBS1_00062	KHDRBS2_00185	KHDRBS3_00034	LIN28A_00036	LIN28A_00162	MATR3_00037	MBNL1_00038	MBNL1_00038a
ENSG00000147996.16;A5:chr9:65704547-65708902:65704414-65708902:+;V2	0	0	0	0	0	0	0	0	0	0	0	0	0	0	0	0	0	1	0	1	1	1	1	0	0	0	0	0	0	0	0	0	0	0	0	0	0	0	0	0	0	0	0	0	0	0	2	2	2
ENSG00000144535.19;A5:chr2:232130943-232163459:232130719-232163459:+;V2	0	0	0	0	0	0	0	0	0	0	0	0	0	0	0	0	0	0	0	1	0	0	0	0	0	0	0	0	0	0	0	0	0	0	0	0	0	0	0	0	0	1	1	0	0	0	1	0	0
ENSG00000179818.13;A5:chr2:70051305-70055656:70051305-70055714:-;V2	0	0	4	4	4	4	3	4	0	0	0	0	0	0	0	0	0	0	0	0	0	0	0	0	0	0	0	0	0	0	1	1	1	1	1	1	1	0	0	0	0	0	0	0	0	0	0	1	1
ENSG00000196586.13;A5:chr6:75892693-75894814:75892690-75894814:+;V2	1	0	0	0	0	0	0	1	0	0	0	0	0	0	0	0	0	0	0	0	0	0	0	1	1	1	0	0	0	0	1	1	1	1	0	0	1	0	0	0	0	0	0	0	1	0	0	0	0
ENSG00000178802.17;A5:chr15:74890201-74890527:74890089-74890527:+;V2	0	1	2	2	2	2	2	0	0	0	0	0	0	2	2	0	1	0	0	0	0	0	0	0	0	2	0	0	0	0	0	0	0	0	0	0	0	0	0	0	0	0	0	0	0	2	0	0	0
ENSG00000163689.19;A5:chr3:58884709-58913698:58884709-58913708:-;V2	1	0	2	2	2	2	2	1	0	2	3	0	0	0	0	0	0	0	0	0	0	0	0	1	1	0	1	0	0	0	1	1	1	1	2	3	1	2	0	0	0	0	0	0	0	0	0	0	0
event	A1CF_00001	ANKHD1_00002	BRUNOL4_00004	BRUNOL4_00004a	BRUNOL4_00004b	BRUNOL4_00004c	BRUNOL5_00166	BRUNOL6_00187	CNOT4_00156	CPEB2_00012	CPEB4_00158	DAZAP1_00013	ENOX1_00149	ESRP2_00150	ESRP2_00150a	FMR1_00016	FUS_00018	FXR1_00161	FXR2_00020	G3BP2_00021	HNRNPA1L2_00023	HNRNPA1_00022	HNRNPA2B1_00024	HNRNPCL1_00167	HNRNPC_00025	HNRNPH2_00160	HNRNPK_00026	HNRNPL_00027	HNRNPL_00091	HNRPLL_00178	HuR_00032	HuR_00032a	HuR_00032b	HuR_00032c	HuR_00112	HuR_00117	HuR_00136	HuR_00274	IGF2BP2_00033	IGF2BP2_00033a	IGF2BP3_00172	KHDRBS1_00062	KHDRBS2_00185	KHDRBS3_00034	LIN28A_00036	LIN28A_00162	MATR3_00037	MBNL1_00038	MBNL1_00038a
ENSG00000144381.16;A5:chr2:197498850-197499167:197498850-197499259:-;V1	0	0	0	0	0	0	0	0	0	2	3	0	0	1	1	1	2	0	0	0	0	0	0	3	3	0	0	0	0	0	1	1	1	1	0	0	0	2	0	0	0	0	0	0	0	0	0	2	2
ENSG00000144381.16;A5:chr2:197498850-197499167:197498850-197499259:-;V2	0	0	0	0	0	0	0	1	0	0	0	1	0	1	1	0	0	0	0	0	0	0	1	1	1	1	0	0	0	0	1	1	1	1	1	1	1	0	0	0	0	0	1	0	0	0	0	0	0
ENSG00000156873.15;A5:chr16:30751281-30751549:30751217-30751549:+;V1	0	0	0	0	0	0	0	0	1	1	0	0	0	0	0	0	0	0	0	0	0	0	0	0	0	0	0	0	0	0	0	0	0	0	0	0	0	0	0	0	0	0	0	0	0	1	0	1	1
ENSG00000156873.15;A5:chr16:30751281-30751549:30751217-30751549:+;V2	0	1	0	0	0	0	0	0	1	0	0	0	0	0	0	0	0	0	0	0	0	0	0	0	0	0	0	2	1	1	0	0	0	0	0	0	0	0	1	1	1	0	0	0	0	0	0	1	1
ENSG00000151092.16;A5:chr3:25733982-25736309:25733982-25737334:-;V1	1	0	2	2	2	2	2	1	0	3	4	0	0	0	0	0	0	0	0	0	1	1	1	4	4	0	0	0	0	0	4	4	4	4	2	3	3	5	0	0	0	0	0	0	0	0	1	0	0
ENSG00000151092.16;A5:chr3:25733982-25736309:25733982-25737334:-;V2	0	0	0	0	0	0	0	0	0	1	2	0	0	0	0	0	0	0	0	0	1	1	1	3	3	0	1	1	0	0	1	1	1	1	0	0	1	2	0	0	0	2	0	0	0	0	0	1	1
ENSG00000151092.16;A5:chr3:25736149-25736309:25736149-25737334:-;V1	1	0	2	2	2	2	2	1	0	3	4	0	0	0	0	0	0	0	0	0	1	1	1	4	4	0	0	0	0	0	4	4	4	4	2	3	3	5	0	0	0	0	0	0	0	0	1	0	0
ENSG00000151092.16;A5:chr3:25736149-25736309:25736149-25737334:-;V2	0	0	0	0	0	0	0	0	0	1	2	0	0	0	0	0	0	0	0	0	1	1	1	3	3	0	1	1	0	0	1	1	1	1	0	0	1	2	0	0	0	2	0	0	0	0	0	1	1
ENSG00000165233.17;A5:chr9:93107827-93111879:93107816-93111879:+;V1	0	0	0	0	0	0	0	0	1	0	0	0	1	0	0	3	0	0	2	0	0	0	0	0	0	0	0	0	0	0	0	0	0	0	1	0	0	0	0	0	0	0	0	0	0	0	0	0	0
ENSG00000165233.17;A5:chr9:93107827-93111879:93107816-93111879:+;V2	0	0	0	0	0	0	0	0	2	0	0	0	0	0	0	0	0	1	0	1	0	0	0	0	0	1	1	0	0	0	0	0	0	0	0	0	0	0	0	0	0	0	0	0	1	0	0	0	0
ENSG00000139644.12;A5:chr12:49742280-49742438:49742115-49742438:+;V1	0	1	0	0	0	0	0	0	0	0	0	0	0	0	0	0	0	0	0	0	0	0	0	0	0	1	0	0	0	0	0	0	0	0	0	0	0	0	0	0	0	0	0	0	0	1	0	0	0
ENSG00000139644.12;A5:chr12:49742280-49742438:49742115-49742438:+;V2	0	0	0	0	0	0	0	0	0	1	0	0	0	2	2	0	0	0	0	0	1	1	1	0	0	2	0	0	0	0	0	0	0	0	0	0	0	0	0	0	0	0	0	0	0	0	0	1	1
ENSG00000095906.16;A5:chr16:1786955-1787677:1786655-1787677:+;V1	0	0	2	2	2	2	2	2	0	0	0	0	0	1	1	0	0	0	0	0	0	0	0	0	0	0	0	0	0	0	0	0	0	0	0	0	0	0	0	0	0	0	0	0	0	0	0	0	0
ENSG00000095906.16;A5:chr16:1786955-1787677:1786655-1787677:+;V2	0	0	1	1	1	1	1	1	0	0	0	0	0	1	1	0	0	0	0	0	0	0	0	0	0	1	1	0	0	0	0	0	0	0	0	0	0	0	0	0	0	0	0	0	0	2	0	1	1
ENSG00000115137.11;A5:chr2:24967293-24971416:24967293-24971556:-;V1	0	0	0	0	0	0	0	0	0	2	1	0	0	0	0	0	0	0	0	0	0	0	0	1	1	2	0	0	0	0	0	0	0	0	0	0	0	0	0	0	0	0	0	0	1	1	0	0	0
ENSG00000115137.11;A5:chr2:24967293-24971416:24967293-24971556:-;V2	0	0	0	0	0	0	0	0	0	0	0	0	0	0	0	0	0	0	0	1	0	0	0	0	0	0	0	0	0	0	0	0	0	0	0	1	0	0	0	0	0	0	0	0	0	2	0	1	1
ENSG00000103253.17;A5:chr16:727175-727485:727140-727485:+;V1	0	0	0	0	0	0	0	0	0	0	0	0	0	0	0	0	5	0	0	0	0	0	0	0	0	4	0	0	0	0	0	0	0	0	0	0	0	0	0	0	0	0	0	0	0	3	0	0	0
ENSG00000103253.17;A5:chr16:727175-727485:727140-727485:+;V2	0	0	0	0	0	0	0	0	0	0	0	0	0	4	4	0	0	0	0	0	0	0	0	0	0	5	0	0	0	0	0	0	0	0	0	0	0	0	0	0	0	0	0	0	0	3	0	0	0
ENSG00000067836.12;A5:chr16:4800578-4801050:4800578-4801267:-;V1	0	0	0	0	0	0	0	1	1	0	0	0	0	3	3	1	0	0	1	0	0	0	1	0	0	5	0	0	0	1	0	0	0	0	0	0	0	0	0	0	0	0	0	0	0	3	0	0	0
ENSG00000067836.12;A5:chr16:4800578-4801050:4800578-4801267:-;V2	0	0	0	0	0	0	0	0	0	0	0	0	0	1	1	0	0	1	0	0	0	0	0	0	0	1	0	0	0	0	0	0	0	0	0	0	0	0	0	0	0	0	0	0	0	0	0	0	0
ENSG00000108773.10;A5:chr17:42118403-42119054:42118403-42119245:-;V1	0	0	0	0	0	0	0	0	0	0	0	0	0	0	0	1	0	0	1	0	0	0	0	0	0	0	0	0	0	0	0	0	0	0	0	0	0	0	0	0	0	0	0	0	1	0	0	0	0
ENSG00000108773.10;A5:chr17:42118403-42119054:42118403-42119245:-;V2	0	0	0	0	0	0	0	0	0	4	2	0	0	1	1	0	0	0	0	0	0	0	0	2	2	1	0	0	0	0	1	1	1	1	0	0	0	2	0	0	0	0	0	0	0	0	1	0	0
ENSG00000169660.15;A5:chr17:82440334-82440997:82439713-82440997:+;V1	0	0	0	0	0	0	0	0	0	0	0	0	0	1	1	0	0	0	0	0	0	0	1	0	0	1	0	0	0	0	0	0	0	0	0	0	0	0	0	0	0	0	0	0	0	1	0	0	0
ENSG00000169660.15;A5:chr17:82440334-82440997:82439713-82440997:+;V2	0	0	0	0	0	0	0	1	0	0	0	0	0	0	0	0	0	0	0	1	0	0	0	0	0	2	2	0	0	0	0	0	0	0	0	0	0	0	0	0	0	0	0	0	1	2	0	0	0
ENSG00000164896.19;A5:chr7:151076832-151076913:151076832-151077101:-;V1	0	0	0	0	0	0	0	0	0	0	0	0	0	1	1	0	0	0	0	0	0	0	0	0	0	0	1	0	0	0	0	0	0	0	0	0	0	0	0	0	0	0	0	0	0	0	0	0	0
ENSG00000164896.19;A5:chr7:151076832-151076913:151076832-151077101:-;V2	0	0	0	0	0	0	0	1	0	0	0	0	0	2	2	0	0	0	0	0	0	0	0	0	0	4	0	0	0	0	0	0	0	0	0	0	0	0	0	0	0	0	0	0	0	0	0	1	1
ENSG00000139116.18;A5:chr12:39320013-39321348:39320013-39322668:-;V1	0	0	0	0	0	0	0	0	0	0	0	0	2	0	0	1	0	0	1	0	1	1	1	0	0	0	0	0	0	0	0	0	0	0	0	0	0	0	0	0	0	0	0	0	0	0	0	2	2
ENSG00000139116.18;A5:chr12:39320013-39321348:39320013-39322668:-;V2	0	0	0	0	0	0	0	0	0	0	0	0	0	0	0	0	0	0	0	0	0	0	0	0	0	0	0	0	0	0	1	1	1	1	0	2	0	0	0	0	0	0	0	0	1	0	0	0	0
ENSG00000092010.14;A5:chr14:24138403-24138736:24138399-24138736:+;V1	0	0	1	1	1	1	1	2	0	0	1	0	0	0	0	0	0	0	0	0	0	0	0	1	1	0	0	3	1	0	2	2	2	2	1	1	2	3	0	0	1	0	0	0	0	0	0	0	0
ENSG00000092010.14;A5:chr14:24138403-24138736:24138399-24138736:+;V2	0	0	0	0	0	0	0	1	1	0	0	0	0	1	1	0	0	0	0	1	0	0	0	0	0	3	0	0	0	0	0	0	0	0	0	0	0	0	0	0	0	0	0	0	0	0	0	0	0
ENSG00000006534.15;A5:chr11:68018637-68018773:68015459-68018773:+;V1	0	0	0	0	0	0	0	0	0	0	0	0	0	1	1	1	0	0	0	1	0	0	0	0	0	1	0	0	0	1	0	0	0	0	0	0	0	0	0	0	0	0	0	0	0	0	0	0	0
ENSG00000006534.15;A5:chr11:68018637-68018773:68015459-68018773:+;V2	0	0	0	0	0	0	0	0	0	0	0	0	0	2	2	0	0	0	0	1	0	0	0	0	0	3	0	0	0	0	1	1	1	1	0	0	0	0	1	1	1	1	0	0	0	1	0	1	1
ENSG00000102317.17;A5:chrX:48576083-48576314:48575667-48576314:+;V1	0	0	0	0	0	0	0	0	0	0	0	0	0	0	0	0	0	0	0	0	0	0	0	0	0	0	1	0	0	0	1	1	1	1	2	2	1	0	0	0	0	0	0	0	1	0	1	0	0
ENSG00000102317.17;A5:chrX:48576083-48576314:48575667-48576314:+;V2	0	0	0	0	0	0	1	0	1	3	3	0	1	0	0	0	0	0	0	0	0	0	0	1	1	2	1	0	0	1	2	2	2	2	2	2	2	4	0	0	0	0	0	0	0	1	0	0	0
ENSG00000160271.14;A5:chr9:133100382-133100496:133100382-133101520:-;V1	0	0	0	0	0	0	0	0	0	0	0	0	0	0	0	0	2	1	0	0	0	0	0	0	0	0	0	0	1	1	0	0	0	0	0	0	0	0	0	0	0	0	0	0	0	0	0	0	0
ENSG00000160271.14;A5:chr9:133100382-133100496:133100382-133101520:-;V2	0	0	0	0	0	0	0	0	1	0	0	0	2	1	1	2	0	1	2	0	0	0	1	0	0	2	1	0	0	0	0	0	0	0	0	0	0	0	0	0	0	0	0	0	0	2	0	0	0
ENSG00000104231.10;A5:chr8:81714039-81714599:81714039-81714804:-;V1	0	0	0	0	0	0	0	0	0	0	0	0	0	0	0	0	0	0	0	0	0	0	0	1	1	0	0	2	0	1	0	0	0	0	1	0	0	0	2	2	2	0	0	0	0	0	0	0	0
ENSG00000104231.10;A5:chr8:81714039-81714599:81714039-81714804:-;V2	0	0	0	0	0	0	0	1	0	0	1	0	0	0	0	0	0	0	0	0	0	0	0	0	0	1	0	0	0	0	1	1	1	1	0	1	0	1	0	0	0	0	0	0	0	0	1	0	0
ENSG00000161013.16;A5:chr5:179799250-179799506:179799250-179799954:-;V1	0	0	0	0	0	0	0	0	0	0	0	0	0	0	0	0	0	1	0	2	0	0	0	0	0	0	2	0	0	0	0	0	0	0	0	0	0	0	0	0	0	0	0	0	0	1	0	0	0
ENSG00000161013.16;A5:chr5:179799250-179799506:179799250-179799954:-;V2	0	0	0	0	0	0	0	0	0	0	0	0	0	0	0	0	0	0	0	0	0	0	0	0	0	0	0	0	0	0	0	0	0	0	0	0	0	0	0	0	0	0	0	0	0	0	0	0	0
ENSG00000120662.15;A5:chr13:41260915-41262048:41260915-41262215:-;V1	0	0	0	0	0	0	0	0	0	16	15	0	1	0	0	0	0	0	0	0	0	0	0	15	15	0	0	0	0	0	14	14	14	14	13	14	0	15	0	0	0	0	0	0	0	0	0	0	0
ENSG00000120662.15;A5:chr13:41260915-41262048:41260915-41262215:-;V2	0	0	1	1	1	1	1	0	0	4	4	0	0	0	0	0	0	0	0	1	0	0	0	3	3	0	0	0	0	0	2	2	2	2	1	2	0	2	0	0	0	0	0	0	0	0	0	0	0
ENSG00000185480.11;A5:chr12:102153989-102195951:102153976-102195951:+;V1	0	0	0	0	0	0	0	0	0	1	2	0	0	0	0	0	0	2	0	0	0	0	0	1	1	0	0	0	0	1	0	0	0	0	0	0	0	0	2	2	1	0	0	0	0	0	0	0	0
ENSG00000185480.11;A5:chr12:102153989-102195951:102153976-102195951:+;V2	0	0	0	0	0	0	0	0	0	1	2	0	0	0	0	0	0	0	0	0	0	0	0	2	2	0	0	0	0	0	1	1	1	1	1	2	1	1	0	0	0	1	2	2	0	1	1	0	0
ENSG00000138434.16;A5:chr2:181917005-181918598:181916427-181918598:+;V1	0	0	0	0	0	0	0	0	0	0	0	0	0	0	0	0	0	0	0	0	0	0	0	0	0	0	1	0	0	0	0	0	0	0	0	0	0	0	0	0	1	0	0	0	0	0	1	0	0
ENSG00000138434.16;A5:chr2:181917005-181918598:181916427-181918598:+;V2	1	0	0	0	0	0	0	0	1	2	2	0	0	0	0	0	0	0	0	0	0	0	0	2	2	0	1	0	0	0	2	2	2	2	1	2	1	5	0	0	0	0	0	0	1	0	0	0	0
ENSG00000183569.17;A5:chr22:42571901-42572436:42571203-42572436:+;V1	0	0	1	1	1	1	2	0	0	0	1	0	0	0	0	1	0	0	1	0	0	0	1	1	1	2	0	0	0	0	0	0	0	0	0	1	0	1	0	0	0	0	0	0	0	0	0	0	0
ENSG00000183569.17;A5:chr22:42571901-42572436:42571203-42572436:+;V2	0	0	0	0	0	0	0	0	0	2	2	0	0	1	1	0	0	0	0	0	0	0	0	2	2	3	1	0	0	0	1	1	1	1	0	0	0	2	0	0	0	0	0	0	0	4	0	0	0
ENSG00000165490.12;A5:chr11:82914170-82914723:82914031-82914723:+;V1	1	0	0	0	0	0	0	0	0	7	7	0	0	0	0	0	0	0	0	0	0	0	0	7	7	0	0	1	0	0	6	6	6	6	5	6	1	9	0	0	0	0	1	0	0	0	1	0	0
ENSG00000165490.12;A5:chr11:82914170-82914723:82914031-82914723:+;V2	0	0	0	0	0	0	0	0	0	1	1	0	0	0	0	0	0	0	0	0	0	0	0	1	1	0	0	0	0	2	0	0	0	0	0	0	0	1	0	0	0	0	0	0	0	0	0	0	0
ENSG00000165959.11;A5:chr14:95193919-95194215:95193919-95194536:-;V1	0	0	2	2	2	2	3	1	0	0	0	0	0	1	1	0	0	0	0	1	0	0	0	0	0	0	0	0	0	0	2	2	2	2	2	1	2	1	0	0	0	0	0	0	0	0	0	1	1
ENSG00000165959.11;A5:chr14:95193919-95194215:95193919-95194536:-;V2	0	0	0	0	0	0	0	0	0	0	0	0	0	0	0	1	0	0	1	0	0	0	0	0	0	0	1	0	0	1	0	0	0	0	0	0	0	0	0	0	0	0	0	0	0	0	0	0	0
ENSG00000119943.12;A5:chr10:98407997-98410613:98407997-98410939:-;V1	0	0	0	0	0	0	0	0	1	0	1	0	0	2	2	1	0	0	1	0	0	0	0	0	0	4	1	1	1	0	0	0	0	0	0	1	0	1	0	0	0	0	0	0	0	2	0	0	0
ENSG00000119943.12;A5:chr10:98407997-98410613:98407997-98410939:-;V2	0	0	0	0	0	0	1	0	2	0	0	0	0	2	2	0	0	0	0	0	0	0	0	0	0	0	0	0	0	0	0	0	0	0	0	0	0	0	0	0	0	0	0	0	0	0	0	0	0
ENSG00000196876.15;A5:chr12:51690019-51699570:51688849-51699570:+;V1	0	0	0	0	0	0	0	0	0	0	0	0	0	0	0	0	0	0	0	0	0	0	0	0	0	0	1	0	0	0	1	1	1	1	2	2	1	0	0	0	0	0	0	0	0	0	0	0	0
ENSG00000196876.15;A5:chr12:51690019-51699570:51688849-51699570:+;V2	0	1	11	11	11	11	10	7	1	1	4	0	0	0	0	0	0	0	0	0	1	1	1	3	3	0	0	0	0	0	5	5	5	5	4	4	4	8	0	0	0	0	0	0	0	0	0	0	0
ENSG00000230091.6;A5:chr10:80056405-80060790:80056405-80060816:-;V1	0	0	0	0	0	0	1	1	0	4	5	0	0	0	0	1	0	0	2	0	0	0	0	6	6	0	0	0	0	0	7	7	7	7	5	5	2	7	1	1	1	0	0	0	0	0	0	0	0
ENSG00000230091.6;A5:chr10:80056405-80060790:80056405-80060816:-;V2	1	0	0	0	0	0	0	0	0	3	5	0	0	1	1	0	0	0	0	0	0	0	0	5	5	1	0	0	0	0	3	3	3	3	2	2	0	3	0	0	0	0	0	0	0	1	0	0	0
ENSG00000214432.9;A5:chr15:91023971-91029881:91023594-91029881:+;V1	0	0	0	0	0	0	0	0	0	1	2	0	0	0	0	0	0	0	1	0	0	0	0	2	2	0	0	0	0	0	0	0	0	0	0	0	0	1	0	0	0	0	0	0	0	0	0	0	0
ENSG00000214432.9;A5:chr15:91023971-91029881:91023594-91029881:+;V2	0	0	0	0	0	0	0	0	0	1	3	0	1	0	0	0	0	0	0	0	0	0	0	2	2	1	0	0	0	0	2	2	2	2	0	0	0	3	1	1	1	1	0	0	1	0	0	0	0
ENSG00000189164.14;A5:chr19:37379246-37380277:37379236-37380277:+;V1	0	0	0	0	0	0	0	0	0	3	4	0	0	1	1	0	0	0	0	0	0	0	0	4	4	0	0	0	0	0	3	3	3	3	2	2	1	4	0	0	0	0	0	0	1	0	1	0	0
ENSG00000189164.14;A5:chr19:37379246-37380277:37379236-37380277:+;V2	2	0	1	1	1	1	1	0	0	0	0	0	0	0	0	0	0	0	0	1	0	0	0	1	1	0	0	0	0	0	1	1	1	1	0	0	2	0	0	0	0	1	0	0	0	0	3	1	1
ENSG00000070476.14;A5:chr3:126459737-126461270:126459737-126461535:-;V1	0	0	0	0	0	0	0	0	2	0	0	0	0	0	0	0	0	0	0	0	0	0	0	0	0	0	0	0	1	0	0	0	0	0	0	0	0	0	0	0	0	0	0	0	0	0	0	0	0
ENSG00000070476.14;A5:chr3:126459737-126461270:126459737-126461535:-;V2	0	1	0	0	0	0	0	0	0	0	0	0	0	0	0	1	0	1	1	2	0	0	0	0	0	0	0	0	0	0	0	0	0	0	0	0	0	0	0	0	0	0	0	0	0	0	0	0	0
ENSG00000137955.15;A5:chr1:75786865-75787497:75786797-75787497:+;V1	0	0	0	0	0	0	0	0	0	0	0	0	1	1	1	0	0	0	0	0	0	0	0	0	0	0	0	0	0	0	0	0	0	0	0	0	0	0	1	1	1	0	1	0	0	0	1	0	0
ENSG00000137955.15;A5:chr1:75786865-75787497:75786797-75787497:+;V2	0	0	0	0	0	0	0	0	0	2	4	0	0	0	0	0	0	0	0	0	0	0	0	3	3	0	0	0	0	0	2	2	2	2	2	2	1	3	0	0	0	0	0	0	1	0	0	1	1
ENSG00000164068.15;A5:chr3:49712892-49713513:49712656-49713513:+;V1	0	0	0	0	0	0	0	0	0	0	0	0	0	0	0	0	1	0	0	0	0	0	0	0	0	0	0	0	0	0	0	0	0	0	0	0	0	0	0	0	0	0	0	0	1	1	0	0	0
ENSG00000164068.15;A5:chr3:49712892-49713513:49712656-49713513:+;V2	0	0	0	0	0	0	0	2	1	0	0	0	0	2	2	0	0	0	0	0	0	0	0	0	0	3	0	0	0	1	0	0	0	0	0	0	0	0	1	1	0	0	0	0	0	2	0	0	0
ENSG00000168066.20;A5:chr11:64767079-64767567:64767079-64767571:-;V1	0	0	0	0	0	0	0	0	0	0	0	0	0	0	0	1	0	0	1	0	0	0	0	0	0	0	1	1	0	0	0	0	0	0	0	0	0	0	0	0	0	0	0	0	0	1	0	0	0
ENSG00000168066.20;A5:chr11:64767079-64767567:64767079-64767571:-;V2	0	0	1	1	1	1	1	2	1	0	0	0	0	1	1	0	0	0	0	0	0	0	1	0	0	0	0	0	0	0	0	0	0	0	0	0	0	0	0	0	0	0	0	0	0	0	0	1	1
ENSG00000163608.14;A5:chr3:113008430-113013949:113008430-113013953:-;V1	0	0	0	0	0	0	0	0	0	0	0	0	0	0	0	0	0	0	0	0	0	0	0	0	0	1	0	2	0	1	1	1	1	1	1	0	1	0	2	2	2	0	0	0	0	1	0	0	0
ENSG00000163608.14;A5:chr3:113008430-113013949:113008430-113013953:-;V2	0	0	3	3	3	3	1	3	0	0	0	0	0	2	2	0	0	0	0	0	0	0	0	0	0	0	0	0	0	0	2	2	2	2	1	1	2	2	0	0	0	0	0	0	0	0	1	1	1
ENSG00000163608.14;A5:chr3:113011165-113013949:113011165-113013953:-;V1	0	0	0	0	0	0	0	0	0	0	0	0	0	0	0	0	0	0	0	0	0	0	0	0	0	1	0	2	0	1	1	1	1	1	1	0	1	0	2	2	2	0	0	0	0	1	0	0	0
ENSG00000163608.14;A5:chr3:113011165-113013949:113011165-113013953:-;V2	0	0	3	3	3	3	1	3	0	0	0	0	0	2	2	0	0	0	0	0	0	0	0	0	0	0	0	0	0	0	2	2	2	2	1	1	2	2	0	0	0	0	0	0	0	0	1	1	1
ENSG00000148680.15;A5:chr10:90742528-90748834:90742528-90748839:-;V1	0	0	0	0	0	0	0	0	0	1	0	0	0	0	0	0	0	0	0	0	0	0	0	0	0	0	0	0	0	0	0	0	0	0	0	0	0	0	0	0	0	0	0	0	0	0	0	1	1
ENSG00000148680.15;A5:chr10:90742528-90748834:90742528-90748839:-;V2	0	0	0	0	0	0	0	0	1	3	1	1	0	0	0	0	0	0	0	0	0	0	0	1	1	0	2	1	0	0	1	1	1	1	1	1	1	0	0	0	0	0	0	0	0	0	0	0	0
ENSG00000007923.15;A5:chr1:6637504-6638083:6637504-6638295:-;V1	0	0	1	1	1	1	1	2	1	0	0	0	0	1	1	0	1	0	0	0	0	0	0	0	0	1	0	0	0	0	0	0	0	0	0	0	0	0	0	0	0	0	0	0	1	1	0	1	1
ENSG00000007923.15;A5:chr1:6637504-6638083:6637504-6638295:-;V2	1	0	0	0	0	0	0	0	1	0	0	0	0	0	0	0	0	0	0	0	1	1	1	0	0	2	0	1	0	0	0	0	0	0	0	0	0	0	0	0	0	0	0	0	0	0	1	0	0
event	A1CF_00001	ANKHD1_00002	BRUNOL4_00004	BRUNOL4_00004a	BRUNOL4_00004b	BRUNOL4_00004c	BRUNOL5_00166	BRUNOL6_00187	CNOT4_00156	CPEB2_00012	CPEB4_00158	DAZAP1_00013	ENOX1_00149	ESRP2_00150	ESRP2_00150a	FMR1_00016	FUS_00018	FXR1_00161	FXR2_00020	G3BP2_00021	HNRNPA1L2_00023	HNRNPA1_00022	HNRNPA2B1_00024	HNRNPCL1_00167	HNRNPC_00025	HNRNPH2_00160	HNRNPK_00026	HNRNPL_00027	HNRNPL_00091	HNRPLL_00178	HuR_00032	HuR_00032a	HuR_00032b	HuR_00032c	HuR_00112	HuR_00117	HuR_00136	HuR_00274	IGF2BP2_00033	IGF2BP2_00033a	IGF2BP3_00172	KHDRBS1_00062	KHDRBS2_00185	KHDRBS3_00034	LIN28A_00036	LIN28A_00162	MATR3_00037	MBNL1_00038	MBNL1_00038a
ENSG00000144381.16;A5:chr2:197498850-197499167:197498850-197499259:-;V1	0	0	0	0	0	0	0	0	0	2	3	0	0	1	1	1	2	0	0	0	0	0	0	3	3	0	0	0	0	0	1	1	1	1	0	0	0	2	0	0	0	0	0	0	0	0	0	2	2
ENSG00000156873.15;A5:chr16:30751281-30751549:30751217-30751549:+;V1	0	0	0	0	0	0	0	0	1	1	0	0	0	0	0	0	0	0	0	0	0	0	0	0	0	0	0	0	0	0	0	0	0	0	0	0	0	0	0	0	0	0	0	0	0	1	0	1	1
ENSG00000151092.16;A5:chr3:25733982-25736309:25733982-25737334:-;V1	1	0	2	2	2	2	2	1	0	3	4	0	0	0	0	0	0	0	0	0	1	1	1	4	4	0	0	0	0	0	4	4	4	4	2	3	3	5	0	0	0	0	0	0	0	0	1	0	0
ENSG00000151092.16;A5:chr3:25736149-25736309:25736149-25737334:-;V1	1	0	2	2	2	2	2	1	0	3	4	0	0	0	0	0	0	0	0	0	1	1	1	4	4	0	0	0	0	0	4	4	4	4	2	3	3	5	0	0	0	0	0	0	0	0	1	0	0
ENSG00000165233.17;A5:chr9:93107827-93111879:93107816-93111879:+;V1	0	0	0	0	0	0	0	0	1	0	0	0	1	0	0	3	0	0	2	0	0	0	0	0	0	0	0	0	0	0	0	0	0	0	1	0	0	0	0	0	0	0	0	0	0	0	0	0	0
ENSG00000139644.12;A5:chr12:49742280-49742438:49742115-49742438:+;V1	0	1	0	0	0	0	0	0	0	0	0	0	0	0	0	0	0	0	0	0	0	0	0	0	0	1	0	0	0	0	0	0	0	0	0	0	0	0	0	0	0	0	0	0	0	1	0	0	0
ENSG00000095906.16;A5:chr16:1786955-1787677:1786655-1787677:+;V1	0	0	2	2	2	2	2	2	0	0	0	0	0	1	1	0	0	0	0	0	0	0	0	0	0	0	0	0	0	0	0	0	0	0	0	0	0	0	0	0	0	0	0	0	0	0	0	0	0
ENSG00000115137.11;A5:chr2:24967293-24971416:24967293-24971556:-;V1	0	0	0	0	0	0	0	0	0	2	1	0	0	0	0	0	0	0	0	0	0	0	0	1	1	2	0	0	0	0	0	0	0	0	0	0	0	0	0	0	0	0	0	0	1	1	0	0	0
ENSG00000103253.17;A5:chr16:727175-727485:727140-727485:+;V1	0	0	0	0	0	0	0	0	0	0	0	0	0	0	0	0	5	0	0	0	0	0	0	0	0	4	0	0	0	0	0	0	0	0	0	0	0	0	0	0	0	0	0	0	0	3	0	0	0
ENSG00000067836.12;A5:chr16:4800578-4801050:4800578-4801267:-;V1	0	0	0	0	0	0	0	1	1	0	0	0	0	3	3	1	0	0	1	0	0	0	1	0	0	5	0	0	0	1	0	0	0	0	0	0	0	0	0	0	0	0	0	0	0	3	0	0	0
ENSG00000108773.10;A5:chr17:42118403-42119054:42118403-42119245:-;V1	0	0	0	0	0	0	0	0	0	0	0	0	0	0	0	1	0	0	1	0	0	0	0	0	0	0	0	0	0	0	0	0	0	0	0	0	0	0	0	0	0	0	0	0	1	0	0	0	0
ENSG00000169660.15;A5:chr17:82440334-82440997:82439713-82440997:+;V1	0	0	0	0	0	0	0	0	0	0	0	0	0	1	1	0	0	0	0	0	0	0	1	0	0	1	0	0	0	0	0	0	0	0	0	0	0	0	0	0	0	0	0	0	0	1	0	0	0
ENSG00000164896.19;A5:chr7:151076832-151076913:151076832-151077101:-;V1	0	0	0	0	0	0	0	0	0	0	0	0	0	1	1	0	0	0	0	0	0	0	0	0	0	0	1	0	0	0	0	0	0	0	0	0	0	0	0	0	0	0	0	0	0	0	0	0	0
ENSG00000139116.18;A5:chr12:39320013-39321348:39320013-39322668:-;V1	0	0	0	0	0	0	0	0	0	0	0	0	2	0	0	1	0	0	1	0	1	1	1	0	0	0	0	0	0	0	0	0	0	0	0	0	0	0	0	0	0	0	0	0	0	0	0	2	2
ENSG00000092010.14;A5:chr14:24138403-24138736:24138399-24138736:+;V1	0	0	1	1	1	1	1	2	0	0	1	0	0	0	0	0	0	0	0	0	0	0	0	1	1	0	0	3	1	0	2	2	2	2	1	1	2	3	0	0	1	0	0	0	0	0	0	0	0
ENSG00000006534.15;A5:chr11:68018637-68018773:68015459-68018773:+;V1	0	0	0	0	0	0	0	0	0	0	0	0	0	1	1	1	0	0	0	1	0	0	0	0	0	1	0	0	0	1	0	0	0	0	0	0	0	0	0	0	0	0	0	0	0	0	0	0	0
ENSG00000102317.17;A5:chrX:48576083-48576314:48575667-48576314:+;V1	0	0	0	0	0	0	0	0	0	0	0	0	0	0	0	0	0	0	0	0	0	0	0	0	0	0	1	0	0	0	1	1	1	1	2	2	1	0	0	0	0	0	0	0	1	0	1	0	0
ENSG00000160271.14;A5:chr9:133100382-133100496:133100382-133101520:-;V1	0	0	0	0	0	0	0	0	0	0	0	0	0	0	0	0	2	1	0	0	0	0	0	0	0	0	0	0	1	1	0	0	0	0	0	0	0	0	0	0	0	0	0	0	0	0	0	0	0
ENSG00000104231.10;A5:chr8:81714039-81714599:81714039-81714804:-;V1	0	0	0	0	0	0	0	0	0	0	0	0	0	0	0	0	0	0	0	0	0	0	0	1	1	0	0	2	0	1	0	0	0	0	1	0	0	0	2	2	2	0	0	0	0	0	0	0	0
ENSG00000161013.16;A5:chr5:179799250-179799506:179799250-179799954:-;V1	0	0	0	0	0	0	0	0	0	0	0	0	0	0	0	0	0	1	0	2	0	0	0	0	0	0	2	0	0	0	0	0	0	0	0	0	0	0	0	0	0	0	0	0	0	1	0	0	0
ENSG00000120662.15;A5:chr13:41260915-41262048:41260915-41262215:-;V1	0	0	0	0	0	0	0	0	0	16	15	0	1	0	0	0	0	0	0	0	0	0	0	15	15	0	0	0	0	0	14	14	14	14	13	14	0	15	0	0	0	0	0	0	0	0	0	0	0
ENSG00000185480.11;A5:chr12:102153989-102195951:102153976-102195951:+;V1	0	0	0	0	0	0	0	0	0	1	2	0	0	0	0	0	0	2	0	0	0	0	0	1	1	0	0	0	0	1	0	0	0	0	0	0	0	0	2	2	1	0	0	0	0	0	0	0	0
ENSG00000138434.16;A5:chr2:181917005-181918598:181916427-181918598:+;V1	0	0	0	0	0	0	0	0	0	0	0	0	0	0	0	0	0	0	0	0	0	0	0	0	0	0	1	0	0	0	0	0	0	0	0	0	0	0	0	0	1	0	0	0	0	0	1	0	0
ENSG00000183569.17;A5:chr22:42571901-42572436:42571203-42572436:+;V1	0	0	1	1	1	1	2	0	0	0	1	0	0	0	0	1	0	0	1	0	0	0	1	1	1	2	0	0	0	0	0	0	0	0	0	1	0	1	0	0	0	0	0	0	0	0	0	0	0
ENSG00000165490.12;A5:chr11:82914170-82914723:82914031-82914723:+;V1	1	0	0	0	0	0	0	0	0	7	7	0	0	0	0	0	0	0	0	0	0	0	0	7	7	0	0	1	0	0	6	6	6	6	5	6	1	9	0	0	0	0	1	0	0	0	1	0	0
ENSG00000165959.11;A5:chr14:95193919-95194215:95193919-95194536:-;V1	0	0	2	2	2	2	3	1	0	0	0	0	0	1	1	0	0	0	0	1	0	0	0	0	0	0	0	0	0	0	2	2	2	2	2	1	2	1	0	0	0	0	0	0	0	0	0	1	1
ENSG00000119943.12;A5:chr10:98407997-98410613:98407997-98410939:-;V1	0	0	0	0	0	0	0	0	1	0	1	0	0	2	2	1	0	0	1	0	0	0	0	0	0	4	1	1	1	0	0	0	0	0	0	1	0	1	0	0	0	0	0	0	0	2	0	0	0
ENSG00000196876.15;A5:chr12:51690019-51699570:51688849-51699570:+;V1	0	0	0	0	0	0	0	0	0	0	0	0	0	0	0	0	0	0	0	0	0	0	0	0	0	0	1	0	0	0	1	1	1	1	2	2	1	0	0	0	0	0	0	0	0	0	0	0	0
ENSG00000230091.6;A5:chr10:80056405-80060790:80056405-80060816:-;V1	0	0	0	0	0	0	1	1	0	4	5	0	0	0	0	1	0	0	2	0	0	0	0	6	6	0	0	0	0	0	7	7	7	7	5	5	2	7	1	1	1	0	0	0	0	0	0	0	0
ENSG00000214432.9;A5:chr15:91023971-91029881:91023594-91029881:+;V1	0	0	0	0	0	0	0	0	0	1	2	0	0	0	0	0	0	0	1	0	0	0	0	2	2	0	0	0	0	0	0	0	0	0	0	0	0	1	0	0	0	0	0	0	0	0	0	0	0
ENSG00000189164.14;A5:chr19:37379246-37380277:37379236-37380277:+;V1	0	0	0	0	0	0	0	0	0	3	4	0	0	1	1	0	0	0	0	0	0	0	0	4	4	0	0	0	0	0	3	3	3	3	2	2	1	4	0	0	0	0	0	0	1	0	1	0	0
ENSG00000070476.14;A5:chr3:126459737-126461270:126459737-126461535:-;V1	0	0	0	0	0	0	0	0	2	0	0	0	0	0	0	0	0	0	0	0	0	0	0	0	0	0	0	0	1	0	0	0	0	0	0	0	0	0	0	0	0	0	0	0	0	0	0	0	0
ENSG00000137955.15;A5:chr1:75786865-75787497:75786797-75787497:+;V1	0	0	0	0	0	0	0	0	0	0	0	0	1	1	1	0	0	0	0	0	0	0	0	0	0	0	0	0	0	0	0	0	0	0	0	0	0	0	1	1	1	0	1	0	0	0	1	0	0
ENSG00000164068.15;A5:chr3:49712892-49713513:49712656-49713513:+;V1	0	0	0	0	0	0	0	0	0	0	0	0	0	0	0	0	1	0	0	0	0	0	0	0	0	0	0	0	0	0	0	0	0	0	0	0	0	0	0	0	0	0	0	0	1	1	0	0	0
ENSG00000168066.20;A5:chr11:64767079-64767567:64767079-64767571:-;V1	0	0	0	0	0	0	0	0	0	0	0	0	0	0	0	1	0	0	1	0	0	0	0	0	0	0	1	1	0	0	0	0	0	0	0	0	0	0	0	0	0	0	0	0	0	1	0	0	0
ENSG00000163608.14;A5:chr3:113008430-113013949:113008430-113013953:-;V1	0	0	0	0	0	0	0	0	0	0	0	0	0	0	0	0	0	0	0	0	0	0	0	0	0	1	0	2	0	1	1	1	1	1	1	0	1	0	2	2	2	0	0	0	0	1	0	0	0
ENSG00000163608.14;A5:chr3:113011165-113013949:113011165-113013953:-;V1	0	0	0	0	0	0	0	0	0	0	0	0	0	0	0	0	0	0	0	0	0	0	0	0	0	1	0	2	0	1	1	1	1	1	1	0	1	0	2	2	2	0	0	0	0	1	0	0	0
ENSG00000148680.15;A5:chr10:90742528-90748834:90742528-90748839:-;V1	0	0	0	0	0	0	0	0	0	1	0	0	0	0	0	0	0	0	0	0	0	0	0	0	0	0	0	0	0	0	0	0	0	0	0	0	0	0	0	0	0	0	0	0	0	0	0	1	1
ENSG00000007923.15;A5:chr1:6637504-6638083:6637504-6638295:-;V1	0	0	1	1	1	1	1	2	1	0	0	0	0	1	1	0	1	0	0	0	0	0	0	0	0	1	0	0	0	0	0	0	0	0	0	0	0	0	0	0	0	0	0	0	1	1	0	1	1
event	A1CF_00001	ANKHD1_00002	BRUNOL4_00004	BRUNOL4_00004a	BRUNOL4_00004b	BRUNOL4_00004c	BRUNOL5_00166	BRUNOL6_00187	CNOT4_00156	CPEB2_00012	CPEB4_00158	DAZAP1_00013	ENOX1_00149	ESRP2_00150	ESRP2_00150a	FMR1_00016	FUS_00018	FXR1_00161	FXR2_00020	G3BP2_00021	HNRNPA1L2_00023	HNRNPA1_00022	HNRNPA2B1_00024	HNRNPCL1_00167	HNRNPC_00025	HNRNPH2_00160	HNRNPK_00026	HNRNPL_00027	HNRNPL_00091	HNRPLL_00178	HuR_00032	HuR_00032a	HuR_00032b	HuR_00032c	HuR_00112	HuR_00117	HuR_00136	HuR_00274	IGF2BP2_00033	IGF2BP2_00033a	IGF2BP3_00172	KHDRBS1_00062	KHDRBS2_00185	KHDRBS3_00034	LIN28A_00036	LIN28A_00162	MATR3_00037	MBNL1_00038	MBNL1_00038a
ENSG00000144381.16;A5:chr2:197498850-197499167:197498850-197499259:-;V2	0	0	0	0	0	0	0	1	0	0	0	1	0	1	1	0	0	0	0	0	0	0	1	1	1	1	0	0	0	0	1	1	1	1	1	1	1	0	0	0	0	0	1	0	0	0	0	0	0
ENSG00000156873.15;A5:chr16:30751281-30751549:30751217-30751549:+;V2	0	1	0	0	0	0	0	0	1	0	0	0	0	0	0	0	0	0	0	0	0	0	0	0	0	0	0	2	1	1	0	0	0	0	0	0	0	0	1	1	1	0	0	0	0	0	0	1	1
ENSG00000151092.16;A5:chr3:25733982-25736309:25733982-25737334:-;V2	0	0	0	0	0	0	0	0	0	1	2	0	0	0	0	0	0	0	0	0	1	1	1	3	3	0	1	1	0	0	1	1	1	1	0	0	1	2	0	0	0	2	0	0	0	0	0	1	1
ENSG00000151092.16;A5:chr3:25736149-25736309:25736149-25737334:-;V2	0	0	0	0	0	0	0	0	0	1	2	0	0	0	0	0	0	0	0	0	1	1	1	3	3	0	1	1	0	0	1	1	1	1	0	0	1	2	0	0	0	2	0	0	0	0	0	1	1
ENSG00000165233.17;A5:chr9:93107827-93111879:93107816-93111879:+;V2	0	0	0	0	0	0	0	0	2	0	0	0	0	0	0	0	0	1	0	1	0	0	0	0	0	1	1	0	0	0	0	0	0	0	0	0	0	0	0	0	0	0	0	0	1	0	0	0	0
ENSG00000139644.12;A5:chr12:49742280-49742438:49742115-49742438:+;V2	0	0	0	0	0	0	0	0	0	1	0	0	0	2	2	0	0	0	0	0	1	1	1	0	0	2	0	0	0	0	0	0	0	0	0	0	0	0	0	0	0	0	0	0	0	0	0	1	1
ENSG00000095906.16;A5:chr16:1786955-1787677:1786655-1787677:+;V2	0	0	1	1	1	1	1	1	0	0	0	0	0	1	1	0	0	0	0	0	0	0	0	0	0	1	1	0	0	0	0	0	0	0	0	0	0	0	0	0	0	0	0	0	0	2	0	1	1
ENSG00000115137.11;A5:chr2:24967293-24971416:24967293-24971556:-;V2	0	0	0	0	0	0	0	0	0	0	0	0	0	0	0	0	0	0	0	1	0	0	0	0	0	0	0	0	0	0	0	0	0	0	0	1	0	0	0	0	0	0	0	0	0	2	0	1	1
ENSG00000103253.17;A5:chr16:727175-727485:727140-727485:+;V2	0	0	0	0	0	0	0	0	0	0	0	0	0	4	4	0	0	0	0	0	0	0	0	0	0	5	0	0	0	0	0	0	0	0	0	0	0	0	0	0	0	0	0	0	0	3	0	0	0
ENSG00000067836.12;A5:chr16:4800578-4801050:4800578-4801267:-;V2	0	0	0	0	0	0	0	0	0	0	0	0	0	1	1	0	0	1	0	0	0	0	0	0	0	1	0	0	0	0	0	0	0	0	0	0	0	0	0	0	0	0	0	0	0	0	0	0	0
ENSG00000108773.10;A5:chr17:42118403-42119054:42118403-42119245:-;V2	0	0	0	0	0	0	0	0	0	4	2	0	0	1	1	0	0	0	0	0	0	0	0	2	2	1	0	0	0	0	1	1	1	1	0	0	0	2	0	0	0	0	0	0	0	0	1	0	0
ENSG00000169660.15;A5:chr17:82440334-82440997:82439713-82440997:+;V2	0	0	0	0	0	0	0	1	0	0	0	0	0	0	0	0	0	0	0	1	0	0	0	0	0	2	2	0	0	0	0	0	0	0	0	0	0	0	0	0	0	0	0	0	1	2	0	0	0
ENSG00000164896.19;A5:chr7:151076832-151076913:151076832-151077101:-;V2	0	0	0	0	0	0	0	1	0	0	0	0	0	2	2	0	0	0	0	0	0	0	0	0	0	4	0	0	0	0	0	0	0	0	0	0	0	0	0	0	0	0	0	0	0	0	0	1	1
ENSG00000139116.18;A5:chr12:39320013-39321348:39320013-39322668:-;V2	0	0	0	0	0	0	0	0	0	0	0	0	0	0	0	0	0	0	0	0	0	0	0	0	0	0	0	0	0	0	1	1	1	1	0	2	0	0	0	0	0	0	0	0	1	0	0	0	0
ENSG00000092010.14;A5:chr14:24138403-24138736:24138399-24138736:+;V2	0	0	0	0	0	0	0	1	1	0	0	0	0	1	1	0	0	0	0	1	0	0	0	0	0	3	0	0	0	0	0	0	0	0	0	0	0	0	0	0	0	0	0	0	0	0	0	0	0
ENSG00000006534.15;A5:chr11:68018637-68018773:68015459-68018773:+;V2	0	0	0	0	0	0	0	0	0	0	0	0	0	2	2	0	0	0	0	1	0	0	0	0	0	3	0	0	0	0	1	1	1	1	0	0	0	0	1	1	1	1	0	0	0	1	0	1	1
ENSG00000102317.17;A5:chrX:48576083-48576314:48575667-48576314:+;V2	0	0	0	0	0	0	1	0	1	3	3	0	1	0	0	0	0	0	0	0	0	0	0	1	1	2	1	0	0	1	2	2	2	2	2	2	2	4	0	0	0	0	0	0	0	1	0	0	0
ENSG00000160271.14;A5:chr9:133100382-133100496:133100382-133101520:-;V2	0	0	0	0	0	0	0	0	1	0	0	0	2	1	1	2	0	1	2	0	0	0	1	0	0	2	1	0	0	0	0	0	0	0	0	0	0	0	0	0	0	0	0	0	0	2	0	0	0
ENSG00000104231.10;A5:chr8:81714039-81714599:81714039-81714804:-;V2	0	0	0	0	0	0	0	1	0	0	1	0	0	0	0	0	0	0	0	0	0	0	0	0	0	1	0	0	0	0	1	1	1	1	0	1	0	1	0	0	0	0	0	0	0	0	1	0	0
ENSG00000161013.16;A5:chr5:179799250-179799506:179799250-179799954:-;V2	0	0	0	0	0	0	0	0	0	0	0	0	0	0	0	0	0	0	0	0	0	0	0	0	0	0	0	0	0	0	0	0	0	0	0	0	0	0	0	0	0	0	0	0	0	0	0	0	0
ENSG00000120662.15;A5:chr13:41260915-41262048:41260915-41262215:-;V2	0	0	1	1	1	1	1	0	0	4	4	0	0	0	0	0	0	0	0	1	0	0	0	3	3	0	0	0	0	0	2	2	2	2	1	2	0	2	0	0	0	0	0	0	0	0	0	0	0
ENSG00000185480.11;A5:chr12:102153989-102195951:102153976-102195951:+;V2	0	0	0	0	0	0	0	0	0	1	2	0	0	0	0	0	0	0	0	0	0	0	0	2	2	0	0	0	0	0	1	1	1	1	1	2	1	1	0	0	0	1	2	2	0	1	1	0	0
ENSG00000138434.16;A5:chr2:181917005-181918598:181916427-181918598:+;V2	1	0	0	0	0	0	0	0	1	2	2	0	0	0	0	0	0	0	0	0	0	0	0	2	2	0	1	0	0	0	2	2	2	2	1	2	1	5	0	0	0	0	0	0	1	0	0	0	0
ENSG00000183569.17;A5:chr22:42571901-42572436:42571203-42572436:+;V2	0	0	0	0	0	0	0	0	0	2	2	0	0	1	1	0	0	0	0	0	0	0	0	2	2	3	1	0	0	0	1	1	1	1	0	0	0	2	0	0	0	0	0	0	0	4	0	0	0
ENSG00000165490.12;A5:chr11:82914170-82914723:82914031-82914723:+;V2	0	0	0	0	0	0	0	0	0	1	1	0	0	0	0	0	0	0	0	0	0	0	0	1	1	0	0	0	0	2	0	0	0	0	0	0	0	1	0	0	0	0	0	0	0	0	0	0	0
ENSG00000165959.11;A5:chr14:95193919-95194215:95193919-95194536:-;V2	0	0	0	0	0	0	0	0	0	0	0	0	0	0	0	1	0	0	1	0	0	0	0	0	0	0	1	0	0	1	0	0	0	0	0	0	0	0	0	0	0	0	0	0	0	0	0	0	0
ENSG00000119943.12;A5:chr10:98407997-98410613:98407997-98410939:-;V2	0	0	0	0	0	0	1	0	2	0	0	0	0	2	2	0	0	0	0	0	0	0	0	0	0	0	0	0	0	0	0	0	0	0	0	0	0	0	0	0	0	0	0	0	0	0	0	0	0
ENSG00000196876.15;A5:chr12:51690019-51699570:51688849-51699570:+;V2	0	1	11	11	11	11	10	7	1	1	4	0	0	0	0	0	0	0	0	0	1	1	1	3	3	0	0	0	0	0	5	5	5	5	4	4	4	8	0	0	0	0	0	0	0	0	0	0	0
ENSG00000230091.6;A5:chr10:80056405-80060790:80056405-80060816:-;V2	1	0	0	0	0	0	0	0	0	3	5	0	0	1	1	0	0	0	0	0	0	0	0	5	5	1	0	0	0	0	3	3	3	3	2	2	0	3	0	0	0	0	0	0	0	1	0	0	0
ENSG00000214432.9;A5:chr15:91023971-91029881:91023594-91029881:+;V2	0	0	0	0	0	0	0	0	0	1	3	0	1	0	0	0	0	0	0	0	0	0	0	2	2	1	0	0	0	0	2	2	2	2	0	0	0	3	1	1	1	1	0	0	1	0	0	0	0
ENSG00000189164.14;A5:chr19:37379246-37380277:37379236-37380277:+;V2	2	0	1	1	1	1	1	0	0	0	0	0	0	0	0	0	0	0	0	1	0	0	0	1	1	0	0	0	0	0	1	1	1	1	0	0	2	0	0	0	0	1	0	0	0	0	3	1	1
ENSG00000070476.14;A5:chr3:126459737-126461270:126459737-126461535:-;V2	0	1	0	0	0	0	0	0	0	0	0	0	0	0	0	1	0	1	1	2	0	0	0	0	0	0	0	0	0	0	0	0	0	0	0	0	0	0	0	0	0	0	0	0	0	0	0	0	0
ENSG00000137955.15;A5:chr1:75786865-75787497:75786797-75787497:+;V2	0	0	0	0	0	0	0	0	0	2	4	0	0	0	0	0	0	0	0	0	0	0	0	3	3	0	0	0	0	0	2	2	2	2	2	2	1	3	0	0	0	0	0	0	1	0	0	1	1
ENSG00000164068.15;A5:chr3:49712892-49713513:49712656-49713513:+;V2	0	0	0	0	0	0	0	2	1	0	0	0	0	2	2	0	0	0	0	0	0	0	0	0	0	3	0	0	0	1	0	0	0	0	0	0	0	0	1	1	0	0	0	0	0	2	0	0	0
ENSG00000168066.20;A5:chr11:64767079-64767567:64767079-64767571:-;V2	0	0	1	1	1	1	1	2	1	0	0	0	0	1	1	0	0	0	0	0	0	0	1	0	0	0	0	0	0	0	0	0	0	0	0	0	0	0	0	0	0	0	0	0	0	0	0	1	1
ENSG00000163608.14;A5:chr3:113008430-113013949:113008430-113013953:-;V2	0	0	3	3	3	3	1	3	0	0	0	0	0	2	2	0	0	0	0	0	0	0	0	0	0	0	0	0	0	0	2	2	2	2	1	1	2	2	0	0	0	0	0	0	0	0	1	1	1
ENSG00000163608.14;A5:chr3:113011165-113013949:113011165-113013953:-;V2	0	0	3	3	3	3	1	3	0	0	0	0	0	2	2	0	0	0	0	0	0	0	0	0	0	0	0	0	0	0	2	2	2	2	1	1	2	2	0	0	0	0	0	0	0	0	1	1	1
ENSG00000148680.15;A5:chr10:90742528-90748834:90742528-90748839:-;V2	0	0	0	0	0	0	0	0	1	3	1	1	0	0	0	0	0	0	0	0	0	0	0	1	1	0	2	1	0	0	1	1	1	1	1	1	1	0	0	0	0	0	0	0	0	0	0	0	0
ENSG00000007923.15;A5:chr1:6637504-6638083:6637504-6638295:-;V2	1	0	0	0	0	0	0	0	1	0	0	0	0	0	0	0	0	0	0	0	1	1	1	0	0	2	0	1	0	0	0	0	0	0	0	0	0	0	0	0	0	0	0	0	0	0	1	0	0
event	A1CF_00001	ANKHD1_00002	BRUNOL4_00004	BRUNOL4_00004a	BRUNOL4_00004b	BRUNOL4_00004c	BRUNOL5_00166	BRUNOL6_00187	CNOT4_00156	CPEB2_00012	CPEB4_00158	DAZAP1_00013	ENOX1_00149	ESRP2_00150	ESRP2_00150a	FMR1_00016	FUS_00018	FXR1_00161	FXR2_00020	G3BP2_00021	HNRNPA1L2_00023	HNRNPA1_00022	HNRNPA2B1_00024	HNRNPCL1_00167	HNRNPC_00025	HNRNPH2_00160	HNRNPK_00026	HNRNPL_00027	HNRNPL_00091	HNRPLL_00178	HuR_00032	HuR_00032a	HuR_00032b	HuR_00032c	HuR_00112	HuR_00117	HuR_00136	HuR_00274	IGF2BP2_00033	IGF2BP2_00033a	IGF2BP3_00172	KHDRBS1_00062	KHDRBS2_00185	KHDRBS3_00034	LIN28A_00036	LIN28A_00162	MATR3_00037	MBNL1_00038	MBNL1_00038a
ENSG00000102316.16;MX:chrX:54807802-54809303:54809376-54810821:54807802-54809722:54810213-54810821:+;V1	0	1	0	0	0	0	0	0	0	0	0	0	0	2	2	0	0	0	0	0	0	0	0	0	0	2	0	0	0	0	0	0	0	0	0	0	0	0	0	0	0	0	0	0	2	2	1	0	0
ENSG00000102316.16;MX:chrX:54807802-54809303:54809376-54810821:54807802-54809722:54810213-54810821:+;V2	0	0	0	0	0	0	0	0	1	0	0	0	0	0	0	0	0	0	0	0	0	0	0	0	0	0	0	0	1	0	0	0	0	0	0	0	0	0	0	0	0	0	0	0	0	0	0	0	0
ENSG00000102316.16;MX:chrX:54807802-54809303:54809376-54810821:54807802-54809722:54810213-54810821:+;V3	0	0	0	0	0	0	0	0	1	0	0	0	0	0	0	0	0	0	0	0	0	0	2	0	0	3	1	0	0	0	0	0	0	0	0	0	0	0	0	0	0	0	0	0	1	2	0	0	0
ENSG00000102316.16;MX:chrX:54807802-54809303:54809376-54810821:54807802-54809722:54810213-54810821:+;V4	0	0	0	0	0	0	0	1	1	0	0	0	0	1	1	0	0	0	0	0	0	0	0	0	0	2	0	0	0	0	0	0	0	0	0	0	0	0	0	0	0	0	0	0	1	0	0	0	0
ENSG00000102316.16;MX:chrX:54807802-54809303:54809376-54810821:54807802-54809722:54810213-54810821:+;V5	0	0	0	0	0	0	0	0	1	0	0	0	1	0	0	0	0	0	0	1	0	0	0	0	0	1	0	0	1	0	0	0	0	0	0	0	0	0	0	0	0	0	0	0	1	0	0	0	0
ENSG00000102316.16;MX:chrX:54807802-54809303:54809376-54810821:54807802-54809722:54810213-54810821:+;V6	0	0	0	0	0	0	0	2	0	0	0	0	0	2	2	0	0	0	0	0	0	0	0	0	0	1	0	1	0	1	1	1	1	1	2	2	1	0	1	1	1	0	0	0	0	0	0	1	1
ENSG00000154582.16;MX:chr8:73956054-73964487:73964625-73971870:73956054-73970579:73970634-73971870:-;V1	0	0	0	0	0	0	0	0	0	1	1	0	0	0	0	0	1	1	0	0	0	0	0	1	1	0	0	0	0	0	0	0	0	0	1	0	0	0	0	0	0	0	0	0	0	0	0	1	1
ENSG00000154582.16;MX:chr8:73956054-73964487:73964625-73971870:73956054-73970579:73970634-73971870:-;V2	0	0	0	0	0	0	0	0	0	0	0	0	0	0	0	0	0	1	0	0	0	0	0	0	0	0	0	0	0	0	0	0	0	0	0	0	0	0	0	0	0	0	0	0	0	0	0	0	0
ENSG00000154582.16;MX:chr8:73956054-73964487:73964625-73971870:73956054-73970579:73970634-73971870:-;V3	0	0	0	0	0	0	0	0	0	2	1	0	0	0	0	0	0	0	0	0	0	0	0	1	1	0	0	0	0	0	0	0	0	0	0	0	2	1	1	1	1	1	0	0	0	0	0	0	0
ENSG00000154582.16;MX:chr8:73956054-73964487:73964625-73971870:73956054-73970579:73970634-73971870:-;V4	0	0	0	0	0	0	1	2	0	1	5	0	0	0	0	0	0	0	0	0	0	0	0	4	4	0	0	0	0	0	7	7	7	7	3	3	6	9	0	0	0	0	0	0	1	0	1	1	1
ENSG00000154582.16;MX:chr8:73956054-73964487:73964625-73971870:73956054-73970579:73970634-73971870:-;V5	0	0	1	1	1	1	1	1	0	0	0	0	0	0	0	0	0	0	0	0	0	0	0	0	0	0	0	0	0	0	0	0	0	0	0	0	0	0	0	0	0	0	0	0	0	0	1	0	0
ENSG00000154582.16;MX:chr8:73956054-73964487:73964625-73971870:73956054-73970579:73970634-73971870:-;V6	0	0	1	1	1	1	1	0	0	1	1	0	0	0	0	0	0	0	0	0	0	0	0	1	1	0	0	0	0	0	3	3	3	3	1	2	4	3	0	0	0	0	0	0	0	0	0	0	0
ENSG00000156453.13;MX:chr5:141854436-141857252:141857471-141868569:141854436-141863232:141865427-141868569:-;V1	0	0	1	1	1	1	2	0	1	0	0	1	0	1	1	0	0	0	0	0	0	0	0	0	0	1	0	1	1	1	2	2	2	2	2	1	2	2	1	1	1	0	0	0	0	0	0	0	0
ENSG00000156453.13;MX:chr5:141854436-141857252:141857471-141868569:141854436-141863232:141865427-141868569:-;V2	0	0	3	3	3	3	3	5	2	0	0	0	4	3	3	7	0	4	5	3	1	1	1	0	0	2	5	2	1	4	0	0	0	0	0	1	0	0	3	3	2	0	0	0	6	2	1	3	3
ENSG00000156453.13;MX:chr5:141854436-141857252:141857471-141868569:141854436-141863232:141865427-141868569:-;V3	0	0	1	1	1	1	1	2	0	0	0	0	0	2	2	0	0	0	0	0	0	0	0	0	0	1	3	0	1	0	0	0	0	0	0	0	0	0	0	0	0	0	0	0	0	0	0	0	0
ENSG00000156453.13;MX:chr5:141854436-141857252:141857471-141868569:141854436-141863232:141865427-141868569:-;V4	0	0	0	0	0	0	0	1	0	0	0	0	0	0	0	0	0	1	0	1	0	0	0	0	0	1	0	0	0	0	0	0	0	0	0	0	0	0	0	0	0	0	0	0	0	1	1	1	1
ENSG00000156453.13;MX:chr5:141854436-141857252:141857471-141868569:141854436-141863232:141865427-141868569:-;V5	0	0	0	0	0	0	0	0	1	0	0	0	0	0	0	0	0	1	0	0	0	0	0	0	0	0	1	0	0	0	0	0	0	0	0	0	0	0	0	0	0	0	0	0	1	1	0	0	0
ENSG00000156453.13;MX:chr5:141854436-141857252:141857471-141868569:141854436-141863232:141865427-141868569:-;V6	0	0	0	0	0	0	0	0	0	0	0	0	0	1	1	1	0	0	1	0	0	0	0	0	0	0	0	0	1	1	0	0	0	0	0	0	0	0	0	0	0	0	0	0	0	0	0	0	0
ENSG00000137878.16;MX:chr15:57661533-57674968:57675068-57714536:57661533-57711984:57712188-57714536:+;V1	0	0	0	0	0	0	0	0	0	3	3	0	0	0	0	0	0	0	0	0	0	0	0	3	3	0	0	0	0	1	2	2	2	2	1	1	0	4	2	2	2	0	0	0	0	0	0	0	0
ENSG00000137878.16;MX:chr15:57661533-57674968:57675068-57714536:57661533-57711984:57712188-57714536:+;V2	0	0	0	0	0	0	0	0	1	0	0	0	0	0	0	0	0	0	0	0	0	0	0	0	0	0	0	0	0	0	0	0	0	0	0	0	0	0	0	0	0	0	0	0	0	0	0	0	0
ENSG00000137878.16;MX:chr15:57661533-57674968:57675068-57714536:57661533-57711984:57712188-57714536:+;V3	0	0	0	0	0	0	0	0	0	5	6	0	0	0	0	0	0	0	0	0	0	0	0	6	6	1	0	0	0	0	5	5	5	5	5	5	0	5	0	0	0	0	0	0	0	1	0	0	0
ENSG00000137878.16;MX:chr15:57661533-57674968:57675068-57714536:57661533-57711984:57712188-57714536:+;V4	1	0	2	2	2	2	2	0	0	0	0	0	0	0	0	0	0	0	0	0	0	0	0	0	0	0	0	5	2	2	0	0	0	0	0	0	0	0	2	2	2	0	1	0	1	1	0	0	0
ENSG00000137878.16;MX:chr15:57661533-57674968:57675068-57714536:57661533-57711984:57712188-57714536:+;V5	0	0	0	0	0	0	0	0	0	0	0	0	0	0	0	0	0	1	0	0	0	0	1	0	0	0	0	0	0	0	0	0	0	0	0	0	0	0	0	0	0	0	0	0	0	1	1	0	0
ENSG00000137878.16;MX:chr15:57661533-57674968:57675068-57714536:57661533-57711984:57712188-57714536:+;V6	0	0	1	1	1	1	1	1	0	3	4	0	0	1	1	0	0	0	0	0	0	0	0	4	4	0	0	0	0	0	3	3	3	3	3	3	0	4	0	0	0	0	0	0	0	1	0	1	1
ENSG00000090554.12;MX:chr19:49476566-49478963:49479047-49480552:49476566-49480298:49480476-49480552:+;V1	2	0	0	0	0	0	0	2	0	0	0	0	0	2	2	0	0	0	0	1	0	0	1	0	0	2	2	0	0	0	0	0	0	0	0	0	0	0	0	0	0	0	1	1	0	1	0	0	0
ENSG00000090554.12;MX:chr19:49476566-49478963:49479047-49480552:49476566-49480298:49480476-49480552:+;V2	0	0	0	0	0	0	0	0	0	0	0	0	0	0	0	0	0	0	0	0	0	0	0	0	0	0	0	0	0	0	0	0	0	0	0	0	0	0	0	0	0	0	0	0	0	0	0	0	0
ENSG00000090554.12;MX:chr19:49476566-49478963:49479047-49480552:49476566-49480298:49480476-49480552:+;V3	0	0	0	0	0	0	0	0	0	12	13	0	0	0	0	1	0	0	1	0	0	0	0	14	14	0	2	0	0	0	13	13	13	13	12	12	0	13	0	0	0	0	0	0	0	0	1	0	0
ENSG00000090554.12;MX:chr19:49476566-49478963:49479047-49480552:49476566-49480298:49480476-49480552:+;V4	0	0	0	0	0	0	0	0	1	0	0	1	1	0	0	0	0	0	0	0	1	1	0	0	0	0	1	0	0	1	1	1	1	1	0	0	1	0	0	0	0	0	0	0	0	0	0	0	0
ENSG00000090554.12;MX:chr19:49476566-49478963:49479047-49480552:49476566-49480298:49480476-49480552:+;V5	0	0	0	0	0	0	0	0	0	0	0	0	1	1	1	0	0	0	0	0	0	0	0	0	0	1	0	0	0	0	0	0	0	0	0	0	0	0	0	0	0	0	0	0	1	3	0	0	0
ENSG00000090554.12;MX:chr19:49476566-49478963:49479047-49480552:49476566-49480298:49480476-49480552:+;V6	0	0	1	1	1	1	1	0	0	0	0	0	0	1	1	0	0	0	0	0	0	0	0	0	0	4	0	0	0	0	0	0	0	0	0	0	0	0	0	0	0	0	0	0	0	1	0	0	0
ENSG00000157036.12;MX:chr3:38497778-38499681:38499747-38501355:38497778-38500090:38500164-38501355:+;V1	0	0	1	1	1	1	1	1	0	8	9	1	1	0	0	0	0	0	0	0	1	1	1	9	9	0	0	0	0	0	7	7	7	7	7	5	1	7	0	0	0	2	0	0	0	0	1	0	0
ENSG00000157036.12;MX:chr3:38497778-38499681:38499747-38501355:38497778-38500090:38500164-38501355:+;V2	0	0	0	0	0	0	0	0	0	0	0	0	0	0	0	0	0	0	0	0	0	0	0	0	0	0	0	0	0	0	0	0	0	0	0	0	0	0	0	0	0	0	0	0	0	0	0	0	0
ENSG00000157036.12;MX:chr3:38497778-38499681:38499747-38501355:38497778-38500090:38500164-38501355:+;V3	0	0	0	0	0	0	0	0	0	0	0	1	0	0	0	0	0	1	0	1	0	0	0	0	0	0	0	0	0	0	0	0	0	0	0	0	0	0	0	0	0	1	0	0	1	1	0	0	0
ENSG00000157036.12;MX:chr3:38497778-38499681:38499747-38501355:38497778-38500090:38500164-38501355:+;V4	0	0	0	0	0	0	0	0	0	0	0	0	0	0	0	0	0	0	0	1	0	0	1	0	0	0	0	0	0	0	0	0	0	0	0	0	0	0	0	0	0	0	0	0	0	1	0	0	0
ENSG00000157036.12;MX:chr3:38497778-38499681:38499747-38501355:38497778-38500090:38500164-38501355:+;V5	0	0	0	0	0	0	0	0	0	0	0	0	0	0	0	0	0	0	0	0	0	0	0	0	0	0	0	0	0	0	0	0	0	0	1	1	0	0	0	0	0	1	1	1	1	0	0	0	0
ENSG00000157036.12;MX:chr3:38497778-38499681:38499747-38501355:38497778-38500090:38500164-38501355:+;V6	0	0	0	0	0	0	0	0	0	1	1	0	0	1	1	0	0	0	0	0	0	0	1	0	0	0	0	0	0	0	0	0	0	0	0	0	1	0	0	0	0	0	0	0	0	0	0	0	0
ENSG00000185420.18;MX:chr1:246330537-246335367:246335474-246417296:246330537-246355031:246355094-246417296:-;V1	0	0	0	0	0	0	0	0	0	1	2	0	0	0	0	0	0	0	0	0	0	0	0	3	3	0	0	0	0	0	4	4	4	4	2	3	2	3	0	0	0	0	0	0	1	0	1	0	0
ENSG00000185420.18;MX:chr1:246330537-246335367:246335474-246417296:246330537-246355031:246355094-246417296:-;V2	0	0	0	0	0	0	0	0	0	0	0	0	0	0	0	0	0	0	0	0	0	0	0	0	0	0	0	0	0	0	0	0	0	0	0	0	0	0	0	0	0	0	0	0	0	0	0	0	0
ENSG00000185420.18;MX:chr1:246330537-246335367:246335474-246417296:246330537-246355031:246355094-246417296:-;V3	0	0	0	0	0	0	0	0	0	0	0	0	1	0	0	0	0	0	0	0	0	0	0	0	0	0	0	0	0	1	1	1	1	1	0	0	1	0	0	0	0	0	0	0	0	0	0	0	0
ENSG00000185420.18;MX:chr1:246330537-246335367:246335474-246417296:246330537-246355031:246355094-246417296:-;V4	1	0	0	0	0	0	0	0	0	0	0	0	0	0	0	0	0	0	0	1	0	0	0	0	0	0	0	0	0	0	3	3	3	3	2	1	2	3	0	0	0	0	0	0	0	0	0	1	1
ENSG00000185420.18;MX:chr1:246330537-246335367:246335474-246417296:246330537-246355031:246355094-246417296:-;V5	0	0	0	0	0	0	0	0	0	0	0	0	0	0	0	0	0	0	0	0	0	0	0	0	0	0	2	0	0	0	0	0	0	0	0	0	0	0	0	0	0	1	0	0	0	0	1	1	1
ENSG00000185420.18;MX:chr1:246330537-246335367:246335474-246417296:246330537-246355031:246355094-246417296:-;V6	0	0	0	0	0	0	0	0	0	0	1	0	0	0	0	0	0	0	0	0	0	0	0	2	2	0	0	0	0	0	1	1	1	1	1	1	0	1	0	0	1	1	2	4	0	0	0	0	0
ENSG00000113648.16;MX:chr5:135346057-135350823:135350913-135360497:135346057-135352946:135353045-135360497:-;V1	0	0	0	0	0	0	0	0	0	2	1	0	0	0	0	0	0	0	0	0	0	0	0	0	0	0	0	0	0	0	1	1	1	1	0	1	0	0	0	0	0	0	0	0	0	0	0	2	2
ENSG00000113648.16;MX:chr5:135346057-135350823:135350913-135360497:135346057-135352946:135353045-135360497:-;V2	0	0	0	0	0	0	0	0	0	0	0	0	0	0	0	0	0	0	0	0	0	0	0	0	0	0	0	0	0	0	0	0	0	0	0	0	0	0	0	0	0	0	0	0	0	1	0	0	0
ENSG00000113648.16;MX:chr5:135346057-135350823:135350913-135360497:135346057-135352946:135353045-135360497:-;V3	1	1	0	0	0	0	0	0	0	0	0	0	0	1	1	1	0	0	1	0	0	0	0	0	0	1	1	0	0	0	0	0	0	0	1	0	0	0	0	0	0	0	0	0	0	0	1	0	0
ENSG00000113648.16;MX:chr5:135346057-135350823:135350913-135360497:135346057-135352946:135353045-135360497:-;V4	0	0	0	0	0	0	0	0	0	0	0	0	1	0	0	0	0	0	0	0	0	0	0	0	0	0	1	0	0	0	1	1	1	1	1	1	1	1	0	0	0	0	0	0	0	0	0	0	0
ENSG00000113648.16;MX:chr5:135346057-135350823:135350913-135360497:135346057-135352946:135353045-135360497:-;V5	0	0	0	0	0	0	0	0	0	0	0	0	0	0	0	0	0	0	0	0	0	0	0	0	0	0	0	1	0	1	0	0	0	0	0	0	0	0	1	1	1	0	0	0	0	0	0	0	0
ENSG00000113648.16;MX:chr5:135346057-135350823:135350913-135360497:135346057-135352946:135353045-135360497:-;V6	0	0	4	4	4	4	4	2	0	0	0	0	1	0	0	0	0	0	0	1	0	0	0	0	0	0	0	0	0	1	0	0	0	0	0	0	0	0	0	0	0	0	0	1	0	0	0	0	0
ENSG00000113648.16;MX:chr5:135346057-135350823:135350913-135369406:135346057-135352946:135353045-135369406:-;V1	0	0	0	0	0	0	0	0	0	2	1	0	0	0	0	0	0	0	0	0	0	0	0	0	0	0	0	0	0	0	1	1	1	1	0	1	0	0	0	0	0	0	0	0	0	0	0	2	2
ENSG00000113648.16;MX:chr5:135346057-135350823:135350913-135369406:135346057-135352946:135353045-135369406:-;V2	0	0	0	0	0	0	0	0	0	0	0	0	0	0	0	0	0	0	0	0	0	0	0	0	0	0	0	0	0	0	0	0	0	0	0	0	0	0	0	0	0	0	0	0	0	1	0	0	0
ENSG00000113648.16;MX:chr5:135346057-135350823:135350913-135369406:135346057-135352946:135353045-135369406:-;V3	1	1	0	0	0	0	0	0	0	0	0	0	0	1	1	1	0	0	1	0	0	0	0	0	0	1	1	0	0	0	0	0	0	0	1	0	0	0	0	0	0	0	0	0	0	0	1	0	0
ENSG00000113648.16;MX:chr5:135346057-135350823:135350913-135369406:135346057-135352946:135353045-135369406:-;V4	0	0	0	0	0	0	0	0	0	0	0	0	1	0	0	0	0	0	0	0	0	0	0	0	0	0	1	0	0	0	1	1	1	1	1	1	1	1	0	0	0	0	0	0	0	0	0	0	0
ENSG00000113648.16;MX:chr5:135346057-135350823:135350913-135369406:135346057-135352946:135353045-135369406:-;V5	0	0	0	0	0	0	0	0	0	0	0	0	0	0	0	0	0	0	0	0	0	0	0	0	0	0	0	1	0	1	0	0	0	0	0	0	0	0	1	1	1	0	0	0	0	0	0	0	0
ENSG00000113648.16;MX:chr5:135346057-135350823:135350913-135369406:135346057-135352946:135353045-135369406:-;V6	0	0	4	4	4	4	4	2	0	0	0	0	1	0	0	0	0	0	0	1	0	0	0	0	0	0	0	0	0	1	0	0	0	0	0	0	0	0	0	0	0	0	0	1	0	0	0	0	0
ENSG00000113648.16;MX:chr5:135346057-135350823:135350913-135369406:135346057-135360497:135360607-135369406:-;V1	0	0	1	1	1	1	1	2	1	0	0	0	0	0	0	0	0	0	0	0	0	0	0	0	0	0	0	0	0	0	1	1	1	1	1	2	1	0	0	0	0	0	0	0	1	0	0	1	1
ENSG00000113648.16;MX:chr5:135346057-135350823:135350913-135369406:135346057-135360497:135360607-135369406:-;V2	0	0	0	0	0	0	0	0	0	0	0	0	1	0	0	0	0	0	0	0	0	0	0	0	0	0	0	0	0	0	0	0	0	0	0	0	0	0	0	0	0	0	0	0	0	1	0	0	0
ENSG00000113648.16;MX:chr5:135346057-135350823:135350913-135369406:135346057-135360497:135360607-135369406:-;V3	0	0	0	0	0	0	0	0	1	0	0	0	1	4	4	1	1	0	1	0	0	0	1	0	0	3	0	0	0	0	0	0	0	0	0	0	0	0	0	0	0	0	0	0	0	2	0	0	0
ENSG00000113648.16;MX:chr5:135346057-135350823:135350913-135369406:135346057-135360497:135360607-135369406:-;V4	0	0	0	0	0	0	0	0	0	0	0	0	1	0	0	0	0	0	0	0	0	0	0	0	0	0	1	0	0	0	1	1	1	1	1	1	1	1	0	0	0	0	0	0	0	0	0	0	0
ENSG00000113648.16;MX:chr5:135346057-135350823:135350913-135369406:135346057-135360497:135360607-135369406:-;V5	0	0	0	0	0	0	0	0	0	0	0	0	0	0	0	0	0	0	0	0	0	0	0	0	0	0	0	1	0	1	0	0	0	0	0	0	0	0	1	1	1	0	0	0	0	0	0	0	0
ENSG00000113648.16;MX:chr5:135346057-135350823:135350913-135369406:135346057-135360497:135360607-135369406:-;V6	0	0	4	4	4	4	4	2	0	0	0	0	1	0	0	0	0	0	0	1	0	0	0	0	0	0	0	0	0	1	0	0	0	0	0	0	0	0	0	0	0	0	0	1	0	0	0	0	0
ENSG00000113648.16;MX:chr5:135346057-135350823:135350913-135369406:135346057-135360497:135360780-135369406:-;V1	1	0	0	0	0	0	0	0	0	3	4	0	0	0	0	0	0	0	0	0	0	0	0	4	4	0	0	0	0	1	3	3	3	3	3	3	0	4	0	0	0	0	1	0	0	0	0	0	0
ENSG00000113648.16;MX:chr5:135346057-135350823:135350913-135369406:135346057-135360497:135360780-135369406:-;V2	0	0	1	1	1	1	1	2	0	0	0	0	1	0	0	0	0	0	0	0	0	0	0	0	0	0	0	0	0	0	1	1	1	1	1	2	1	0	0	0	0	0	0	0	1	1	0	1	1
ENSG00000113648.16;MX:chr5:135346057-135350823:135350913-135369406:135346057-135360497:135360780-135369406:-;V3	0	0	0	0	0	0	0	0	1	0	0	0	1	4	4	1	1	0	1	0	0	0	1	0	0	3	0	0	0	0	0	0	0	0	0	0	0	0	0	0	0	0	0	0	0	2	0	0	0
ENSG00000113648.16;MX:chr5:135346057-135350823:135350913-135369406:135346057-135360497:135360780-135369406:-;V4	0	0	0	0	0	0	0	0	0	0	0	0	1	0	0	0	0	0	0	0	0	0	0	0	0	0	1	0	0	0	1	1	1	1	1	1	1	1	0	0	0	0	0	0	0	0	0	0	0
ENSG00000113648.16;MX:chr5:135346057-135350823:135350913-135369406:135346057-135360497:135360780-135369406:-;V5	0	0	0	0	0	0	0	0	0	0	0	0	0	0	0	0	0	0	0	0	0	0	0	0	0	0	0	1	0	1	0	0	0	0	0	0	0	0	1	1	1	0	0	0	0	0	0	0	0
ENSG00000113648.16;MX:chr5:135346057-135350823:135350913-135369406:135346057-135360497:135360780-135369406:-;V6	0	0	4	4	4	4	4	2	0	0	0	0	1	0	0	0	0	0	0	1	0	0	0	0	0	0	0	0	0	1	0	0	0	0	0	0	0	0	0	0	0	0	0	1	0	0	0	0	0
ENSG00000259316.10;MX:chr15:64251581-64300319:64300723-64380958:64251581-64376743:64376905-64380958:-;V1	0	0	0	0	0	0	0	0	0	0	0	0	1	0	0	0	0	0	0	0	0	0	0	0	0	0	0	0	0	0	0	0	0	0	2	0	0	0	0	0	0	0	0	1	0	0	0	0	0
ENSG00000259316.10;MX:chr15:64251581-64300319:64300723-64380958:64251581-64376743:64376905-64380958:-;V2	0	0	0	0	0	0	0	0	0	0	0	2	0	0	0	0	0	0	0	0	1	0	1	0	0	1	1	0	0	0	0	0	0	0	1	0	0	0	0	0	0	0	0	0	1	1	0	0	0
ENSG00000259316.10;MX:chr15:64251581-64300319:64300723-64380958:64251581-64376743:64376905-64380958:-;V3	0	0	0	0	0	0	0	0	0	0	0	0	0	0	0	0	0	0	0	0	0	0	0	0	0	2	0	0	0	0	0	0	0	0	0	0	0	0	1	1	1	0	0	0	0	1	0	0	0
ENSG00000259316.10;MX:chr15:64251581-64300319:64300723-64380958:64251581-64376743:64376905-64380958:-;V4	1	0	0	0	0	0	0	0	0	1	0	0	0	0	0	0	0	0	0	1	0	0	0	0	0	0	0	0	0	0	2	2	2	2	1	1	3	1	0	0	0	0	0	0	0	1	0	0	0
ENSG00000259316.10;MX:chr15:64251581-64300319:64300723-64380958:64251581-64376743:64376905-64380958:-;V5	0	0	0	0	0	0	0	0	0	0	1	0	0	1	1	0	0	0	0	2	1	1	1	0	0	0	0	1	0	1	1	1	1	1	1	1	2	1	1	1	1	1	0	0	2	0	0	0	0
ENSG00000259316.10;MX:chr15:64251581-64300319:64300723-64380958:64251581-64376743:64376905-64380958:-;V6	0	0	3	3	3	3	3	2	0	0	0	0	0	0	0	1	0	0	1	0	0	0	0	1	1	0	0	0	0	0	1	1	1	1	1	1	0	1	0	0	0	0	0	0	1	0	0	0	0
ENSG00000102317.17;MX:chrX:48575283-48575561:48575630-48576314:48575283-48575815:48576083-48576314:+;V1	0	0	0	0	0	0	0	0	0	1	1	0	0	0	0	0	0	0	0	1	0	0	0	1	1	1	0	0	0	0	0	0	0	0	0	0	0	1	0	0	0	0	0	0	0	0	1	0	0
ENSG00000102317.17;MX:chrX:48575283-48575561:48575630-48576314:48575283-48575815:48576083-48576314:+;V2	0	0	0	0	0	0	0	0	0	0	0	0	0	0	0	0	0	0	0	0	0	0	0	0	0	0	1	0	0	0	1	1	1	1	2	2	1	0	0	0	0	0	0	0	0	0	0	0	0
ENSG00000102317.17;MX:chrX:48575283-48575561:48575630-48576314:48575283-48575815:48576083-48576314:+;V3	0	0	0	0	0	0	1	1	0	3	3	0	0	0	0	0	0	0	0	0	0	0	0	1	1	1	1	0	0	0	2	2	2	2	2	2	2	4	0	0	0	0	0	0	1	1	0	0	0
ENSG00000102317.17;MX:chrX:48575283-48575561:48575630-48576314:48575283-48575815:48576083-48576314:+;V4	0	0	0	0	0	0	1	1	0	3	3	0	0	0	0	0	0	0	0	0	0	0	0	1	1	0	2	0	0	0	2	2	2	2	2	2	2	4	0	0	0	0	0	0	1	0	0	0	0
ENSG00000102317.17;MX:chrX:48575283-48575561:48575630-48576314:48575283-48575815:48576083-48576314:+;V5	0	0	0	0	0	0	0	1	1	0	0	1	1	1	1	0	0	0	0	1	1	1	0	0	0	3	0	0	0	1	0	0	0	0	0	0	0	0	0	0	0	0	0	0	2	2	0	0	0
ENSG00000102317.17;MX:chrX:48575283-48575561:48575630-48576314:48575283-48575815:48576083-48576314:+;V6	0	0	2	2	2	2	2	1	0	2	0	1	0	0	0	0	0	0	0	0	0	0	0	1	1	0	0	0	0	0	0	0	0	0	0	0	0	0	0	0	0	0	0	0	0	0	0	1	1
ENSG00000102317.17;MX:chrX:48575283-48575561:48575667-48576314:48575283-48575815:48576083-48576314:+;V1	0	0	0	0	0	0	0	0	0	1	1	0	0	0	0	0	0	0	0	1	0	0	0	1	1	1	0	0	0	0	0	0	0	0	0	0	0	1	0	0	0	0	0	0	0	0	1	0	0
ENSG00000102317.17;MX:chrX:48575283-48575561:48575667-48576314:48575283-48575815:48576083-48576314:+;V2	0	0	0	0	0	0	0	0	0	0	0	0	0	0	0	0	0	0	0	0	0	0	0	0	0	0	1	0	0	0	1	1	1	1	2	2	1	0	0	0	0	0	0	0	1	0	0	0	0
ENSG00000102317.17;MX:chrX:48575283-48575561:48575667-48576314:48575283-48575815:48576083-48576314:+;V3	0	0	0	0	0	0	1	0	1	3	3	0	1	0	0	0	0	0	0	0	0	0	0	1	1	2	1	0	0	1	2	2	2	2	2	2	2	4	0	0	0	0	0	0	0	1	0	0	0
ENSG00000102317.17;MX:chrX:48575283-48575561:48575667-48576314:48575283-48575815:48576083-48576314:+;V4	0	0	0	0	0	0	1	1	0	3	3	0	0	0	0	0	0	0	0	0	0	0	0	1	1	0	2	0	0	0	2	2	2	2	2	2	2	4	0	0	0	0	0	0	1	0	0	0	0
ENSG00000102317.17;MX:chrX:48575283-48575561:48575667-48576314:48575283-48575815:48576083-48576314:+;V5	0	0	0	0	0	0	0	1	1	0	0	1	1	1	1	0	0	0	0	1	1	1	0	0	0	3	0	0	0	1	0	0	0	0	0	0	0	0	0	0	0	0	0	0	2	2	0	0	0
ENSG00000102317.17;MX:chrX:48575283-48575561:48575667-48576314:48575283-48575815:48576083-48576314:+;V6	0	0	2	2	2	2	2	1	0	2	0	1	0	0	0	0	0	0	0	0	0	0	0	1	1	0	0	0	0	0	0	0	0	0	0	0	0	0	0	0	0	0	0	0	0	0	0	1	1
ENSG00000112081.16;MX:chr6:36596968-36598849:36598983-36601152:36596968-36599821:36600276-36601152:+;V1	0	0	1	1	1	1	1	0	1	0	0	0	0	0	0	0	0	0	0	0	0	0	0	0	0	0	0	0	0	1	0	0	0	0	0	0	0	0	0	0	0	0	0	0	0	0	0	0	0
ENSG00000112081.16;MX:chr6:36596968-36598849:36598983-36601152:36596968-36599821:36600276-36601152:+;V2	0	0	0	0	0	0	0	0	0	0	0	0	0	0	0	0	0	0	0	0	0	0	0	0	0	0	0	0	0	0	0	0	0	0	0	0	0	0	0	0	0	0	0	0	0	1	0	0	0
ENSG00000112081.16;MX:chr6:36596968-36598849:36598983-36601152:36596968-36599821:36600276-36601152:+;V3	0	0	0	0	0	0	0	1	1	0	1	0	0	0	0	0	0	0	0	0	0	0	0	0	0	0	0	0	0	0	0	0	0	0	0	3	0	0	0	0	0	0	0	0	1	1	0	0	0
ENSG00000112081.16;MX:chr6:36596968-36598849:36598983-36601152:36596968-36599821:36600276-36601152:+;V4	0	0	0	0	0	0	1	0	0	7	6	0	1	0	0	1	0	0	1	0	0	0	0	5	5	0	0	0	0	0	4	4	4	4	3	2	1	4	1	1	1	0	1	2	0	0	1	0	0
ENSG00000112081.16;MX:chr6:36596968-36598849:36598983-36601152:36596968-36599821:36600276-36601152:+;V5	0	0	0	0	0	0	0	0	0	0	0	0	0	0	0	0	1	0	0	0	0	0	0	0	0	0	3	1	0	1	0	0	0	0	2	2	1	1	0	0	0	0	0	0	0	0	0	1	1
ENSG00000112081.16;MX:chr6:36596968-36598849:36598983-36601152:36596968-36599821:36600276-36601152:+;V6	1	0	0	0	0	0	0	0	0	2	2	0	0	0	0	0	0	0	0	0	1	1	1	2	2	0	0	0	0	0	2	2	2	2	0	0	0	3	0	0	0	0	0	0	1	0	0	0	0
ENSG00000091129.19;MX:chr7:108160492-108166921:108167073-108176430:108160492-108175322:108175357-108176430:-;V1	0	0	1	1	1	1	2	0	0	0	1	0	0	1	1	0	0	0	0	0	0	0	0	1	1	0	0	0	1	0	0	0	0	0	1	0	0	1	0	0	0	0	0	0	0	0	1	0	0
ENSG00000091129.19;MX:chr7:108160492-108166921:108167073-108176430:108160492-108175322:108175357-108176430:-;V2	0	0	0	0	0	0	0	0	0	0	0	0	0	0	0	0	0	0	0	0	0	0	0	0	0	0	0	0	0	0	0	0	0	0	0	0	0	0	0	0	0	0	0	0	0	0	0	0	0
ENSG00000091129.19;MX:chr7:108160492-108166921:108167073-108176430:108160492-108175322:108175357-108176430:-;V3	1	0	1	1	1	1	1	0	0	0	0	0	0	1	1	0	0	0	0	0	0	0	0	0	0	0	0	0	0	0	1	1	1	1	0	1	1	0	0	0	0	1	0	0	0	0	1	0	0
ENSG00000091129.19;MX:chr7:108160492-108166921:108167073-108176430:108160492-108175322:108175357-108176430:-;V4	1	0	1	1	1	1	2	1	0	0	0	0	0	0	0	0	0	0	0	1	0	0	0	1	1	0	0	0	0	0	2	2	2	2	2	2	3	2	0	0	0	0	0	0	0	0	1	0	0
ENSG00000091129.19;MX:chr7:108160492-108166921:108167073-108176430:108160492-108175322:108175357-108176430:-;V5	0	0	1	1	1	1	1	2	0	0	1	0	1	1	1	1	0	0	1	1	0	0	0	0	0	0	0	0	0	1	0	0	0	0	1	0	1	0	0	0	0	0	0	0	1	0	0	0	0
ENSG00000091129.19;MX:chr7:108160492-108166921:108167073-108176430:108160492-108175322:108175357-108176430:-;V6	0	0	0	0	0	0	0	1	0	0	1	0	0	2	2	0	0	0	0	0	1	1	1	1	1	0	0	1	1	0	1	1	1	1	3	4	2	1	0	0	0	0	0	0	0	1	0	0	0
ENSG00000106692.13;MX:chr9:105596657-105598086:105598183-105601145:105596657-105600918:105601041-105601145:+;V1	0	0	0	0	0	0	0	0	1	0	0	0	0	0	0	0	0	0	0	1	0	0	0	0	0	0	1	0	0	0	0	0	0	0	0	0	0	0	0	0	0	1	1	1	0	0	0	0	0
ENSG00000106692.13;MX:chr9:105596657-105598086:105598183-105601145:105596657-105600918:105601041-105601145:+;V2	0	0	0	0	0	0	0	0	0	1	2	0	0	0	0	0	0	0	0	0	0	0	0	3	3	0	0	0	0	0	2	2	2	2	1	1	0	2	1	1	1	0	0	0	1	0	0	1	1
ENSG00000106692.13;MX:chr9:105596657-105598086:105598183-105601145:105596657-105600918:105601041-105601145:+;V3	0	0	0	0	0	0	0	0	0	1	0	0	0	0	0	0	0	0	0	0	0	0	0	0	0	0	0	0	0	0	0	0	0	0	0	0	0	0	1	1	1	1	1	1	1	0	0	0	0
ENSG00000106692.13;MX:chr9:105596657-105598086:105598183-105601145:105596657-105600918:105601041-105601145:+;V4	0	0	0	0	0	0	1	0	0	1	1	0	0	0	0	0	0	0	0	0	0	0	0	1	1	0	0	0	0	0	0	0	0	0	0	0	0	1	0	0	0	1	0	0	0	0	0	1	1
ENSG00000106692.13;MX:chr9:105596657-105598086:105598183-105601145:105596657-105600918:105601041-105601145:+;V5	0	0	0	0	0	0	0	0	0	1	2	0	0	0	0	0	0	0	0	0	0	0	0	1	1	0	0	0	0	0	0	0	0	0	0	0	0	0	0	0	0	0	0	0	0	0	1	0	0
ENSG00000106692.13;MX:chr9:105596657-105598086:105598183-105601145:105596657-105600918:105601041-105601145:+;V6	0	0	1	1	1	1	1	2	0	1	1	0	0	0	0	0	0	0	0	0	0	0	0	1	1	0	1	0	0	0	0	0	0	0	0	0	0	1	0	0	0	0	0	0	0	0	0	1	1
ENSG00000274020.2;MX:chr1:148363386-148369318:148369426-148459602:148363386-148378056:148379554-148459602:-;V1	0	0	0	0	0	0	0	0	0	0	0	0	0	0	0	0	0	0	0	0	0	0	0	0	0	1	0	4	0	4	0	0	0	0	0	0	1	0	5	5	5	1	0	0	0	0	0	1	1
ENSG00000274020.2;MX:chr1:148363386-148369318:148369426-148459602:148363386-148378056:148379554-148459602:-;V2	1	0	1	1	1	1	1	3	4	13	18	0	3	2	2	0	3	0	0	4	1	1	1	16	16	4	3	1	2	1	16	16	16	16	13	14	3	19	1	1	2	1	1	1	2	1	0	1	1
ENSG00000274020.2;MX:chr1:148363386-148369318:148369426-148459602:148363386-148378056:148379554-148459602:-;V3	0	0	0	0	0	0	0	0	0	7	7	0	0	0	0	0	0	0	0	0	1	1	1	6	6	0	0	0	0	0	6	6	6	6	6	6	1	8	0	0	0	0	0	0	0	0	0	0	0
ENSG00000274020.2;MX:chr1:148363386-148369318:148369426-148459602:148363386-148378056:148379554-148459602:-;V4	0	0	0	0	0	0	0	0	0	13	15	0	1	0	0	1	0	0	1	0	0	0	0	15	15	0	0	0	0	0	14	14	14	14	14	14	3	16	0	0	0	0	0	0	0	0	0	0	0
ENSG00000274020.2;MX:chr1:148363386-148369318:148369426-148459602:148363386-148378056:148379554-148459602:-;V5	0	0	1	1	1	1	1	1	0	0	0	0	0	0	0	0	0	0	0	0	0	0	0	0	0	0	0	0	0	0	0	0	0	0	1	0	0	0	0	0	0	0	0	0	0	0	1	0	0
ENSG00000274020.2;MX:chr1:148363386-148369318:148369426-148459602:148363386-148378056:148379554-148459602:-;V6	0	0	0	0	0	0	0	0	0	1	0	0	0	0	0	0	0	0	0	0	0	0	0	0	0	0	0	0	0	0	0	0	0	0	0	0	1	0	1	1	1	0	0	0	1	0	0	0	0
ENSG00000170632.13;MX:chr7:103075411-103081882:103081908-103083682:103075411-103083066:103083132-103083682:+;V1	0	0	0	0	0	0	0	0	0	1	0	1	0	0	0	0	0	0	0	1	0	0	0	0	0	0	1	0	0	0	1	1	1	1	1	1	2	1	0	0	0	0	0	0	0	0	0	0	0
ENSG00000170632.13;MX:chr7:103075411-103081882:103081908-103083682:103075411-103083066:103083132-103083682:+;V2	0	0	0	0	0	0	0	0	0	0	0	0	0	0	0	0	0	0	0	0	0	0	0	0	0	0	0	0	0	0	0	0	0	0	0	0	0	0	0	0	0	0	0	0	0	0	0	0	0
ENSG00000170632.13;MX:chr7:103075411-103081882:103081908-103083682:103075411-103083066:103083132-103083682:+;V3	0	0	1	1	1	1	2	2	0	0	0	0	0	0	0	0	0	0	0	1	0	0	0	1	1	0	0	0	0	0	0	0	0	0	1	0	1	0	0	0	0	1	0	0	0	0	0	0	0
ENSG00000170632.13;MX:chr7:103075411-103081882:103081908-103083682:103075411-103083066:103083132-103083682:+;V4	1	0	0	0	0	0	0	0	0	0	1	0	0	0	0	0	0	0	0	0	0	0	0	0	0	0	0	0	0	0	1	1	1	1	1	2	1	0	0	0	0	0	0	0	0	0	0	0	0
ENSG00000170632.13;MX:chr7:103075411-103081882:103081908-103083682:103075411-103083066:103083132-103083682:+;V5	0	0	0	0	0	0	0	0	0	0	0	0	0	0	0	0	0	0	0	1	0	0	0	0	0	0	0	0	0	0	0	0	0	0	0	0	0	0	0	0	0	1	0	0	1	0	0	0	0
ENSG00000170632.13;MX:chr7:103075411-103081882:103081908-103083682:103075411-103083066:103083132-103083682:+;V6	0	0	0	0	0	0	0	0	0	0	0	0	0	0	0	0	0	0	0	1	0	0	0	0	0	0	0	0	0	0	1	1	1	1	0	0	2	0	0	0	0	0	0	0	0	0	0	0	0
ENSG00000115648.13;MX:chr2:237525805-237527377:237527516-237540348:237525805-237534564:237534647-237540348:+;V1	0	0	3	3	3	3	3	2	0	4	3	0	0	0	0	0	0	0	0	0	0	0	0	3	3	0	1	0	0	0	1	1	1	1	0	1	0	3	0	0	0	0	0	0	0	0	0	0	0
ENSG00000115648.13;MX:chr2:237525805-237527377:237527516-237540348:237525805-237534564:237534647-237540348:+;V2	0	0	0	0	0	0	0	0	0	0	0	0	0	0	0	0	0	0	0	0	0	0	0	0	0	0	1	0	0	0	0	0	0	0	0	0	0	0	0	0	0	0	0	0	1	0	0	0	0
ENSG00000115648.13;MX:chr2:237525805-237527377:237527516-237540348:237525805-237534564:237534647-237540348:+;V3	0	0	1	1	1	1	0	0	0	2	4	0	0	0	0	0	0	0	0	0	0	0	0	2	2	0	0	1	1	0	1	1	1	1	0	1	0	2	0	0	0	0	0	0	0	0	1	0	0
ENSG00000115648.13;MX:chr2:237525805-237527377:237527516-237540348:237525805-237534564:237534647-237540348:+;V4	0	0	0	0	0	0	0	0	0	0	0	0	0	1	1	0	0	0	0	0	0	0	0	0	0	0	1	0	0	0	0	0	0	0	0	1	0	0	0	0	0	0	0	0	0	0	1	1	1
ENSG00000115648.13;MX:chr2:237525805-237527377:237527516-237540348:237525805-237534564:237534647-237540348:+;V5	0	0	0	0	0	0	0	0	0	0	0	0	1	0	0	0	0	0	0	0	0	0	0	0	0	0	0	0	0	0	0	0	0	0	0	0	0	0	0	0	0	0	0	0	1	0	0	0	0
ENSG00000115648.13;MX:chr2:237525805-237527377:237527516-237540348:237525805-237534564:237534647-237540348:+;V6	0	0	2	2	2	2	2	1	0	0	0	1	0	1	1	0	0	0	0	0	0	0	0	0	0	0	0	0	0	0	0	0	0	0	0	0	0	0	0	0	0	0	0	0	1	0	0	0	0
ENSG00000106603.18;MX:chr7:43650712-43656033:43656153-43729429:43650712-43665658:43665722-43729429:-;V1	0	0	0	0	0	0	1	0	1	1	0	0	0	0	0	0	0	0	0	0	0	0	2	0	0	3	0	0	0	0	0	0	0	0	0	0	1	0	0	0	0	0	0	0	0	2	0	0	0
ENSG00000106603.18;MX:chr7:43650712-43656033:43656153-43729429:43650712-43665658:43665722-43729429:-;V2	0	0	0	0	0	0	0	0	0	0	0	0	0	0	0	0	0	0	0	0	0	0	0	0	0	0	0	0	0	0	0	0	0	0	0	0	0	0	0	0	0	0	0	0	0	0	0	0	0
ENSG00000106603.18;MX:chr7:43650712-43656033:43656153-43729429:43650712-43665658:43665722-43729429:-;V3	1	0	0	0	0	0	0	0	0	0	1	0	0	0	0	0	0	0	0	0	1	1	1	1	1	0	0	1	0	1	1	1	1	1	1	1	1	1	0	0	0	0	0	0	0	0	0	0	0
ENSG00000106603.18;MX:chr7:43650712-43656033:43656153-43729429:43650712-43665658:43665722-43729429:-;V4	0	0	0	0	0	0	0	0	0	2	2	0	0	0	0	0	0	0	0	0	0	0	0	0	0	0	0	0	0	0	0	0	0	0	0	1	0	0	0	0	0	2	0	0	0	0	0	1	1
ENSG00000106603.18;MX:chr7:43650712-43656033:43656153-43729429:43650712-43665658:43665722-43729429:-;V5	0	0	0	0	0	0	0	0	0	0	1	0	0	0	0	0	0	1	0	0	0	0	0	0	0	0	0	0	0	0	0	0	0	0	0	0	0	0	0	0	0	0	0	0	0	0	0	0	0
ENSG00000106603.18;MX:chr7:43650712-43656033:43656153-43729429:43650712-43665658:43665722-43729429:-;V6	1	0	0	0	0	0	0	0	0	1	1	0	0	0	0	0	0	0	0	2	1	1	1	0	0	0	1	0	0	0	0	0	0	0	0	0	0	0	0	0	0	0	0	0	0	0	2	0	0
event	A1CF_00001	ANKHD1_00002	BRUNOL4_00004	BRUNOL4_00004a	BRUNOL4_00004b	BRUNOL4_00004c	BRUNOL5_00166	BRUNOL6_00187	CNOT4_00156	CPEB2_00012	CPEB4_00158	DAZAP1_00013	ENOX1_00149	ESRP2_00150	ESRP2_00150a	FMR1_00016	FUS_00018	FXR1_00161	FXR2_00020	G3BP2_00021	HNRNPA1L2_00023	HNRNPA1_00022	HNRNPA2B1_00024	HNRNPCL1_00167	HNRNPC_00025	HNRNPH2_00160	HNRNPK_00026	HNRNPL_00027	HNRNPL_00091	HNRPLL_00178	HuR_00032	HuR_00032a	HuR_00032b	HuR_00032c	HuR_00112	HuR_00117	HuR_00136	HuR_00274	IGF2BP2_00033	IGF2BP2_00033a	IGF2BP3_00172	KHDRBS1_00062	KHDRBS2_00185	KHDRBS3_00034	LIN28A_00036	LIN28A_00162	MATR3_00037	MBNL1_00038	MBNL1_00038a
ENSG00000102316.16;MX:chrX:54807802-54809303:54809376-54810821:54807802-54809722:54810213-54810821:+;V1	0	1	0	0	0	0	0	0	0	0	0	0	0	2	2	0	0	0	0	0	0	0	0	0	0	2	0	0	0	0	0	0	0	0	0	0	0	0	0	0	0	0	0	0	2	2	1	0	0
ENSG00000154582.16;MX:chr8:73956054-73964487:73964625-73971870:73956054-73970579:73970634-73971870:-;V1	0	0	0	0	0	0	0	0	0	1	1	0	0	0	0	0	1	1	0	0	0	0	0	1	1	0	0	0	0	0	0	0	0	0	1	0	0	0	0	0	0	0	0	0	0	0	0	1	1
ENSG00000156453.13;MX:chr5:141854436-141857252:141857471-141868569:141854436-141863232:141865427-141868569:-;V1	0	0	1	1	1	1	2	0	1	0	0	1	0	1	1	0	0	0	0	0	0	0	0	0	0	1	0	1	1	1	2	2	2	2	2	1	2	2	1	1	1	0	0	0	0	0	0	0	0
ENSG00000137878.16;MX:chr15:57661533-57674968:57675068-57714536:57661533-57711984:57712188-57714536:+;V1	0	0	0	0	0	0	0	0	0	3	3	0	0	0	0	0	0	0	0	0	0	0	0	3	3	0	0	0	0	1	2	2	2	2	1	1	0	4	2	2	2	0	0	0	0	0	0	0	0
ENSG00000090554.12;MX:chr19:49476566-49478963:49479047-49480552:49476566-49480298:49480476-49480552:+;V1	2	0	0	0	0	0	0	2	0	0	0	0	0	2	2	0	0	0	0	1	0	0	1	0	0	2	2	0	0	0	0	0	0	0	0	0	0	0	0	0	0	0	1	1	0	1	0	0	0
ENSG00000157036.12;MX:chr3:38497778-38499681:38499747-38501355:38497778-38500090:38500164-38501355:+;V1	0	0	1	1	1	1	1	1	0	8	9	1	1	0	0	0	0	0	0	0	1	1	1	9	9	0	0	0	0	0	7	7	7	7	7	5	1	7	0	0	0	2	0	0	0	0	1	0	0
ENSG00000185420.18;MX:chr1:246330537-246335367:246335474-246417296:246330537-246355031:246355094-246417296:-;V1	0	0	0	0	0	0	0	0	0	1	2	0	0	0	0	0	0	0	0	0	0	0	0	3	3	0	0	0	0	0	4	4	4	4	2	3	2	3	0	0	0	0	0	0	1	0	1	0	0
ENSG00000113648.16;MX:chr5:135346057-135350823:135350913-135360497:135346057-135352946:135353045-135360497:-;V1	0	0	0	0	0	0	0	0	0	2	1	0	0	0	0	0	0	0	0	0	0	0	0	0	0	0	0	0	0	0	1	1	1	1	0	1	0	0	0	0	0	0	0	0	0	0	0	2	2
ENSG00000113648.16;MX:chr5:135346057-135350823:135350913-135369406:135346057-135352946:135353045-135369406:-;V1	0	0	0	0	0	0	0	0	0	2	1	0	0	0	0	0	0	0	0	0	0	0	0	0	0	0	0	0	0	0	1	1	1	1	0	1	0	0	0	0	0	0	0	0	0	0	0	2	2
ENSG00000113648.16;MX:chr5:135346057-135350823:135350913-135369406:135346057-135360497:135360607-135369406:-;V1	0	0	1	1	1	1	1	2	1	0	0	0	0	0	0	0	0	0	0	0	0	0	0	0	0	0	0	0	0	0	1	1	1	1	1	2	1	0	0	0	0	0	0	0	1	0	0	1	1
ENSG00000113648.16;MX:chr5:135346057-135350823:135350913-135369406:135346057-135360497:135360780-135369406:-;V1	1	0	0	0	0	0	0	0	0	3	4	0	0	0	0	0	0	0	0	0	0	0	0	4	4	0	0	0	0	1	3	3	3	3	3	3	0	4	0	0	0	0	1	0	0	0	0	0	0
ENSG00000259316.10;MX:chr15:64251581-64300319:64300723-64380958:64251581-64376743:64376905-64380958:-;V1	0	0	0	0	0	0	0	0	0	0	0	0	1	0	0	0	0	0	0	0	0	0	0	0	0	0	0	0	0	0	0	0	0	0	2	0	0	0	0	0	0	0	0	1	0	0	0	0	0
ENSG00000102317.17;MX:chrX:48575283-48575561:48575630-48576314:48575283-48575815:48576083-48576314:+;V1	0	0	0	0	0	0	0	0	0	1	1	0	0	0	0	0	0	0	0	1	0	0	0	1	1	1	0	0	0	0	0	0	0	0	0	0	0	1	0	0	0	0	0	0	0	0	1	0	0
ENSG00000102317.17;MX:chrX:48575283-48575561:48575667-48576314:48575283-48575815:48576083-48576314:+;V1	0	0	0	0	0	0	0	0	0	1	1	0	0	0	0	0	0	0	0	1	0	0	0	1	1	1	0	0	0	0	0	0	0	0	0	0	0	1	0	0	0	0	0	0	0	0	1	0	0
ENSG00000112081.16;MX:chr6:36596968-36598849:36598983-36601152:36596968-36599821:36600276-36601152:+;V1	0	0	1	1	1	1	1	0	1	0	0	0	0	0	0	0	0	0	0	0	0	0	0	0	0	0	0	0	0	1	0	0	0	0	0	0	0	0	0	0	0	0	0	0	0	0	0	0	0
ENSG00000091129.19;MX:chr7:108160492-108166921:108167073-108176430:108160492-108175322:108175357-108176430:-;V1	0	0	1	1	1	1	2	0	0	0	1	0	0	1	1	0	0	0	0	0	0	0	0	1	1	0	0	0	1	0	0	0	0	0	1	0	0	1	0	0	0	0	0	0	0	0	1	0	0
ENSG00000106692.13;MX:chr9:105596657-105598086:105598183-105601145:105596657-105600918:105601041-105601145:+;V1	0	0	0	0	0	0	0	0	1	0	0	0	0	0	0	0	0	0	0	1	0	0	0	0	0	0	1	0	0	0	0	0	0	0	0	0	0	0	0	0	0	1	1	1	0	0	0	0	0
ENSG00000274020.2;MX:chr1:148363386-148369318:148369426-148459602:148363386-148378056:148379554-148459602:-;V1	0	0	0	0	0	0	0	0	0	0	0	0	0	0	0	0	0	0	0	0	0	0	0	0	0	1	0	4	0	4	0	0	0	0	0	0	1	0	5	5	5	1	0	0	0	0	0	1	1
ENSG00000170632.13;MX:chr7:103075411-103081882:103081908-103083682:103075411-103083066:103083132-103083682:+;V1	0	0	0	0	0	0	0	0	0	1	0	1	0	0	0	0	0	0	0	1	0	0	0	0	0	0	1	0	0	0	1	1	1	1	1	1	2	1	0	0	0	0	0	0	0	0	0	0	0
ENSG00000115648.13;MX:chr2:237525805-237527377:237527516-237540348:237525805-237534564:237534647-237540348:+;V1	0	0	3	3	3	3	3	2	0	4	3	0	0	0	0	0	0	0	0	0	0	0	0	3	3	0	1	0	0	0	1	1	1	1	0	1	0	3	0	0	0	0	0	0	0	0	0	0	0
ENSG00000106603.18;MX:chr7:43650712-43656033:43656153-43729429:43650712-43665658:43665722-43729429:-;V1	0	0	0	0	0	0	1	0	1	1	0	0	0	0	0	0	0	0	0	0	0	0	2	0	0	3	0	0	0	0	0	0	0	0	0	0	1	0	0	0	0	0	0	0	0	2	0	0	0
event	A1CF_00001	ANKHD1_00002	BRUNOL4_00004	BRUNOL4_00004a	BRUNOL4_00004b	BRUNOL4_00004c	BRUNOL5_00166	BRUNOL6_00187	CNOT4_00156	CPEB2_00012	CPEB4_00158	DAZAP1_00013	ENOX1_00149	ESRP2_00150	ESRP2_00150a	FMR1_00016	FUS_00018	FXR1_00161	FXR2_00020	G3BP2_00021	HNRNPA1L2_00023	HNRNPA1_00022	HNRNPA2B1_00024	HNRNPCL1_00167	HNRNPC_00025	HNRNPH2_00160	HNRNPK_00026	HNRNPL_00027	HNRNPL_00091	HNRPLL_00178	HuR_00032	HuR_00032a	HuR_00032b	HuR_00032c	HuR_00112	HuR_00117	HuR_00136	HuR_00274	IGF2BP2_00033	IGF2BP2_00033a	IGF2BP3_00172	KHDRBS1_00062	KHDRBS2_00185	KHDRBS3_00034	LIN28A_00036	LIN28A_00162	MATR3_00037	MBNL1_00038	MBNL1_00038a
ENSG00000102316.16;MX:chrX:54807802-54809303:54809376-54810821:54807802-54809722:54810213-54810821:+;V2	0	0	0	0	0	0	0	0	1	0	0	0	0	0	0	0	0	0	0	0	0	0	0	0	0	0	0	0	1	0	0	0	0	0	0	0	0	0	0	0	0	0	0	0	0	0	0	0	0
ENSG00000154582.16;MX:chr8:73956054-73964487:73964625-73971870:73956054-73970579:73970634-73971870:-;V2	0	0	0	0	0	0	0	0	0	0	0	0	0	0	0	0	0	1	0	0	0	0	0	0	0	0	0	0	0	0	0	0	0	0	0	0	0	0	0	0	0	0	0	0	0	0	0	0	0
ENSG00000156453.13;MX:chr5:141854436-141857252:141857471-141868569:141854436-141863232:141865427-141868569:-;V2	0	0	3	3	3	3	3	5	2	0	0	0	4	3	3	7	0	4	5	3	1	1	1	0	0	2	5	2	1	4	0	0	0	0	0	1	0	0	3	3	2	0	0	0	6	2	1	3	3
ENSG00000137878.16;MX:chr15:57661533-57674968:57675068-57714536:57661533-57711984:57712188-57714536:+;V2	0	0	0	0	0	0	0	0	1	0	0	0	0	0	0	0	0	0	0	0	0	0	0	0	0	0	0	0	0	0	0	0	0	0	0	0	0	0	0	0	0	0	0	0	0	0	0	0	0
ENSG00000090554.12;MX:chr19:49476566-49478963:49479047-49480552:49476566-49480298:49480476-49480552:+;V2	0	0	0	0	0	0	0	0	0	0	0	0	0	0	0	0	0	0	0	0	0	0	0	0	0	0	0	0	0	0	0	0	0	0	0	0	0	0	0	0	0	0	0	0	0	0	0	0	0
ENSG00000157036.12;MX:chr3:38497778-38499681:38499747-38501355:38497778-38500090:38500164-38501355:+;V2	0	0	0	0	0	0	0	0	0	0	0	0	0	0	0	0	0	0	0	0	0	0	0	0	0	0	0	0	0	0	0	0	0	0	0	0	0	0	0	0	0	0	0	0	0	0	0	0	0
ENSG00000185420.18;MX:chr1:246330537-246335367:246335474-246417296:246330537-246355031:246355094-246417296:-;V2	0	0	0	0	0	0	0	0	0	0	0	0	0	0	0	0	0	0	0	0	0	0	0	0	0	0	0	0	0	0	0	0	0	0	0	0	0	0	0	0	0	0	0	0	0	0	0	0	0
ENSG00000113648.16;MX:chr5:135346057-135350823:135350913-135360497:135346057-135352946:135353045-135360497:-;V2	0	0	0	0	0	0	0	0	0	0	0	0	0	0	0	0	0	0	0	0	0	0	0	0	0	0	0	0	0	0	0	0	0	0	0	0	0	0	0	0	0	0	0	0	0	1	0	0	0
ENSG00000113648.16;MX:chr5:135346057-135350823:135350913-135369406:135346057-135352946:135353045-135369406:-;V2	0	0	0	0	0	0	0	0	0	0	0	0	0	0	0	0	0	0	0	0	0	0	0	0	0	0	0	0	0	0	0	0	0	0	0	0	0	0	0	0	0	0	0	0	0	1	0	0	0
ENSG00000113648.16;MX:chr5:135346057-135350823:135350913-135369406:135346057-135360497:135360607-135369406:-;V2	0	0	0	0	0	0	0	0	0	0	0	0	1	0	0	0	0	0	0	0	0	0	0	0	0	0	0	0	0	0	0	0	0	0	0	0	0	0	0	0	0	0	0	0	0	1	0	0	0
ENSG00000113648.16;MX:chr5:135346057-135350823:135350913-135369406:135346057-135360497:135360780-135369406:-;V2	0	0	1	1	1	1	1	2	0	0	0	0	1	0	0	0	0	0	0	0	0	0	0	0	0	0	0	0	0	0	1	1	1	1	1	2	1	0	0	0	0	0	0	0	1	1	0	1	1
ENSG00000259316.10;MX:chr15:64251581-64300319:64300723-64380958:64251581-64376743:64376905-64380958:-;V2	0	0	0	0	0	0	0	0	0	0	0	2	0	0	0	0	0	0	0	0	1	0	1	0	0	1	1	0	0	0	0	0	0	0	1	0	0	0	0	0	0	0	0	0	1	1	0	0	0
ENSG00000102317.17;MX:chrX:48575283-48575561:48575630-48576314:48575283-48575815:48576083-48576314:+;V2	0	0	0	0	0	0	0	0	0	0	0	0	0	0	0	0	0	0	0	0	0	0	0	0	0	0	1	0	0	0	1	1	1	1	2	2	1	0	0	0	0	0	0	0	0	0	0	0	0
ENSG00000102317.17;MX:chrX:48575283-48575561:48575667-48576314:48575283-48575815:48576083-48576314:+;V2	0	0	0	0	0	0	0	0	0	0	0	0	0	0	0	0	0	0	0	0	0	0	0	0	0	0	1	0	0	0	1	1	1	1	2	2	1	0	0	0	0	0	0	0	1	0	0	0	0
ENSG00000112081.16;MX:chr6:36596968-36598849:36598983-36601152:36596968-36599821:36600276-36601152:+;V2	0	0	0	0	0	0	0	0	0	0	0	0	0	0	0	0	0	0	0	0	0	0	0	0	0	0	0	0	0	0	0	0	0	0	0	0	0	0	0	0	0	0	0	0	0	1	0	0	0
ENSG00000091129.19;MX:chr7:108160492-108166921:108167073-108176430:108160492-108175322:108175357-108176430:-;V2	0	0	0	0	0	0	0	0	0	0	0	0	0	0	0	0	0	0	0	0	0	0	0	0	0	0	0	0	0	0	0	0	0	0	0	0	0	0	0	0	0	0	0	0	0	0	0	0	0
ENSG00000106692.13;MX:chr9:105596657-105598086:105598183-105601145:105596657-105600918:105601041-105601145:+;V2	0	0	0	0	0	0	0	0	0	1	2	0	0	0	0	0	0	0	0	0	0	0	0	3	3	0	0	0	0	0	2	2	2	2	1	1	0	2	1	1	1	0	0	0	1	0	0	1	1
ENSG00000274020.2;MX:chr1:148363386-148369318:148369426-148459602:148363386-148378056:148379554-148459602:-;V2	1	0	1	1	1	1	1	3	4	13	18	0	3	2	2	0	3	0	0	4	1	1	1	16	16	4	3	1	2	1	16	16	16	16	13	14	3	19	1	1	2	1	1	1	2	1	0	1	1
ENSG00000170632.13;MX:chr7:103075411-103081882:103081908-103083682:103075411-103083066:103083132-103083682:+;V2	0	0	0	0	0	0	0	0	0	0	0	0	0	0	0	0	0	0	0	0	0	0	0	0	0	0	0	0	0	0	0	0	0	0	0	0	0	0	0	0	0	0	0	0	0	0	0	0	0
ENSG00000115648.13;MX:chr2:237525805-237527377:237527516-237540348:237525805-237534564:237534647-237540348:+;V2	0	0	0	0	0	0	0	0	0	0	0	0	0	0	0	0	0	0	0	0	0	0	0	0	0	0	1	0	0	0	0	0	0	0	0	0	0	0	0	0	0	0	0	0	1	0	0	0	0
ENSG00000106603.18;MX:chr7:43650712-43656033:43656153-43729429:43650712-43665658:43665722-43729429:-;V2	0	0	0	0	0	0	0	0	0	0	0	0	0	0	0	0	0	0	0	0	0	0	0	0	0	0	0	0	0	0	0	0	0	0	0	0	0	0	0	0	0	0	0	0	0	0	0	0	0
event	A1CF_00001	ANKHD1_00002	BRUNOL4_00004	BRUNOL4_00004a	BRUNOL4_00004b	BRUNOL4_00004c	BRUNOL5_00166	BRUNOL6_00187	CNOT4_00156	CPEB2_00012	CPEB4_00158	DAZAP1_00013	ENOX1_00149	ESRP2_00150	ESRP2_00150a	FMR1_00016	FUS_00018	FXR1_00161	FXR2_00020	G3BP2_00021	HNRNPA1L2_00023	HNRNPA1_00022	HNRNPA2B1_00024	HNRNPCL1_00167	HNRNPC_00025	HNRNPH2_00160	HNRNPK_00026	HNRNPL_00027	HNRNPL_00091	HNRPLL_00178	HuR_00032	HuR_00032a	HuR_00032b	HuR_00032c	HuR_00112	HuR_00117	HuR_00136	HuR_00274	IGF2BP2_00033	IGF2BP2_00033a	IGF2BP3_00172	KHDRBS1_00062	KHDRBS2_00185	KHDRBS3_00034	LIN28A_00036	LIN28A_00162	MATR3_00037	MBNL1_00038	MBNL1_00038a
ENSG00000102316.16;MX:chrX:54807802-54809303:54809376-54810821:54807802-54809722:54810213-54810821:+;V3	0	0	0	0	0	0	0	0	1	0	0	0	0	0	0	0	0	0	0	0	0	0	2	0	0	3	1	0	0	0	0	0	0	0	0	0	0	0	0	0	0	0	0	0	1	2	0	0	0
ENSG00000154582.16;MX:chr8:73956054-73964487:73964625-73971870:73956054-73970579:73970634-73971870:-;V3	0	0	0	0	0	0	0	0	0	2	1	0	0	0	0	0	0	0	0	0	0	0	0	1	1	0	0	0	0	0	0	0	0	0	0	0	2	1	1	1	1	1	0	0	0	0	0	0	0
ENSG00000156453.13;MX:chr5:141854436-141857252:141857471-141868569:141854436-141863232:141865427-141868569:-;V3	0	0	1	1	1	1	1	2	0	0	0	0	0	2	2	0	0	0	0	0	0	0	0	0	0	1	3	0	1	0	0	0	0	0	0	0	0	0	0	0	0	0	0	0	0	0	0	0	0
ENSG00000137878.16;MX:chr15:57661533-57674968:57675068-57714536:57661533-57711984:57712188-57714536:+;V3	0	0	0	0	0	0	0	0	0	5	6	0	0	0	0	0	0	0	0	0	0	0	0	6	6	1	0	0	0	0	5	5	5	5	5	5	0	5	0	0	0	0	0	0	0	1	0	0	0
ENSG00000090554.12;MX:chr19:49476566-49478963:49479047-49480552:49476566-49480298:49480476-49480552:+;V3	0	0	0	0	0	0	0	0	0	12	13	0	0	0	0	1	0	0	1	0	0	0	0	14	14	0	2	0	0	0	13	13	13	13	12	12	0	13	0	0	0	0	0	0	0	0	1	0	0
ENSG00000157036.12;MX:chr3:38497778-38499681:38499747-38501355:38497778-38500090:38500164-38501355:+;V3	0	0	0	0	0	0	0	0	0	0	0	1	0	0	0	0	0	1	0	1	0	0	0	0	0	0	0	0	0	0	0	0	0	0	0	0	0	0	0	0	0	1	0	0	1	1	0	0	0
ENSG00000185420.18;MX:chr1:246330537-246335367:246335474-246417296:246330537-246355031:246355094-246417296:-;V3	0	0	0	0	0	0	0	0	0	0	0	0	1	0	0	0	0	0	0	0	0	0	0	0	0	0	0	0	0	1	1	1	1	1	0	0	1	0	0	0	0	0	0	0	0	0	0	0	0
ENSG00000113648.16;MX:chr5:135346057-135350823:135350913-135360497:135346057-135352946:135353045-135360497:-;V3	1	1	0	0	0	0	0	0	0	0	0	0	0	1	1	1	0	0	1	0	0	0	0	0	0	1	1	0	0	0	0	0	0	0	1	0	0	0	0	0	0	0	0	0	0	0	1	0	0
ENSG00000113648.16;MX:chr5:135346057-135350823:135350913-135369406:135346057-135352946:135353045-135369406:-;V3	1	1	0	0	0	0	0	0	0	0	0	0	0	1	1	1	0	0	1	0	0	0	0	0	0	1	1	0	0	0	0	0	0	0	1	0	0	0	0	0	0	0	0	0	0	0	1	0	0
ENSG00000113648.16;MX:chr5:135346057-135350823:135350913-135369406:135346057-135360497:135360607-135369406:-;V3	0	0	0	0	0	0	0	0	1	0	0	0	1	4	4	1	1	0	1	0	0	0	1	0	0	3	0	0	0	0	0	0	0	0	0	0	0	0	0	0	0	0	0	0	0	2	0	0	0
ENSG00000113648.16;MX:chr5:135346057-135350823:135350913-135369406:135346057-135360497:135360780-135369406:-;V3	0	0	0	0	0	0	0	0	1	0	0	0	1	4	4	1	1	0	1	0	0	0	1	0	0	3	0	0	0	0	0	0	0	0	0	0	0	0	0	0	0	0	0	0	0	2	0	0	0
ENSG00000259316.10;MX:chr15:64251581-64300319:64300723-64380958:64251581-64376743:64376905-64380958:-;V3	0	0	0	0	0	0	0	0	0	0	0	0	0	0	0	0	0	0	0	0	0	0	0	0	0	2	0	0	0	0	0	0	0	0	0	0	0	0	1	1	1	0	0	0	0	1	0	0	0
ENSG00000102317.17;MX:chrX:48575283-48575561:48575630-48576314:48575283-48575815:48576083-48576314:+;V3	0	0	0	0	0	0	1	1	0	3	3	0	0	0	0	0	0	0	0	0	0	0	0	1	1	1	1	0	0	0	2	2	2	2	2	2	2	4	0	0	0	0	0	0	1	1	0	0	0
ENSG00000102317.17;MX:chrX:48575283-48575561:48575667-48576314:48575283-48575815:48576083-48576314:+;V3	0	0	0	0	0	0	1	0	1	3	3	0	1	0	0	0	0	0	0	0	0	0	0	1	1	2	1	0	0	1	2	2	2	2	2	2	2	4	0	0	0	0	0	0	0	1	0	0	0
ENSG00000112081.16;MX:chr6:36596968-36598849:36598983-36601152:36596968-36599821:36600276-36601152:+;V3	0	0	0	0	0	0	0	1	1	0	1	0	0	0	0	0	0	0	0	0	0	0	0	0	0	0	0	0	0	0	0	0	0	0	0	3	0	0	0	0	0	0	0	0	1	1	0	0	0
ENSG00000091129.19;MX:chr7:108160492-108166921:108167073-108176430:108160492-108175322:108175357-108176430:-;V3	1	0	1	1	1	1	1	0	0	0	0	0	0	1	1	0	0	0	0	0	0	0	0	0	0	0	0	0	0	0	1	1	1	1	0	1	1	0	0	0	0	1	0	0	0	0	1	0	0
ENSG00000106692.13;MX:chr9:105596657-105598086:105598183-105601145:105596657-105600918:105601041-105601145:+;V3	0	0	0	0	0	0	0	0	0	1	0	0	0	0	0	0	0	0	0	0	0	0	0	0	0	0	0	0	0	0	0	0	0	0	0	0	0	0	1	1	1	1	1	1	1	0	0	0	0
ENSG00000274020.2;MX:chr1:148363386-148369318:148369426-148459602:148363386-148378056:148379554-148459602:-;V3	0	0	0	0	0	0	0	0	0	7	7	0	0	0	0	0	0	0	0	0	1	1	1	6	6	0	0	0	0	0	6	6	6	6	6	6	1	8	0	0	0	0	0	0	0	0	0	0	0
ENSG00000170632.13;MX:chr7:103075411-103081882:103081908-103083682:103075411-103083066:103083132-103083682:+;V3	0	0	1	1	1	1	2	2	0	0	0	0	0	0	0	0	0	0	0	1	0	0	0	1	1	0	0	0	0	0	0	0	0	0	1	0	1	0	0	0	0	1	0	0	0	0	0	0	0
ENSG00000115648.13;MX:chr2:237525805-237527377:237527516-237540348:237525805-237534564:237534647-237540348:+;V3	0	0	1	1	1	1	0	0	0	2	4	0	0	0	0	0	0	0	0	0	0	0	0	2	2	0	0	1	1	0	1	1	1	1	0	1	0	2	0	0	0	0	0	0	0	0	1	0	0
ENSG00000106603.18;MX:chr7:43650712-43656033:43656153-43729429:43650712-43665658:43665722-43729429:-;V3	1	0	0	0	0	0	0	0	0	0	1	0	0	0	0	0	0	0	0	0	1	1	1	1	1	0	0	1	0	1	1	1	1	1	1	1	1	1	0	0	0	0	0	0	0	0	0	0	0
event	A1CF_00001	ANKHD1_00002	BRUNOL4_00004	BRUNOL4_00004a	BRUNOL4_00004b	BRUNOL4_00004c	BRUNOL5_00166	BRUNOL6_00187	CNOT4_00156	CPEB2_00012	CPEB4_00158	DAZAP1_00013	ENOX1_00149	ESRP2_00150	ESRP2_00150a	FMR1_00016	FUS_00018	FXR1_00161	FXR2_00020	G3BP2_00021	HNRNPA1L2_00023	HNRNPA1_00022	HNRNPA2B1_00024	HNRNPCL1_00167	HNRNPC_00025	HNRNPH2_00160	HNRNPK_00026	HNRNPL_00027	HNRNPL_00091	HNRPLL_00178	HuR_00032	HuR_00032a	HuR_00032b	HuR_00032c	HuR_00112	HuR_00117	HuR_00136	HuR_00274	IGF2BP2_00033	IGF2BP2_00033a	IGF2BP3_00172	KHDRBS1_00062	KHDRBS2_00185	KHDRBS3_00034	LIN28A_00036	LIN28A_00162	MATR3_00037	MBNL1_00038	MBNL1_00038a
ENSG00000102316.16;MX:chrX:54807802-54809303:54809376-54810821:54807802-54809722:54810213-54810821:+;V4	0	0	0	0	0	0	0	1	1	0	0	0	0	1	1	0	0	0	0	0	0	0	0	0	0	2	0	0	0	0	0	0	0	0	0	0	0	0	0	0	0	0	0	0	1	0	0	0	0
ENSG00000154582.16;MX:chr8:73956054-73964487:73964625-73971870:73956054-73970579:73970634-73971870:-;V4	0	0	0	0	0	0	1	2	0	1	5	0	0	0	0	0	0	0	0	0	0	0	0	4	4	0	0	0	0	0	7	7	7	7	3	3	6	9	0	0	0	0	0	0	1	0	1	1	1
ENSG00000156453.13;MX:chr5:141854436-141857252:141857471-141868569:141854436-141863232:141865427-141868569:-;V4	0	0	0	0	0	0	0	1	0	0	0	0	0	0	0	0	0	1	0	1	0	0	0	0	0	1	0	0	0	0	0	0	0	0	0	0	0	0	0	0	0	0	0	0	0	1	1	1	1
ENSG00000137878.16;MX:chr15:57661533-57674968:57675068-57714536:57661533-57711984:57712188-57714536:+;V4	1	0	2	2	2	2	2	0	0	0	0	0	0	0	0	0	0	0	0	0	0	0	0	0	0	0	0	5	2	2	0	0	0	0	0	0	0	0	2	2	2	0	1	0	1	1	0	0	0
ENSG00000090554.12;MX:chr19:49476566-49478963:49479047-49480552:49476566-49480298:49480476-49480552:+;V4	0	0	0	0	0	0	0	0	1	0	0	1	1	0	0	0	0	0	0	0	1	1	0	0	0	0	1	0	0	1	1	1	1	1	0	0	1	0	0	0	0	0	0	0	0	0	0	0	0
ENSG00000157036.12;MX:chr3:38497778-38499681:38499747-38501355:38497778-38500090:38500164-38501355:+;V4	0	0	0	0	0	0	0	0	0	0	0	0	0	0	0	0	0	0	0	1	0	0	1	0	0	0	0	0	0	0	0	0	0	0	0	0	0	0	0	0	0	0	0	0	0	1	0	0	0
ENSG00000185420.18;MX:chr1:246330537-246335367:246335474-246417296:246330537-246355031:246355094-246417296:-;V4	1	0	0	0	0	0	0	0	0	0	0	0	0	0	0	0	0	0	0	1	0	0	0	0	0	0	0	0	0	0	3	3	3	3	2	1	2	3	0	0	0	0	0	0	0	0	0	1	1
ENSG00000113648.16;MX:chr5:135346057-135350823:135350913-135360497:135346057-135352946:135353045-135360497:-;V4	0	0	0	0	0	0	0	0	0	0	0	0	1	0	0	0	0	0	0	0	0	0	0	0	0	0	1	0	0	0	1	1	1	1	1	1	1	1	0	0	0	0	0	0	0	0	0	0	0
ENSG00000113648.16;MX:chr5:135346057-135350823:135350913-135369406:135346057-135352946:135353045-135369406:-;V4	0	0	0	0	0	0	0	0	0	0	0	0	1	0	0	0	0	0	0	0	0	0	0	0	0	0	1	0	0	0	1	1	1	1	1	1	1	1	0	0	0	0	0	0	0	0	0	0	0
ENSG00000113648.16;MX:chr5:135346057-135350823:135350913-135369406:135346057-135360497:135360607-135369406:-;V4	0	0	0	0	0	0	0	0	0	0	0	0	1	0	0	0	0	0	0	0	0	0	0	0	0	0	1	0	0	0	1	1	1	1	1	1	1	1	0	0	0	0	0	0	0	0	0	0	0
ENSG00000113648.16;MX:chr5:135346057-135350823:135350913-135369406:135346057-135360497:135360780-135369406:-;V4	0	0	0	0	0	0	0	0	0	0	0	0	1	0	0	0	0	0	0	0	0	0	0	0	0	0	1	0	0	0	1	1	1	1	1	1	1	1	0	0	0	0	0	0	0	0	0	0	0
ENSG00000259316.10;MX:chr15:64251581-64300319:64300723-64380958:64251581-64376743:64376905-64380958:-;V4	1	0	0	0	0	0	0	0	0	1	0	0	0	0	0	0	0	0	0	1	0	0	0	0	0	0	0	0	0	0	2	2	2	2	1	1	3	1	0	0	0	0	0	0	0	1	0	0	0
ENSG00000102317.17;MX:chrX:48575283-48575561:48575630-48576314:48575283-48575815:48576083-48576314:+;V4	0	0	0	0	0	0	1	1	0	3	3	0	0	0	0	0	0	0	0	0	0	0	0	1	1	0	2	0	0	0	2	2	2	2	2	2	2	4	0	0	0	0	0	0	1	0	0	0	0
ENSG00000102317.17;MX:chrX:48575283-48575561:48575667-48576314:48575283-48575815:48576083-48576314:+;V4	0	0	0	0	0	0	1	1	0	3	3	0	0	0	0	0	0	0	0	0	0	0	0	1	1	0	2	0	0	0	2	2	2	2	2	2	2	4	0	0	0	0	0	0	1	0	0	0	0
ENSG00000112081.16;MX:chr6:36596968-36598849:36598983-36601152:36596968-36599821:36600276-36601152:+;V4	0	0	0	0	0	0	1	0	0	7	6	0	1	0	0	1	0	0	1	0	0	0	0	5	5	0	0	0	0	0	4	4	4	4	3	2	1	4	1	1	1	0	1	2	0	0	1	0	0
ENSG00000091129.19;MX:chr7:108160492-108166921:108167073-108176430:108160492-108175322:108175357-108176430:-;V4	1	0	1	1	1	1	2	1	0	0	0	0	0	0	0	0	0	0	0	1	0	0	0	1	1	0	0	0	0	0	2	2	2	2	2	2	3	2	0	0	0	0	0	0	0	0	1	0	0
ENSG00000106692.13;MX:chr9:105596657-105598086:105598183-105601145:105596657-105600918:105601041-105601145:+;V4	0	0	0	0	0	0	1	0	0	1	1	0	0	0	0	0	0	0	0	0	0	0	0	1	1	0	0	0	0	0	0	0	0	0	0	0	0	1	0	0	0	1	0	0	0	0	0	1	1
ENSG00000274020.2;MX:chr1:148363386-148369318:148369426-148459602:148363386-148378056:148379554-148459602:-;V4	0	0	0	0	0	0	0	0	0	13	15	0	1	0	0	1	0	0	1	0	0	0	0	15	15	0	0	0	0	0	14	14	14	14	14	14	3	16	0	0	0	0	0	0	0	0	0	0	0
ENSG00000170632.13;MX:chr7:103075411-103081882:103081908-103083682:103075411-103083066:103083132-103083682:+;V4	1	0	0	0	0	0	0	0	0	0	1	0	0	0	0	0	0	0	0	0	0	0	0	0	0	0	0	0	0	0	1	1	1	1	1	2	1	0	0	0	0	0	0	0	0	0	0	0	0
ENSG00000115648.13;MX:chr2:237525805-237527377:237527516-237540348:237525805-237534564:237534647-237540348:+;V4	0	0	0	0	0	0	0	0	0	0	0	0	0	1	1	0	0	0	0	0	0	0	0	0	0	0	1	0	0	0	0	0	0	0	0	1	0	0	0	0	0	0	0	0	0	0	1	1	1
ENSG00000106603.18;MX:chr7:43650712-43656033:43656153-43729429:43650712-43665658:43665722-43729429:-;V4	0	0	0	0	0	0	0	0	0	2	2	0	0	0	0	0	0	0	0	0	0	0	0	0	0	0	0	0	0	0	0	0	0	0	0	1	0	0	0	0	0	2	0	0	0	0	0	1	1
event	A1CF_00001	ANKHD1_00002	BRUNOL4_00004	BRUNOL4_00004a	BRUNOL4_00004b	BRUNOL4_00004c	BRUNOL5_00166	BRUNOL6_00187	CNOT4_00156	CPEB2_00012	CPEB4_00158	DAZAP1_00013	ENOX1_00149	ESRP2_00150	ESRP2_00150a	FMR1_00016	FUS_00018	FXR1_00161	FXR2_00020	G3BP2_00021	HNRNPA1L2_00023	HNRNPA1_00022	HNRNPA2B1_00024	HNRNPCL1_00167	HNRNPC_00025	HNRNPH2_00160	HNRNPK_00026	HNRNPL_00027	HNRNPL_00091	HNRPLL_00178	HuR_00032	HuR_00032a	HuR_00032b	HuR_00032c	HuR_00112	HuR_00117	HuR_00136	HuR_00274	IGF2BP2_00033	IGF2BP2_00033a	IGF2BP3_00172	KHDRBS1_00062	KHDRBS2_00185	KHDRBS3_00034	LIN28A_00036	LIN28A_00162	MATR3_00037	MBNL1_00038	MBNL1_00038a
ENSG00000102316.16;MX:chrX:54807802-54809303:54809376-54810821:54807802-54809722:54810213-54810821:+;V5	0	0	0	0	0	0	0	0	1	0	0	0	1	0	0	0	0	0	0	1	0	0	0	0	0	1	0	0	1	0	0	0	0	0	0	0	0	0	0	0	0	0	0	0	1	0	0	0	0
ENSG00000154582.16;MX:chr8:73956054-73964487:73964625-73971870:73956054-73970579:73970634-73971870:-;V5	0	0	1	1	1	1	1	1	0	0	0	0	0	0	0	0	0	0	0	0	0	0	0	0	0	0	0	0	0	0	0	0	0	0	0	0	0	0	0	0	0	0	0	0	0	0	1	0	0
ENSG00000156453.13;MX:chr5:141854436-141857252:141857471-141868569:141854436-141863232:141865427-141868569:-;V5	0	0	0	0	0	0	0	0	1	0	0	0	0	0	0	0	0	1	0	0	0	0	0	0	0	0	1	0	0	0	0	0	0	0	0	0	0	0	0	0	0	0	0	0	1	1	0	0	0
ENSG00000137878.16;MX:chr15:57661533-57674968:57675068-57714536:57661533-57711984:57712188-57714536:+;V5	0	0	0	0	0	0	0	0	0	0	0	0	0	0	0	0	0	1	0	0	0	0	1	0	0	0	0	0	0	0	0	0	0	0	0	0	0	0	0	0	0	0	0	0	0	1	1	0	0
ENSG00000090554.12;MX:chr19:49476566-49478963:49479047-49480552:49476566-49480298:49480476-49480552:+;V5	0	0	0	0	0	0	0	0	0	0	0	0	1	1	1	0	0	0	0	0	0	0	0	0	0	1	0	0	0	0	0	0	0	0	0	0	0	0	0	0	0	0	0	0	1	3	0	0	0
ENSG00000157036.12;MX:chr3:38497778-38499681:38499747-38501355:38497778-38500090:38500164-38501355:+;V5	0	0	0	0	0	0	0	0	0	0	0	0	0	0	0	0	0	0	0	0	0	0	0	0	0	0	0	0	0	0	0	0	0	0	1	1	0	0	0	0	0	1	1	1	1	0	0	0	0
ENSG00000185420.18;MX:chr1:246330537-246335367:246335474-246417296:246330537-246355031:246355094-246417296:-;V5	0	0	0	0	0	0	0	0	0	0	0	0	0	0	0	0	0	0	0	0	0	0	0	0	0	0	2	0	0	0	0	0	0	0	0	0	0	0	0	0	0	1	0	0	0	0	1	1	1
ENSG00000113648.16;MX:chr5:135346057-135350823:135350913-135360497:135346057-135352946:135353045-135360497:-;V5	0	0	0	0	0	0	0	0	0	0	0	0	0	0	0	0	0	0	0	0	0	0	0	0	0	0	0	1	0	1	0	0	0	0	0	0	0	0	1	1	1	0	0	0	0	0	0	0	0
ENSG00000113648.16;MX:chr5:135346057-135350823:135350913-135369406:135346057-135352946:135353045-135369406:-;V5	0	0	0	0	0	0	0	0	0	0	0	0	0	0	0	0	0	0	0	0	0	0	0	0	0	0	0	1	0	1	0	0	0	0	0	0	0	0	1	1	1	0	0	0	0	0	0	0	0
ENSG00000113648.16;MX:chr5:135346057-135350823:135350913-135369406:135346057-135360497:135360607-135369406:-;V5	0	0	0	0	0	0	0	0	0	0	0	0	0	0	0	0	0	0	0	0	0	0	0	0	0	0	0	1	0	1	0	0	0	0	0	0	0	0	1	1	1	0	0	0	0	0	0	0	0
ENSG00000113648.16;MX:chr5:135346057-135350823:135350913-135369406:135346057-135360497:135360780-135369406:-;V5	0	0	0	0	0	0	0	0	0	0	0	0	0	0	0	0	0	0	0	0	0	0	0	0	0	0	0	1	0	1	0	0	0	0	0	0	0	0	1	1	1	0	0	0	0	0	0	0	0
ENSG00000259316.10;MX:chr15:64251581-64300319:64300723-64380958:64251581-64376743:64376905-64380958:-;V5	0	0	0	0	0	0	0	0	0	0	1	0	0	1	1	0	0	0	0	2	1	1	1	0	0	0	0	1	0	1	1	1	1	1	1	1	2	1	1	1	1	1	0	0	2	0	0	0	0
ENSG00000102317.17;MX:chrX:48575283-48575561:48575630-48576314:48575283-48575815:48576083-48576314:+;V5	0	0	0	0	0	0	0	1	1	0	0	1	1	1	1	0	0	0	0	1	1	1	0	0	0	3	0	0	0	1	0	0	0	0	0	0	0	0	0	0	0	0	0	0	2	2	0	0	0
ENSG00000102317.17;MX:chrX:48575283-48575561:48575667-48576314:48575283-48575815:48576083-48576314:+;V5	0	0	0	0	0	0	0	1	1	0	0	1	1	1	1	0	0	0	0	1	1	1	0	0	0	3	0	0	0	1	0	0	0	0	0	0	0	0	0	0	0	0	0	0	2	2	0	0	0
ENSG00000112081.16;MX:chr6:36596968-36598849:36598983-36601152:36596968-36599821:36600276-36601152:+;V5	0	0	0	0	0	0	0	0	0	0	0	0	0	0	0	0	1	0	0	0	0	0	0	0	0	0	3	1	0	1	0	0	0	0	2	2	1	1	0	0	0	0	0	0	0	0	0	1	1
ENSG00000091129.19;MX:chr7:108160492-108166921:108167073-108176430:108160492-108175322:108175357-108176430:-;V5	0	0	1	1	1	1	1	2	0	0	1	0	1	1	1	1	0	0	1	1	0	0	0	0	0	0	0	0	0	1	0	0	0	0	1	0	1	0	0	0	0	0	0	0	1	0	0	0	0
ENSG00000106692.13;MX:chr9:105596657-105598086:105598183-105601145:105596657-105600918:105601041-105601145:+;V5	0	0	0	0	0	0	0	0	0	1	2	0	0	0	0	0	0	0	0	0	0	0	0	1	1	0	0	0	0	0	0	0	0	0	0	0	0	0	0	0	0	0	0	0	0	0	1	0	0
ENSG00000274020.2;MX:chr1:148363386-148369318:148369426-148459602:148363386-148378056:148379554-148459602:-;V5	0	0	1	1	1	1	1	1	0	0	0	0	0	0	0	0	0	0	0	0	0	0	0	0	0	0	0	0	0	0	0	0	0	0	1	0	0	0	0	0	0	0	0	0	0	0	1	0	0
ENSG00000170632.13;MX:chr7:103075411-103081882:103081908-103083682:103075411-103083066:103083132-103083682:+;V5	0	0	0	0	0	0	0	0	0	0	0	0	0	0	0	0	0	0	0	1	0	0	0	0	0	0	0	0	0	0	0	0	0	0	0	0	0	0	0	0	0	1	0	0	1	0	0	0	0
ENSG00000115648.13;MX:chr2:237525805-237527377:237527516-237540348:237525805-237534564:237534647-237540348:+;V5	0	0	0	0	0	0	0	0	0	0	0	0	1	0	0	0	0	0	0	0	0	0	0	0	0	0	0	0	0	0	0	0	0	0	0	0	0	0	0	0	0	0	0	0	1	0	0	0	0
ENSG00000106603.18;MX:chr7:43650712-43656033:43656153-43729429:43650712-43665658:43665722-43729429:-;V5	0	0	0	0	0	0	0	0	0	0	1	0	0	0	0	0	0	1	0	0	0	0	0	0	0	0	0	0	0	0	0	0	0	0	0	0	0	0	0	0	0	0	0	0	0	0	0	0	0
event	A1CF_00001	ANKHD1_00002	BRUNOL4_00004	BRUNOL4_00004a	BRUNOL4_00004b	BRUNOL4_00004c	BRUNOL5_00166	BRUNOL6_00187	CNOT4_00156	CPEB2_00012	CPEB4_00158	DAZAP1_00013	ENOX1_00149	ESRP2_00150	ESRP2_00150a	FMR1_00016	FUS_00018	FXR1_00161	FXR2_00020	G3BP2_00021	HNRNPA1L2_00023	HNRNPA1_00022	HNRNPA2B1_00024	HNRNPCL1_00167	HNRNPC_00025	HNRNPH2_00160	HNRNPK_00026	HNRNPL_00027	HNRNPL_00091	HNRPLL_00178	HuR_00032	HuR_00032a	HuR_00032b	HuR_00032c	HuR_00112	HuR_00117	HuR_00136	HuR_00274	IGF2BP2_00033	IGF2BP2_00033a	IGF2BP3_00172	KHDRBS1_00062	KHDRBS2_00185	KHDRBS3_00034	LIN28A_00036	LIN28A_00162	MATR3_00037	MBNL1_00038	MBNL1_00038a
ENSG00000102316.16;MX:chrX:54807802-54809303:54809376-54810821:54807802-54809722:54810213-54810821:+;V6	0	0	0	0	0	0	0	2	0	0	0	0	0	2	2	0	0	0	0	0	0	0	0	0	0	1	0	1	0	1	1	1	1	1	2	2	1	0	1	1	1	0	0	0	0	0	0	1	1
ENSG00000154582.16;MX:chr8:73956054-73964487:73964625-73971870:73956054-73970579:73970634-73971870:-;V6	0	0	1	1	1	1	1	0	0	1	1	0	0	0	0	0	0	0	0	0	0	0	0	1	1	0	0	0	0	0	3	3	3	3	1	2	4	3	0	0	0	0	0	0	0	0	0	0	0
ENSG00000156453.13;MX:chr5:141854436-141857252:141857471-141868569:141854436-141863232:141865427-141868569:-;V6	0	0	0	0	0	0	0	0	0	0	0	0	0	1	1	1	0	0	1	0	0	0	0	0	0	0	0	0	1	1	0	0	0	0	0	0	0	0	0	0	0	0	0	0	0	0	0	0	0
ENSG00000137878.16;MX:chr15:57661533-57674968:57675068-57714536:57661533-57711984:57712188-57714536:+;V6	0	0	1	1	1	1	1	1	0	3	4	0	0	1	1	0	0	0	0	0	0	0	0	4	4	0	0	0	0	0	3	3	3	3	3	3	0	4	0	0	0	0	0	0	0	1	0	1	1
ENSG00000090554.12;MX:chr19:49476566-49478963:49479047-49480552:49476566-49480298:49480476-49480552:+;V6	0	0	1	1	1	1	1	0	0	0	0	0	0	1	1	0	0	0	0	0	0	0	0	0	0	4	0	0	0	0	0	0	0	0	0	0	0	0	0	0	0	0	0	0	0	1	0	0	0
ENSG00000157036.12;MX:chr3:38497778-38499681:38499747-38501355:38497778-38500090:38500164-38501355:+;V6	0	0	0	0	0	0	0	0	0	1	1	0	0	1	1	0	0	0	0	0	0	0	1	0	0	0	0	0	0	0	0	0	0	0	0	0	1	0	0	0	0	0	0	0	0	0	0	0	0
ENSG00000185420.18;MX:chr1:246330537-246335367:246335474-246417296:246330537-246355031:246355094-246417296:-;V6	0	0	0	0	0	0	0	0	0	0	1	0	0	0	0	0	0	0	0	0	0	0	0	2	2	0	0	0	0	0	1	1	1	1	1	1	0	1	0	0	1	1	2	4	0	0	0	0	0
ENSG00000113648.16;MX:chr5:135346057-135350823:135350913-135360497:135346057-135352946:135353045-135360497:-;V6	0	0	4	4	4	4	4	2	0	0	0	0	1	0	0	0	0	0	0	1	0	0	0	0	0	0	0	0	0	1	0	0	0	0	0	0	0	0	0	0	0	0	0	1	0	0	0	0	0
ENSG00000113648.16;MX:chr5:135346057-135350823:135350913-135369406:135346057-135352946:135353045-135369406:-;V6	0	0	4	4	4	4	4	2	0	0	0	0	1	0	0	0	0	0	0	1	0	0	0	0	0	0	0	0	0	1	0	0	0	0	0	0	0	0	0	0	0	0	0	1	0	0	0	0	0
ENSG00000113648.16;MX:chr5:135346057-135350823:135350913-135369406:135346057-135360497:135360607-135369406:-;V6	0	0	4	4	4	4	4	2	0	0	0	0	1	0	0	0	0	0	0	1	0	0	0	0	0	0	0	0	0	1	0	0	0	0	0	0	0	0	0	0	0	0	0	1	0	0	0	0	0
ENSG00000113648.16;MX:chr5:135346057-135350823:135350913-135369406:135346057-135360497:135360780-135369406:-;V6	0	0	4	4	4	4	4	2	0	0	0	0	1	0	0	0	0	0	0	1	0	0	0	0	0	0	0	0	0	1	0	0	0	0	0	0	0	0	0	0	0	0	0	1	0	0	0	0	0
ENSG00000259316.10;MX:chr15:64251581-64300319:64300723-64380958:64251581-64376743:64376905-64380958:-;V6	0	0	3	3	3	3	3	2	0	0	0	0	0	0	0	1	0	0	1	0	0	0	0	1	1	0	0	0	0	0	1	1	1	1	1	1	0	1	0	0	0	0	0	0	1	0	0	0	0
ENSG00000102317.17;MX:chrX:48575283-48575561:48575630-48576314:48575283-48575815:48576083-48576314:+;V6	0	0	2	2	2	2	2	1	0	2	0	1	0	0	0	0	0	0	0	0	0	0	0	1	1	0	0	0	0	0	0	0	0	0	0	0	0	0	0	0	0	0	0	0	0	0	0	1	1
ENSG00000102317.17;MX:chrX:48575283-48575561:48575667-48576314:48575283-48575815:48576083-48576314:+;V6	0	0	2	2	2	2	2	1	0	2	0	1	0	0	0	0	0	0	0	0	0	0	0	1	1	0	0	0	0	0	0	0	0	0	0	0	0	0	0	0	0	0	0	0	0	0	0	1	1
ENSG00000112081.16;MX:chr6:36596968-36598849:36598983-36601152:36596968-36599821:36600276-36601152:+;V6	1	0	0	0	0	0	0	0	0	2	2	0	0	0	0	0	0	0	0	0	1	1	1	2	2	0	0	0	0	0	2	2	2	2	0	0	0	3	0	0	0	0	0	0	1	0	0	0	0
ENSG00000091129.19;MX:chr7:108160492-108166921:108167073-108176430:108160492-108175322:108175357-108176430:-;V6	0	0	0	0	0	0	0	1	0	0	1	0	0	2	2	0	0	0	0	0	1	1	1	1	1	0	0	1	1	0	1	1	1	1	3	4	2	1	0	0	0	0	0	0	0	1	0	0	0
ENSG00000106692.13;MX:chr9:105596657-105598086:105598183-105601145:105596657-105600918:105601041-105601145:+;V6	0	0	1	1	1	1	1	2	0	1	1	0	0	0	0	0	0	0	0	0	0	0	0	1	1	0	1	0	0	0	0	0	0	0	0	0	0	1	0	0	0	0	0	0	0	0	0	1	1
ENSG00000274020.2;MX:chr1:148363386-148369318:148369426-148459602:148363386-148378056:148379554-148459602:-;V6	0	0	0	0	0	0	0	0	0	1	0	0	0	0	0	0	0	0	0	0	0	0	0	0	0	0	0	0	0	0	0	0	0	0	0	0	1	0	1	1	1	0	0	0	1	0	0	0	0
ENSG00000170632.13;MX:chr7:103075411-103081882:103081908-103083682:103075411-103083066:103083132-103083682:+;V6	0	0	0	0	0	0	0	0	0	0	0	0	0	0	0	0	0	0	0	1	0	0	0	0	0	0	0	0	0	0	1	1	1	1	0	0	2	0	0	0	0	0	0	0	0	0	0	0	0
ENSG00000115648.13;MX:chr2:237525805-237527377:237527516-237540348:237525805-237534564:237534647-237540348:+;V6	0	0	2	2	2	2	2	1	0	0	0	1	0	1	1	0	0	0	0	0	0	0	0	0	0	0	0	0	0	0	0	0	0	0	0	0	0	0	0	0	0	0	0	0	1	0	0	0	0
ENSG00000106603.18;MX:chr7:43650712-43656033:43656153-43729429:43650712-43665658:43665722-43729429:-;V6	1	0	0	0	0	0	0	0	0	1	1	0	0	0	0	0	0	0	0	2	1	1	1	0	0	0	1	0	0	0	0	0	0	0	0	0	0	0	0	0	0	0	0	0	0	0	2	0	0
event	A1CF_00001	ANKHD1_00002	BRUNOL4_00004	BRUNOL4_00004a	BRUNOL4_00004b	BRUNOL4_00004c	BRUNOL5_00166	BRUNOL6_00187	CNOT4_00156	CPEB2_00012	CPEB4_00158	DAZAP1_00013	ENOX1_00149	ESRP2_00150	ESRP2_00150a	FMR1_00016	FUS_00018	FXR1_00161	FXR2_00020	G3BP2_00021	HNRNPA1L2_00023	HNRNPA1_00022	HNRNPA2B1_00024	HNRNPCL1_00167	HNRNPC_00025	HNRNPH2_00160	HNRNPK_00026	HNRNPL_00027	HNRNPL_00091	HNRPLL_00178	HuR_00032	HuR_00032a	HuR_00032b	HuR_00032c	HuR_00112	HuR_00117	HuR_00136	HuR_00274	IGF2BP2_00033	IGF2BP2_00033a	IGF2BP3_00172	KHDRBS1_00062	KHDRBS2_00185	KHDRBS3_00034	LIN28A_00036	LIN28A_00162	MATR3_00037	MBNL1_00038	MBNL1_00038a
ENSG00000197168.11;MX:chr13:52061953-52065484:52065609-52075758:52061953-52071944:52072070-52075758:-;V1	1	0	0	0	0	0	1	0	0	0	0	0	0	0	0	0	0	1	0	0	0	0	0	0	0	0	0	0	1	0	3	3	3	3	3	5	5	3	0	0	0	0	0	0	0	0	0	1	1
ENSG00000197168.11;MX:chr13:52061953-52065484:52065609-52075758:52061953-52071944:52072070-52075758:-;V2	0	0	0	0	0	0	0	0	0	0	0	0	0	0	0	0	0	0	0	1	0	0	0	0	0	0	0	0	0	1	0	0	0	0	0	0	0	0	0	0	0	0	0	0	0	0	0	0	0
ENSG00000197168.11;MX:chr13:52061953-52065484:52065609-52075758:52061953-52071944:52072070-52075758:-;V3	0	0	1	1	1	1	1	1	0	1	0	0	0	0	0	0	0	0	0	0	0	0	0	0	0	0	1	1	0	0	0	0	0	0	1	0	0	0	1	1	1	0	0	0	0	0	0	0	0
ENSG00000197168.11;MX:chr13:52061953-52065484:52065609-52075758:52061953-52071944:52072070-52075758:-;V4	0	0	1	1	1	1	1	1	0	3	3	0	0	0	0	0	0	0	0	0	0	0	0	2	2	0	0	1	0	0	1	1	1	1	1	0	1	2	0	0	0	2	1	1	0	0	0	0	0
ENSG00000197168.11;MX:chr13:52061953-52065484:52065609-52075758:52061953-52071944:52072070-52075758:-;V5	0	0	0	0	0	0	0	0	0	0	0	0	0	1	1	0	0	0	0	0	0	0	0	0	0	1	0	0	0	0	0	0	0	0	0	0	0	0	0	0	0	0	0	0	0	1	0	0	0
ENSG00000197168.11;MX:chr13:52061953-52065484:52065609-52075758:52061953-52071944:52072070-52075758:-;V6	1	0	0	0	0	0	0	1	0	0	0	0	1	0	0	1	0	0	1	0	0	0	0	0	0	1	0	0	0	0	1	1	1	1	1	0	1	0	0	0	0	0	0	0	0	0	1	0	0
ENSG00000157036.12;MX:chr3:38497778-38498767:38498836-38501355:38497778-38499681:38499747-38501355:+;V1	0	0	0	0	0	0	0	1	1	0	1	1	1	0	0	1	0	0	1	0	0	0	0	0	0	1	0	0	1	0	0	0	0	0	1	1	0	1	0	0	0	0	0	0	1	1	1	0	0
ENSG00000157036.12;MX:chr3:38497778-38498767:38498836-38501355:38497778-38499681:38499747-38501355:+;V2	0	0	0	0	0	0	0	0	0	0	0	0	0	0	0	0	0	0	0	0	0	0	0	0	0	0	0	0	0	0	0	0	0	0	0	0	0	0	0	0	0	1	0	0	1	0	0	0	0
ENSG00000157036.12;MX:chr3:38497778-38498767:38498836-38501355:38497778-38499681:38499747-38501355:+;V3	1	0	0	0	0	0	0	0	0	0	0	1	0	0	0	0	0	0	0	0	1	1	1	0	0	0	0	0	0	0	1	1	1	1	1	1	2	0	0	0	0	0	0	0	0	0	1	0	0
ENSG00000157036.12;MX:chr3:38497778-38498767:38498836-38501355:38497778-38499681:38499747-38501355:+;V4	0	0	1	1	1	1	1	1	0	8	9	1	1	0	0	0	0	0	0	0	1	1	1	9	9	0	0	0	0	0	7	7	7	7	7	5	1	7	0	0	0	2	0	0	0	0	1	0	0
ENSG00000157036.12;MX:chr3:38497778-38498767:38498836-38501355:38497778-38499681:38499747-38501355:+;V5	0	0	0	0	0	0	0	0	0	0	0	0	0	0	0	0	0	0	0	0	0	0	0	0	0	0	0	0	0	0	0	0	0	0	0	0	0	0	0	0	0	0	0	0	0	0	0	0	0
ENSG00000157036.12;MX:chr3:38497778-38498767:38498836-38501355:38497778-38499681:38499747-38501355:+;V6	0	0	0	0	0	0	0	0	0	0	0	1	0	0	0	0	0	1	0	1	0	0	0	0	0	0	0	0	0	0	0	0	0	0	0	0	0	0	0	0	0	1	0	0	1	1	0	0	0
ENSG00000152894.14;MX:chr6:128005244-128006026:128006055-128009130:128005244-128008046:128008087-128009130:-;V1	0	0	0	0	0	0	0	0	0	0	0	0	0	0	0	0	0	0	0	0	0	0	0	0	0	0	0	0	0	0	2	2	2	2	1	1	1	3	0	0	0	0	0	1	0	0	0	0	0
ENSG00000152894.14;MX:chr6:128005244-128006026:128006055-128009130:128005244-128008046:128008087-128009130:-;V2	0	0	0	0	0	0	0	0	1	0	0	0	0	0	0	0	0	0	0	0	0	0	0	0	0	0	0	0	0	0	0	0	0	0	0	0	0	0	0	0	0	0	0	0	1	0	0	0	0
ENSG00000152894.14;MX:chr6:128005244-128006026:128006055-128009130:128005244-128008046:128008087-128009130:-;V3	0	0	1	1	1	1	1	3	0	0	1	0	0	0	0	0	0	0	0	0	0	0	0	0	0	0	0	0	0	0	0	0	0	0	0	0	0	0	2	2	2	0	2	2	0	0	0	0	0
ENSG00000152894.14;MX:chr6:128005244-128006026:128006055-128009130:128005244-128008046:128008087-128009130:-;V4	1	0	0	0	0	0	0	0	1	4	4	0	0	0	0	0	0	0	0	0	0	0	0	3	3	0	0	0	0	0	4	4	4	4	5	4	4	9	1	1	1	0	0	0	0	0	0	1	1
ENSG00000152894.14;MX:chr6:128005244-128006026:128006055-128009130:128005244-128008046:128008087-128009130:-;V5	0	0	0	0	0	0	0	0	0	0	0	0	0	0	0	0	0	0	0	0	0	0	0	0	0	0	0	0	0	0	0	0	0	0	0	0	0	0	0	0	0	0	0	0	0	0	0	0	0
ENSG00000152894.14;MX:chr6:128005244-128006026:128006055-128009130:128005244-128008046:128008087-128009130:-;V6	0	0	1	1	1	1	1	0	0	3	2	1	0	0	0	0	0	0	0	0	0	0	0	2	2	0	0	0	0	0	1	1	1	1	0	1	0	2	1	1	1	1	0	1	0	0	1	1	1
ENSG00000145736.14;MX:chr5:71055457-71060844:71060930-71061688:71055457-71061272:71061308-71061688:-;V1	2	0	3	3	3	3	2	2	0	3	5	0	0	2	2	0	0	1	0	0	0	0	0	4	4	2	0	0	0	0	3	3	3	3	2	2	0	4	1	1	1	0	0	0	0	0	0	0	0
ENSG00000145736.14;MX:chr5:71055457-71060844:71060930-71061688:71055457-71061272:71061308-71061688:-;V2	0	0	0	0	0	0	0	0	0	0	0	0	0	0	0	1	0	0	1	0	0	0	0	0	0	0	0	0	0	0	0	0	0	0	0	0	0	0	0	0	0	0	0	0	0	0	0	0	0
ENSG00000145736.14;MX:chr5:71055457-71060844:71060930-71061688:71055457-71061272:71061308-71061688:-;V3	1	0	0	0	0	0	0	0	0	2	3	1	0	0	0	0	0	0	0	0	1	0	0	2	2	0	0	0	0	0	2	2	2	2	1	1	0	3	1	1	1	1	0	0	0	0	0	0	0
ENSG00000145736.14;MX:chr5:71055457-71060844:71060930-71061688:71055457-71061272:71061308-71061688:-;V4	0	0	0	0	0	0	0	0	0	3	3	0	0	0	0	0	0	0	0	1	0	0	0	2	2	1	1	0	0	0	1	1	1	1	0	1	0	2	0	0	0	0	0	0	0	1	0	0	0
ENSG00000145736.14;MX:chr5:71055457-71060844:71060930-71061688:71055457-71061272:71061308-71061688:-;V5	0	0	0	0	0	0	0	0	0	0	0	0	0	0	0	0	0	0	0	0	0	0	0	0	0	0	0	0	0	0	0	0	0	0	0	0	0	0	0	0	0	0	0	0	0	0	0	0	0
ENSG00000145736.14;MX:chr5:71055457-71060844:71060930-71061688:71055457-71061272:71061308-71061688:-;V6	0	0	0	0	0	0	0	0	0	4	6	2	0	1	1	0	0	0	0	1	1	1	1	3	3	0	0	0	0	0	2	2	2	2	1	2	1	3	1	1	1	0	0	0	0	0	0	0	0
ENSG00000091831.23;MX:chr6:151690664-151701875:151702005-151842597:151690664-151807843:151808364-151842597:+;V1	1	0	0	0	0	0	0	0	0	1	1	0	0	1	1	0	0	0	0	0	0	0	0	0	0	0	0	0	0	0	1	1	1	1	0	1	0	0	2	2	1	0	0	0	0	0	0	0	0
ENSG00000091831.23;MX:chr6:151690664-151701875:151702005-151842597:151690664-151807843:151808364-151842597:+;V2	0	0	0	0	0	0	0	0	0	0	0	1	0	0	0	0	0	0	0	1	0	0	0	0	0	0	0	0	0	0	0	0	0	0	0	0	0	0	0	0	0	0	0	0	1	0	1	0	0
ENSG00000091831.23;MX:chr6:151690664-151701875:151702005-151842597:151690664-151807843:151808364-151842597:+;V3	0	0	2	2	2	2	2	0	0	0	0	1	0	0	0	0	0	0	0	0	1	0	0	1	1	0	0	0	0	0	1	1	1	1	1	1	1	0	0	0	0	0	0	0	1	0	0	0	0
ENSG00000091831.23;MX:chr6:151690664-151701875:151702005-151842597:151690664-151807843:151808364-151842597:+;V4	0	0	0	0	0	0	0	0	0	2	1	0	0	0	0	1	0	0	0	0	0	0	0	1	1	2	0	0	0	0	0	0	0	0	0	0	0	0	0	0	0	0	0	0	0	3	0	0	0
ENSG00000091831.23;MX:chr6:151690664-151701875:151702005-151842597:151690664-151807843:151808364-151842597:+;V5	0	0	0	0	0	0	0	0	0	0	0	0	1	1	1	1	2	0	0	0	0	0	0	0	0	1	1	1	1	0	0	0	0	0	0	0	0	0	0	0	0	0	0	0	1	1	0	0	0
ENSG00000091831.23;MX:chr6:151690664-151701875:151702005-151842597:151690664-151807843:151808364-151842597:+;V6	0	0	0	0	0	0	0	0	0	0	0	1	0	0	0	0	8	0	0	0	1	1	7	0	0	6	1	0	0	0	0	0	0	0	0	0	0	0	0	0	0	0	0	0	2	7	0	0	0
ENSG00000236581.8;MX:chr13:33271582-33272606:33272894-33277440:33271582-33275687:33275850-33277440:+;V1	0	0	0	0	0	0	0	1	0	0	0	0	0	0	0	0	0	1	0	0	0	0	0	0	0	0	3	0	0	0	0	0	0	0	0	0	0	0	0	0	0	1	1	2	0	0	1	0	0
ENSG00000236581.8;MX:chr13:33271582-33272606:33272894-33277440:33271582-33275687:33275850-33277440:+;V2	0	0	0	0	0	0	0	0	4	0	0	0	1	1	1	0	0	0	0	0	0	0	0	0	0	0	0	0	0	0	0	0	0	0	0	0	0	0	0	0	1	0	1	1	0	0	0	1	1
ENSG00000236581.8;MX:chr13:33271582-33272606:33272894-33277440:33271582-33275687:33275850-33277440:+;V3	0	0	1	1	1	1	2	1	0	1	0	0	0	2	2	1	0	0	1	0	0	0	1	0	0	2	0	0	0	0	0	0	0	0	1	0	0	0	0	0	0	0	0	0	0	2	0	0	0
ENSG00000236581.8;MX:chr13:33271582-33272606:33272894-33277440:33271582-33275687:33275850-33277440:+;V4	0	0	0	0	0	0	0	0	1	0	0	0	0	1	1	0	0	0	0	1	0	0	0	0	0	0	0	0	0	0	0	0	0	0	0	0	1	0	0	0	0	0	0	0	0	0	1	0	0
ENSG00000236581.8;MX:chr13:33271582-33272606:33272894-33277440:33271582-33275687:33275850-33277440:+;V5	0	0	0	0	0	0	0	0	1	0	0	0	0	0	0	0	0	0	0	0	0	0	0	0	0	0	0	0	0	0	1	1	1	1	0	0	0	0	0	0	0	0	0	0	0	0	0	0	0
ENSG00000236581.8;MX:chr13:33271582-33272606:33272894-33277440:33271582-33275687:33275850-33277440:+;V6	0	0	0	0	0	0	0	0	0	0	0	0	1	0	0	0	0	0	0	0	0	0	0	0	0	0	0	0	0	0	0	0	0	0	0	0	0	0	0	0	0	0	1	0	0	0	1	0	0
ENSG00000198551.9;MX:chr19:11559616-11564061:11564184-11575250:11559616-11564445:11564492-11575250:+;V1	0	0	0	0	0	0	0	0	0	3	2	0	0	0	0	0	0	0	0	0	0	0	0	2	2	0	2	1	0	1	2	2	2	2	4	5	4	7	1	1	1	0	0	0	0	0	0	0	0
ENSG00000198551.9;MX:chr19:11559616-11564061:11564184-11575250:11559616-11564445:11564492-11575250:+;V2	0	0	0	0	0	0	0	0	0	0	0	0	0	0	0	0	0	0	0	0	0	0	0	0	0	0	0	0	0	0	0	0	0	0	0	0	0	0	1	1	1	0	0	0	1	0	0	0	0
ENSG00000198551.9;MX:chr19:11559616-11564061:11564184-11575250:11559616-11564445:11564492-11575250:+;V3	0	0	1	1	1	1	1	2	0	14	14	0	0	0	0	0	0	0	0	0	0	0	0	15	15	0	0	0	0	0	16	16	16	16	15	14	2	17	0	0	0	0	0	0	0	0	0	0	0
ENSG00000198551.9;MX:chr19:11559616-11564061:11564184-11575250:11559616-11564445:11564492-11575250:+;V4	0	0	0	0	0	0	0	1	0	14	14	0	0	0	0	0	0	0	0	0	0	0	0	15	15	0	0	0	0	0	14	14	14	14	13	13	0	15	0	0	0	0	0	0	0	0	0	0	0
ENSG00000198551.9;MX:chr19:11559616-11564061:11564184-11575250:11559616-11564445:11564492-11575250:+;V5	0	0	0	0	0	0	0	0	0	0	0	0	0	0	0	0	0	0	0	0	0	0	0	0	0	0	0	0	0	0	0	0	0	0	0	0	0	0	0	0	0	0	0	0	0	0	0	0	0
ENSG00000198551.9;MX:chr19:11559616-11564061:11564184-11575250:11559616-11564445:11564492-11575250:+;V6	0	0	1	1	1	1	1	2	0	1	2	0	1	0	0	0	0	0	0	0	0	0	0	1	1	0	1	0	0	1	0	0	0	0	0	1	0	1	0	0	0	0	0	0	0	0	0	0	0
ENSG00000132780.16;MX:chr1:45602365-45606482:45606591-45613169:45602365-45607321:45608337-45613169:+;V1	0	0	0	0	0	0	0	0	0	0	2	0	0	0	0	0	0	0	0	0	0	0	0	0	0	0	0	0	0	0	1	1	1	1	1	3	1	1	0	0	0	0	0	0	0	0	1	2	2
ENSG00000132780.16;MX:chr1:45602365-45606482:45606591-45613169:45602365-45607321:45608337-45613169:+;V2	0	0	2	2	2	2	2	2	0	0	0	0	0	1	1	0	0	0	0	0	0	0	0	0	0	0	0	0	0	0	0	0	0	0	0	0	0	0	1	1	1	0	0	0	2	0	0	0	0
ENSG00000132780.16;MX:chr1:45602365-45606482:45606591-45613169:45602365-45607321:45608337-45613169:+;V3	0	1	0	0	0	0	0	0	0	0	0	0	0	1	1	0	0	0	0	1	0	0	0	1	1	0	0	0	0	0	0	0	0	0	0	0	0	0	1	1	1	0	0	0	0	0	0	1	1
ENSG00000132780.16;MX:chr1:45602365-45606482:45606591-45613169:45602365-45607321:45608337-45613169:+;V4	0	0	0	0	0	0	0	0	0	2	2	0	0	0	0	0	0	0	0	0	0	0	0	1	1	1	0	0	0	0	1	1	1	1	1	3	1	0	0	0	0	0	0	0	0	0	0	0	0
ENSG00000132780.16;MX:chr1:45602365-45606482:45606591-45613169:45602365-45607321:45608337-45613169:+;V5	1	0	1	1	1	1	1	3	6	0	0	0	3	2	2	2	0	2	2	1	0	0	1	0	0	1	0	0	1	0	0	0	0	0	0	0	0	0	2	2	2	0	0	1	7	2	0	0	0
ENSG00000132780.16;MX:chr1:45602365-45606482:45606591-45613169:45602365-45607321:45608337-45613169:+;V6	1	0	0	0	0	0	0	0	0	0	0	1	0	0	0	0	0	1	0	1	0	0	0	0	0	0	0	0	0	0	0	0	0	0	0	0	0	0	0	0	0	1	0	0	1	0	0	0	0
ENSG00000006837.11;MX:chr5:134350427-134359897:134360091-134366977:134350427-134366359:134366544-134366977:-;V1	0	0	1	1	1	1	1	1	0	8	8	0	0	0	0	0	0	0	0	0	0	0	0	7	7	0	0	0	0	0	7	7	7	7	7	10	1	8	0	0	0	1	1	2	0	0	0	0	0
ENSG00000006837.11;MX:chr5:134350427-134359897:134360091-134366977:134350427-134366359:134366544-134366977:-;V2	0	0	0	0	0	0	0	0	1	0	0	0	1	0	0	0	0	0	0	0	0	0	0	0	0	1	0	0	0	0	0	0	0	0	0	0	0	0	0	0	0	1	0	0	1	0	0	0	0
ENSG00000006837.11;MX:chr5:134350427-134359897:134360091-134366977:134350427-134366359:134366544-134366977:-;V3	0	0	1	1	1	1	1	2	0	1	0	0	0	0	0	0	0	0	0	0	0	0	0	0	0	0	0	0	0	0	0	0	0	0	1	1	0	0	0	0	0	0	2	1	1	0	0	1	1
ENSG00000006837.11;MX:chr5:134350427-134359897:134360091-134366977:134350427-134366359:134366544-134366977:-;V4	1	0	2	2	2	2	2	1	1	0	1	0	0	0	0	0	0	0	0	0	0	0	0	0	0	0	0	0	0	0	0	0	0	0	1	2	0	0	0	0	0	0	0	0	0	0	0	0	0
ENSG00000006837.11;MX:chr5:134350427-134359897:134360091-134366977:134350427-134366359:134366544-134366977:-;V5	0	0	0	0	0	0	0	0	1	0	0	0	2	0	0	0	0	0	0	0	0	0	0	0	0	0	0	1	0	1	0	0	0	0	0	0	0	0	0	0	0	0	0	0	0	0	0	0	0
ENSG00000006837.11;MX:chr5:134350427-134359897:134360091-134366977:134350427-134366359:134366544-134366977:-;V6	0	0	0	0	0	0	0	0	0	2	2	0	0	1	1	0	0	0	0	1	1	2	2	1	1	0	0	0	0	0	2	2	2	2	1	2	3	3	0	0	0	0	0	0	0	0	0	0	0
ENSG00000134215.15;MX:chr1:107617632-107642619:107642755-107704550:107617632-107688381:107688406-107704550:-;V1	1	0	1	1	1	1	0	0	0	0	0	0	0	0	0	1	0	1	1	0	1	1	1	0	0	0	0	0	0	0	0	0	0	0	0	1	0	0	1	1	0	0	0	0	0	0	0	0	0
ENSG00000134215.15;MX:chr1:107617632-107642619:107642755-107704550:107617632-107688381:107688406-107704550:-;V2	0	0	0	0	0	0	0	0	0	0	0	0	0	0	0	0	0	0	0	0	0	0	0	0	0	0	0	1	0	0	0	0	0	0	0	0	0	0	0	0	1	0	0	0	0	0	0	0	0
ENSG00000134215.15;MX:chr1:107617632-107642619:107642755-107704550:107617632-107688381:107688406-107704550:-;V3	0	0	0	0	0	0	0	0	0	1	2	0	0	0	0	0	0	0	0	0	0	0	0	1	1	0	0	0	0	0	0	0	0	0	1	0	0	0	0	0	0	0	2	1	0	0	0	2	2
ENSG00000134215.15;MX:chr1:107617632-107642619:107642755-107704550:107617632-107688381:107688406-107704550:-;V4	0	0	1	1	1	1	1	1	0	2	3	0	0	0	0	0	0	1	0	0	0	0	0	2	2	0	0	0	0	0	3	3	3	3	1	0	2	3	1	1	1	0	0	0	0	0	0	0	0
ENSG00000134215.15;MX:chr1:107617632-107642619:107642755-107704550:107617632-107688381:107688406-107704550:-;V5	0	0	0	0	0	0	0	1	0	0	0	0	1	1	1	0	0	0	0	0	0	0	0	0	0	0	0	1	1	1	0	0	0	0	1	0	0	0	0	0	0	0	0	0	0	0	0	0	0
ENSG00000134215.15;MX:chr1:107617632-107642619:107642755-107704550:107617632-107688381:107688406-107704550:-;V6	0	0	0	0	0	0	0	0	1	1	1	0	1	0	0	0	0	0	0	0	0	0	0	0	0	1	0	0	0	0	1	1	1	1	0	0	0	0	0	0	0	1	1	1	0	1	1	0	0
ENSG00000234741.7;MX:chr1:173865282-173866177:173866206-173866991:173865282-173866528:173866567-173866991:-;V1	0	0	0	0	0	0	0	0	0	0	0	0	0	1	1	0	0	1	0	0	0	0	0	0	0	0	0	0	0	0	1	1	1	1	2	1	1	1	0	0	0	0	0	0	0	0	0	0	0
ENSG00000234741.7;MX:chr1:173865282-173866177:173866206-173866991:173865282-173866528:173866567-173866991:-;V2	0	0	0	0	0	0	0	0	0	0	0	0	0	0	0	0	0	0	0	0	0	0	0	0	0	0	0	1	0	1	0	0	0	0	0	0	0	0	0	0	0	0	0	0	0	0	0	0	0
ENSG00000234741.7;MX:chr1:173865282-173866177:173866206-173866991:173865282-173866528:173866567-173866991:-;V3	0	0	0	0	0	0	0	0	0	3	0	0	0	0	0	0	0	0	0	0	0	0	0	0	0	0	0	0	0	0	0	0	0	0	0	0	0	0	0	0	0	0	0	0	0	0	0	0	0
ENSG00000234741.7;MX:chr1:173865282-173866177:173866206-173866991:173865282-173866528:173866567-173866991:-;V4	0	0	0	0	0	0	0	1	0	1	2	0	0	0	0	0	0	0	0	0	0	0	0	2	2	0	0	0	0	0	1	1	1	1	0	0	0	1	0	0	0	0	0	0	0	0	0	1	1
ENSG00000234741.7;MX:chr1:173865282-173866177:173866206-173866991:173865282-173866528:173866567-173866991:-;V5	0	0	0	0	0	0	0	0	1	0	0	0	1	0	0	0	0	0	0	0	0	0	0	0	0	0	0	0	0	0	0	0	0	0	0	0	0	0	0	0	0	0	0	0	0	0	0	0	0
ENSG00000234741.7;MX:chr1:173865282-173866177:173866206-173866991:173865282-173866528:173866567-173866991:-;V6	1	0	0	0	0	0	0	0	0	0	1	0	0	0	0	0	0	0	0	1	0	0	0	0	0	0	0	0	0	0	0	0	0	0	0	1	0	0	0	0	0	0	0	0	0	0	1	0	0
ENSG00000188549.12;MX:chr15:40335700-40335784:40335826-40336760:40335700-40336574:40336664-40336760:-;V1	0	0	0	0	0	0	0	0	0	0	1	0	0	1	1	0	0	0	0	0	0	0	0	0	0	2	0	0	0	0	0	0	0	0	0	0	0	0	0	0	0	0	0	0	0	3	0	0	0
ENSG00000188549.12;MX:chr15:40335700-40335784:40335826-40336760:40335700-40336574:40336664-40336760:-;V2	0	0	0	0	0	0	0	0	0	0	0	0	0	0	0	0	0	0	0	0	0	0	0	0	0	2	0	0	0	1	0	0	0	0	0	0	0	0	0	0	0	0	0	0	1	0	0	0	0
ENSG00000188549.12;MX:chr15:40335700-40335784:40335826-40336760:40335700-40336574:40336664-40336760:-;V3	0	0	1	1	1	1	1	1	0	0	0	0	0	1	1	1	0	0	2	0	0	0	0	0	0	2	1	0	0	0	0	0	0	0	0	0	0	0	1	1	1	0	0	0	1	0	0	0	0
ENSG00000188549.12;MX:chr15:40335700-40335784:40335826-40336760:40335700-40336574:40336664-40336760:-;V4	0	0	1	1	1	1	1	3	0	0	0	1	0	1	1	1	0	0	0	0	1	1	1	0	0	2	0	0	0	0	0	0	0	0	1	0	0	0	0	0	0	0	0	0	1	0	0	0	0
ENSG00000188549.12;MX:chr15:40335700-40335784:40335826-40336760:40335700-40336574:40336664-40336760:-;V5	0	0	0	0	0	0	0	0	0	0	0	0	0	0	0	1	0	0	1	0	0	0	0	0	0	0	0	0	0	0	0	0	0	0	0	0	0	0	0	0	0	0	0	0	0	1	0	0	0
ENSG00000188549.12;MX:chr15:40335700-40335784:40335826-40336760:40335700-40336574:40336664-40336760:-;V6	0	0	0	0	0	0	0	0	0	0	0	1	0	2	2	0	0	0	0	1	1	1	1	0	0	2	2	0	0	0	0	0	0	0	1	0	0	0	0	0	0	0	0	0	0	1	0	0	0
ENSG00000157388.15;MX:chr3:53666535-53673023:53673126-53702641:53666535-53673713:53673816-53702641:+;V1	1	0	5	5	5	5	5	5	0	0	0	0	0	1	1	0	0	0	0	0	0	0	0	0	0	0	0	0	0	0	1	1	1	1	1	0	0	0	0	0	0	0	0	0	0	0	1	0	0
ENSG00000157388.15;MX:chr3:53666535-53673023:53673126-53702641:53666535-53673713:53673816-53702641:+;V2	0	0	0	0	0	0	0	0	0	1	1	0	0	0	0	0	0	0	0	0	0	0	0	1	1	0	0	0	0	0	0	0	0	0	0	0	0	0	0	0	0	0	0	0	0	0	2	0	0
ENSG00000157388.15;MX:chr3:53666535-53673023:53673126-53702641:53666535-53673713:53673816-53702641:+;V3	0	0	0	0	0	0	0	0	0	0	0	0	1	0	0	0	0	0	0	1	0	0	0	0	0	0	0	1	1	1	0	0	0	0	0	1	0	0	0	0	0	0	0	0	1	0	1	0	0
ENSG00000157388.15;MX:chr3:53666535-53673023:53673126-53702641:53666535-53673713:53673816-53702641:+;V4	0	0	0	0	0	0	0	0	0	0	0	0	0	1	1	0	0	0	0	1	0	0	0	0	0	0	0	0	0	0	1	1	1	1	0	0	0	0	0	0	0	0	0	0	0	0	0	0	0
ENSG00000157388.15;MX:chr3:53666535-53673023:53673126-53702641:53666535-53673713:53673816-53702641:+;V5	0	0	0	0	0	0	0	0	0	1	1	0	0	1	1	0	0	0	0	1	0	0	0	1	1	0	0	0	0	0	0	0	0	0	0	0	0	1	0	0	0	0	0	0	0	0	0	0	0
ENSG00000157388.15;MX:chr3:53666535-53673023:53673126-53702641:53666535-53673713:53673816-53702641:+;V6	0	0	4	4	4	4	4	4	0	0	0	0	0	0	0	0	0	0	0	0	0	0	0	0	0	0	0	0	0	0	0	0	0	0	1	0	0	0	0	0	0	0	0	0	0	0	0	1	1
ENSG00000177192.13;MX:chr12:131932312-131932722:131932833-131943539:131932312-131941292:131941983-131943539:+;V1	1	0	2	2	2	2	2	2	1	3	2	0	0	0	0	0	0	0	0	0	0	0	1	1	1	0	0	1	1	1	0	0	0	0	0	1	0	1	1	1	1	0	0	0	0	0	1	0	0
ENSG00000177192.13;MX:chr12:131932312-131932722:131932833-131943539:131932312-131941292:131941983-131943539:+;V2	0	0	0	0	0	0	0	0	0	0	0	0	0	0	0	0	0	0	0	0	0	0	0	0	0	0	0	0	0	0	0	0	0	0	0	0	0	0	0	0	0	0	0	0	0	0	0	0	0
ENSG00000177192.13;MX:chr12:131932312-131932722:131932833-131943539:131932312-131941292:131941983-131943539:+;V3	0	0	0	0	0	0	0	0	1	0	0	0	0	1	1	0	0	0	0	0	0	0	0	0	0	2	0	0	0	0	0	0	0	0	0	0	0	0	0	0	0	0	0	0	1	1	1	0	0
ENSG00000177192.13;MX:chr12:131932312-131932722:131932833-131943539:131932312-131941292:131941983-131943539:+;V4	0	1	0	0	0	0	0	0	0	0	0	0	0	1	1	0	0	0	0	0	0	0	0	0	0	0	0	0	0	0	0	0	0	0	0	0	0	0	0	0	0	0	0	0	0	0	0	2	2
ENSG00000177192.13;MX:chr12:131932312-131932722:131932833-131943539:131932312-131941292:131941983-131943539:+;V5	0	2	0	0	0	0	0	1	1	0	0	0	0	0	0	0	0	0	1	1	0	0	0	0	0	3	0	0	0	1	0	0	0	0	0	0	0	0	0	0	0	0	0	0	1	5	0	2	2
ENSG00000177192.13;MX:chr12:131932312-131932722:131932833-131943539:131932312-131941292:131941983-131943539:+;V6	0	0	1	1	1	1	1	0	1	0	0	0	2	0	0	0	0	0	0	0	0	0	0	0	0	0	0	1	0	1	0	0	0	0	0	0	0	0	0	0	0	0	0	0	0	0	0	0	0
ENSG00000188732.10;MX:chr7:23691596-23692183:23694913-23700786:23691596-23698192:23698299-23700786:+;V1	0	0	1	1	1	1	1	1	0	1	0	0	0	0	0	0	0	0	0	0	1	1	1	0	0	0	0	2	1	3	0	0	0	0	0	0	0	0	1	1	1	1	0	0	0	0	1	0	0
ENSG00000188732.10;MX:chr7:23691596-23692183:23694913-23700786:23691596-23698192:23698299-23700786:+;V2	2	0	6	6	6	6	8	4	2	45	57	4	2	2	2	1	0	1	1	0	2	2	2	50	50	0	1	4	2	8	49	49	49	49	36	43	20	61	6	6	5	1	0	1	0	1	3	4	4
ENSG00000188732.10;MX:chr7:23691596-23692183:23694913-23700786:23691596-23698192:23698299-23700786:+;V3	1	0	0	0	0	0	0	1	0	4	5	0	0	0	0	0	0	0	0	0	0	0	0	5	5	0	1	0	0	0	7	7	7	7	5	5	2	6	0	0	0	0	0	1	0	0	0	0	0
ENSG00000188732.10;MX:chr7:23691596-23692183:23694913-23700786:23691596-23698192:23698299-23700786:+;V4	1	0	1	1	1	1	1	0	0	4	5	0	0	0	0	0	0	0	0	0	0	0	0	5	5	0	0	0	0	1	7	7	7	7	6	5	4	6	0	0	0	0	0	0	0	0	0	0	0
ENSG00000188732.10;MX:chr7:23691596-23692183:23694913-23700786:23691596-23698192:23698299-23700786:+;V5	0	0	0	0	0	0	0	0	0	0	0	0	1	0	0	0	0	0	0	0	0	0	0	0	0	0	1	0	0	0	0	0	0	0	0	0	0	0	0	0	0	1	0	0	0	0	0	0	0
ENSG00000188732.10;MX:chr7:23691596-23692183:23694913-23700786:23691596-23698192:23698299-23700786:+;V6	0	0	0	0	0	0	1	0	0	5	3	0	0	1	1	0	0	0	0	0	0	0	0	4	4	0	0	1	0	1	4	4	4	4	2	3	3	4	0	0	0	0	0	0	0	0	0	0	0
ENSG00000182473.21;MX:chr17:76089320-76090329:76090397-76094414:76089320-76091143:76091235-76094414:-;V1	0	0	1	1	1	1	1	2	0	0	0	0	0	2	2	0	0	0	0	0	0	0	1	0	0	1	0	0	0	0	0	0	0	0	0	0	0	0	0	0	0	0	0	0	1	1	0	0	0
ENSG00000182473.21;MX:chr17:76089320-76090329:76090397-76094414:76089320-76091143:76091235-76094414:-;V2	0	0	0	0	0	0	0	0	0	0	0	0	0	1	1	0	0	0	0	0	0	0	0	0	0	0	0	0	0	0	0	0	0	0	0	0	0	0	0	0	0	0	0	0	0	0	0	0	0
ENSG00000182473.21;MX:chr17:76089320-76090329:76090397-76094414:76089320-76091143:76091235-76094414:-;V3	0	0	1	1	1	1	1	1	0	0	0	0	0	1	1	0	0	0	0	0	0	0	0	0	0	3	0	0	0	0	0	0	0	0	0	0	0	0	0	0	0	0	0	0	1	1	0	0	0
ENSG00000182473.21;MX:chr17:76089320-76090329:76090397-76094414:76089320-76091143:76091235-76094414:-;V4	0	0	2	2	2	2	2	1	0	0	0	0	0	0	0	0	0	0	0	1	0	0	0	0	0	2	2	0	0	0	0	0	0	0	1	0	0	0	0	0	0	0	1	1	0	1	0	0	0
ENSG00000182473.21;MX:chr17:76089320-76090329:76090397-76094414:76089320-76091143:76091235-76094414:-;V5	0	0	0	0	0	0	0	0	0	0	0	0	0	0	0	1	0	1	0	0	0	0	0	0	0	0	0	0	0	1	0	0	0	0	0	0	1	0	0	0	0	0	0	0	0	0	0	0	0
ENSG00000182473.21;MX:chr17:76089320-76090329:76090397-76094414:76089320-76091143:76091235-76094414:-;V6	0	0	0	0	0	0	0	0	0	1	0	0	0	1	1	0	0	0	0	1	0	0	0	0	0	0	1	0	0	0	0	0	0	0	0	0	0	0	0	0	0	0	0	0	0	1	0	1	1
event	A1CF_00001	ANKHD1_00002	BRUNOL4_00004	BRUNOL4_00004a	BRUNOL4_00004b	BRUNOL4_00004c	BRUNOL5_00166	BRUNOL6_00187	CNOT4_00156	CPEB2_00012	CPEB4_00158	DAZAP1_00013	ENOX1_00149	ESRP2_00150	ESRP2_00150a	FMR1_00016	FUS_00018	FXR1_00161	FXR2_00020	G3BP2_00021	HNRNPA1L2_00023	HNRNPA1_00022	HNRNPA2B1_00024	HNRNPCL1_00167	HNRNPC_00025	HNRNPH2_00160	HNRNPK_00026	HNRNPL_00027	HNRNPL_00091	HNRPLL_00178	HuR_00032	HuR_00032a	HuR_00032b	HuR_00032c	HuR_00112	HuR_00117	HuR_00136	HuR_00274	IGF2BP2_00033	IGF2BP2_00033a	IGF2BP3_00172	KHDRBS1_00062	KHDRBS2_00185	KHDRBS3_00034	LIN28A_00036	LIN28A_00162	MATR3_00037	MBNL1_00038	MBNL1_00038a
ENSG00000197168.11;MX:chr13:52061953-52065484:52065609-52075758:52061953-52071944:52072070-52075758:-;V1	1	0	0	0	0	0	1	0	0	0	0	0	0	0	0	0	0	1	0	0	0	0	0	0	0	0	0	0	1	0	3	3	3	3	3	5	5	3	0	0	0	0	0	0	0	0	0	1	1
ENSG00000157036.12;MX:chr3:38497778-38498767:38498836-38501355:38497778-38499681:38499747-38501355:+;V1	0	0	0	0	0	0	0	1	1	0	1	1	1	0	0	1	0	0	1	0	0	0	0	0	0	1	0	0	1	0	0	0	0	0	1	1	0	1	0	0	0	0	0	0	1	1	1	0	0
ENSG00000152894.14;MX:chr6:128005244-128006026:128006055-128009130:128005244-128008046:128008087-128009130:-;V1	0	0	0	0	0	0	0	0	0	0	0	0	0	0	0	0	0	0	0	0	0	0	0	0	0	0	0	0	0	0	2	2	2	2	1	1	1	3	0	0	0	0	0	1	0	0	0	0	0
ENSG00000145736.14;MX:chr5:71055457-71060844:71060930-71061688:71055457-71061272:71061308-71061688:-;V1	2	0	3	3	3	3	2	2	0	3	5	0	0	2	2	0	0	1	0	0	0	0	0	4	4	2	0	0	0	0	3	3	3	3	2	2	0	4	1	1	1	0	0	0	0	0	0	0	0
ENSG00000091831.23;MX:chr6:151690664-151701875:151702005-151842597:151690664-151807843:151808364-151842597:+;V1	1	0	0	0	0	0	0	0	0	1	1	0	0	1	1	0	0	0	0	0	0	0	0	0	0	0	0	0	0	0	1	1	1	1	0	1	0	0	2	2	1	0	0	0	0	0	0	0	0
ENSG00000236581.8;MX:chr13:33271582-33272606:33272894-33277440:33271582-33275687:33275850-33277440:+;V1	0	0	0	0	0	0	0	1	0	0	0	0	0	0	0	0	0	1	0	0	0	0	0	0	0	0	3	0	0	0	0	0	0	0	0	0	0	0	0	0	0	1	1	2	0	0	1	0	0
ENSG00000198551.9;MX:chr19:11559616-11564061:11564184-11575250:11559616-11564445:11564492-11575250:+;V1	0	0	0	0	0	0	0	0	0	3	2	0	0	0	0	0	0	0	0	0	0	0	0	2	2	0	2	1	0	1	2	2	2	2	4	5	4	7	1	1	1	0	0	0	0	0	0	0	0
ENSG00000132780.16;MX:chr1:45602365-45606482:45606591-45613169:45602365-45607321:45608337-45613169:+;V1	0	0	0	0	0	0	0	0	0	0	2	0	0	0	0	0	0	0	0	0	0	0	0	0	0	0	0	0	0	0	1	1	1	1	1	3	1	1	0	0	0	0	0	0	0	0	1	2	2
ENSG00000006837.11;MX:chr5:134350427-134359897:134360091-134366977:134350427-134366359:134366544-134366977:-;V1	0	0	1	1	1	1	1	1	0	8	8	0	0	0	0	0	0	0	0	0	0	0	0	7	7	0	0	0	0	0	7	7	7	7	7	10	1	8	0	0	0	1	1	2	0	0	0	0	0
ENSG00000134215.15;MX:chr1:107617632-107642619:107642755-107704550:107617632-107688381:107688406-107704550:-;V1	1	0	1	1	1	1	0	0	0	0	0	0	0	0	0	1	0	1	1	0	1	1	1	0	0	0	0	0	0	0	0	0	0	0	0	1	0	0	1	1	0	0	0	0	0	0	0	0	0
ENSG00000234741.7;MX:chr1:173865282-173866177:173866206-173866991:173865282-173866528:173866567-173866991:-;V1	0	0	0	0	0	0	0	0	0	0	0	0	0	1	1	0	0	1	0	0	0	0	0	0	0	0	0	0	0	0	1	1	1	1	2	1	1	1	0	0	0	0	0	0	0	0	0	0	0
ENSG00000188549.12;MX:chr15:40335700-40335784:40335826-40336760:40335700-40336574:40336664-40336760:-;V1	0	0	0	0	0	0	0	0	0	0	1	0	0	1	1	0	0	0	0	0	0	0	0	0	0	2	0	0	0	0	0	0	0	0	0	0	0	0	0	0	0	0	0	0	0	3	0	0	0
ENSG00000157388.15;MX:chr3:53666535-53673023:53673126-53702641:53666535-53673713:53673816-53702641:+;V1	1	0	5	5	5	5	5	5	0	0	0	0	0	1	1	0	0	0	0	0	0	0	0	0	0	0	0	0	0	0	1	1	1	1	1	0	0	0	0	0	0	0	0	0	0	0	1	0	0
ENSG00000177192.13;MX:chr12:131932312-131932722:131932833-131943539:131932312-131941292:131941983-131943539:+;V1	1	0	2	2	2	2	2	2	1	3	2	0	0	0	0	0	0	0	0	0	0	0	1	1	1	0	0	1	1	1	0	0	0	0	0	1	0	1	1	1	1	0	0	0	0	0	1	0	0
ENSG00000188732.10;MX:chr7:23691596-23692183:23694913-23700786:23691596-23698192:23698299-23700786:+;V1	0	0	1	1	1	1	1	1	0	1	0	0	0	0	0	0	0	0	0	0	1	1	1	0	0	0	0	2	1	3	0	0	0	0	0	0	0	0	1	1	1	1	0	0	0	0	1	0	0
ENSG00000182473.21;MX:chr17:76089320-76090329:76090397-76094414:76089320-76091143:76091235-76094414:-;V1	0	0	1	1	1	1	1	2	0	0	0	0	0	2	2	0	0	0	0	0	0	0	1	0	0	1	0	0	0	0	0	0	0	0	0	0	0	0	0	0	0	0	0	0	1	1	0	0	0
event	A1CF_00001	ANKHD1_00002	BRUNOL4_00004	BRUNOL4_00004a	BRUNOL4_00004b	BRUNOL4_00004c	BRUNOL5_00166	BRUNOL6_00187	CNOT4_00156	CPEB2_00012	CPEB4_00158	DAZAP1_00013	ENOX1_00149	ESRP2_00150	ESRP2_00150a	FMR1_00016	FUS_00018	FXR1_00161	FXR2_00020	G3BP2_00021	HNRNPA1L2_00023	HNRNPA1_00022	HNRNPA2B1_00024	HNRNPCL1_00167	HNRNPC_00025	HNRNPH2_00160	HNRNPK_00026	HNRNPL_00027	HNRNPL_00091	HNRPLL_00178	HuR_00032	HuR_00032a	HuR_00032b	HuR_00032c	HuR_00112	HuR_00117	HuR_00136	HuR_00274	IGF2BP2_00033	IGF2BP2_00033a	IGF2BP3_00172	KHDRBS1_00062	KHDRBS2_00185	KHDRBS3_00034	LIN28A_00036	LIN28A_00162	MATR3_00037	MBNL1_00038	MBNL1_00038a
ENSG00000197168.11;MX:chr13:52061953-52065484:52065609-52075758:52061953-52071944:52072070-52075758:-;V2	0	0	0	0	0	0	0	0	0	0	0	0	0	0	0	0	0	0	0	1	0	0	0	0	0	0	0	0	0	1	0	0	0	0	0	0	0	0	0	0	0	0	0	0	0	0	0	0	0
ENSG00000157036.12;MX:chr3:38497778-38498767:38498836-38501355:38497778-38499681:38499747-38501355:+;V2	0	0	0	0	0	0	0	0	0	0	0	0	0	0	0	0	0	0	0	0	0	0	0	0	0	0	0	0	0	0	0	0	0	0	0	0	0	0	0	0	0	1	0	0	1	0	0	0	0
ENSG00000152894.14;MX:chr6:128005244-128006026:128006055-128009130:128005244-128008046:128008087-128009130:-;V2	0	0	0	0	0	0	0	0	1	0	0	0	0	0	0	0	0	0	0	0	0	0	0	0	0	0	0	0	0	0	0	0	0	0	0	0	0	0	0	0	0	0	0	0	1	0	0	0	0
ENSG00000145736.14;MX:chr5:71055457-71060844:71060930-71061688:71055457-71061272:71061308-71061688:-;V2	0	0	0	0	0	0	0	0	0	0	0	0	0	0	0	1	0	0	1	0	0	0	0	0	0	0	0	0	0	0	0	0	0	0	0	0	0	0	0	0	0	0	0	0	0	0	0	0	0
ENSG00000091831.23;MX:chr6:151690664-151701875:151702005-151842597:151690664-151807843:151808364-151842597:+;V2	0	0	0	0	0	0	0	0	0	0	0	1	0	0	0	0	0	0	0	1	0	0	0	0	0	0	0	0	0	0	0	0	0	0	0	0	0	0	0	0	0	0	0	0	1	0	1	0	0
ENSG00000236581.8;MX:chr13:33271582-33272606:33272894-33277440:33271582-33275687:33275850-33277440:+;V2	0	0	0	0	0	0	0	0	4	0	0	0	1	1	1	0	0	0	0	0	0	0	0	0	0	0	0	0	0	0	0	0	0	0	0	0	0	0	0	0	1	0	1	1	0	0	0	1	1
ENSG00000198551.9;MX:chr19:11559616-11564061:11564184-11575250:11559616-11564445:11564492-11575250:+;V2	0	0	0	0	0	0	0	0	0	0	0	0	0	0	0	0	0	0	0	0	0	0	0	0	0	0	0	0	0	0	0	0	0	0	0	0	0	0	1	1	1	0	0	0	1	0	0	0	0
ENSG00000132780.16;MX:chr1:45602365-45606482:45606591-45613169:45602365-45607321:45608337-45613169:+;V2	0	0	2	2	2	2	2	2	0	0	0	0	0	1	1	0	0	0	0	0	0	0	0	0	0	0	0	0	0	0	0	0	0	0	0	0	0	0	1	1	1	0	0	0	2	0	0	0	0
ENSG00000006837.11;MX:chr5:134350427-134359897:134360091-134366977:134350427-134366359:134366544-134366977:-;V2	0	0	0	0	0	0	0	0	1	0	0	0	1	0	0	0	0	0	0	0	0	0	0	0	0	1	0	0	0	0	0	0	0	0	0	0	0	0	0	0	0	1	0	0	1	0	0	0	0
ENSG00000134215.15;MX:chr1:107617632-107642619:107642755-107704550:107617632-107688381:107688406-107704550:-;V2	0	0	0	0	0	0	0	0	0	0	0	0	0	0	0	0	0	0	0	0	0	0	0	0	0	0	0	1	0	0	0	0	0	0	0	0	0	0	0	0	1	0	0	0	0	0	0	0	0
ENSG00000234741.7;MX:chr1:173865282-173866177:173866206-173866991:173865282-173866528:173866567-173866991:-;V2	0	0	0	0	0	0	0	0	0	0	0	0	0	0	0	0	0	0	0	0	0	0	0	0	0	0	0	1	0	1	0	0	0	0	0	0	0	0	0	0	0	0	0	0	0	0	0	0	0
ENSG00000188549.12;MX:chr15:40335700-40335784:40335826-40336760:40335700-40336574:40336664-40336760:-;V2	0	0	0	0	0	0	0	0	0	0	0	0	0	0	0	0	0	0	0	0	0	0	0	0	0	2	0	0	0	1	0	0	0	0	0	0	0	0	0	0	0	0	0	0	1	0	0	0	0
ENSG00000157388.15;MX:chr3:53666535-53673023:53673126-53702641:53666535-53673713:53673816-53702641:+;V2	0	0	0	0	0	0	0	0	0	1	1	0	0	0	0	0	0	0	0	0	0	0	0	1	1	0	0	0	0	0	0	0	0	0	0	0	0	0	0	0	0	0	0	0	0	0	2	0	0
ENSG00000177192.13;MX:chr12:131932312-131932722:131932833-131943539:131932312-131941292:131941983-131943539:+;V2	0	0	0	0	0	0	0	0	0	0	0	0	0	0	0	0	0	0	0	0	0	0	0	0	0	0	0	0	0	0	0	0	0	0	0	0	0	0	0	0	0	0	0	0	0	0	0	0	0
ENSG00000188732.10;MX:chr7:23691596-23692183:23694913-23700786:23691596-23698192:23698299-23700786:+;V2	2	0	6	6	6	6	8	4	2	45	57	4	2	2	2	1	0	1	1	0	2	2	2	50	50	0	1	4	2	8	49	49	49	49	36	43	20	61	6	6	5	1	0	1	0	1	3	4	4
ENSG00000182473.21;MX:chr17:76089320-76090329:76090397-76094414:76089320-76091143:76091235-76094414:-;V2	0	0	0	0	0	0	0	0	0	0	0	0	0	1	1	0	0	0	0	0	0	0	0	0	0	0	0	0	0	0	0	0	0	0	0	0	0	0	0	0	0	0	0	0	0	0	0	0	0
event	A1CF_00001	ANKHD1_00002	BRUNOL4_00004	BRUNOL4_00004a	BRUNOL4_00004b	BRUNOL4_00004c	BRUNOL5_00166	BRUNOL6_00187	CNOT4_00156	CPEB2_00012	CPEB4_00158	DAZAP1_00013	ENOX1_00149	ESRP2_00150	ESRP2_00150a	FMR1_00016	FUS_00018	FXR1_00161	FXR2_00020	G3BP2_00021	HNRNPA1L2_00023	HNRNPA1_00022	HNRNPA2B1_00024	HNRNPCL1_00167	HNRNPC_00025	HNRNPH2_00160	HNRNPK_00026	HNRNPL_00027	HNRNPL_00091	HNRPLL_00178	HuR_00032	HuR_00032a	HuR_00032b	HuR_00032c	HuR_00112	HuR_00117	HuR_00136	HuR_00274	IGF2BP2_00033	IGF2BP2_00033a	IGF2BP3_00172	KHDRBS1_00062	KHDRBS2_00185	KHDRBS3_00034	LIN28A_00036	LIN28A_00162	MATR3_00037	MBNL1_00038	MBNL1_00038a
ENSG00000197168.11;MX:chr13:52061953-52065484:52065609-52075758:52061953-52071944:52072070-52075758:-;V3	0	0	1	1	1	1	1	1	0	1	0	0	0	0	0	0	0	0	0	0	0	0	0	0	0	0	1	1	0	0	0	0	0	0	1	0	0	0	1	1	1	0	0	0	0	0	0	0	0
ENSG00000157036.12;MX:chr3:38497778-38498767:38498836-38501355:38497778-38499681:38499747-38501355:+;V3	1	0	0	0	0	0	0	0	0	0	0	1	0	0	0	0	0	0	0	0	1	1	1	0	0	0	0	0	0	0	1	1	1	1	1	1	2	0	0	0	0	0	0	0	0	0	1	0	0
ENSG00000152894.14;MX:chr6:128005244-128006026:128006055-128009130:128005244-128008046:128008087-128009130:-;V3	0	0	1	1	1	1	1	3	0	0	1	0	0	0	0	0	0	0	0	0	0	0	0	0	0	0	0	0	0	0	0	0	0	0	0	0	0	0	2	2	2	0	2	2	0	0	0	0	0
ENSG00000145736.14;MX:chr5:71055457-71060844:71060930-71061688:71055457-71061272:71061308-71061688:-;V3	1	0	0	0	0	0	0	0	0	2	3	1	0	0	0	0	0	0	0	0	1	0	0	2	2	0	0	0	0	0	2	2	2	2	1	1	0	3	1	1	1	1	0	0	0	0	0	0	0
ENSG00000091831.23;MX:chr6:151690664-151701875:151702005-151842597:151690664-151807843:151808364-151842597:+;V3	0	0	2	2	2	2	2	0	0	0	0	1	0	0	0	0	0	0	0	0	1	0	0	1	1	0	0	0	0	0	1	1	1	1	1	1	1	0	0	0	0	0	0	0	1	0	0	0	0
ENSG00000236581.8;MX:chr13:33271582-33272606:33272894-33277440:33271582-33275687:33275850-33277440:+;V3	0	0	1	1	1	1	2	1	0	1	0	0	0	2	2	1	0	0	1	0	0	0	1	0	0	2	0	0	0	0	0	0	0	0	1	0	0	0	0	0	0	0	0	0	0	2	0	0	0
ENSG00000198551.9;MX:chr19:11559616-11564061:11564184-11575250:11559616-11564445:11564492-11575250:+;V3	0	0	1	1	1	1	1	2	0	14	14	0	0	0	0	0	0	0	0	0	0	0	0	15	15	0	0	0	0	0	16	16	16	16	15	14	2	17	0	0	0	0	0	0	0	0	0	0	0
ENSG00000132780.16;MX:chr1:45602365-45606482:45606591-45613169:45602365-45607321:45608337-45613169:+;V3	0	1	0	0	0	0	0	0	0	0	0	0	0	1	1	0	0	0	0	1	0	0	0	1	1	0	0	0	0	0	0	0	0	0	0	0	0	0	1	1	1	0	0	0	0	0	0	1	1
ENSG00000006837.11;MX:chr5:134350427-134359897:134360091-134366977:134350427-134366359:134366544-134366977:-;V3	0	0	1	1	1	1	1	2	0	1	0	0	0	0	0	0	0	0	0	0	0	0	0	0	0	0	0	0	0	0	0	0	0	0	1	1	0	0	0	0	0	0	2	1	1	0	0	1	1
ENSG00000134215.15;MX:chr1:107617632-107642619:107642755-107704550:107617632-107688381:107688406-107704550:-;V3	0	0	0	0	0	0	0	0	0	1	2	0	0	0	0	0	0	0	0	0	0	0	0	1	1	0	0	0	0	0	0	0	0	0	1	0	0	0	0	0	0	0	2	1	0	0	0	2	2
ENSG00000234741.7;MX:chr1:173865282-173866177:173866206-173866991:173865282-173866528:173866567-173866991:-;V3	0	0	0	0	0	0	0	0	0	3	0	0	0	0	0	0	0	0	0	0	0	0	0	0	0	0	0	0	0	0	0	0	0	0	0	0	0	0	0	0	0	0	0	0	0	0	0	0	0
ENSG00000188549.12;MX:chr15:40335700-40335784:40335826-40336760:40335700-40336574:40336664-40336760:-;V3	0	0	1	1	1	1	1	1	0	0	0	0	0	1	1	1	0	0	2	0	0	0	0	0	0	2	1	0	0	0	0	0	0	0	0	0	0	0	1	1	1	0	0	0	1	0	0	0	0
ENSG00000157388.15;MX:chr3:53666535-53673023:53673126-53702641:53666535-53673713:53673816-53702641:+;V3	0	0	0	0	0	0	0	0	0	0	0	0	1	0	0	0	0	0	0	1	0	0	0	0	0	0	0	1	1	1	0	0	0	0	0	1	0	0	0	0	0	0	0	0	1	0	1	0	0
ENSG00000177192.13;MX:chr12:131932312-131932722:131932833-131943539:131932312-131941292:131941983-131943539:+;V3	0	0	0	0	0	0	0	0	1	0	0	0	0	1	1	0	0	0	0	0	0	0	0	0	0	2	0	0	0	0	0	0	0	0	0	0	0	0	0	0	0	0	0	0	1	1	1	0	0
ENSG00000188732.10;MX:chr7:23691596-23692183:23694913-23700786:23691596-23698192:23698299-23700786:+;V3	1	0	0	0	0	0	0	1	0	4	5	0	0	0	0	0	0	0	0	0	0	0	0	5	5	0	1	0	0	0	7	7	7	7	5	5	2	6	0	0	0	0	0	1	0	0	0	0	0
ENSG00000182473.21;MX:chr17:76089320-76090329:76090397-76094414:76089320-76091143:76091235-76094414:-;V3	0	0	1	1	1	1	1	1	0	0	0	0	0	1	1	0	0	0	0	0	0	0	0	0	0	3	0	0	0	0	0	0	0	0	0	0	0	0	0	0	0	0	0	0	1	1	0	0	0
event	A1CF_00001	ANKHD1_00002	BRUNOL4_00004	BRUNOL4_00004a	BRUNOL4_00004b	BRUNOL4_00004c	BRUNOL5_00166	BRUNOL6_00187	CNOT4_00156	CPEB2_00012	CPEB4_00158	DAZAP1_00013	ENOX1_00149	ESRP2_00150	ESRP2_00150a	FMR1_00016	FUS_00018	FXR1_00161	FXR2_00020	G3BP2_00021	HNRNPA1L2_00023	HNRNPA1_00022	HNRNPA2B1_00024	HNRNPCL1_00167	HNRNPC_00025	HNRNPH2_00160	HNRNPK_00026	HNRNPL_00027	HNRNPL_00091	HNRPLL_00178	HuR_00032	HuR_00032a	HuR_00032b	HuR_00032c	HuR_00112	HuR_00117	HuR_00136	HuR_00274	IGF2BP2_00033	IGF2BP2_00033a	IGF2BP3_00172	KHDRBS1_00062	KHDRBS2_00185	KHDRBS3_00034	LIN28A_00036	LIN28A_00162	MATR3_00037	MBNL1_00038	MBNL1_00038a
ENSG00000197168.11;MX:chr13:52061953-52065484:52065609-52075758:52061953-52071944:52072070-52075758:-;V4	0	0	1	1	1	1	1	1	0	3	3	0	0	0	0	0	0	0	0	0	0	0	0	2	2	0	0	1	0	0	1	1	1	1	1	0	1	2	0	0	0	2	1	1	0	0	0	0	0
ENSG00000157036.12;MX:chr3:38497778-38498767:38498836-38501355:38497778-38499681:38499747-38501355:+;V4	0	0	1	1	1	1	1	1	0	8	9	1	1	0	0	0	0	0	0	0	1	1	1	9	9	0	0	0	0	0	7	7	7	7	7	5	1	7	0	0	0	2	0	0	0	0	1	0	0
ENSG00000152894.14;MX:chr6:128005244-128006026:128006055-128009130:128005244-128008046:128008087-128009130:-;V4	1	0	0	0	0	0	0	0	1	4	4	0	0	0	0	0	0	0	0	0	0	0	0	3	3	0	0	0	0	0	4	4	4	4	5	4	4	9	1	1	1	0	0	0	0	0	0	1	1
ENSG00000145736.14;MX:chr5:71055457-71060844:71060930-71061688:71055457-71061272:71061308-71061688:-;V4	0	0	0	0	0	0	0	0	0	3	3	0	0	0	0	0	0	0	0	1	0	0	0	2	2	1	1	0	0	0	1	1	1	1	0	1	0	2	0	0	0	0	0	0	0	1	0	0	0
ENSG00000091831.23;MX:chr6:151690664-151701875:151702005-151842597:151690664-151807843:151808364-151842597:+;V4	0	0	0	0	0	0	0	0	0	2	1	0	0	0	0	1	0	0	0	0	0	0	0	1	1	2	0	0	0	0	0	0	0	0	0	0	0	0	0	0	0	0	0	0	0	3	0	0	0
ENSG00000236581.8;MX:chr13:33271582-33272606:33272894-33277440:33271582-33275687:33275850-33277440:+;V4	0	0	0	0	0	0	0	0	1	0	0	0	0	1	1	0	0	0	0	1	0	0	0	0	0	0	0	0	0	0	0	0	0	0	0	0	1	0	0	0	0	0	0	0	0	0	1	0	0
ENSG00000198551.9;MX:chr19:11559616-11564061:11564184-11575250:11559616-11564445:11564492-11575250:+;V4	0	0	0	0	0	0	0	1	0	14	14	0	0	0	0	0	0	0	0	0	0	0	0	15	15	0	0	0	0	0	14	14	14	14	13	13	0	15	0	0	0	0	0	0	0	0	0	0	0
ENSG00000132780.16;MX:chr1:45602365-45606482:45606591-45613169:45602365-45607321:45608337-45613169:+;V4	0	0	0	0	0	0	0	0	0	2	2	0	0	0	0	0	0	0	0	0	0	0	0	1	1	1	0	0	0	0	1	1	1	1	1	3	1	0	0	0	0	0	0	0	0	0	0	0	0
ENSG00000006837.11;MX:chr5:134350427-134359897:134360091-134366977:134350427-134366359:134366544-134366977:-;V4	1	0	2	2	2	2	2	1	1	0	1	0	0	0	0	0	0	0	0	0	0	0	0	0	0	0	0	0	0	0	0	0	0	0	1	2	0	0	0	0	0	0	0	0	0	0	0	0	0
ENSG00000134215.15;MX:chr1:107617632-107642619:107642755-107704550:107617632-107688381:107688406-107704550:-;V4	0	0	1	1	1	1	1	1	0	2	3	0	0	0	0	0	0	1	0	0	0	0	0	2	2	0	0	0	0	0	3	3	3	3	1	0	2	3	1	1	1	0	0	0	0	0	0	0	0
ENSG00000234741.7;MX:chr1:173865282-173866177:173866206-173866991:173865282-173866528:173866567-173866991:-;V4	0	0	0	0	0	0	0	1	0	1	2	0	0	0	0	0	0	0	0	0	0	0	0	2	2	0	0	0	0	0	1	1	1	1	0	0	0	1	0	0	0	0	0	0	0	0	0	1	1
ENSG00000188549.12;MX:chr15:40335700-40335784:40335826-40336760:40335700-40336574:40336664-40336760:-;V4	0	0	1	1	1	1	1	3	0	0	0	1	0	1	1	1	0	0	0	0	1	1	1	0	0	2	0	0	0	0	0	0	0	0	1	0	0	0	0	0	0	0	0	0	1	0	0	0	0
ENSG00000157388.15;MX:chr3:53666535-53673023:53673126-53702641:53666535-53673713:53673816-53702641:+;V4	0	0	0	0	0	0	0	0	0	0	0	0	0	1	1	0	0	0	0	1	0	0	0	0	0	0	0	0	0	0	1	1	1	1	0	0	0	0	0	0	0	0	0	0	0	0	0	0	0
ENSG00000177192.13;MX:chr12:131932312-131932722:131932833-131943539:131932312-131941292:131941983-131943539:+;V4	0	1	0	0	0	0	0	0	0	0	0	0	0	1	1	0	0	0	0	0	0	0	0	0	0	0	0	0	0	0	0	0	0	0	0	0	0	0	0	0	0	0	0	0	0	0	0	2	2
ENSG00000188732.10;MX:chr7:23691596-23692183:23694913-23700786:23691596-23698192:23698299-23700786:+;V4	1	0	1	1	1	1	1	0	0	4	5	0	0	0	0	0	0	0	0	0	0	0	0	5	5	0	0	0	0	1	7	7	7	7	6	5	4	6	0	0	0	0	0	0	0	0	0	0	0
ENSG00000182473.21;MX:chr17:76089320-76090329:76090397-76094414:76089320-76091143:76091235-76094414:-;V4	0	0	2	2	2	2	2	1	0	0	0	0	0	0	0	0	0	0	0	1	0	0	0	0	0	2	2	0	0	0	0	0	0	0	1	0	0	0	0	0	0	0	1	1	0	1	0	0	0
event	A1CF_00001	ANKHD1_00002	BRUNOL4_00004	BRUNOL4_00004a	BRUNOL4_00004b	BRUNOL4_00004c	BRUNOL5_00166	BRUNOL6_00187	CNOT4_00156	CPEB2_00012	CPEB4_00158	DAZAP1_00013	ENOX1_00149	ESRP2_00150	ESRP2_00150a	FMR1_00016	FUS_00018	FXR1_00161	FXR2_00020	G3BP2_00021	HNRNPA1L2_00023	HNRNPA1_00022	HNRNPA2B1_00024	HNRNPCL1_00167	HNRNPC_00025	HNRNPH2_00160	HNRNPK_00026	HNRNPL_00027	HNRNPL_00091	HNRPLL_00178	HuR_00032	HuR_00032a	HuR_00032b	HuR_00032c	HuR_00112	HuR_00117	HuR_00136	HuR_00274	IGF2BP2_00033	IGF2BP2_00033a	IGF2BP3_00172	KHDRBS1_00062	KHDRBS2_00185	KHDRBS3_00034	LIN28A_00036	LIN28A_00162	MATR3_00037	MBNL1_00038	MBNL1_00038a
ENSG00000197168.11;MX:chr13:52061953-52065484:52065609-52075758:52061953-52071944:52072070-52075758:-;V5	0	0	0	0	0	0	0	0	0	0	0	0	0	1	1	0	0	0	0	0	0	0	0	0	0	1	0	0	0	0	0	0	0	0	0	0	0	0	0	0	0	0	0	0	0	1	0	0	0
ENSG00000157036.12;MX:chr3:38497778-38498767:38498836-38501355:38497778-38499681:38499747-38501355:+;V5	0	0	0	0	0	0	0	0	0	0	0	0	0	0	0	0	0	0	0	0	0	0	0	0	0	0	0	0	0	0	0	0	0	0	0	0	0	0	0	0	0	0	0	0	0	0	0	0	0
ENSG00000152894.14;MX:chr6:128005244-128006026:128006055-128009130:128005244-128008046:128008087-128009130:-;V5	0	0	0	0	0	0	0	0	0	0	0	0	0	0	0	0	0	0	0	0	0	0	0	0	0	0	0	0	0	0	0	0	0	0	0	0	0	0	0	0	0	0	0	0	0	0	0	0	0
ENSG00000145736.14;MX:chr5:71055457-71060844:71060930-71061688:71055457-71061272:71061308-71061688:-;V5	0	0	0	0	0	0	0	0	0	0	0	0	0	0	0	0	0	0	0	0	0	0	0	0	0	0	0	0	0	0	0	0	0	0	0	0	0	0	0	0	0	0	0	0	0	0	0	0	0
ENSG00000091831.23;MX:chr6:151690664-151701875:151702005-151842597:151690664-151807843:151808364-151842597:+;V5	0	0	0	0	0	0	0	0	0	0	0	0	1	1	1	1	2	0	0	0	0	0	0	0	0	1	1	1	1	0	0	0	0	0	0	0	0	0	0	0	0	0	0	0	1	1	0	0	0
ENSG00000236581.8;MX:chr13:33271582-33272606:33272894-33277440:33271582-33275687:33275850-33277440:+;V5	0	0	0	0	0	0	0	0	1	0	0	0	0	0	0	0	0	0	0	0	0	0	0	0	0	0	0	0	0	0	1	1	1	1	0	0	0	0	0	0	0	0	0	0	0	0	0	0	0
ENSG00000198551.9;MX:chr19:11559616-11564061:11564184-11575250:11559616-11564445:11564492-11575250:+;V5	0	0	0	0	0	0	0	0	0	0	0	0	0	0	0	0	0	0	0	0	0	0	0	0	0	0	0	0	0	0	0	0	0	0	0	0	0	0	0	0	0	0	0	0	0	0	0	0	0
ENSG00000132780.16;MX:chr1:45602365-45606482:45606591-45613169:45602365-45607321:45608337-45613169:+;V5	1	0	1	1	1	1	1	3	6	0	0	0	3	2	2	2	0	2	2	1	0	0	1	0	0	1	0	0	1	0	0	0	0	0	0	0	0	0	2	2	2	0	0	1	7	2	0	0	0
ENSG00000006837.11;MX:chr5:134350427-134359897:134360091-134366977:134350427-134366359:134366544-134366977:-;V5	0	0	0	0	0	0	0	0	1	0	0	0	2	0	0	0	0	0	0	0	0	0	0	0	0	0	0	1	0	1	0	0	0	0	0	0	0	0	0	0	0	0	0	0	0	0	0	0	0
ENSG00000134215.15;MX:chr1:107617632-107642619:107642755-107704550:107617632-107688381:107688406-107704550:-;V5	0	0	0	0	0	0	0	1	0	0	0	0	1	1	1	0	0	0	0	0	0	0	0	0	0	0	0	1	1	1	0	0	0	0	1	0	0	0	0	0	0	0	0	0	0	0	0	0	0
ENSG00000234741.7;MX:chr1:173865282-173866177:173866206-173866991:173865282-173866528:173866567-173866991:-;V5	0	0	0	0	0	0	0	0	1	0	0	0	1	0	0	0	0	0	0	0	0	0	0	0	0	0	0	0	0	0	0	0	0	0	0	0	0	0	0	0	0	0	0	0	0	0	0	0	0
ENSG00000188549.12;MX:chr15:40335700-40335784:40335826-40336760:40335700-40336574:40336664-40336760:-;V5	0	0	0	0	0	0	0	0	0	0	0	0	0	0	0	1	0	0	1	0	0	0	0	0	0	0	0	0	0	0	0	0	0	0	0	0	0	0	0	0	0	0	0	0	0	1	0	0	0
ENSG00000157388.15;MX:chr3:53666535-53673023:53673126-53702641:53666535-53673713:53673816-53702641:+;V5	0	0	0	0	0	0	0	0	0	1	1	0	0	1	1	0	0	0	0	1	0	0	0	1	1	0	0	0	0	0	0	0	0	0	0	0	0	1	0	0	0	0	0	0	0	0	0	0	0
ENSG00000177192.13;MX:chr12:131932312-131932722:131932833-131943539:131932312-131941292:131941983-131943539:+;V5	0	2	0	0	0	0	0	1	1	0	0	0	0	0	0	0	0	0	1	1	0	0	0	0	0	3	0	0	0	1	0	0	0	0	0	0	0	0	0	0	0	0	0	0	1	5	0	2	2
ENSG00000188732.10;MX:chr7:23691596-23692183:23694913-23700786:23691596-23698192:23698299-23700786:+;V5	0	0	0	0	0	0	0	0	0	0	0	0	1	0	0	0	0	0	0	0	0	0	0	0	0	0	1	0	0	0	0	0	0	0	0	0	0	0	0	0	0	1	0	0	0	0	0	0	0
ENSG00000182473.21;MX:chr17:76089320-76090329:76090397-76094414:76089320-76091143:76091235-76094414:-;V5	0	0	0	0	0	0	0	0	0	0	0	0	0	0	0	1	0	1	0	0	0	0	0	0	0	0	0	0	0	1	0	0	0	0	0	0	1	0	0	0	0	0	0	0	0	0	0	0	0
event	A1CF_00001	ANKHD1_00002	BRUNOL4_00004	BRUNOL4_00004a	BRUNOL4_00004b	BRUNOL4_00004c	BRUNOL5_00166	BRUNOL6_00187	CNOT4_00156	CPEB2_00012	CPEB4_00158	DAZAP1_00013	ENOX1_00149	ESRP2_00150	ESRP2_00150a	FMR1_00016	FUS_00018	FXR1_00161	FXR2_00020	G3BP2_00021	HNRNPA1L2_00023	HNRNPA1_00022	HNRNPA2B1_00024	HNRNPCL1_00167	HNRNPC_00025	HNRNPH2_00160	HNRNPK_00026	HNRNPL_00027	HNRNPL_00091	HNRPLL_00178	HuR_00032	HuR_00032a	HuR_00032b	HuR_00032c	HuR_00112	HuR_00117	HuR_00136	HuR_00274	IGF2BP2_00033	IGF2BP2_00033a	IGF2BP3_00172	KHDRBS1_00062	KHDRBS2_00185	KHDRBS3_00034	LIN28A_00036	LIN28A_00162	MATR3_00037	MBNL1_00038	MBNL1_00038a
ENSG00000197168.11;MX:chr13:52061953-52065484:52065609-52075758:52061953-52071944:52072070-52075758:-;V6	1	0	0	0	0	0	0	1	0	0	0	0	1	0	0	1	0	0	1	0	0	0	0	0	0	1	0	0	0	0	1	1	1	1	1	0	1	0	0	0	0	0	0	0	0	0	1	0	0
ENSG00000157036.12;MX:chr3:38497778-38498767:38498836-38501355:38497778-38499681:38499747-38501355:+;V6	0	0	0	0	0	0	0	0	0	0	0	1	0	0	0	0	0	1	0	1	0	0	0	0	0	0	0	0	0	0	0	0	0	0	0	0	0	0	0	0	0	1	0	0	1	1	0	0	0
ENSG00000152894.14;MX:chr6:128005244-128006026:128006055-128009130:128005244-128008046:128008087-128009130:-;V6	0	0	1	1	1	1	1	0	0	3	2	1	0	0	0	0	0	0	0	0	0	0	0	2	2	0	0	0	0	0	1	1	1	1	0	1	0	2	1	1	1	1	0	1	0	0	1	1	1
ENSG00000145736.14;MX:chr5:71055457-71060844:71060930-71061688:71055457-71061272:71061308-71061688:-;V6	0	0	0	0	0	0	0	0	0	4	6	2	0	1	1	0	0	0	0	1	1	1	1	3	3	0	0	0	0	0	2	2	2	2	1	2	1	3	1	1	1	0	0	0	0	0	0	0	0
ENSG00000091831.23;MX:chr6:151690664-151701875:151702005-151842597:151690664-151807843:151808364-151842597:+;V6	0	0	0	0	0	0	0	0	0	0	0	1	0	0	0	0	8	0	0	0	1	1	7	0	0	6	1	0	0	0	0	0	0	0	0	0	0	0	0	0	0	0	0	0	2	7	0	0	0
ENSG00000236581.8;MX:chr13:33271582-33272606:33272894-33277440:33271582-33275687:33275850-33277440:+;V6	0	0	0	0	0	0	0	0	0	0	0	0	1	0	0	0	0	0	0	0	0	0	0	0	0	0	0	0	0	0	0	0	0	0	0	0	0	0	0	0	0	0	1	0	0	0	1	0	0
ENSG00000198551.9;MX:chr19:11559616-11564061:11564184-11575250:11559616-11564445:11564492-11575250:+;V6	0	0	1	1	1	1	1	2	0	1	2	0	1	0	0	0	0	0	0	0	0	0	0	1	1	0	1	0	0	1	0	0	0	0	0	1	0	1	0	0	0	0	0	0	0	0	0	0	0
ENSG00000132780.16;MX:chr1:45602365-45606482:45606591-45613169:45602365-45607321:45608337-45613169:+;V6	1	0	0	0	0	0	0	0	0	0	0	1	0	0	0	0	0	1	0	1	0	0	0	0	0	0	0	0	0	0	0	0	0	0	0	0	0	0	0	0	0	1	0	0	1	0	0	0	0
ENSG00000006837.11;MX:chr5:134350427-134359897:134360091-134366977:134350427-134366359:134366544-134366977:-;V6	0	0	0	0	0	0	0	0	0	2	2	0	0	1	1	0	0	0	0	1	1	2	2	1	1	0	0	0	0	0	2	2	2	2	1	2	3	3	0	0	0	0	0	0	0	0	0	0	0
ENSG00000134215.15;MX:chr1:107617632-107642619:107642755-107704550:107617632-107688381:107688406-107704550:-;V6	0	0	0	0	0	0	0	0	1	1	1	0	1	0	0	0	0	0	0	0	0	0	0	0	0	1	0	0	0	0	1	1	1	1	0	0	0	0	0	0	0	1	1	1	0	1	1	0	0
ENSG00000234741.7;MX:chr1:173865282-173866177:173866206-173866991:173865282-173866528:173866567-173866991:-;V6	1	0	0	0	0	0	0	0	0	0	1	0	0	0	0	0	0	0	0	1	0	0	0	0	0	0	0	0	0	0	0	0	0	0	0	1	0	0	0	0	0	0	0	0	0	0	1	0	0
ENSG00000188549.12;MX:chr15:40335700-40335784:40335826-40336760:40335700-40336574:40336664-40336760:-;V6	0	0	0	0	0	0	0	0	0	0	0	1	0	2	2	0	0	0	0	1	1	1	1	0	0	2	2	0	0	0	0	0	0	0	1	0	0	0	0	0	0	0	0	0	0	1	0	0	0
ENSG00000157388.15;MX:chr3:53666535-53673023:53673126-53702641:53666535-53673713:53673816-53702641:+;V6	0	0	4	4	4	4	4	4	0	0	0	0	0	0	0	0	0	0	0	0	0	0	0	0	0	0	0	0	0	0	0	0	0	0	1	0	0	0	0	0	0	0	0	0	0	0	0	1	1
ENSG00000177192.13;MX:chr12:131932312-131932722:131932833-131943539:131932312-131941292:131941983-131943539:+;V6	0	0	1	1	1	1	1	0	1	0	0	0	2	0	0	0	0	0	0	0	0	0	0	0	0	0	0	1	0	1	0	0	0	0	0	0	0	0	0	0	0	0	0	0	0	0	0	0	0
ENSG00000188732.10;MX:chr7:23691596-23692183:23694913-23700786:23691596-23698192:23698299-23700786:+;V6	0	0	0	0	0	0	1	0	0	5	3	0	0	1	1	0	0	0	0	0	0	0	0	4	4	0	0	1	0	1	4	4	4	4	2	3	3	4	0	0	0	0	0	0	0	0	0	0	0
ENSG00000182473.21;MX:chr17:76089320-76090329:76090397-76094414:76089320-76091143:76091235-76094414:-;V6	0	0	0	0	0	0	0	0	0	1	0	0	0	1	1	0	0	0	0	1	0	0	0	0	0	0	1	0	0	0	0	0	0	0	0	0	0	0	0	0	0	0	0	0	0	1	0	1	1
event	A1CF_00001	ANKHD1_00002	BRUNOL4_00004	BRUNOL4_00004a	BRUNOL4_00004b	BRUNOL4_00004c	BRUNOL5_00166	BRUNOL6_00187	CNOT4_00156	CPEB2_00012	CPEB4_00158	DAZAP1_00013	ENOX1_00149	ESRP2_00150	ESRP2_00150a	FMR1_00016	FUS_00018	FXR1_00161	FXR2_00020	G3BP2_00021	HNRNPA1L2_00023	HNRNPA1_00022	HNRNPA2B1_00024	HNRNPCL1_00167	HNRNPC_00025	HNRNPH2_00160	HNRNPK_00026	HNRNPL_00027	HNRNPL_00091	HNRPLL_00178	HuR_00032	HuR_00032a	HuR_00032b	HuR_00032c	HuR_00112	HuR_00117	HuR_00136	HuR_00274	IGF2BP2_00033	IGF2BP2_00033a	IGF2BP3_00172	KHDRBS1_00062	KHDRBS2_00185	KHDRBS3_00034	LIN28A_00036	LIN28A_00162	MATR3_00037	MBNL1_00038	MBNL1_00038a
ENSG00000152582.13;RI:chr5:35697690:35697793-35700496:35700752:+;V1	1	0	1	1	1	1	1	1	0	0	0	0	0	0	0	0	0	0	0	0	0	0	0	0	0	0	0	0	0	0	1	1	1	1	2	1	1	2	1	1	1	0	0	0	0	0	1	1	1
ENSG00000152582.13;RI:chr5:35697690:35697793-35700496:35700752:+;V2	3	0	4	4	4	4	5	7	6	2	4	4	3	3	3	1	0	4	2	0	1	1	1	3	3	6	1	3	3	3	7	7	7	7	6	8	8	8	2	2	2	5	1	5	1	6	4	2	2
ENSG00000152582.13;RI:chr5:35697690:35697793-35700496:35700752:+;V3	0	0	0	0	0	0	0	0	1	0	0	0	0	0	0	0	0	0	0	0	0	0	0	0	0	0	0	0	0	0	0	0	0	0	0	0	2	0	0	0	0	0	0	0	0	0	0	0	0
ENSG00000168067.11;RI:chr11:64792172:64792275-64792364:64792422:-;V1	0	0	0	0	0	0	1	0	1	0	0	0	0	0	0	0	0	0	0	1	1	1	1	0	0	0	0	0	1	0	0	0	0	0	0	0	0	0	0	0	0	0	0	0	0	0	0	2	2
ENSG00000168067.11;RI:chr11:64792172:64792275-64792364:64792422:-;V2	0	0	0	0	0	0	0	2	0	0	0	0	0	1	1	0	0	0	0	0	0	0	0	0	0	3	1	0	0	0	0	0	0	0	0	0	0	0	0	0	0	0	0	0	0	0	0	0	0
ENSG00000168067.11;RI:chr11:64792172:64792275-64792364:64792422:-;V3	0	0	0	0	0	0	0	1	0	0	0	0	0	4	4	0	0	0	0	0	0	0	0	0	0	2	0	0	0	0	0	0	0	0	0	0	0	0	0	0	0	0	0	0	1	0	0	0	0
ENSG00000197989.13;RI:chr1:28579533:28579587-28579912:28579981:-;V1	0	0	2	2	2	2	2	0	0	1	2	0	0	0	0	0	0	0	0	0	0	0	0	1	1	0	0	0	0	1	1	1	1	1	3	3	1	2	0	0	0	0	0	0	0	0	0	0	0
ENSG00000197989.13;RI:chr1:28579533:28579587-28579912:28579981:-;V2	1	0	1	1	1	1	1	1	0	1	2	0	1	0	0	1	0	0	1	0	0	0	1	3	3	1	0	0	0	0	2	2	2	2	1	2	0	4	0	0	0	1	0	0	0	2	1	1	1
ENSG00000197989.13;RI:chr1:28579533:28579587-28579912:28579981:-;V3	0	0	1	1	1	1	1	0	0	3	4	1	0	0	0	0	0	0	0	0	0	0	0	3	3	0	0	0	0	0	2	2	2	2	2	2	0	3	0	0	0	0	0	0	0	0	1	0	0
ENSG00000095906.16;RI:chr16:1786537:1786655-1786738:1786955:+;V1	0	0	2	2	2	2	2	2	0	0	0	0	0	1	1	0	0	0	0	0	0	0	0	0	0	0	0	0	0	0	0	0	0	0	0	0	0	0	0	0	0	0	0	0	0	0	0	0	0
ENSG00000095906.16;RI:chr16:1786537:1786655-1786738:1786955:+;V2	0	0	0	0	0	0	0	0	0	0	0	0	0	0	0	0	0	0	0	0	0	0	0	0	0	0	1	0	0	0	0	0	0	0	0	0	0	0	0	0	0	0	0	0	0	1	0	0	0
ENSG00000095906.16;RI:chr16:1786537:1786655-1786738:1786955:+;V3	0	0	2	2	2	2	2	3	0	0	0	0	0	1	1	1	0	0	1	0	0	0	0	0	0	1	0	0	0	0	0	0	0	0	0	0	0	0	0	0	0	0	0	0	1	2	0	1	1
ENSG00000107929.14;RI:chr10:806914:808272-812921:813213:-;V1	0	0	0	0	0	0	0	0	1	0	0	0	0	2	2	0	0	0	0	0	0	0	0	0	0	0	1	1	0	0	0	0	0	0	0	0	0	0	0	0	0	0	0	0	0	2	0	0	0
ENSG00000107929.14;RI:chr10:806914:808272-812921:813213:-;V2	4	1	33	33	33	33	32	25	2	46	53	4	5	3	3	1	2	1	2	2	3	2	2	51	51	9	1	9	7	11	42	42	42	42	37	44	10	57	13	13	12	3	4	4	3	5	5	3	3
ENSG00000107929.14;RI:chr10:806914:808272-812921:813213:-;V3	0	0	0	0	0	0	0	0	0	0	0	0	0	1	1	0	0	0	0	2	0	0	0	0	0	0	1	0	0	0	0	0	0	0	0	0	0	0	0	0	0	0	0	0	0	0	0	0	0
ENSG00000178821.12;RI:chr1:1918893:1918934-1919045:1919088:-;V1	0	0	0	0	0	0	0	0	0	0	0	0	0	0	0	0	0	0	0	0	0	0	0	0	0	2	0	0	0	0	0	0	0	0	0	0	0	0	0	0	0	0	0	0	0	1	0	0	0
ENSG00000178821.12;RI:chr1:1918893:1918934-1919045:1919088:-;V2	0	0	0	0	0	0	0	0	0	0	0	0	0	2	2	0	0	0	0	0	0	0	1	0	0	4	0	0	0	0	0	0	0	0	0	0	0	0	0	0	0	0	0	0	0	1	0	0	0
ENSG00000178821.12;RI:chr1:1918893:1918934-1919045:1919088:-;V3	0	0	0	0	0	0	0	1	0	0	0	0	0	0	0	0	0	0	0	0	0	0	0	0	0	1	1	0	0	0	0	0	0	0	0	0	0	0	0	0	0	0	0	0	0	2	0	0	0
ENSG00000154734.14;RI:chr21:26838439:26838614-26839587:26839762:-;V1	0	0	0	0	0	0	0	0	0	0	0	0	1	1	1	1	0	0	1	0	0	0	0	0	0	0	1	2	1	1	0	0	0	0	0	0	0	0	0	0	0	0	0	0	0	0	0	0	0
ENSG00000154734.14;RI:chr21:26838439:26838614-26839587:26839762:-;V2	3	0	2	2	2	2	2	2	2	6	6	2	4	0	0	0	0	1	0	0	0	0	0	4	4	0	0	3	0	4	3	3	3	3	1	3	0	6	5	5	4	0	1	0	0	1	0	2	2
ENSG00000154734.14;RI:chr21:26838439:26838614-26839587:26839762:-;V3	0	0	3	3	3	3	2	1	0	0	0	0	1	0	0	0	0	0	0	0	0	0	0	0	0	0	0	1	0	0	0	0	0	0	0	0	0	0	0	0	0	2	1	0	0	0	0	1	1
ENSG00000166387.11;RI:chr11:7653024:7653200-7653502:7653756:+;V1	0	0	1	1	1	1	1	1	0	0	0	0	0	0	0	0	0	0	0	1	0	0	0	0	0	0	0	0	0	0	0	0	0	0	1	0	0	0	0	0	0	0	0	0	0	0	0	0	0
ENSG00000166387.11;RI:chr11:7653024:7653200-7653502:7653756:+;V2	0	0	2	2	2	2	2	2	1	1	0	0	0	1	1	1	0	0	1	0	0	0	0	0	0	1	0	0	0	0	0	0	0	0	0	0	0	0	0	0	0	0	0	0	0	1	2	0	0
ENSG00000166387.11;RI:chr11:7653024:7653200-7653502:7653756:+;V3	0	0	1	1	1	1	1	2	0	0	0	0	0	0	0	0	0	1	0	1	0	0	0	0	0	0	0	1	0	0	0	0	0	0	0	0	0	0	1	1	1	0	0	0	0	0	0	0	0
ENSG00000102904.14;RI:chr16:67825667:67825836-67825917:67826076:+;V1	0	0	0	0	0	0	0	0	0	0	0	0	0	2	2	0	0	0	0	0	0	0	1	0	0	2	1	0	0	1	0	0	0	0	0	0	0	0	0	0	0	0	0	0	1	2	0	0	0
ENSG00000102904.14;RI:chr16:67825667:67825836-67825917:67826076:+;V2	0	0	0	0	0	0	0	1	0	0	0	0	0	1	1	1	0	0	1	0	0	0	0	0	0	2	0	0	0	0	0	0	0	0	0	0	0	0	0	0	0	0	0	0	0	1	0	1	1
ENSG00000102904.14;RI:chr16:67825667:67825836-67825917:67826076:+;V3	0	0	0	0	0	0	0	0	0	0	0	0	0	0	0	0	0	0	0	0	0	0	0	0	0	2	0	0	0	0	0	0	0	0	0	0	0	0	0	0	0	0	0	0	0	0	0	1	1
ENSG00000167645.16;RI:chr19:38309224:38309328-38309405:38309643:-;V1	0	0	0	0	0	0	0	0	1	0	0	0	0	0	0	0	1	1	0	1	0	0	0	0	0	0	0	0	1	0	0	0	0	0	0	0	0	0	0	0	0	0	0	0	0	1	0	0	0
ENSG00000167645.16;RI:chr19:38309224:38309328-38309405:38309643:-;V2	0	0	0	0	0	0	0	0	0	0	0	0	0	3	3	0	0	0	0	0	0	0	0	0	0	2	0	0	0	0	0	0	0	0	0	0	0	0	0	0	0	0	0	0	0	0	0	0	0
ENSG00000167645.16;RI:chr19:38309224:38309328-38309405:38309643:-;V3	0	0	1	1	1	1	1	4	0	0	0	0	0	2	2	0	0	0	0	0	0	0	0	0	0	1	0	0	1	0	0	0	0	0	0	0	0	0	0	0	0	0	0	0	0	0	0	0	0
ENSG00000129667.12;RI:chr17:76487712:76487851-76487974:76488132:-;V1	0	0	0	0	0	0	0	0	0	0	0	0	0	1	1	0	0	0	0	0	0	0	0	0	0	0	1	0	0	0	0	0	0	0	0	0	0	0	0	0	0	0	0	0	1	0	1	1	1
ENSG00000129667.12;RI:chr17:76487712:76487851-76487974:76488132:-;V2	0	0	0	0	0	0	1	0	0	0	0	0	0	0	0	0	0	0	0	0	0	0	0	0	0	0	0	0	0	0	0	0	0	0	0	0	0	0	0	0	0	0	0	0	0	0	0	0	0
ENSG00000129667.12;RI:chr17:76487712:76487851-76487974:76488132:-;V3	0	0	0	0	0	0	0	0	1	0	0	1	0	0	0	1	0	0	1	0	0	0	0	0	0	2	0	0	0	0	0	0	0	0	0	0	0	0	0	0	1	0	0	0	2	1	0	0	0
ENSG00000204256.12;RI:chr6:32976562:32976936-32977260:32977570:+;V1	0	0	0	0	0	0	0	0	0	1	0	0	0	0	0	0	0	1	0	0	0	0	0	0	0	0	0	0	1	0	0	0	0	0	0	0	0	0	0	0	0	1	0	1	0	0	0	1	1
ENSG00000204256.12;RI:chr6:32976562:32976936-32977260:32977570:+;V2	1	0	1	1	1	1	0	4	0	1	1	0	1	0	0	0	0	0	0	0	2	2	2	1	1	2	0	1	0	2	0	0	0	0	1	4	2	1	1	1	1	0	0	0	0	0	0	0	0
ENSG00000204256.12;RI:chr6:32976562:32976936-32977260:32977570:+;V3	0	0	0	0	0	0	0	1	1	0	0	0	0	0	0	0	0	0	0	0	0	0	1	0	0	2	0	0	0	0	0	0	0	0	0	0	0	0	0	0	0	0	0	0	1	0	1	0	0
ENSG00000108309.13;RI:chr17:44313418:44313503-44314735:44314824:+;V1	0	0	0	0	0	0	0	0	1	0	0	0	0	0	0	0	0	0	0	0	0	0	0	1	1	1	0	1	0	0	1	1	1	1	1	1	2	0	0	0	0	0	0	0	2	0	0	0	0
ENSG00000108309.13;RI:chr17:44313418:44313503-44314735:44314824:+;V2	0	0	3	3	3	3	4	3	3	18	18	0	2	3	3	1	0	0	2	2	0	0	1	18	18	12	4	2	1	3	18	18	18	18	15	16	1	18	3	3	1	0	0	0	2	2	0	2	2
ENSG00000108309.13;RI:chr17:44313418:44313503-44314735:44314824:+;V3	0	0	0	0	0	0	0	1	0	0	0	0	0	0	0	0	0	0	0	1	0	0	0	0	0	1	3	0	0	0	0	0	0	0	0	0	0	0	0	0	0	0	0	0	0	1	0	0	0
ENSG00000214279.13;RI:chr10:133459487:133459804-133459878:133460170:+;V1	0	0	0	0	0	0	0	2	0	0	0	0	0	0	0	0	0	1	0	0	0	0	0	0	0	0	0	0	0	0	0	0	0	0	0	0	0	0	0	0	0	0	0	0	0	0	0	0	0
ENSG00000214279.13;RI:chr10:133459487:133459804-133459878:133460170:+;V2	0	0	0	0	0	0	0	0	0	0	0	0	0	0	0	0	0	0	0	0	0	0	0	0	0	0	0	0	0	0	0	0	0	0	0	0	0	0	0	0	0	0	0	0	0	0	0	0	0
ENSG00000214279.13;RI:chr10:133459487:133459804-133459878:133460170:+;V3	0	0	2	2	2	2	2	1	0	0	0	0	0	1	1	1	3	0	1	0	0	0	0	0	0	1	0	0	0	0	0	0	0	0	0	0	0	0	0	0	0	0	0	0	0	0	0	0	0
ENSG00000160221.16;RI:chr21:44144821:44144916-44145571:44145723:+;V1	0	0	0	0	0	0	0	1	0	0	1	0	0	2	2	1	0	0	0	0	0	0	0	1	1	4	0	1	1	0	0	0	0	0	0	0	0	0	1	1	1	0	0	0	0	1	0	0	0
ENSG00000160221.16;RI:chr21:44144821:44144916-44145571:44145723:+;V2	0	0	1	1	1	1	1	0	0	10	9	1	1	4	4	1	1	1	1	1	1	0	0	9	9	0	1	1	0	1	9	9	9	9	8	8	2	9	2	2	2	0	1	1	0	2	0	1	1
ENSG00000160221.16;RI:chr21:44144821:44144916-44145571:44145723:+;V3	0	0	5	5	5	5	5	3	0	0	0	0	0	2	2	0	0	0	0	1	0	0	0	0	0	0	0	0	0	0	0	0	0	0	1	0	0	0	0	0	0	0	0	0	0	0	0	1	1
ENSG00000092841.18;RI:chr12:56159587:56159622-56160025:56160148:+;V1	0	0	1	1	1	1	1	1	0	0	0	1	0	0	0	0	0	0	0	1	1	1	1	0	0	1	0	0	0	0	0	0	0	0	0	2	0	0	1	1	1	0	1	0	0	1	0	0	0
ENSG00000092841.18;RI:chr12:56159587:56159622-56160025:56160148:+;V2	0	0	0	0	0	0	0	2	0	0	0	0	0	3	3	0	0	0	0	1	0	0	0	0	0	1	1	0	0	0	0	0	0	0	0	0	0	0	0	0	1	0	0	0	0	0	0	1	1
ENSG00000092841.18;RI:chr12:56159587:56159622-56160025:56160148:+;V3	0	0	1	1	1	1	0	0	0	0	0	0	0	0	0	1	0	0	1	1	0	0	0	0	0	0	0	0	0	0	0	0	0	0	0	0	0	0	0	0	0	0	0	0	0	1	0	0	0
ENSG00000139613.11;RI:chr12:56164303:56164368-56164648:56164731:-;V1	0	0	0	0	0	0	0	0	1	0	0	0	0	0	0	0	0	0	0	0	0	0	0	0	0	0	1	0	0	0	0	0	0	0	0	0	0	0	0	0	0	0	0	0	0	0	1	0	0
ENSG00000139613.11;RI:chr12:56164303:56164368-56164648:56164731:-;V2	0	0	0	0	0	0	0	0	0	1	0	0	0	0	0	0	0	0	0	0	0	0	0	0	0	0	3	0	0	0	0	0	0	0	0	0	1	0	0	0	0	0	0	0	0	0	1	2	2
ENSG00000139613.11;RI:chr12:56164303:56164368-56164648:56164731:-;V3	0	0	0	0	0	0	0	1	0	2	1	0	0	1	1	0	0	0	0	0	0	0	1	1	1	4	1	0	0	0	0	0	0	0	0	0	0	0	0	0	0	0	0	0	2	2	0	0	0
ENSG00000141994.15;RI:chr19:5786749:5786919-5787061:5787171:-;V1	0	0	0	0	0	0	0	0	0	0	0	0	0	0	0	0	0	0	0	0	0	0	0	0	0	0	0	0	0	0	0	0	0	0	0	0	0	0	0	0	0	0	0	0	0	0	0	0	0
ENSG00000141994.15;RI:chr19:5786749:5786919-5787061:5787171:-;V2	0	0	0	0	0	0	0	0	0	0	0	0	0	0	0	0	0	0	0	0	0	0	0	0	0	0	1	1	0	0	0	0	0	0	0	0	0	0	0	0	0	0	0	0	0	0	0	0	0
ENSG00000141994.15;RI:chr19:5786749:5786919-5787061:5787171:-;V3	0	0	0	0	0	0	0	0	0	0	0	0	0	0	0	0	0	0	0	0	0	0	0	0	0	0	2	0	1	0	0	0	0	0	0	0	0	0	0	0	0	0	0	0	0	0	0	0	0
ENSG00000167995.15;RI:chr11:61958146:61958501-61959498:61959578:+;V1	0	1	0	0	0	0	0	1	0	0	0	0	0	0	0	0	0	0	1	0	0	0	0	0	0	2	0	0	0	0	0	0	0	0	0	0	0	0	0	0	0	0	0	0	1	2	0	0	0
ENSG00000167995.15;RI:chr11:61958146:61958501-61959498:61959578:+;V2	0	0	5	5	5	5	5	5	1	2	2	0	2	2	2	0	0	0	0	0	1	1	3	2	2	1	0	22	20	22	3	3	3	3	3	4	2	3	21	21	22	0	1	1	0	0	0	0	0
ENSG00000167995.15;RI:chr11:61958146:61958501-61959498:61959578:+;V3	0	0	0	0	0	0	0	0	1	0	0	1	0	1	1	1	0	0	0	1	1	1	1	0	0	2	3	0	0	0	0	0	0	0	0	0	1	0	0	0	0	0	0	0	3	0	0	0	0
ENSG00000167733.13;RI:chr19:5684819:5684905-5684993:5685119:+;V1	0	0	0	0	0	0	0	1	0	0	0	1	1	1	1	0	0	1	0	1	0	0	0	0	0	1	0	2	0	1	0	0	0	0	0	0	0	0	2	2	0	0	0	0	0	0	0	0	0
ENSG00000167733.13;RI:chr19:5684819:5684905-5684993:5685119:+;V2	0	0	0	0	0	0	0	0	0	0	0	0	0	0	0	0	0	0	0	0	0	0	1	0	0	1	0	0	0	0	0	0	0	0	0	0	0	0	0	0	0	0	0	0	1	1	0	0	0
ENSG00000167733.13;RI:chr19:5684819:5684905-5684993:5685119:+;V3	0	0	0	0	0	0	0	1	0	0	0	0	0	3	3	1	2	0	1	0	0	0	0	0	0	2	1	0	0	0	0	0	0	0	0	0	0	0	0	0	0	0	0	0	0	0	0	0	0
ENSG00000188603.18;RI:chr16:28491714:28491835-28492020:28492042:-;V1	0	0	0	0	0	0	0	0	1	2	1	0	1	1	1	0	0	0	0	0	1	1	1	1	1	0	1	0	0	0	0	0	0	0	0	0	0	0	0	0	0	1	0	0	0	0	0	0	0
ENSG00000188603.18;RI:chr16:28491714:28491835-28492020:28492042:-;V2	0	0	0	0	0	0	0	2	0	0	0	0	0	1	1	1	0	0	2	0	1	1	1	0	0	2	0	0	0	0	0	0	0	0	0	0	0	0	0	0	0	0	0	0	1	0	0	0	0
ENSG00000188603.18;RI:chr16:28491714:28491835-28492020:28492042:-;V3	0	0	0	0	0	0	0	0	0	0	0	0	0	0	0	0	0	0	0	0	0	0	0	0	0	1	0	0	0	0	0	0	0	0	0	0	0	0	0	0	0	0	0	0	0	1	0	0	0
ENSG00000007923.15;RI:chr1:6637447:6637504-6638083:6638364:-;V1	1	0	0	0	0	0	0	0	1	1	2	0	0	0	0	0	0	0	0	0	1	1	1	1	1	2	0	1	0	0	0	0	0	0	0	0	0	1	0	0	0	0	0	0	0	0	1	0	0
ENSG00000007923.15;RI:chr1:6637447:6637504-6638083:6638364:-;V2	0	0	0	0	0	0	1	0	0	4	4	0	1	0	0	1	1	0	1	0	0	0	1	3	3	4	0	0	0	0	3	3	3	3	2	2	3	5	0	0	0	0	0	0	1	2	0	0	0
ENSG00000007923.15;RI:chr1:6637447:6637504-6638083:6638364:-;V3	1	0	0	0	0	0	0	0	0	0	0	0	0	1	1	0	0	0	0	1	0	0	0	0	0	1	0	1	1	1	0	0	0	0	0	0	0	0	0	0	0	0	0	0	0	2	0	0	0
ENSG00000182389.19;RI:chr2:151870531:151870611-151872417:151872493:-;V1	0	0	2	2	2	2	2	2	0	1	0	1	0	1	1	0	0	0	0	1	0	0	0	0	0	0	0	0	0	0	0	0	0	0	1	2	0	0	0	0	0	1	0	0	1	0	0	0	0
ENSG00000182389.19;RI:chr2:151870531:151870611-151872417:151872493:-;V2	2	0	1	1	1	1	2	3	2	5	4	3	3	1	1	2	0	2	2	2	2	2	3	4	4	6	3	2	1	4	4	4	4	4	4	3	4	3	3	3	4	1	1	1	1	4	4	1	1
ENSG00000182389.19;RI:chr2:151870531:151870611-151872417:151872493:-;V3	0	0	0	0	0	0	0	0	0	0	0	0	1	0	0	0	0	0	0	0	0	0	0	0	0	0	0	0	0	0	0	0	0	0	1	0	0	0	0	0	0	0	0	0	1	1	0	1	1
event	A1CF_00001	ANKHD1_00002	BRUNOL4_00004	BRUNOL4_00004a	BRUNOL4_00004b	BRUNOL4_00004c	BRUNOL5_00166	BRUNOL6_00187	CNOT4_00156	CPEB2_00012	CPEB4_00158	DAZAP1_00013	ENOX1_00149	ESRP2_00150	ESRP2_00150a	FMR1_00016	FUS_00018	FXR1_00161	FXR2_00020	G3BP2_00021	HNRNPA1L2_00023	HNRNPA1_00022	HNRNPA2B1_00024	HNRNPCL1_00167	HNRNPC_00025	HNRNPH2_00160	HNRNPK_00026	HNRNPL_00027	HNRNPL_00091	HNRPLL_00178	HuR_00032	HuR_00032a	HuR_00032b	HuR_00032c	HuR_00112	HuR_00117	HuR_00136	HuR_00274	IGF2BP2_00033	IGF2BP2_00033a	IGF2BP3_00172	KHDRBS1_00062	KHDRBS2_00185	KHDRBS3_00034	LIN28A_00036	LIN28A_00162	MATR3_00037	MBNL1_00038	MBNL1_00038a
ENSG00000152582.13;RI:chr5:35697690:35697793-35700496:35700752:+;V1	1	0	1	1	1	1	1	1	0	0	0	0	0	0	0	0	0	0	0	0	0	0	0	0	0	0	0	0	0	0	1	1	1	1	2	1	1	2	1	1	1	0	0	0	0	0	1	1	1
ENSG00000168067.11;RI:chr11:64792172:64792275-64792364:64792422:-;V1	0	0	0	0	0	0	1	0	1	0	0	0	0	0	0	0	0	0	0	1	1	1	1	0	0	0	0	0	1	0	0	0	0	0	0	0	0	0	0	0	0	0	0	0	0	0	0	2	2
ENSG00000197989.13;RI:chr1:28579533:28579587-28579912:28579981:-;V1	0	0	2	2	2	2	2	0	0	1	2	0	0	0	0	0	0	0	0	0	0	0	0	1	1	0	0	0	0	1	1	1	1	1	3	3	1	2	0	0	0	0	0	0	0	0	0	0	0
ENSG00000095906.16;RI:chr16:1786537:1786655-1786738:1786955:+;V1	0	0	2	2	2	2	2	2	0	0	0	0	0	1	1	0	0	0	0	0	0	0	0	0	0	0	0	0	0	0	0	0	0	0	0	0	0	0	0	0	0	0	0	0	0	0	0	0	0
ENSG00000107929.14;RI:chr10:806914:808272-812921:813213:-;V1	0	0	0	0	0	0	0	0	1	0	0	0	0	2	2	0	0	0	0	0	0	0	0	0	0	0	1	1	0	0	0	0	0	0	0	0	0	0	0	0	0	0	0	0	0	2	0	0	0
ENSG00000178821.12;RI:chr1:1918893:1918934-1919045:1919088:-;V1	0	0	0	0	0	0	0	0	0	0	0	0	0	0	0	0	0	0	0	0	0	0	0	0	0	2	0	0	0	0	0	0	0	0	0	0	0	0	0	0	0	0	0	0	0	1	0	0	0
ENSG00000154734.14;RI:chr21:26838439:26838614-26839587:26839762:-;V1	0	0	0	0	0	0	0	0	0	0	0	0	1	1	1	1	0	0	1	0	0	0	0	0	0	0	1	2	1	1	0	0	0	0	0	0	0	0	0	0	0	0	0	0	0	0	0	0	0
ENSG00000166387.11;RI:chr11:7653024:7653200-7653502:7653756:+;V1	0	0	1	1	1	1	1	1	0	0	0	0	0	0	0	0	0	0	0	1	0	0	0	0	0	0	0	0	0	0	0	0	0	0	1	0	0	0	0	0	0	0	0	0	0	0	0	0	0
ENSG00000102904.14;RI:chr16:67825667:67825836-67825917:67826076:+;V1	0	0	0	0	0	0	0	0	0	0	0	0	0	2	2	0	0	0	0	0	0	0	1	0	0	2	1	0	0	1	0	0	0	0	0	0	0	0	0	0	0	0	0	0	1	2	0	0	0
ENSG00000167645.16;RI:chr19:38309224:38309328-38309405:38309643:-;V1	0	0	0	0	0	0	0	0	1	0	0	0	0	0	0	0	1	1	0	1	0	0	0	0	0	0	0	0	1	0	0	0	0	0	0	0	0	0	0	0	0	0	0	0	0	1	0	0	0
ENSG00000129667.12;RI:chr17:76487712:76487851-76487974:76488132:-;V1	0	0	0	0	0	0	0	0	0	0	0	0	0	1	1	0	0	0	0	0	0	0	0	0	0	0	1	0	0	0	0	0	0	0	0	0	0	0	0	0	0	0	0	0	1	0	1	1	1
ENSG00000204256.12;RI:chr6:32976562:32976936-32977260:32977570:+;V1	0	0	0	0	0	0	0	0	0	1	0	0	0	0	0	0	0	1	0	0	0	0	0	0	0	0	0	0	1	0	0	0	0	0	0	0	0	0	0	0	0	1	0	1	0	0	0	1	1
ENSG00000108309.13;RI:chr17:44313418:44313503-44314735:44314824:+;V1	0	0	0	0	0	0	0	0	1	0	0	0	0	0	0	0	0	0	0	0	0	0	0	1	1	1	0	1	0	0	1	1	1	1	1	1	2	0	0	0	0	0	0	0	2	0	0	0	0
ENSG00000214279.13;RI:chr10:133459487:133459804-133459878:133460170:+;V1	0	0	0	0	0	0	0	2	0	0	0	0	0	0	0	0	0	1	0	0	0	0	0	0	0	0	0	0	0	0	0	0	0	0	0	0	0	0	0	0	0	0	0	0	0	0	0	0	0
ENSG00000160221.16;RI:chr21:44144821:44144916-44145571:44145723:+;V1	0	0	0	0	0	0	0	1	0	0	1	0	0	2	2	1	0	0	0	0	0	0	0	1	1	4	0	1	1	0	0	0	0	0	0	0	0	0	1	1	1	0	0	0	0	1	0	0	0
ENSG00000092841.18;RI:chr12:56159587:56159622-56160025:56160148:+;V1	0	0	1	1	1	1	1	1	0	0	0	1	0	0	0	0	0	0	0	1	1	1	1	0	0	1	0	0	0	0	0	0	0	0	0	2	0	0	1	1	1	0	1	0	0	1	0	0	0
ENSG00000139613.11;RI:chr12:56164303:56164368-56164648:56164731:-;V1	0	0	0	0	0	0	0	0	1	0	0	0	0	0	0	0	0	0	0	0	0	0	0	0	0	0	1	0	0	0	0	0	0	0	0	0	0	0	0	0	0	0	0	0	0	0	1	0	0
ENSG00000141994.15;RI:chr19:5786749:5786919-5787061:5787171:-;V1	0	0	0	0	0	0	0	0	0	0	0	0	0	0	0	0	0	0	0	0	0	0	0	0	0	0	0	0	0	0	0	0	0	0	0	0	0	0	0	0	0	0	0	0	0	0	0	0	0
ENSG00000167995.15;RI:chr11:61958146:61958501-61959498:61959578:+;V1	0	1	0	0	0	0	0	1	0	0	0	0	0	0	0	0	0	0	1	0	0	0	0	0	0	2	0	0	0	0	0	0	0	0	0	0	0	0	0	0	0	0	0	0	1	2	0	0	0
ENSG00000167733.13;RI:chr19:5684819:5684905-5684993:5685119:+;V1	0	0	0	0	0	0	0	1	0	0	0	1	1	1	1	0	0	1	0	1	0	0	0	0	0	1	0	2	0	1	0	0	0	0	0	0	0	0	2	2	0	0	0	0	0	0	0	0	0
ENSG00000188603.18;RI:chr16:28491714:28491835-28492020:28492042:-;V1	0	0	0	0	0	0	0	0	1	2	1	0	1	1	1	0	0	0	0	0	1	1	1	1	1	0	1	0	0	0	0	0	0	0	0	0	0	0	0	0	0	1	0	0	0	0	0	0	0
ENSG00000007923.15;RI:chr1:6637447:6637504-6638083:6638364:-;V1	1	0	0	0	0	0	0	0	1	1	2	0	0	0	0	0	0	0	0	0	1	1	1	1	1	2	0	1	0	0	0	0	0	0	0	0	0	1	0	0	0	0	0	0	0	0	1	0	0
ENSG00000182389.19;RI:chr2:151870531:151870611-151872417:151872493:-;V1	0	0	2	2	2	2	2	2	0	1	0	1	0	1	1	0	0	0	0	1	0	0	0	0	0	0	0	0	0	0	0	0	0	0	1	2	0	0	0	0	0	1	0	0	1	0	0	0	0
event	A1CF_00001	ANKHD1_00002	BRUNOL4_00004	BRUNOL4_00004a	BRUNOL4_00004b	BRUNOL4_00004c	BRUNOL5_00166	BRUNOL6_00187	CNOT4_00156	CPEB2_00012	CPEB4_00158	DAZAP1_00013	ENOX1_00149	ESRP2_00150	ESRP2_00150a	FMR1_00016	FUS_00018	FXR1_00161	FXR2_00020	G3BP2_00021	HNRNPA1L2_00023	HNRNPA1_00022	HNRNPA2B1_00024	HNRNPCL1_00167	HNRNPC_00025	HNRNPH2_00160	HNRNPK_00026	HNRNPL_00027	HNRNPL_00091	HNRPLL_00178	HuR_00032	HuR_00032a	HuR_00032b	HuR_00032c	HuR_00112	HuR_00117	HuR_00136	HuR_00274	IGF2BP2_00033	IGF2BP2_00033a	IGF2BP3_00172	KHDRBS1_00062	KHDRBS2_00185	KHDRBS3_00034	LIN28A_00036	LIN28A_00162	MATR3_00037	MBNL1_00038	MBNL1_00038a
ENSG00000152582.13;RI:chr5:35697690:35697793-35700496:35700752:+;V2	3	0	4	4	4	4	5	7	6	2	4	4	3	3	3	1	0	4	2	0	1	1	1	3	3	6	1	3	3	3	7	7	7	7	6	8	8	8	2	2	2	5	1	5	1	6	4	2	2
ENSG00000168067.11;RI:chr11:64792172:64792275-64792364:64792422:-;V2	0	0	0	0	0	0	0	2	0	0	0	0	0	1	1	0	0	0	0	0	0	0	0	0	0	3	1	0	0	0	0	0	0	0	0	0	0	0	0	0	0	0	0	0	0	0	0	0	0
ENSG00000197989.13;RI:chr1:28579533:28579587-28579912:28579981:-;V2	1	0	1	1	1	1	1	1	0	1	2	0	1	0	0	1	0	0	1	0	0	0	1	3	3	1	0	0	0	0	2	2	2	2	1	2	0	4	0	0	0	1	0	0	0	2	1	1	1
ENSG00000095906.16;RI:chr16:1786537:1786655-1786738:1786955:+;V2	0	0	0	0	0	0	0	0	0	0	0	0	0	0	0	0	0	0	0	0	0	0	0	0	0	0	1	0	0	0	0	0	0	0	0	0	0	0	0	0	0	0	0	0	0	1	0	0	0
ENSG00000107929.14;RI:chr10:806914:808272-812921:813213:-;V2	4	1	33	33	33	33	32	25	2	46	53	4	5	3	3	1	2	1	2	2	3	2	2	51	51	9	1	9	7	11	42	42	42	42	37	44	10	57	13	13	12	3	4	4	3	5	5	3	3
ENSG00000178821.12;RI:chr1:1918893:1918934-1919045:1919088:-;V2	0	0	0	0	0	0	0	0	0	0	0	0	0	2	2	0	0	0	0	0	0	0	1	0	0	4	0	0	0	0	0	0	0	0	0	0	0	0	0	0	0	0	0	0	0	1	0	0	0
ENSG00000154734.14;RI:chr21:26838439:26838614-26839587:26839762:-;V2	3	0	2	2	2	2	2	2	2	6	6	2	4	0	0	0	0	1	0	0	0	0	0	4	4	0	0	3	0	4	3	3	3	3	1	3	0	6	5	5	4	0	1	0	0	1	0	2	2
ENSG00000166387.11;RI:chr11:7653024:7653200-7653502:7653756:+;V2	0	0	2	2	2	2	2	2	1	1	0	0	0	1	1	1	0	0	1	0	0	0	0	0	0	1	0	0	0	0	0	0	0	0	0	0	0	0	0	0	0	0	0	0	0	1	2	0	0
ENSG00000102904.14;RI:chr16:67825667:67825836-67825917:67826076:+;V2	0	0	0	0	0	0	0	1	0	0	0	0	0	1	1	1	0	0	1	0	0	0	0	0	0	2	0	0	0	0	0	0	0	0	0	0	0	0	0	0	0	0	0	0	0	1	0	1	1
ENSG00000167645.16;RI:chr19:38309224:38309328-38309405:38309643:-;V2	0	0	0	0	0	0	0	0	0	0	0	0	0	3	3	0	0	0	0	0	0	0	0	0	0	2	0	0	0	0	0	0	0	0	0	0	0	0	0	0	0	0	0	0	0	0	0	0	0
ENSG00000129667.12;RI:chr17:76487712:76487851-76487974:76488132:-;V2	0	0	0	0	0	0	1	0	0	0	0	0	0	0	0	0	0	0	0	0	0	0	0	0	0	0	0	0	0	0	0	0	0	0	0	0	0	0	0	0	0	0	0	0	0	0	0	0	0
ENSG00000204256.12;RI:chr6:32976562:32976936-32977260:32977570:+;V2	1	0	1	1	1	1	0	4	0	1	1	0	1	0	0	0	0	0	0	0	2	2	2	1	1	2	0	1	0	2	0	0	0	0	1	4	2	1	1	1	1	0	0	0	0	0	0	0	0
ENSG00000108309.13;RI:chr17:44313418:44313503-44314735:44314824:+;V2	0	0	3	3	3	3	4	3	3	18	18	0	2	3	3	1	0	0	2	2	0	0	1	18	18	12	4	2	1	3	18	18	18	18	15	16	1	18	3	3	1	0	0	0	2	2	0	2	2
ENSG00000214279.13;RI:chr10:133459487:133459804-133459878:133460170:+;V2	0	0	0	0	0	0	0	0	0	0	0	0	0	0	0	0	0	0	0	0	0	0	0	0	0	0	0	0	0	0	0	0	0	0	0	0	0	0	0	0	0	0	0	0	0	0	0	0	0
ENSG00000160221.16;RI:chr21:44144821:44144916-44145571:44145723:+;V2	0	0	1	1	1	1	1	0	0	10	9	1	1	4	4	1	1	1	1	1	1	0	0	9	9	0	1	1	0	1	9	9	9	9	8	8	2	9	2	2	2	0	1	1	0	2	0	1	1
ENSG00000092841.18;RI:chr12:56159587:56159622-56160025:56160148:+;V2	0	0	0	0	0	0	0	2	0	0	0	0	0	3	3	0	0	0	0	1	0	0	0	0	0	1	1	0	0	0	0	0	0	0	0	0	0	0	0	0	1	0	0	0	0	0	0	1	1
ENSG00000139613.11;RI:chr12:56164303:56164368-56164648:56164731:-;V2	0	0	0	0	0	0	0	0	0	1	0	0	0	0	0	0	0	0	0	0	0	0	0	0	0	0	3	0	0	0	0	0	0	0	0	0	1	0	0	0	0	0	0	0	0	0	1	2	2
ENSG00000141994.15;RI:chr19:5786749:5786919-5787061:5787171:-;V2	0	0	0	0	0	0	0	0	0	0	0	0	0	0	0	0	0	0	0	0	0	0	0	0	0	0	1	1	0	0	0	0	0	0	0	0	0	0	0	0	0	0	0	0	0	0	0	0	0
ENSG00000167995.15;RI:chr11:61958146:61958501-61959498:61959578:+;V2	0	0	5	5	5	5	5	5	1	2	2	0	2	2	2	0	0	0	0	0	1	1	3	2	2	1	0	22	20	22	3	3	3	3	3	4	2	3	21	21	22	0	1	1	0	0	0	0	0
ENSG00000167733.13;RI:chr19:5684819:5684905-5684993:5685119:+;V2	0	0	0	0	0	0	0	0	0	0	0	0	0	0	0	0	0	0	0	0	0	0	1	0	0	1	0	0	0	0	0	0	0	0	0	0	0	0	0	0	0	0	0	0	1	1	0	0	0
ENSG00000188603.18;RI:chr16:28491714:28491835-28492020:28492042:-;V2	0	0	0	0	0	0	0	2	0	0	0	0	0	1	1	1	0	0	2	0	1	1	1	0	0	2	0	0	0	0	0	0	0	0	0	0	0	0	0	0	0	0	0	0	1	0	0	0	0
ENSG00000007923.15;RI:chr1:6637447:6637504-6638083:6638364:-;V2	0	0	0	0	0	0	1	0	0	4	4	0	1	0	0	1	1	0	1	0	0	0	1	3	3	4	0	0	0	0	3	3	3	3	2	2	3	5	0	0	0	0	0	0	1	2	0	0	0
ENSG00000182389.19;RI:chr2:151870531:151870611-151872417:151872493:-;V2	2	0	1	1	1	1	2	3	2	5	4	3	3	1	1	2	0	2	2	2	2	2	3	4	4	6	3	2	1	4	4	4	4	4	4	3	4	3	3	3	4	1	1	1	1	4	4	1	1
event	A1CF_00001	ANKHD1_00002	BRUNOL4_00004	BRUNOL4_00004a	BRUNOL4_00004b	BRUNOL4_00004c	BRUNOL5_00166	BRUNOL6_00187	CNOT4_00156	CPEB2_00012	CPEB4_00158	DAZAP1_00013	ENOX1_00149	ESRP2_00150	ESRP2_00150a	FMR1_00016	FUS_00018	FXR1_00161	FXR2_00020	G3BP2_00021	HNRNPA1L2_00023	HNRNPA1_00022	HNRNPA2B1_00024	HNRNPCL1_00167	HNRNPC_00025	HNRNPH2_00160	HNRNPK_00026	HNRNPL_00027	HNRNPL_00091	HNRPLL_00178	HuR_00032	HuR_00032a	HuR_00032b	HuR_00032c	HuR_00112	HuR_00117	HuR_00136	HuR_00274	IGF2BP2_00033	IGF2BP2_00033a	IGF2BP3_00172	KHDRBS1_00062	KHDRBS2_00185	KHDRBS3_00034	LIN28A_00036	LIN28A_00162	MATR3_00037	MBNL1_00038	MBNL1_00038a
ENSG00000152582.13;RI:chr5:35697690:35697793-35700496:35700752:+;V3	0	0	0	0	0	0	0	0	1	0	0	0	0	0	0	0	0	0	0	0	0	0	0	0	0	0	0	0	0	0	0	0	0	0	0	0	2	0	0	0	0	0	0	0	0	0	0	0	0
ENSG00000168067.11;RI:chr11:64792172:64792275-64792364:64792422:-;V3	0	0	0	0	0	0	0	1	0	0	0	0	0	4	4	0	0	0	0	0	0	0	0	0	0	2	0	0	0	0	0	0	0	0	0	0	0	0	0	0	0	0	0	0	1	0	0	0	0
ENSG00000197989.13;RI:chr1:28579533:28579587-28579912:28579981:-;V3	0	0	1	1	1	1	1	0	0	3	4	1	0	0	0	0	0	0	0	0	0	0	0	3	3	0	0	0	0	0	2	2	2	2	2	2	0	3	0	0	0	0	0	0	0	0	1	0	0
ENSG00000095906.16;RI:chr16:1786537:1786655-1786738:1786955:+;V3	0	0	2	2	2	2	2	3	0	0	0	0	0	1	1	1	0	0	1	0	0	0	0	0	0	1	0	0	0	0	0	0	0	0	0	0	0	0	0	0	0	0	0	0	1	2	0	1	1
ENSG00000107929.14;RI:chr10:806914:808272-812921:813213:-;V3	0	0	0	0	0	0	0	0	0	0	0	0	0	1	1	0	0	0	0	2	0	0	0	0	0	0	1	0	0	0	0	0	0	0	0	0	0	0	0	0	0	0	0	0	0	0	0	0	0
ENSG00000178821.12;RI:chr1:1918893:1918934-1919045:1919088:-;V3	0	0	0	0	0	0	0	1	0	0	0	0	0	0	0	0	0	0	0	0	0	0	0	0	0	1	1	0	0	0	0	0	0	0	0	0	0	0	0	0	0	0	0	0	0	2	0	0	0
ENSG00000154734.14;RI:chr21:26838439:26838614-26839587:26839762:-;V3	0	0	3	3	3	3	2	1	0	0	0	0	1	0	0	0	0	0	0	0	0	0	0	0	0	0	0	1	0	0	0	0	0	0	0	0	0	0	0	0	0	2	1	0	0	0	0	1	1
ENSG00000166387.11;RI:chr11:7653024:7653200-7653502:7653756:+;V3	0	0	1	1	1	1	1	2	0	0	0	0	0	0	0	0	0	1	0	1	0	0	0	0	0	0	0	1	0	0	0	0	0	0	0	0	0	0	1	1	1	0	0	0	0	0	0	0	0
ENSG00000102904.14;RI:chr16:67825667:67825836-67825917:67826076:+;V3	0	0	0	0	0	0	0	0	0	0	0	0	0	0	0	0	0	0	0	0	0	0	0	0	0	2	0	0	0	0	0	0	0	0	0	0	0	0	0	0	0	0	0	0	0	0	0	1	1
ENSG00000167645.16;RI:chr19:38309224:38309328-38309405:38309643:-;V3	0	0	1	1	1	1	1	4	0	0	0	0	0	2	2	0	0	0	0	0	0	0	0	0	0	1	0	0	1	0	0	0	0	0	0	0	0	0	0	0	0	0	0	0	0	0	0	0	0
ENSG00000129667.12;RI:chr17:76487712:76487851-76487974:76488132:-;V3	0	0	0	0	0	0	0	0	1	0	0	1	0	0	0	1	0	0	1	0	0	0	0	0	0	2	0	0	0	0	0	0	0	0	0	0	0	0	0	0	1	0	0	0	2	1	0	0	0
ENSG00000204256.12;RI:chr6:32976562:32976936-32977260:32977570:+;V3	0	0	0	0	0	0	0	1	1	0	0	0	0	0	0	0	0	0	0	0	0	0	1	0	0	2	0	0	0	0	0	0	0	0	0	0	0	0	0	0	0	0	0	0	1	0	1	0	0
ENSG00000108309.13;RI:chr17:44313418:44313503-44314735:44314824:+;V3	0	0	0	0	0	0	0	1	0	0	0	0	0	0	0	0	0	0	0	1	0	0	0	0	0	1	3	0	0	0	0	0	0	0	0	0	0	0	0	0	0	0	0	0	0	1	0	0	0
ENSG00000214279.13;RI:chr10:133459487:133459804-133459878:133460170:+;V3	0	0	2	2	2	2	2	1	0	0	0	0	0	1	1	1	3	0	1	0	0	0	0	0	0	1	0	0	0	0	0	0	0	0	0	0	0	0	0	0	0	0	0	0	0	0	0	0	0
ENSG00000160221.16;RI:chr21:44144821:44144916-44145571:44145723:+;V3	0	0	5	5	5	5	5	3	0	0	0	0	0	2	2	0	0	0	0	1	0	0	0	0	0	0	0	0	0	0	0	0	0	0	1	0	0	0	0	0	0	0	0	0	0	0	0	1	1
ENSG00000092841.18;RI:chr12:56159587:56159622-56160025:56160148:+;V3	0	0	1	1	1	1	0	0	0	0	0	0	0	0	0	1	0	0	1	1	0	0	0	0	0	0	0	0	0	0	0	0	0	0	0	0	0	0	0	0	0	0	0	0	0	1	0	0	0
ENSG00000139613.11;RI:chr12:56164303:56164368-56164648:56164731:-;V3	0	0	0	0	0	0	0	1	0	2	1	0	0	1	1	0	0	0	0	0	0	0	1	1	1	4	1	0	0	0	0	0	0	0	0	0	0	0	0	0	0	0	0	0	2	2	0	0	0
ENSG00000141994.15;RI:chr19:5786749:5786919-5787061:5787171:-;V3	0	0	0	0	0	0	0	0	0	0	0	0	0	0	0	0	0	0	0	0	0	0	0	0	0	0	2	0	1	0	0	0	0	0	0	0	0	0	0	0	0	0	0	0	0	0	0	0	0
ENSG00000167995.15;RI:chr11:61958146:61958501-61959498:61959578:+;V3	0	0	0	0	0	0	0	0	1	0	0	1	0	1	1	1	0	0	0	1	1	1	1	0	0	2	3	0	0	0	0	0	0	0	0	0	1	0	0	0	0	0	0	0	3	0	0	0	0
ENSG00000167733.13;RI:chr19:5684819:5684905-5684993:5685119:+;V3	0	0	0	0	0	0	0	1	0	0	0	0	0	3	3	1	2	0	1	0	0	0	0	0	0	2	1	0	0	0	0	0	0	0	0	0	0	0	0	0	0	0	0	0	0	0	0	0	0
ENSG00000188603.18;RI:chr16:28491714:28491835-28492020:28492042:-;V3	0	0	0	0	0	0	0	0	0	0	0	0	0	0	0	0	0	0	0	0	0	0	0	0	0	1	0	0	0	0	0	0	0	0	0	0	0	0	0	0	0	0	0	0	0	1	0	0	0
ENSG00000007923.15;RI:chr1:6637447:6637504-6638083:6638364:-;V3	1	0	0	0	0	0	0	0	0	0	0	0	0	1	1	0	0	0	0	1	0	0	0	0	0	1	0	1	1	1	0	0	0	0	0	0	0	0	0	0	0	0	0	0	0	2	0	0	0
ENSG00000182389.19;RI:chr2:151870531:151870611-151872417:151872493:-;V3	0	0	0	0	0	0	0	0	0	0	0	0	1	0	0	0	0	0	0	0	0	0	0	0	0	0	0	0	0	0	0	0	0	0	1	0	0	0	0	0	0	0	0	0	1	1	0	1	1
event	A1CF_00001	ANKHD1_00002	BRUNOL4_00004	BRUNOL4_00004a	BRUNOL4_00004b	BRUNOL4_00004c	BRUNOL5_00166	BRUNOL6_00187	CNOT4_00156	CPEB2_00012	CPEB4_00158	DAZAP1_00013	ENOX1_00149	ESRP2_00150	ESRP2_00150a	FMR1_00016	FUS_00018	FXR1_00161	FXR2_00020	G3BP2_00021	HNRNPA1L2_00023	HNRNPA1_00022	HNRNPA2B1_00024	HNRNPCL1_00167	HNRNPC_00025	HNRNPH2_00160	HNRNPK_00026	HNRNPL_00027	HNRNPL_00091	HNRPLL_00178	HuR_00032	HuR_00032a	HuR_00032b	HuR_00032c	HuR_00112	HuR_00117	HuR_00136	HuR_00274	IGF2BP2_00033	IGF2BP2_00033a	IGF2BP3_00172	KHDRBS1_00062	KHDRBS2_00185	KHDRBS3_00034	LIN28A_00036	LIN28A_00162	MATR3_00037	MBNL1_00038	MBNL1_00038a
ENSG00000123136.14;RI:chr19:14409742:14409873-14410216:14410334:-;V1	0	1	1	1	1	1	1	1	0	0	0	0	0	1	1	0	0	0	0	0	0	0	0	0	0	1	0	0	2	0	0	0	0	0	0	0	0	0	0	0	0	0	0	0	0	1	0	0	0
ENSG00000123136.14;RI:chr19:14409742:14409873-14410216:14410334:-;V2	0	0	0	0	0	0	0	0	0	0	0	0	1	2	2	0	0	0	0	0	1	1	1	0	0	2	2	2	0	1	0	0	0	0	0	0	0	0	0	0	0	0	0	0	1	2	0	2	2
ENSG00000123136.14;RI:chr19:14409742:14409873-14410216:14410334:-;V3	0	0	3	3	3	3	1	0	0	0	0	0	1	1	1	1	0	1	1	0	0	0	0	0	0	1	0	0	0	0	0	0	0	0	0	0	0	0	0	0	1	0	0	0	0	0	0	0	0
ENSG00000137497.17;RI:chr11:72007189:72007435-72008688:72008845:-;V1	0	0	0	0	0	0	0	0	0	0	0	0	0	0	0	0	0	0	0	0	0	0	0	0	0	1	0	0	0	0	0	0	0	0	0	0	0	0	0	0	0	0	0	0	0	1	0	0	0
ENSG00000137497.17;RI:chr11:72007189:72007435-72008688:72008845:-;V2	1	0	4	4	4	4	5	4	1	0	0	0	0	4	4	3	0	2	2	2	1	1	1	0	0	1	1	0	0	0	2	2	2	2	1	0	1	1	1	1	1	2	2	2	2	1	2	3	3
ENSG00000137497.17;RI:chr11:72007189:72007435-72008688:72008845:-;V3	0	1	0	0	0	0	0	0	0	0	0	0	1	0	0	0	0	0	0	0	0	0	0	0	0	0	1	0	0	0	0	0	0	0	0	0	0	0	0	0	0	0	0	0	3	0	0	0	0
ENSG00000112146.16;RI:chr6:53092734:53092824-53093466:53093561:+;V1	0	0	0	0	0	0	0	1	0	0	0	0	0	1	1	0	0	0	0	0	0	0	0	0	0	0	0	0	0	0	1	1	1	1	0	0	1	1	0	0	0	1	0	0	0	0	0	0	0
ENSG00000112146.16;RI:chr6:53092734:53092824-53093466:53093561:+;V2	0	0	6	6	6	6	6	6	1	2	1	2	1	2	2	0	0	0	0	0	0	0	0	0	0	0	0	1	1	0	4	4	4	4	5	6	4	2	2	2	2	2	2	2	0	0	1	1	1
ENSG00000112146.16;RI:chr6:53092734:53092824-53093466:53093561:+;V3	0	0	0	0	0	0	1	1	0	0	1	0	0	0	0	0	0	0	0	1	0	0	0	1	1	0	1	0	0	0	2	2	2	2	1	1	3	2	0	0	0	0	0	0	0	0	0	1	1
ENSG00000146063.19;RI:chr5:181233413:181233435-181233636:181233763:+;V1	0	0	1	1	1	1	1	1	0	3	2	0	0	0	0	0	0	0	0	0	0	0	0	1	1	1	0	0	0	0	1	1	1	1	1	1	1	3	0	0	0	0	0	0	0	0	0	0	0
ENSG00000146063.19;RI:chr5:181233413:181233435-181233636:181233763:+;V2	0	0	0	0	0	0	0	0	0	0	0	0	0	1	1	0	0	0	0	0	0	0	0	0	0	0	2	0	0	0	0	0	0	0	0	0	0	0	0	0	0	0	0	0	0	0	0	0	0
ENSG00000146063.19;RI:chr5:181233413:181233435-181233636:181233763:+;V3	0	0	0	0	0	0	0	0	2	0	0	1	0	0	0	0	0	0	0	0	1	1	1	0	0	1	1	0	0	0	0	0	0	0	0	0	0	0	0	0	0	0	0	0	0	0	0	0	0
ENSG00000169738.7;RI:chr17:82036859:82037013-82037450:82037547:-;V1	0	0	0	0	0	0	0	0	0	0	0	0	0	0	0	1	2	0	1	0	1	1	1	0	0	2	0	0	0	0	0	0	0	0	0	0	0	0	0	0	0	0	0	0	0	2	1	0	0
ENSG00000169738.7;RI:chr17:82036859:82037013-82037450:82037547:-;V2	0	0	0	0	0	0	0	0	1	0	0	0	1	0	0	0	2	0	0	0	0	0	1	0	0	4	1	2	1	1	0	0	0	0	0	0	0	0	1	1	1	0	0	0	0	4	0	1	1
ENSG00000169738.7;RI:chr17:82036859:82037013-82037450:82037547:-;V3	0	0	0	0	0	0	0	1	0	0	0	0	0	1	1	1	0	0	1	0	0	0	1	0	0	4	0	0	0	0	0	0	0	0	0	0	0	0	0	0	0	0	0	0	1	2	0	0	0
ENSG00000166508.17;RI:chr7:100099023:100099203-100099279:100099403:-;V1	0	1	0	0	0	0	0	0	0	15	15	1	0	0	0	0	0	0	0	0	0	0	0	14	14	1	0	0	0	0	13	13	13	13	13	13	0	16	0	0	0	0	0	1	0	0	0	0	0
ENSG00000166508.17;RI:chr7:100099023:100099203-100099279:100099403:-;V2	0	0	1	1	1	1	1	0	0	0	0	0	0	0	0	0	0	0	0	0	1	1	1	0	0	0	0	0	0	0	0	0	0	0	1	0	0	0	0	0	0	0	0	0	0	0	1	0	0
ENSG00000166508.17;RI:chr7:100099023:100099203-100099279:100099403:-;V3	0	0	0	0	0	0	1	2	0	0	0	0	0	1	1	0	0	0	0	0	0	0	0	0	0	0	1	0	0	0	0	0	0	0	0	0	0	0	0	0	0	0	0	0	0	0	0	0	0
ENSG00000166508.17;RI:chr7:100099023:100099403-100099589:100099753:-;V1	0	1	1	1	1	1	0	0	0	0	0	0	0	0	0	0	0	0	0	1	0	0	0	0	0	1	0	0	0	0	0	0	0	0	0	0	0	0	0	0	0	0	0	0	1	1	0	0	0
ENSG00000166508.17;RI:chr7:100099023:100099403-100099589:100099753:-;V2	0	0	0	0	0	0	0	0	0	15	15	0	0	0	0	0	0	1	0	0	0	0	0	14	14	1	0	0	0	1	13	13	13	13	13	13	0	16	1	1	0	0	0	0	0	1	0	0	0
ENSG00000166508.17;RI:chr7:100099023:100099403-100099589:100099753:-;V3	0	1	1	1	1	1	1	0	0	0	0	0	0	0	0	0	0	0	0	0	1	1	1	0	0	1	0	0	0	0	0	0	0	0	1	0	0	0	0	0	0	0	0	1	0	0	1	0	0
ENSG00000008517.16;RI:chr16:3067377:3067415-3067554:3067613:+;V1	0	0	17	17	17	17	17	17	1	0	0	0	0	0	0	0	0	1	0	0	0	0	0	0	0	0	0	0	0	0	1	1	1	1	0	0	0	0	0	0	0	0	0	0	0	1	0	0	0
ENSG00000008517.16;RI:chr16:3067377:3067415-3067554:3067613:+;V2	0	0	0	0	0	0	0	0	0	0	0	0	0	1	1	1	0	0	1	0	0	0	1	0	0	1	1	0	0	0	0	0	0	0	0	1	0	0	0	0	0	0	0	0	0	1	0	0	0
ENSG00000008517.16;RI:chr16:3067377:3067415-3067554:3067613:+;V3	0	0	1	1	1	1	1	2	0	0	0	0	1	1	1	1	0	0	1	1	0	0	0	0	0	0	0	0	0	0	0	0	0	0	0	0	0	0	0	0	0	0	1	1	0	0	0	1	1
ENSG00000008513.14;RI:chr8:133475719:133476074-133476278:133476600:-;V1	0	0	0	0	0	0	0	0	1	0	0	0	1	0	0	0	0	0	0	1	0	0	0	0	0	0	0	0	0	0	1	1	1	1	1	1	1	2	0	0	0	0	0	0	0	0	0	0	0
ENSG00000008513.14;RI:chr8:133475719:133476074-133476278:133476600:-;V2	0	0	0	0	0	0	0	0	1	3	1	0	1	1	1	0	0	0	0	0	0	0	0	2	2	0	1	1	0	1	0	0	0	0	0	0	0	2	0	0	0	0	0	0	0	0	0	0	0
ENSG00000008513.14;RI:chr8:133475719:133476074-133476278:133476600:-;V3	0	0	0	0	0	0	0	0	0	0	0	0	0	0	0	0	0	0	0	0	0	0	0	0	0	1	0	1	0	0	0	0	0	0	0	0	0	0	0	0	0	0	0	0	0	0	1	0	0
ENSG00000213983.11;RI:chr14:23561512:23561635-23561962:23562415:-;V1	0	0	0	0	0	0	0	0	1	0	0	0	0	0	0	0	0	1	0	0	0	0	0	0	0	0	0	0	0	0	0	0	0	0	0	0	0	0	0	0	0	0	0	0	1	0	1	1	1
ENSG00000213983.11;RI:chr14:23561512:23561635-23561962:23562415:-;V2	1	0	1	1	1	1	1	0	1	1	0	2	1	0	0	0	0	0	0	0	0	0	0	0	0	0	3	1	1	1	0	0	0	0	0	0	0	0	1	1	1	0	0	0	0	0	0	0	0
ENSG00000213983.11;RI:chr14:23561512:23561635-23561962:23562415:-;V3	0	0	0	0	0	0	0	0	1	0	0	1	0	0	0	0	0	0	1	0	0	0	0	0	0	0	1	0	0	0	0	0	0	0	0	0	0	0	0	0	0	0	0	0	0	0	0	0	0
ENSG00000213983.11;RI:chr14:23562504:23562593-23563380:23563638:-;V1	0	0	0	0	0	0	0	0	0	0	0	0	0	1	1	0	0	0	0	1	0	0	0	0	0	2	1	1	0	0	0	0	0	0	0	0	0	0	0	0	0	0	0	0	0	0	0	0	0
ENSG00000213983.11;RI:chr14:23562504:23562593-23563380:23563638:-;V2	1	0	2	2	2	2	3	2	1	9	8	0	0	1	1	0	0	0	0	0	1	1	2	7	7	5	4	0	0	0	5	5	5	5	7	9	0	7	0	0	0	0	1	0	0	2	1	3	3
ENSG00000213983.11;RI:chr14:23562504:23562593-23563380:23563638:-;V3	0	0	0	0	0	0	0	0	0	0	0	0	0	3	3	1	0	0	2	0	0	0	2	0	0	2	0	0	0	0	0	0	0	0	0	0	0	0	0	0	0	0	0	0	1	1	0	0	0
ENSG00000156873.15;RI:chr16:30751106:30751217-30751549:30751603:+;V1	0	0	0	0	0	0	0	0	1	1	0	0	0	0	0	0	0	0	0	0	0	0	0	0	0	0	0	0	0	0	0	0	0	0	0	0	0	0	0	0	0	0	0	0	0	1	0	1	1
ENSG00000156873.15;RI:chr16:30751106:30751217-30751549:30751603:+;V2	0	1	0	0	0	0	0	0	1	0	0	0	0	0	0	0	0	0	0	0	0	0	0	0	0	1	1	2	1	1	0	0	0	0	0	0	0	0	1	1	1	0	0	0	0	0	0	1	1
ENSG00000156873.15;RI:chr16:30751106:30751217-30751549:30751603:+;V3	0	0	2	2	2	2	0	1	0	0	0	0	0	1	1	0	0	0	0	0	0	0	0	0	0	0	0	0	0	0	0	0	0	0	0	0	0	0	0	0	0	0	0	0	0	0	0	0	0
ENSG00000118515.11;RI:chr6:134174511:134174586-134174732:134174861:-;V1	0	0	0	0	0	0	0	0	0	2	2	0	0	0	0	0	3	1	0	1	0	0	0	1	1	0	0	0	0	0	0	0	0	0	0	0	0	1	0	0	0	0	0	0	0	0	0	0	0
ENSG00000118515.11;RI:chr6:134174511:134174586-134174732:134174861:-;V2	0	2	3	3	3	3	3	2	0	0	1	0	0	0	0	0	0	0	0	0	0	0	0	2	2	0	0	0	0	0	2	2	2	2	1	2	1	2	0	0	0	0	0	0	0	0	1	0	0
ENSG00000118515.11;RI:chr6:134174511:134174586-134174732:134174861:-;V3	0	0	0	0	0	0	0	1	0	0	0	0	0	1	1	0	0	0	0	1	0	0	0	0	0	1	0	0	0	1	0	0	0	0	0	0	0	0	1	1	0	0	0	0	0	1	0	0	0
ENSG00000247774.6;RI:chr12:47216165:47216264-47216384:47216434:-;V1	0	0	1	1	1	1	1	0	1	0	0	2	0	1	1	0	0	2	0	0	0	1	1	0	0	0	0	0	1	0	1	1	1	1	1	2	1	0	0	0	0	0	0	0	1	0	0	2	2
ENSG00000247774.6;RI:chr12:47216165:47216264-47216384:47216434:-;V2	0	0	0	0	0	0	0	0	0	0	0	0	1	0	0	0	0	0	0	0	0	0	0	0	0	0	0	0	0	0	3	3	3	3	3	2	2	1	0	0	0	0	1	0	0	0	1	0	0
ENSG00000247774.6;RI:chr12:47216165:47216264-47216384:47216434:-;V3	0	0	2	2	2	2	2	1	0	1	1	0	0	0	0	0	0	0	0	0	0	0	0	0	0	0	0	0	0	0	1	1	1	1	3	2	2	3	0	0	0	0	0	0	0	1	1	0	0
ENSG00000165792.17;RI:chr14:20994794:20994901-20995165:20995233:+;V1	0	0	0	0	0	0	0	0	0	0	1	0	1	0	0	1	0	0	1	0	0	0	0	1	1	0	0	0	0	0	0	0	0	0	0	1	0	0	0	0	0	1	1	1	0	0	1	0	0
ENSG00000165792.17;RI:chr14:20994794:20994901-20995165:20995233:+;V2	0	0	0	0	0	0	0	0	0	4	3	0	0	0	0	0	0	0	0	0	0	0	0	1	1	0	0	0	0	0	0	0	0	0	0	2	0	1	0	0	0	0	0	0	0	0	0	0	0
ENSG00000165792.17;RI:chr14:20994794:20994901-20995165:20995233:+;V3	0	0	0	0	0	0	0	0	0	0	0	0	0	0	0	1	0	0	1	0	0	0	0	0	0	1	0	0	0	0	0	0	0	0	0	0	0	0	0	0	0	0	0	0	1	0	0	0	0
ENSG00000095906.16;RI:chr16:1786537:1786655-1787677:1787831:+;V1	0	0	2	2	2	2	2	2	0	0	0	0	0	1	1	0	0	0	0	0	0	0	0	0	0	0	0	0	0	0	0	0	0	0	0	0	0	0	0	0	0	0	0	0	0	0	0	0	0
ENSG00000095906.16;RI:chr16:1786537:1786655-1787677:1787831:+;V2	0	0	7	7	7	7	7	9	0	0	0	0	1	4	4	1	1	1	1	0	0	1	3	0	0	5	2	1	0	1	0	0	0	0	0	0	0	0	0	0	0	0	0	0	4	6	1	1	1
ENSG00000095906.16;RI:chr16:1786537:1786655-1787677:1787831:+;V3	0	0	2	2	2	2	2	1	0	0	0	0	0	3	3	1	0	0	0	0	0	0	0	0	0	1	2	0	0	0	0	0	0	0	0	0	0	0	0	0	0	0	0	1	0	0	0	0	0
ENSG00000135476.11;RI:chr12:53288538:53288699-53289090:53289303:+;V1	0	0	0	0	0	0	0	0	0	0	0	0	0	1	1	2	0	1	2	0	0	0	1	0	0	0	1	0	0	0	0	0	0	0	0	0	0	0	0	0	0	0	0	0	2	0	0	0	0
ENSG00000135476.11;RI:chr12:53288538:53288699-53289090:53289303:+;V2	0	1	2	2	2	2	2	1	0	0	0	1	0	0	0	0	0	0	0	0	2	2	2	0	0	1	0	0	0	0	0	0	0	0	1	0	0	0	0	0	0	0	0	0	1	0	1	1	1
ENSG00000135476.11;RI:chr12:53288538:53288699-53289090:53289303:+;V3	0	0	0	0	0	0	0	0	0	0	0	0	0	0	0	0	0	0	0	0	0	0	0	0	0	0	0	0	0	0	0	0	0	0	0	0	0	0	0	0	0	0	0	0	0	0	0	0	0
ENSG00000189171.14;RI:chr1:153626320:153626533-153627483:153627598:-;V1	0	0	0	0	0	0	1	0	0	0	0	0	0	0	0	0	0	0	0	0	0	0	1	0	0	1	2	0	0	0	0	0	0	0	0	0	0	0	0	0	0	0	0	1	0	0	0	2	2
ENSG00000189171.14;RI:chr1:153626320:153626533-153627483:153627598:-;V2	0	0	5	5	5	5	5	4	5	1	2	0	5	2	2	5	1	0	5	1	0	0	3	2	2	5	3	1	1	3	1	1	1	1	0	0	0	2	1	1	1	1	0	1	2	3	2	0	0
ENSG00000189171.14;RI:chr1:153626320:153626533-153627483:153627598:-;V3	0	0	0	0	0	0	0	0	1	0	0	0	0	0	0	0	0	0	0	1	0	0	0	0	0	1	0	0	0	0	0	0	0	0	0	0	0	0	0	0	0	0	0	0	0	1	0	0	0
ENSG00000178971.13;RI:chr17:8229891:8229968-8230294:8230468:-;V1	0	0	2	2	2	2	2	0	0	0	0	0	0	0	0	0	0	0	0	0	1	1	1	0	0	0	0	0	0	0	0	0	0	0	0	0	0	0	0	0	0	0	0	0	1	0	0	0	0
ENSG00000178971.13;RI:chr17:8229891:8229968-8230294:8230468:-;V2	0	0	0	0	0	0	0	1	0	0	0	0	1	1	1	0	0	0	0	1	0	0	0	0	0	0	0	0	0	0	0	0	0	0	0	0	0	0	0	0	0	0	0	0	0	0	0	0	0
ENSG00000178971.13;RI:chr17:8229891:8229968-8230294:8230468:-;V3	0	0	1	1	1	1	1	1	0	0	0	0	0	0	0	0	0	0	0	0	0	0	0	0	0	0	3	0	0	0	0	0	0	0	1	0	0	0	0	0	0	0	0	0	0	0	0	0	0
ENSG00000177054.13;RI:chr11:19166302:19166385-19170411:19170568:+;V1	0	0	0	0	0	0	2	0	0	4	5	0	0	0	0	1	0	1	1	1	0	0	0	6	6	0	0	0	0	0	6	6	6	6	5	5	2	9	1	1	1	0	0	0	0	0	1	0	0
ENSG00000177054.13;RI:chr11:19166302:19166385-19170411:19170568:+;V2	4	0	4	4	4	4	6	5	5	34	42	4	5	7	7	4	0	1	4	0	3	4	4	39	39	3	0	5	2	4	46	46	46	46	36	42	21	57	6	6	6	6	3	6	4	1	11	1	1
ENSG00000177054.13;RI:chr11:19166302:19166385-19170411:19170568:+;V3	0	0	0	0	0	0	0	0	0	1	1	0	0	0	0	0	0	0	0	1	0	0	0	0	0	0	0	0	0	0	1	1	1	1	1	1	2	1	1	1	1	0	0	0	0	0	1	0	0
ENSG00000107104.18;RI:chr9:732378:732617-734748:734835:+;V1	0	0	0	0	0	0	0	1	1	0	0	0	0	0	0	1	0	1	1	1	0	0	0	0	0	0	0	0	0	0	0	0	0	0	0	0	0	0	0	0	0	0	0	0	0	4	0	0	0
ENSG00000107104.18;RI:chr9:732378:732617-734748:734835:+;V2	1	1	6	6	6	6	7	5	2	4	10	2	1	1	1	0	0	1	0	3	1	1	1	7	7	4	1	2	0	1	8	8	8	8	4	4	9	6	4	4	3	3	2	2	0	4	3	3	3
ENSG00000107104.18;RI:chr9:732378:732617-734748:734835:+;V3	0	0	1	1	1	1	1	0	0	0	0	0	0	0	0	0	0	0	0	0	0	0	0	0	0	0	1	1	0	1	0	0	0	0	0	0	0	0	1	1	0	0	0	0	0	0	0	1	1
ENSG00000160613.12;RI:chr11:117223208:117223308-117224078:117224216:-;V1	0	0	2	2	2	2	1	2	0	0	0	0	0	0	0	0	0	1	0	0	0	0	0	0	0	1	1	1	1	0	0	0	0	0	0	0	0	0	0	0	0	0	0	0	0	2	1	0	0
ENSG00000160613.12;RI:chr11:117223208:117223308-117224078:117224216:-;V2	0	0	7	7	7	7	7	7	1	0	0	0	2	1	1	0	0	0	0	1	1	1	1	0	0	0	0	0	0	0	0	0	0	0	2	1	1	1	0	0	1	0	0	0	0	0	0	1	1
ENSG00000160613.12;RI:chr11:117223208:117223308-117224078:117224216:-;V3	0	0	0	0	0	0	0	1	0	0	0	0	0	1	1	1	0	0	1	1	0	0	1	0	0	1	0	0	0	0	0	0	0	0	0	0	0	0	0	0	0	0	0	0	1	2	0	0	0
ENSG00000137822.12;RI:chr15:43401716:43401850-43403683:43403799:+;V1	0	0	1	1	1	1	1	1	0	0	2	0	0	0	0	0	0	0	0	0	0	0	0	2	2	0	0	0	0	0	1	1	1	1	0	0	0	2	0	0	0	0	0	0	0	0	1	0	0
ENSG00000137822.12;RI:chr15:43401716:43401850-43403683:43403799:+;V2	2	0	4	4	4	4	3	4	3	4	5	0	4	4	4	1	1	2	1	2	2	2	2	4	4	4	2	2	1	1	6	6	6	6	6	5	3	4	6	6	8	4	1	3	1	1	2	3	3
ENSG00000137822.12;RI:chr15:43401716:43401850-43403683:43403799:+;V3	0	0	0	0	0	0	0	0	1	0	1	0	1	0	0	1	0	0	1	1	0	0	0	1	1	0	0	0	0	0	0	0	0	0	1	1	0	2	0	0	0	0	0	0	1	0	0	1	1
ENSG00000103852.12;RI:chr15:99218588:99218713-99218898:99219048:-;V1	0	0	0	0	0	0	0	0	0	2	1	0	1	0	0	0	0	0	0	0	0	0	0	1	1	0	2	0	0	1	0	0	0	0	0	1	0	1	0	0	0	0	0	0	0	0	0	0	0
ENSG00000103852.12;RI:chr15:99218588:99218713-99218898:99219048:-;V2	0	0	0	0	0	0	0	0	0	1	0	1	0	0	0	1	0	0	0	1	0	0	0	0	0	0	0	0	1	0	0	0	0	0	0	0	0	0	0	0	0	1	0	0	0	0	0	0	0
ENSG00000103852.12;RI:chr15:99218588:99218713-99218898:99219048:-;V3	0	0	0	0	0	0	0	0	0	0	0	0	0	0	0	0	0	0	0	0	0	0	0	0	0	1	0	0	0	1	0	0	0	0	0	0	0	0	0	0	0	0	0	1	0	0	0	0	0
ENSG00000136908.17;RI:chr9:127936553:127936655-127937434:127937523:-;V1	0	0	0	0	0	0	0	0	1	1	0	0	0	1	1	1	0	0	1	0	0	0	0	0	0	0	0	0	0	0	0	0	0	0	0	0	0	0	0	0	0	0	0	0	0	0	1	0	0
ENSG00000136908.17;RI:chr9:127936553:127936655-127937434:127937523:-;V2	0	1	1	1	1	1	1	1	1	2	3	0	0	5	5	0	0	1	0	1	1	1	1	3	3	0	2	1	1	0	2	2	2	2	2	1	0	3	0	0	0	0	0	0	1	2	1	2	2
ENSG00000136908.17;RI:chr9:127936553:127936655-127937434:127937523:-;V3	0	0	3	3	3	3	2	1	0	0	0	0	0	0	0	0	0	0	0	0	0	0	0	0	0	1	1	0	0	0	0	0	0	0	0	0	0	0	0	0	0	0	0	0	0	0	0	0	0
ENSG00000141526.16;RI:chr17:82235983:82236050-82236129:82236231:+;V1	0	0	1	1	1	1	1	2	0	0	0	0	0	0	0	1	0	0	1	0	0	0	0	0	0	2	1	0	0	0	0	0	0	0	0	0	0	0	0	0	0	0	0	0	0	1	0	0	0
ENSG00000141526.16;RI:chr17:82235983:82236050-82236129:82236231:+;V2	0	0	0	0	0	0	0	0	0	0	0	0	0	1	1	0	0	0	0	0	0	0	0	0	0	0	1	0	0	0	0	0	0	0	0	0	0	0	0	0	0	0	0	0	0	0	0	0	0
ENSG00000141526.16;RI:chr17:82235983:82236050-82236129:82236231:+;V3	0	0	0	0	0	0	0	0	1	0	0	0	1	0	0	1	1	0	1	0	0	0	0	0	0	2	0	0	0	0	0	0	0	0	0	0	0	0	0	0	0	0	0	0	0	0	0	0	0
ENSG00000198912.10;RI:chr1:3890569:3891057-3892883:3892996:-;V1	0	0	0	0	0	0	0	0	0	0	0	1	1	1	1	0	1	0	0	0	0	0	0	0	0	0	0	0	0	0	0	0	0	0	0	0	0	0	0	0	0	0	0	0	0	0	0	0	0
ENSG00000198912.10;RI:chr1:3890569:3891057-3892883:3892996:-;V2	3	0	62	62	62	62	62	41	3	4	5	0	0	1	1	0	0	1	0	0	1	1	1	4	4	1	0	0	0	0	4	4	4	4	3	3	1	5	0	0	0	0	0	1	1	1	1	1	1
ENSG00000198912.10;RI:chr1:3890569:3891057-3892883:3892996:-;V3	0	0	0	0	0	0	0	0	1	0	0	0	0	0	0	0	0	1	0	0	0	0	0	0	0	0	0	0	0	1	0	0	0	0	0	0	0	0	0	0	0	0	0	0	0	0	1	2	2
ENSG00000185627.17;RI:chr11:244041:244216-244426:244469:+;V1	0	0	0	0	0	0	0	1	1	0	0	1	2	0	0	0	0	0	0	0	0	0	0	0	0	0	0	0	0	0	2	2	2	2	3	3	2	1	0	0	0	1	0	0	0	0	0	0	0
ENSG00000185627.17;RI:chr11:244041:244216-244426:244469:+;V2	0	0	2	2	2	2	3	1	0	0	1	0	0	0	0	0	0	0	0	0	0	0	0	0	0	0	0	0	0	0	2	2	2	2	2	1	2	1	0	0	0	0	0	1	0	0	0	0	0
ENSG00000185627.17;RI:chr11:244041:244216-244426:244469:+;V3	0	0	0	0	0	0	0	1	0	0	0	0	0	0	0	0	0	0	0	0	0	0	0	0	0	0	1	0	0	0	0	0	0	0	0	0	0	0	0	0	0	0	0	0	0	0	0	0	0
ENSG00000121022.13;RI:chr8:67043082:67043317-67045812:67045960:-;V1	0	0	1	1	1	1	1	3	2	0	0	0	1	0	0	1	0	0	1	0	0	0	0	0	0	0	0	0	1	0	0	0	0	0	1	1	2	0	1	1	1	0	0	0	0	0	0	0	0
ENSG00000121022.13;RI:chr8:67043082:67043317-67045812:67045960:-;V2	4	0	14	14	14	14	15	17	4	19	22	0	1	3	3	0	0	1	0	1	1	1	1	20	20	2	1	0	1	2	17	17	17	17	15	15	2	19	3	3	3	3	4	5	0	1	5	0	0
ENSG00000121022.13;RI:chr8:67043082:67043317-67045812:67045960:-;V3	0	0	0	0	0	0	0	0	0	0	0	0	1	0	0	0	0	0	0	1	0	0	0	0	0	0	0	0	0	0	0	0	0	0	0	0	0	0	0	0	0	1	1	1	0	0	0	0	0
ENSG00000139625.12;RI:chr12:53484257:53484365-53485056:53485214:-;V1	0	1	1	1	1	1	1	1	0	0	0	0	0	2	2	0	0	0	0	0	0	0	0	0	0	0	0	0	0	0	0	0	0	0	0	0	1	0	0	0	0	0	0	0	0	0	0	0	0
ENSG00000139625.12;RI:chr12:53484257:53484365-53485056:53485214:-;V2	2	0	1	1	1	1	1	1	4	0	1	0	2	1	1	1	0	0	1	2	0	0	0	0	0	1	2	0	1	1	1	1	1	1	1	1	1	2	1	1	1	0	0	0	1	0	0	0	0
ENSG00000139625.12;RI:chr12:53484257:53484365-53485056:53485214:-;V3	0	0	1	1	1	1	1	1	1	0	0	1	1	2	2	0	0	0	0	0	0	0	0	0	0	1	0	1	0	0	0	0	0	0	0	0	0	0	0	0	0	0	0	0	0	0	0	0	0
ENSG00000267796.7;RI:chr19:35752434:35752484-35752914:35752999:+;V1	0	0	0	0	0	0	0	0	1	0	0	1	0	3	3	0	0	0	0	1	1	1	1	0	0	4	0	1	0	0	0	0	0	0	0	0	0	0	0	0	0	0	0	0	0	1	0	0	0
ENSG00000267796.7;RI:chr19:35752434:35752484-35752914:35752999:+;V2	0	0	0	0	0	0	0	0	0	0	0	0	0	0	0	1	0	0	1	0	0	0	0	0	0	2	2	0	0	0	0	0	0	0	0	1	0	1	0	0	0	0	0	0	1	0	0	0	0
ENSG00000267796.7;RI:chr19:35752434:35752484-35752914:35752999:+;V3	0	0	0	0	0	0	0	0	1	0	0	0	1	0	0	0	0	0	0	1	0	0	1	0	0	3	2	1	0	1	0	0	0	0	0	0	0	0	0	0	0	0	0	0	1	3	0	0	0
ENSG00000092330.15;RI:chr14:24239643:24239931-24240064:24240155:-;V1	0	0	1	1	1	1	1	0	0	0	0	1	0	1	1	0	0	0	0	1	1	2	1	0	0	0	0	0	0	0	1	1	1	1	1	1	1	0	0	0	0	0	0	0	0	0	0	0	0
ENSG00000092330.15;RI:chr14:24239643:24239931-24240064:24240155:-;V2	0	0	0	0	0	0	0	0	0	0	0	0	0	3	3	0	0	0	0	0	0	0	1	0	0	1	0	0	0	0	0	0	0	0	0	0	1	0	0	0	0	0	0	0	0	0	0	0	0
ENSG00000092330.15;RI:chr14:24239643:24239931-24240064:24240155:-;V3	0	0	0	0	0	0	0	0	0	0	0	0	1	0	0	0	0	0	0	0	0	0	0	0	0	0	2	0	0	0	0	0	0	0	0	0	0	0	0	0	0	0	0	0	0	0	0	0	0
ENSG00000205581.10;RI:chr21:39345830:39345958-39347247:39347292:-;V1	1	0	0	0	0	0	2	0	0	2	5	0	0	0	0	0	0	0	0	1	0	0	0	5	5	0	0	0	0	0	3	3	3	3	1	2	2	5	0	0	0	1	0	3	0	0	0	0	0
ENSG00000205581.10;RI:chr21:39345830:39345958-39347247:39347292:-;V2	4	0	14	14	14	14	14	12	0	12	17	0	1	2	2	0	0	1	0	2	0	0	0	12	12	0	0	0	0	0	6	6	6	6	7	9	1	8	3	3	2	2	0	0	0	0	3	0	0
ENSG00000205581.10;RI:chr21:39345830:39345958-39347247:39347292:-;V3	0	0	0	0	0	0	0	2	0	2	3	0	1	0	0	0	0	0	0	1	0	0	0	3	3	1	0	1	0	0	2	2	2	2	1	2	0	3	0	0	0	0	2	0	0	0	0	0	0
ENSG00000137504.13;RI:chr11:85663524:85663601-85663815:85665102:-;V1	0	0	0	0	0	0	0	0	0	0	0	0	0	1	1	1	0	0	1	1	0	0	0	0	0	1	0	0	0	0	0	0	0	0	0	0	0	0	0	0	0	0	0	0	0	2	0	0	0
ENSG00000137504.13;RI:chr11:85663524:85663601-85663815:85665102:-;V2	0	0	0	0	0	0	0	0	3	0	0	0	0	0	0	0	1	0	0	0	1	1	1	0	0	0	1	0	0	0	0	0	0	0	0	0	0	0	0	0	0	1	0	0	1	0	2	0	0
ENSG00000137504.13;RI:chr11:85663524:85663601-85663815:85665102:-;V3	0	0	5	5	5	5	5	4	0	11	12	0	0	0	0	0	0	0	0	0	1	1	2	12	12	1	0	0	0	0	10	10	10	10	10	11	0	12	0	0	0	0	0	0	0	1	0	0	0
ENSG00000100034.13;RI:chr22:21924876:21925028-21925569:21925662:-;V1	0	0	2	2	2	2	2	1	0	0	0	0	0	0	0	0	1	0	0	1	0	0	0	0	0	1	2	0	0	0	0	0	0	0	1	0	0	0	0	0	0	0	0	0	1	0	0	0	0
ENSG00000100034.13;RI:chr22:21924876:21925028-21925569:21925662:-;V2	0	0	0	0	0	0	0	1	0	3	2	0	0	2	2	0	0	0	0	0	0	0	1	2	2	2	0	0	0	0	1	1	1	1	0	0	0	3	1	1	1	1	0	0	1	1	0	0	0
ENSG00000100034.13;RI:chr22:21924876:21925028-21925569:21925662:-;V3	0	0	0	0	0	0	0	0	0	0	0	0	0	0	0	0	1	0	0	1	0	0	0	0	0	0	0	0	0	0	0	0	0	0	0	0	0	0	0	0	0	1	2	2	1	1	0	0	0
ENSG00000145736.14;RI:chr5:71048762:71048849-71049068:71049158:-;V1	1	0	0	0	0	0	0	0	1	0	1	0	0	0	0	0	0	0	0	0	0	0	0	2	2	0	0	1	0	1	1	1	1	1	0	2	0	1	1	1	1	0	0	0	0	0	2	0	0
ENSG00000145736.14;RI:chr5:71048762:71048849-71049068:71049158:-;V2	0	0	2	2	2	2	2	0	0	2	3	0	0	0	0	0	0	0	0	0	0	0	0	2	2	0	0	0	0	0	1	1	1	1	1	1	2	4	2	2	2	0	0	0	0	0	2	0	0
ENSG00000145736.14;RI:chr5:71048762:71048849-71049068:71049158:-;V3	2	0	0	0	0	0	0	0	0	0	0	1	0	0	0	0	1	0	0	1	0	0	0	0	0	0	0	0	0	0	0	0	0	0	1	1	1	1	0	0	0	0	0	0	0	0	0	0	0
ENSG00000185163.9;RI:chr12:132140831:132141020-132141275:132141420:-;V1	0	0	0	0	0	0	0	0	0	0	0	0	0	0	0	1	1	0	1	1	0	0	0	0	0	0	0	0	0	0	0	0	0	0	0	0	0	0	0	0	0	0	0	0	0	0	0	0	0
ENSG00000185163.9;RI:chr12:132140831:132141020-132141275:132141420:-;V2	0	0	0	0	0	0	0	0	1	0	0	0	1	0	0	0	0	0	0	0	1	1	1	0	0	1	0	1	0	1	0	0	0	0	0	0	0	0	0	0	0	0	0	0	0	0	0	1	1
ENSG00000185163.9;RI:chr12:132140831:132141020-132141275:132141420:-;V3	0	0	0	0	0	0	0	1	0	0	0	0	1	2	2	1	0	0	1	0	0	0	0	0	0	1	1	1	0	1	0	0	0	0	0	0	0	0	0	0	0	0	0	0	0	0	0	0	0
ENSG00000134905.16;RI:chr13:110645967:110646090-110647101:110647239:-;V1	0	0	0	0	0	0	0	0	0	0	0	0	0	1	1	0	0	0	0	0	0	0	1	0	0	1	0	0	0	0	0	0	0	0	0	0	0	0	0	0	0	0	0	0	1	1	0	0	0
ENSG00000134905.16;RI:chr13:110645967:110646090-110647101:110647239:-;V2	0	0	5	5	5	5	5	5	0	0	0	0	6	4	4	5	0	1	5	0	0	0	1	1	1	1	0	2	1	1	0	0	0	0	0	0	1	1	3	3	3	2	0	1	1	0	0	2	2
ENSG00000134905.16;RI:chr13:110645967:110646090-110647101:110647239:-;V3	0	0	0	0	0	0	0	0	1	0	0	0	1	0	0	0	0	0	0	0	0	0	0	0	0	0	0	1	1	0	0	0	0	0	0	0	1	1	0	0	0	0	0	0	0	0	0	2	2
ENSG00000130826.17;RI:chrX:154774602:154774705-154775195:154775273:+;V1	0	0	0	0	0	0	0	0	1	0	0	0	1	1	1	1	0	0	1	0	0	0	0	0	0	1	0	0	1	2	0	0	0	0	0	0	0	0	0	0	0	0	0	0	1	1	0	0	0
ENSG00000130826.17;RI:chrX:154774602:154774705-154775195:154775273:+;V2	0	0	1	1	1	1	1	1	0	2	1	0	1	2	2	0	0	0	0	2	1	1	1	1	1	3	0	0	0	1	1	1	1	1	1	1	1	0	0	0	0	0	0	0	2	2	0	0	0
ENSG00000130826.17;RI:chrX:154774602:154774705-154775195:154775273:+;V3	0	0	0	0	0	0	0	0	0	0	0	1	0	0	0	0	0	0	0	0	1	1	1	0	0	0	0	0	0	0	0	0	0	0	0	0	0	0	0	0	0	1	0	0	0	0	0	0	0
ENSG00000197948.10;RI:chr5:141646087:141646191-141646603:141646722:-;V1	0	0	2	2	2	2	2	1	1	0	0	0	0	1	1	0	0	0	0	0	0	0	1	0	0	1	0	0	0	0	0	0	0	0	0	0	0	0	0	0	0	0	0	0	2	1	0	0	0
ENSG00000197948.10;RI:chr5:141646087:141646191-141646603:141646722:-;V2	0	0	0	0	0	0	0	2	1	0	0	1	0	2	2	0	0	1	0	0	2	2	3	1	1	3	2	0	0	0	0	0	0	0	0	0	0	0	0	0	0	0	1	0	0	1	2	0	0
ENSG00000197948.10;RI:chr5:141646087:141646191-141646603:141646722:-;V3	0	0	0	0	0	0	0	0	1	0	0	0	0	0	0	0	0	0	0	0	0	0	0	0	0	3	0	0	0	0	0	0	0	0	0	0	0	0	0	0	0	0	0	0	1	1	0	0	0
ENSG00000160766.14;RI:chr1:155217240:155217373-155217964:155218049:-;V1	1	0	0	0	0	0	0	0	0	0	0	0	1	0	0	0	0	0	0	1	0	0	0	0	0	0	0	0	0	0	0	0	0	0	0	0	0	0	0	0	0	1	0	0	0	0	0	0	0
ENSG00000160766.14;RI:chr1:155217240:155217373-155217964:155218049:-;V2	0	0	0	0	0	0	0	0	1	2	0	0	0	0	0	1	0	1	1	1	0	0	0	0	0	2	2	0	0	0	0	0	0	0	1	2	0	0	0	0	0	0	0	0	0	2	1	1	1
ENSG00000160766.14;RI:chr1:155217240:155217373-155217964:155218049:-;V3	0	0	0	0	0	0	0	0	0	0	1	0	0	1	1	0	0	0	0	0	1	1	1	1	1	0	0	0	0	1	0	0	0	0	0	0	1	0	0	0	0	0	0	0	0	0	0	0	0
ENSG00000213213.13;RI:chr9:136806078:136806238-136806504:136806672:+;V1	0	0	0	0	0	0	0	1	0	0	0	0	0	0	0	0	0	0	0	0	0	0	0	0	0	1	0	1	1	0	0	0	0	0	0	0	0	0	0	0	0	0	0	0	2	3	0	0	0
ENSG00000213213.13;RI:chr9:136806078:136806238-136806504:136806672:+;V2	0	0	1	1	1	1	1	1	1	0	0	0	0	1	1	0	0	0	0	0	0	0	0	0	0	1	1	2	0	1	0	0	0	0	0	0	0	0	0	0	0	0	0	0	1	0	0	0	0
ENSG00000213213.13;RI:chr9:136806078:136806238-136806504:136806672:+;V3	0	0	0	0	0	0	0	0	1	0	0	0	0	0	0	0	0	1	0	0	0	0	0	0	0	0	0	2	0	2	0	0	0	0	0	0	0	0	0	0	0	1	0	0	0	0	0	0	0
ENSG00000143258.15;RI:chr1:161164534:161164612-161164835:161164942:+;V1	0	0	2	2	2	2	2	0	0	0	0	0	0	0	0	0	0	1	0	0	0	0	0	0	0	0	0	0	0	0	0	0	0	0	0	0	0	0	0	0	0	0	0	0	0	0	0	1	1
ENSG00000143258.15;RI:chr1:161164534:161164612-161164835:161164942:+;V2	0	0	1	1	1	1	1	0	0	1	0	1	1	1	1	0	0	0	0	1	0	0	0	0	0	0	0	0	0	0	0	0	0	0	0	0	0	0	0	0	0	0	0	0	1	0	1	0	0
ENSG00000143258.15;RI:chr1:161164534:161164612-161164835:161164942:+;V3	0	0	0	0	0	0	0	1	0	0	0	0	0	2	2	0	0	1	0	0	0	0	0	0	0	0	1	0	0	0	0	0	0	0	0	0	0	0	0	0	0	0	0	0	0	1	0	0	0
ENSG00000104231.10;RI:chr8:81713918:81714039-81714804:81714895:-;V1	0	0	0	0	0	0	0	0	0	0	0	0	0	0	0	0	0	0	0	0	0	0	0	1	1	0	0	2	0	1	0	0	0	0	1	0	0	0	2	2	2	0	0	0	0	0	0	0	0
ENSG00000104231.10;RI:chr8:81713918:81714039-81714804:81714895:-;V2	1	0	1	1	1	1	1	2	0	2	3	2	0	0	0	0	0	0	0	1	1	0	0	3	3	1	0	0	0	0	2	2	2	2	1	1	0	2	1	1	1	0	2	0	0	0	3	1	1
ENSG00000104231.10;RI:chr8:81713918:81714039-81714804:81714895:-;V3	0	0	0	0	0	0	0	0	0	0	1	0	1	0	0	1	0	0	1	0	0	0	0	1	1	0	1	2	1	0	0	0	0	0	0	0	0	0	1	1	1	1	0	0	1	0	0	0	0
ENSG00000127328.21;RI:chr12:69812778:69812877-69812964:69813033:+;V1	0	0	0	0	0	0	0	0	2	2	1	0	1	0	0	0	0	0	0	0	2	2	2	1	1	0	0	1	1	0	1	1	1	1	0	0	0	0	1	1	1	0	0	0	0	0	1	0	0
ENSG00000127328.21;RI:chr12:69812778:69812877-69812964:69813033:+;V2	0	0	0	0	0	0	0	0	0	0	0	0	0	0	0	0	0	1	0	0	0	0	0	0	0	0	0	0	0	0	0	0	0	0	0	0	0	0	0	0	0	0	0	1	0	0	0	1	1
ENSG00000127328.21;RI:chr12:69812778:69812877-69812964:69813033:+;V3	0	0	0	0	0	0	0	0	0	1	1	0	0	0	0	0	0	0	0	1	0	0	1	1	1	0	0	1	0	1	0	0	0	0	0	0	0	1	2	2	2	1	1	1	0	0	0	0	0
ENSG00000136699.19;RI:chr2:130154277:130154482-130155096:130155259:-;V1	0	0	2	2	2	2	1	1	1	0	0	0	0	0	0	0	3	0	0	0	0	0	0	0	0	0	3	0	1	0	0	0	0	0	1	0	0	0	0	0	0	0	0	0	1	0	0	0	0
ENSG00000136699.19;RI:chr2:130154277:130154482-130155096:130155259:-;V2	0	0	2	2	2	2	2	4	1	0	0	0	0	3	3	1	0	0	0	0	0	0	0	0	0	3	2	0	0	1	1	1	1	1	2	1	1	0	0	0	0	0	0	0	0	1	0	1	1
ENSG00000136699.19;RI:chr2:130154277:130154482-130155096:130155259:-;V3	0	0	1	1	1	1	1	1	0	0	0	0	0	0	0	0	0	0	0	0	0	0	0	0	0	1	0	0	0	0	0	0	0	0	0	0	0	0	1	1	1	0	0	0	0	1	0	0	0
ENSG00000099901.16;RI:chr22:20126303:20126368-20126952:20127181:+;V1	0	0	0	0	0	0	0	0	4	0	0	1	0	0	0	0	0	0	0	0	0	0	0	0	0	1	0	0	0	0	0	0	0	0	0	0	0	0	0	0	0	0	0	0	0	0	0	0	0
ENSG00000099901.16;RI:chr22:20126303:20126368-20126952:20127181:+;V2	0	0	2	2	2	2	3	4	2	0	1	0	1	3	3	0	0	0	0	0	0	0	0	1	1	3	0	0	0	0	0	0	0	0	2	1	0	1	0	0	0	0	1	1	0	1	0	2	2
ENSG00000099901.16;RI:chr22:20126303:20126368-20126952:20127181:+;V3	0	0	0	0	0	0	1	0	0	6	5	0	0	0	0	0	0	0	0	0	0	0	0	3	3	0	0	0	0	0	5	5	5	5	3	4	3	6	0	0	0	0	0	0	1	2	0	0	0
ENSG00000185324.21;RI:chr16:89693274:89693467-89694173:89694232:+;V1	0	0	1	1	1	1	1	0	1	0	0	0	1	0	0	2	0	0	1	0	0	0	0	0	0	0	0	1	1	1	0	0	0	0	0	0	0	0	1	1	1	0	0	0	0	0	2	0	0
ENSG00000185324.21;RI:chr16:89693274:89693467-89694173:89694232:+;V2	0	0	5	5	5	5	5	2	2	0	0	0	2	6	6	2	0	0	3	0	0	0	1	0	0	2	0	3	0	1	0	0	0	0	0	0	0	0	1	1	1	0	0	0	1	3	0	1	1
ENSG00000185324.21;RI:chr16:89693274:89693467-89694173:89694232:+;V3	0	0	0	0	0	0	0	2	0	0	0	0	0	1	1	1	0	0	1	0	0	0	0	0	0	3	0	0	0	0	0	0	0	0	0	0	0	0	0	0	0	0	0	0	0	1	0	0	0
ENSG00000178950.16;RI:chr4:850936:851084-851750:851974:-;V1	0	0	0	0	0	0	0	0	0	0	0	0	1	0	0	1	1	0	1	0	0	0	0	0	0	1	2	1	0	2	0	0	0	0	0	0	0	0	0	0	0	0	0	0	0	1	0	0	0
ENSG00000178950.16;RI:chr4:850936:851084-851750:851974:-;V2	0	0	3	3	3	3	3	2	2	0	0	0	1	0	0	2	0	1	2	1	0	0	0	0	0	3	1	0	0	1	1	1	1	1	1	0	1	0	0	0	0	0	0	0	0	1	1	2	2
ENSG00000178950.16;RI:chr4:850936:851084-851750:851974:-;V3	0	0	0	0	0	0	0	0	0	0	0	0	0	0	0	1	0	0	1	0	0	0	0	0	0	2	0	0	1	0	0	0	0	0	0	0	0	0	0	0	0	0	0	0	0	0	0	0	0
ENSG00000117266.15;RI:chr1:205529521:205529563-205530259:205530349:+;V1	0	0	0	0	0	0	0	0	0	0	0	0	0	0	0	0	2	0	0	0	0	0	0	0	0	0	1	0	0	0	0	0	0	0	0	0	0	0	0	0	0	0	0	0	0	0	0	1	1
ENSG00000117266.15;RI:chr1:205529521:205529563-205530259:205530349:+;V2	0	0	1	1	1	1	0	1	1	1	0	0	0	1	1	1	0	1	1	0	1	1	1	0	0	1	3	1	1	0	1	1	1	1	1	1	2	0	0	0	0	0	0	0	1	3	0	3	3
ENSG00000117266.15;RI:chr1:205529521:205529563-205530259:205530349:+;V3	0	0	0	0	0	0	0	1	0	0	0	0	1	1	1	0	0	0	0	0	0	0	0	0	0	0	1	0	0	0	0	0	0	0	0	0	0	0	0	0	0	0	0	0	1	0	0	0	0
ENSG00000239382.10;RI:chr19:36013021:36013089-36013310:36013422:-;V1	0	0	0	0	0	0	0	1	0	0	0	0	0	0	0	0	0	0	0	1	1	1	1	0	0	2	1	0	0	0	0	0	0	0	0	0	0	0	0	0	0	0	0	0	0	1	0	0	0
ENSG00000239382.10;RI:chr19:36013021:36013089-36013310:36013422:-;V2	0	0	2	2	2	2	2	3	0	0	0	0	0	0	0	0	0	0	0	0	0	1	1	0	0	0	0	1	0	0	0	0	0	0	0	0	1	0	0	0	0	0	0	0	0	0	0	0	0
ENSG00000239382.10;RI:chr19:36013021:36013089-36013310:36013422:-;V3	0	0	0	0	0	0	0	0	1	0	0	0	1	0	0	1	0	0	0	0	0	0	0	0	0	0	0	0	0	0	0	0	0	0	1	0	0	0	0	0	0	0	0	0	1	1	0	0	0
ENSG00000121310.16;RI:chr1:52897437:52897484-52899174:52899224:-;V1	0	0	0	0	0	0	0	0	0	1	0	0	0	0	0	0	0	0	0	0	0	0	0	1	1	0	1	0	0	0	0	0	0	0	0	0	0	0	0	0	0	1	0	0	0	1	0	0	0
ENSG00000121310.16;RI:chr1:52897437:52897484-52899174:52899224:-;V2	0	0	5	5	5	5	4	6	6	0	1	1	3	4	4	2	0	0	2	5	2	2	3	0	0	7	2	3	3	5	1	1	1	1	0	0	3	0	4	4	5	1	3	2	2	3	1	3	3
ENSG00000121310.16;RI:chr1:52897437:52897484-52899174:52899224:-;V3	0	0	0	0	0	0	0	0	0	0	0	0	0	0	0	0	0	0	0	0	0	0	0	0	0	1	1	2	1	1	0	0	0	0	0	0	0	0	1	1	1	0	0	0	0	0	0	0	0
ENSG00000141562.17;RI:chr17:82483716:82483779-82484813:82484950:+;V1	0	0	2	2	2	2	2	2	1	0	0	0	0	0	0	0	0	0	0	0	0	0	0	0	0	1	0	0	0	0	0	0	0	0	0	1	0	0	0	0	0	0	0	0	0	0	0	0	0
ENSG00000141562.17;RI:chr17:82483716:82483779-82484813:82484950:+;V2	0	0	2	2	2	2	3	4	1	2	0	0	1	5	5	2	0	1	2	0	0	0	0	0	0	1	2	1	0	1	0	0	0	0	0	1	0	0	1	1	1	0	0	0	1	2	0	1	1
ENSG00000141562.17;RI:chr17:82483716:82483779-82484813:82484950:+;V3	0	0	1	1	1	1	1	2	0	0	0	0	1	0	0	1	0	0	2	1	0	0	0	0	0	0	0	1	0	1	0	0	0	0	0	0	0	0	0	0	0	0	0	0	0	2	1	0	0
ENSG00000139133.6;RI:chr12:34022473:34022744-34023962:34024159:+;V1	0	0	0	0	0	0	0	0	0	1	1	0	0	0	0	1	0	0	1	0	0	0	0	0	0	0	0	0	0	0	0	0	0	0	0	0	0	0	0	0	0	0	0	0	1	0	0	0	0
ENSG00000139133.6;RI:chr12:34022473:34022744-34023962:34024159:+;V2	0	0	0	0	0	0	0	1	1	2	4	0	1	0	0	0	0	2	0	2	4	4	5	1	1	3	2	0	1	0	1	1	1	1	5	4	2	2	1	1	0	1	3	3	2	1	4	0	0
ENSG00000139133.6;RI:chr12:34022473:34022744-34023962:34024159:+;V3	0	0	0	0	0	0	0	0	0	0	0	0	0	0	0	0	0	0	0	1	0	0	0	0	0	1	1	0	0	0	0	0	0	0	0	0	0	0	0	0	0	0	0	0	0	0	1	0	0
ENSG00000187531.13;RI:chr17:81911939:81912614-81913774:81913880:-;V1	0	0	0	0	0	0	0	1	0	0	0	0	0	1	1	1	0	0	1	1	1	1	1	0	0	1	0	0	0	0	0	0	0	0	0	0	0	0	0	0	0	0	0	0	0	1	0	1	1
ENSG00000187531.13;RI:chr17:81911939:81912614-81913774:81913880:-;V2	0	0	8	8	8	8	7	10	2	8	7	0	3	8	8	3	0	0	2	0	0	1	3	6	6	9	1	2	3	3	5	5	5	5	5	5	1	4	1	1	1	1	0	0	3	4	1	3	3
ENSG00000187531.13;RI:chr17:81911939:81912614-81913774:81913880:-;V3	0	1	0	0	0	0	0	0	0	0	0	0	0	1	1	0	0	0	0	0	0	0	0	0	0	1	0	0	0	0	0	0	0	0	0	0	0	0	0	0	0	0	0	0	0	0	0	0	0
ENSG00000103051.18;RI:chr16:70508406:70508464-70509231:70509388:-;V1	0	0	0	0	0	0	0	0	1	0	0	0	1	0	0	2	0	0	2	0	1	1	1	0	0	0	0	0	0	1	0	0	0	0	0	0	0	0	0	0	0	0	0	0	1	0	0	0	0
ENSG00000103051.18;RI:chr16:70508406:70508464-70509231:70509388:-;V2	1	0	0	0	0	0	1	2	0	0	2	0	2	2	2	1	0	1	1	0	2	2	2	3	3	1	1	0	0	1	3	3	3	3	1	1	2	3	1	1	1	2	1	2	1	0	2	1	1
ENSG00000103051.18;RI:chr16:70508406:70508464-70509231:70509388:-;V3	1	0	0	0	0	0	1	0	0	1	1	0	0	0	0	0	0	0	0	0	0	0	0	1	1	0	0	0	0	0	1	1	1	1	0	0	0	1	0	0	0	0	0	0	0	0	0	0	0
ENSG00000169189.16;RI:chr16:27241353:27241484-27241799:27241889:-;V1	0	0	0	0	0	0	0	0	0	1	2	0	0	0	0	0	0	0	0	0	1	1	0	3	3	0	0	0	0	0	2	2	2	2	1	1	0	3	0	0	0	0	0	0	0	0	0	0	0
ENSG00000169189.16;RI:chr16:27241353:27241484-27241799:27241889:-;V2	0	0	1	1	1	1	1	0	1	1	1	0	0	1	1	0	0	0	0	0	0	0	0	1	1	0	2	0	0	0	0	0	0	0	0	0	0	0	0	0	0	0	0	0	1	0	2	1	1
ENSG00000169189.16;RI:chr16:27241353:27241484-27241799:27241889:-;V3	0	0	0	0	0	0	0	0	0	1	2	0	0	0	0	0	0	0	0	0	0	0	0	2	2	1	0	0	0	0	3	3	3	3	0	0	0	2	0	0	0	0	0	0	0	1	0	1	1
ENSG00000258890.6;RI:chr17:64534585:64534737-64536602:64536748:+;V1	0	0	1	1	1	1	1	0	0	0	0	0	0	0	0	0	0	0	0	0	0	0	0	0	0	0	0	0	0	0	0	0	0	0	0	0	0	0	0	0	0	1	1	1	0	0	0	0	0
ENSG00000258890.6;RI:chr17:64534585:64534737-64536602:64536748:+;V2	1	1	3	3	3	3	3	3	2	6	3	1	2	4	4	3	0	1	3	6	1	1	1	1	1	3	3	3	2	1	1	1	1	1	3	3	1	3	5	5	5	4	6	4	4	1	1	3	3
ENSG00000258890.6;RI:chr17:64534585:64534737-64536602:64536748:+;V3	0	0	0	0	0	0	0	1	0	0	0	0	0	0	0	0	0	0	0	1	0	0	0	0	0	0	0	0	0	0	0	0	0	0	0	0	0	0	1	1	1	0	0	0	1	0	0	1	1
ENSG00000111452.12;RI:chr12:130966463:130966546-130971458:130971580:+;V1	0	0	2	2	2	2	2	1	1	2	2	0	0	0	0	0	0	0	0	1	0	0	0	2	2	0	0	0	0	1	1	1	1	1	0	0	1	2	0	0	0	0	0	0	1	0	0	0	0
ENSG00000111452.12;RI:chr12:130966463:130966546-130971458:130971580:+;V2	1	1	8	8	8	8	8	9	9	18	25	3	4	11	11	3	2	1	3	3	3	3	3	16	16	7	5	8	5	6	18	18	18	18	16	18	9	27	6	6	9	4	3	2	4	3	5	3	3
ENSG00000111452.12;RI:chr12:130966463:130966546-130971458:130971580:+;V3	0	0	0	0	0	0	0	0	0	0	0	0	0	0	0	0	0	0	0	0	0	0	1	0	0	1	0	0	0	0	0	0	0	0	0	0	0	0	0	0	0	0	0	0	0	0	1	0	0
ENSG00000170581.13;RI:chr12:56354778:56354863-56355276:56355351:-;V1	0	0	0	0	0	0	0	0	0	0	0	0	0	0	0	0	0	0	0	1	1	1	1	0	0	0	0	0	0	0	0	0	0	0	0	0	0	0	0	0	0	0	0	0	0	0	0	0	0
ENSG00000170581.13;RI:chr12:56354778:56354863-56355276:56355351:-;V2	0	0	1	1	1	1	0	0	1	0	0	1	1	0	0	0	0	0	0	0	0	0	0	0	0	0	0	1	0	0	2	2	2	2	2	2	2	1	0	0	0	0	0	0	3	1	0	1	1
ENSG00000170581.13;RI:chr12:56354778:56354863-56355276:56355351:-;V3	0	0	0	0	0	0	0	2	2	0	0	0	2	1	1	2	0	0	2	0	0	0	0	0	0	0	0	0	0	0	1	1	1	1	1	1	1	1	0	0	0	0	0	0	1	0	0	0	0
ENSG00000132424.14;RI:chr6:99403829:99403882-99404603:99404702:-;V1	1	0	0	0	0	0	0	0	1	4	3	0	0	0	0	0	0	0	0	0	0	0	0	2	2	0	0	0	0	0	0	0	0	0	0	0	0	1	0	0	0	0	0	0	0	0	0	0	0
ENSG00000132424.14;RI:chr6:99403829:99403882-99404603:99404702:-;V2	0	0	3	3	3	3	3	1	0	8	11	0	1	0	0	0	0	0	0	0	0	0	0	9	9	0	1	1	0	1	10	10	10	10	8	11	5	15	1	1	1	0	0	1	0	0	0	0	0
ENSG00000132424.14;RI:chr6:99403829:99403882-99404603:99404702:-;V3	0	0	0	0	0	0	0	0	0	1	0	0	0	0	0	0	0	0	0	0	1	1	1	0	0	1	0	1	0	2	0	0	0	0	0	0	0	0	2	2	2	2	0	0	0	0	0	0	0
ENSG00000255036.6;RI:chr9:97362196:97362251-97362363:97362441:+;V1	0	0	0	0	0	0	0	0	0	0	0	0	1	1	1	1	0	0	1	0	0	0	0	0	0	1	1	1	1	0	1	1	1	1	2	2	1	0	0	0	0	0	0	0	1	0	0	0	0
ENSG00000255036.6;RI:chr9:97362196:97362251-97362363:97362441:+;V2	0	0	2	2	2	2	2	1	0	0	0	0	0	0	0	0	0	0	0	0	0	0	0	0	0	1	0	0	0	0	0	0	0	0	0	0	0	0	0	0	0	0	0	0	0	0	0	0	0
ENSG00000255036.6;RI:chr9:97362196:97362251-97362363:97362441:+;V3	0	0	0	0	0	0	0	0	1	0	0	0	0	1	1	0	0	0	0	0	0	0	0	0	0	0	2	3	2	1	0	0	0	0	0	0	0	0	0	0	0	0	0	0	0	0	0	0	0
ENSG00000143322.19;RI:chr1:179107718:179108898-179109208:179109441:-;V1	0	0	0	0	0	0	0	0	0	0	0	1	0	0	0	1	0	0	1	0	0	0	0	0	0	1	0	0	0	0	0	0	0	0	0	0	0	0	0	0	0	0	0	0	1	0	0	0	0
ENSG00000143322.19;RI:chr1:179107718:179108898-179109208:179109441:-;V2	0	0	0	0	0	0	0	2	1	0	0	0	0	5	5	0	0	2	0	0	0	0	0	0	0	2	1	0	1	0	0	0	0	0	0	0	0	0	0	0	0	0	0	0	0	0	1	1	1
ENSG00000143322.19;RI:chr1:179107718:179108898-179109208:179109441:-;V3	0	0	0	0	0	0	0	0	0	0	0	0	2	0	0	1	0	1	1	2	0	0	1	0	0	0	1	0	0	0	0	0	0	0	0	0	0	0	1	1	1	0	0	0	1	0	0	0	0
ENSG00000137841.11;RI:chr15:40290577:40290672-40290761:40290837:-;V1	0	1	0	0	0	0	0	0	1	0	0	0	0	0	0	0	0	0	0	0	0	0	0	0	0	0	1	0	0	0	0	0	0	0	0	0	0	0	0	0	0	0	0	0	1	0	0	1	1
ENSG00000137841.11;RI:chr15:40290577:40290672-40290761:40290837:-;V2	0	0	0	0	0	0	0	0	0	0	0	0	0	0	0	0	0	0	0	0	0	0	0	0	0	0	0	1	0	0	0	0	0	0	0	0	0	0	0	0	0	0	0	0	0	0	0	0	0
ENSG00000137841.11;RI:chr15:40290577:40290672-40290761:40290837:-;V3	0	0	0	0	0	0	0	0	1	0	0	0	0	0	0	1	0	0	1	0	0	0	0	0	0	2	0	0	1	1	0	0	0	0	0	0	0	0	0	0	0	0	0	0	1	1	0	0	0
ENSG00000125637.15;RI:chr2:113185365:113185440-113185877:113186255:+;V1	0	0	0	0	0	0	0	0	1	2	1	0	1	1	1	1	0	0	1	0	0	0	0	1	1	0	1	0	0	0	0	0	0	0	0	0	0	0	0	0	0	0	0	0	0	0	0	0	0
ENSG00000125637.15;RI:chr2:113185365:113185440-113185877:113186255:+;V2	0	0	1	1	1	1	1	1	1	0	0	0	2	2	2	2	0	0	2	0	0	0	1	0	0	4	0	0	0	0	0	0	0	0	1	0	1	0	0	0	0	0	0	0	1	6	1	0	0
ENSG00000125637.15;RI:chr2:113185365:113185440-113185877:113186255:+;V3	0	0	0	0	0	0	0	0	0	1	0	0	0	0	0	0	0	0	0	0	0	0	0	0	0	3	1	0	1	0	0	0	0	0	0	0	0	0	0	0	0	0	0	0	0	3	0	0	0
ENSG00000204564.11;RI:chr6:30652648:30652717-30652802:30653109:+;V1	0	0	1	1	1	1	1	0	0	0	0	0	0	0	0	0	0	0	0	0	1	1	1	0	0	0	0	0	0	0	0	0	0	0	0	0	0	0	0	0	0	0	0	0	0	0	0	0	0
ENSG00000204564.11;RI:chr6:30652648:30652717-30652802:30653109:+;V2	0	0	2	2	2	2	2	1	0	0	0	1	0	0	0	0	0	0	0	0	1	1	1	0	0	1	0	0	0	0	0	0	0	0	0	0	0	0	0	0	0	0	0	0	0	0	0	0	0
ENSG00000204564.11;RI:chr6:30652648:30652717-30652802:30653109:+;V3	0	0	0	0	0	0	0	0	0	0	0	0	0	1	1	0	0	0	0	0	0	0	0	0	0	0	2	1	0	0	0	0	0	0	0	0	0	0	0	0	1	0	0	0	0	2	0	0	0
ENSG00000129255.15;RI:chr17:7586692:7586838-7587161:7587271:+;V1	0	1	1	1	1	1	1	2	1	0	0	0	1	3	3	1	0	0	1	0	0	0	0	0	0	0	1	0	0	0	0	0	0	0	0	0	0	0	0	0	0	0	0	0	0	0	0	0	0
ENSG00000129255.15;RI:chr17:7586692:7586838-7587161:7587271:+;V2	0	0	0	0	0	0	0	6	2	0	0	0	0	8	8	2	0	0	2	0	0	0	0	0	0	5	0	0	0	0	0	0	0	0	0	0	0	0	0	0	0	0	0	0	1	1	0	1	1
ENSG00000129255.15;RI:chr17:7586692:7586838-7587161:7587271:+;V3	0	0	1	1	1	1	1	1	0	0	0	0	1	1	1	0	0	0	0	0	0	0	0	0	0	0	0	1	0	1	0	0	0	0	0	0	0	0	0	0	0	1	0	0	0	0	2	0	0
ENSG00000214655.10;RI:chr10:73794147:73794330-73794541:73794639:+;V1	0	1	1	1	1	1	1	1	0	0	0	0	0	0	0	0	0	0	0	0	0	0	0	0	0	1	0	0	0	0	0	0	0	0	0	0	0	0	0	0	0	0	0	0	0	1	1	0	0
ENSG00000214655.10;RI:chr10:73794147:73794330-73794541:73794639:+;V2	0	0	0	0	0	0	0	1	0	1	2	0	0	1	1	0	0	0	0	0	1	1	1	2	2	0	0	0	0	0	1	1	1	1	0	0	1	1	0	0	0	0	0	0	0	0	0	0	0
ENSG00000214655.10;RI:chr10:73794147:73794330-73794541:73794639:+;V3	0	0	0	0	0	0	0	1	0	0	0	0	0	2	2	1	0	0	0	1	0	0	0	0	0	0	0	0	0	0	0	0	0	0	0	0	0	0	0	0	0	0	0	0	0	0	0	1	1
ENSG00000138434.16;RI:chr2:181915216:181916427-181918598:181918675:+;V1	0	0	0	0	0	0	0	0	0	0	0	0	0	0	0	0	0	0	0	0	0	0	0	0	0	0	1	0	0	0	0	0	0	0	0	0	0	0	0	0	1	0	0	0	0	0	1	0	0
ENSG00000138434.16;RI:chr2:181915216:181916427-181918598:181918675:+;V2	1	1	5	5	5	5	7	6	3	20	23	1	3	4	4	2	0	4	2	1	1	1	0	23	23	0	3	0	0	0	21	21	21	21	17	20	12	31	1	1	1	1	1	1	2	0	3	2	2
ENSG00000138434.16;RI:chr2:181915216:181916427-181918598:181918675:+;V3	0	0	1	1	1	1	1	0	0	0	0	0	0	0	0	0	0	0	0	0	0	0	0	0	0	0	0	0	0	0	0	0	0	0	0	0	0	1	0	0	0	0	0	0	0	0	1	0	0
ENSG00000023191.16;RI:chr11:499015:499185-499829:499999:-;V1	0	0	0	0	0	0	0	0	0	0	0	0	0	2	2	1	0	0	1	0	0	0	0	0	0	1	0	0	0	0	0	0	0	0	0	0	0	0	0	0	0	0	0	0	0	1	0	0	0
ENSG00000023191.16;RI:chr11:499015:499185-499829:499999:-;V2	0	0	5	5	5	5	5	8	1	0	0	0	0	6	6	0	0	0	0	1	0	0	0	0	0	3	1	0	1	0	0	0	0	0	0	1	0	0	0	0	0	0	0	0	0	2	0	0	0
ENSG00000023191.16;RI:chr11:499015:499185-499829:499999:-;V3	0	0	0	0	0	0	0	0	0	0	0	0	0	1	1	0	0	1	0	0	0	0	0	0	0	1	1	0	0	0	0	0	0	0	0	0	0	0	0	0	0	0	0	0	1	1	0	0	0
ENSG00000157538.13;RI:chr21:37223420:37225626-37227654:37227806:-;V1	0	0	1	1	1	1	1	0	0	0	0	0	0	1	1	1	0	0	1	0	0	0	0	0	0	0	0	0	0	0	0	0	0	0	0	0	0	0	1	1	1	0	0	0	1	1	0	0	0
ENSG00000157538.13;RI:chr21:37223420:37225626-37227654:37227806:-;V2	1	0	7	7	7	7	9	6	5	5	3	4	4	9	9	4	0	1	3	1	0	0	0	1	1	3	3	5	4	5	0	0	0	0	1	0	0	1	3	3	3	0	0	0	2	1	3	2	2
ENSG00000157538.13;RI:chr21:37223420:37225626-37227654:37227806:-;V3	0	0	0	0	0	0	1	1	0	0	1	0	0	0	0	0	0	0	0	1	0	0	1	1	1	2	0	0	0	0	1	1	1	1	1	0	1	1	0	0	0	0	0	0	2	2	0	0	0
ENSG00000124224.16;RI:chr20:58245783:58246252-58247322:58247506:-;V1	0	0	0	0	0	0	0	0	0	0	0	0	0	0	0	0	0	0	0	1	0	0	0	0	0	0	1	0	0	0	0	0	0	0	0	0	0	0	0	0	0	0	0	0	0	0	0	0	0
ENSG00000124224.16;RI:chr20:58245783:58246252-58247322:58247506:-;V2	2	0	1	1	1	1	1	1	3	3	2	1	0	1	1	0	0	0	0	2	2	2	2	3	3	0	1	1	3	0	3	3	3	3	1	1	4	4	0	0	0	1	2	2	2	1	2	2	2
ENSG00000124224.16;RI:chr20:58245783:58246252-58247322:58247506:-;V3	0	0	1	1	1	1	1	1	0	0	0	0	1	0	0	0	0	0	0	0	0	0	0	0	0	1	0	1	0	1	0	0	0	0	0	0	0	0	0	0	0	0	0	0	0	1	0	0	0
ENSG00000159176.13;RI:chr1:201485283:201485376-201488855:201488984:-;V1	0	0	0	0	0	0	0	0	0	0	0	0	0	1	1	0	0	0	0	0	0	0	0	0	0	0	2	0	0	0	0	0	0	0	0	0	0	0	0	0	0	0	0	0	1	0	0	0	0
ENSG00000159176.13;RI:chr1:201485283:201485376-201488855:201488984:-;V2	1	0	4	4	4	4	6	4	5	10	18	4	4	11	11	1	1	1	1	7	3	4	7	16	16	11	4	3	2	2	20	20	20	20	15	15	11	32	1	1	2	1	1	0	11	8	1	7	7
ENSG00000159176.13;RI:chr1:201485283:201485376-201488855:201488984:-;V3	1	0	1	1	1	1	0	0	0	0	0	1	0	0	0	1	0	0	1	1	1	1	1	0	0	0	0	0	0	1	0	0	0	0	0	0	0	0	0	0	0	0	0	0	0	0	0	0	0
ENSG00000178719.16;RI:chr8:143991692:143991804-143992245:143992373:+;V1	0	0	0	0	0	0	0	1	0	0	0	0	1	1	1	2	0	2	1	1	0	0	0	0	0	8	0	0	0	0	0	0	0	0	0	0	0	0	0	0	0	0	0	0	0	4	0	0	0
ENSG00000178719.16;RI:chr8:143991692:143991804-143992245:143992373:+;V2	0	0	0	0	0	0	0	3	0	1	1	0	0	3	3	0	0	0	0	1	1	1	1	0	0	3	2	2	0	1	0	0	0	0	0	1	0	1	0	0	0	0	0	0	1	1	0	1	1
ENSG00000178719.16;RI:chr8:143991692:143991804-143992245:143992373:+;V3	0	0	0	0	0	0	0	1	0	0	0	0	0	1	1	0	0	0	0	1	0	0	0	0	0	1	1	0	0	0	0	0	0	0	0	0	0	0	0	0	0	0	0	0	0	1	1	0	0
ENSG00000139613.11;RI:chr12:56180977:56181101-56181482:56181597:-;V1	0	0	0	0	0	0	0	0	0	0	0	0	0	1	1	2	0	0	2	0	0	0	0	0	0	0	1	0	0	0	0	0	0	0	0	0	0	0	0	0	0	0	0	0	0	0	1	0	0
ENSG00000139613.11;RI:chr12:56180977:56181101-56181482:56181597:-;V2	0	0	2	2	2	2	2	0	0	0	0	0	0	0	0	0	0	0	0	1	0	0	0	0	0	1	3	0	0	0	0	0	0	0	1	0	0	0	0	0	0	0	0	0	0	0	0	0	0
ENSG00000139613.11;RI:chr12:56180977:56181101-56181482:56181597:-;V3	0	0	0	0	0	0	0	0	1	0	0	0	0	0	0	2	0	0	1	0	0	0	0	0	0	0	2	0	0	0	0	0	0	0	0	0	0	0	0	0	0	0	0	0	0	0	0	0	0
ENSG00000129353.14;RI:chr19:10634756:10634887-10634974:10635073:+;V1	0	0	0	0	0	0	0	2	0	0	0	0	1	0	0	0	0	0	0	0	0	0	0	0	0	0	0	0	0	0	0	0	0	0	0	1	0	0	0	0	0	0	0	0	1	0	0	0	0
ENSG00000129353.14;RI:chr19:10634756:10634887-10634974:10635073:+;V2	0	0	0	0	0	0	0	0	0	0	0	0	0	1	1	0	0	0	0	0	0	0	1	0	0	1	1	0	0	0	0	0	0	0	0	0	0	0	0	0	0	0	0	0	0	1	0	0	0
ENSG00000129353.14;RI:chr19:10634756:10634887-10634974:10635073:+;V3	0	0	0	0	0	0	0	1	0	0	0	0	0	1	1	0	0	0	0	1	0	0	0	0	0	0	0	0	0	0	0	0	0	0	0	0	0	0	0	0	0	0	0	0	0	0	2	0	0
ENSG00000129353.14;RI:chr19:10635163:10635255-10635431:10635515:+;V1	0	0	0	0	0	0	0	1	0	0	0	0	0	1	1	0	0	0	0	1	0	0	0	0	0	0	0	0	0	0	0	0	0	0	0	0	0	0	0	0	0	0	0	0	0	0	1	1	1
ENSG00000129353.14;RI:chr19:10635163:10635255-10635431:10635515:+;V2	0	0	0	0	0	0	0	0	0	0	0	0	0	0	0	0	0	0	0	0	2	2	2	0	0	1	0	0	0	0	0	0	0	0	0	0	0	0	0	0	0	0	0	0	1	0	0	0	0
ENSG00000129353.14;RI:chr19:10635163:10635255-10635431:10635515:+;V3	0	0	0	0	0	0	0	1	0	0	0	0	0	1	1	0	0	1	0	0	0	0	0	0	0	2	0	0	0	1	0	0	0	0	0	0	1	0	1	1	0	0	0	0	0	1	0	0	0
ENSG00000140525.17;RI:chr15:89281765:89281835-89283136:89283250:+;V1	0	0	0	0	0	0	1	0	0	1	1	0	0	0	0	0	0	0	0	0	0	0	0	1	1	0	0	0	0	0	0	0	0	0	1	0	0	0	0	0	0	2	0	1	0	0	0	1	1
ENSG00000140525.17;RI:chr15:89281765:89281835-89283136:89283250:+;V2	1	1	1	1	1	1	1	2	0	3	4	1	2	0	0	1	0	0	1	3	0	0	0	5	5	0	0	0	0	0	6	6	6	6	4	4	5	10	1	1	1	2	0	0	0	0	4	0	0
ENSG00000140525.17;RI:chr15:89281765:89281835-89283136:89283250:+;V3	0	0	2	2	2	2	2	0	0	0	0	0	0	0	0	0	0	0	0	1	0	0	0	1	1	0	0	0	0	0	0	0	0	0	0	1	0	0	0	0	0	0	0	0	0	0	0	0	0
ENSG00000171720.9;RI:chr5:141628114:141628187-141628559:141628639:-;V1	0	0	2	2	2	2	2	2	0	0	0	0	0	1	1	0	0	0	0	0	0	0	0	0	0	1	0	0	0	0	0	0	0	0	0	0	0	0	0	0	0	0	0	0	0	0	0	0	0
ENSG00000171720.9;RI:chr5:141628114:141628187-141628559:141628639:-;V2	0	0	0	0	0	0	0	1	0	5	4	0	0	1	1	0	0	0	0	1	0	0	0	3	3	1	1	0	0	0	0	0	0	0	1	1	0	3	0	0	0	0	0	0	0	0	1	0	0
ENSG00000171720.9;RI:chr5:141628114:141628187-141628559:141628639:-;V3	0	0	0	0	0	0	0	1	0	0	0	1	0	1	1	0	0	0	0	0	1	0	0	0	0	1	1	0	0	1	0	0	0	0	1	0	0	0	0	0	0	0	0	0	0	0	0	1	1
ENSG00000171720.9;RI:chr5:141629860:141629916-141630044:141630125:-;V1	0	0	0	0	0	0	0	0	2	0	0	0	1	2	2	0	0	0	0	1	0	0	1	0	0	4	0	0	0	0	0	0	0	0	0	0	0	0	0	0	0	0	0	0	1	3	1	0	0
ENSG00000171720.9;RI:chr5:141629860:141629916-141630044:141630125:-;V2	0	0	2	2	2	2	1	0	0	0	0	0	0	0	0	0	0	0	0	0	0	0	0	0	0	1	0	0	0	0	0	0	0	0	0	1	0	0	0	0	0	0	0	0	0	0	0	0	0
ENSG00000171720.9;RI:chr5:141629860:141629916-141630044:141630125:-;V3	0	0	1	1	1	1	0	1	0	0	0	0	1	2	2	0	0	0	0	1	1	1	1	0	0	1	0	0	0	0	0	0	0	0	0	0	0	0	0	0	0	0	0	0	0	1	0	0	0
ENSG00000130935.9;RI:chr17:67738122:67738355-67738932:67739010:+;V1	0	0	0	0	0	0	0	0	0	0	0	0	0	0	0	0	0	0	1	0	0	0	0	1	1	0	0	0	0	0	0	0	0	0	0	0	0	0	0	0	0	1	2	1	1	0	0	0	0
ENSG00000130935.9;RI:chr17:67738122:67738355-67738932:67739010:+;V2	0	0	1	1	1	1	2	1	1	3	3	0	1	0	0	0	0	0	0	2	0	0	0	3	3	2	0	0	1	0	4	4	4	4	3	4	4	6	0	0	0	0	0	0	2	1	0	0	0
ENSG00000130935.9;RI:chr17:67738122:67738355-67738932:67739010:+;V3	0	0	0	0	0	0	0	0	0	0	0	0	0	0	0	0	0	0	0	0	1	1	1	0	0	0	0	0	0	0	0	0	0	0	0	0	0	0	0	0	0	0	0	0	0	0	0	0	0
ENSG00000148824.18;RI:chr10:133401529:133401590-133402149:133402245:+;V1	0	0	5	5	5	5	5	4	0	0	0	0	0	0	0	0	0	0	0	0	0	0	0	0	0	2	0	0	0	0	0	0	0	0	3	0	0	0	0	0	0	0	0	0	0	0	0	1	1
ENSG00000148824.18;RI:chr10:133401529:133401590-133402149:133402245:+;V2	0	0	1	1	1	1	1	2	1	0	0	0	2	3	3	2	0	0	2	0	0	0	0	0	0	2	1	1	0	1	0	0	0	0	1	1	1	1	0	0	0	0	0	0	1	1	0	1	1
ENSG00000148824.18;RI:chr10:133401529:133401590-133402149:133402245:+;V3	0	0	1	1	1	1	1	2	0	0	0	0	1	3	3	1	0	0	2	0	1	1	1	0	0	0	0	0	0	0	0	0	0	0	0	0	0	0	0	0	0	0	0	0	0	0	0	0	0
ENSG00000163161.12;RI:chr2:127289337:127289519-127289689:127289824:-;V1	0	0	0	0	0	0	0	0	1	0	0	0	0	0	0	0	0	0	0	0	0	0	0	0	0	1	0	0	0	1	0	0	0	0	0	0	0	0	0	0	0	0	0	0	0	0	1	1	1
ENSG00000163161.12;RI:chr2:127289337:127289519-127289689:127289824:-;V2	0	0	1	1	1	1	1	2	0	0	0	0	0	1	1	0	0	0	0	0	0	0	0	0	0	1	0	0	0	0	0	0	0	0	0	0	0	0	0	0	0	0	0	0	0	0	0	0	0
ENSG00000163161.12;RI:chr2:127289337:127289519-127289689:127289824:-;V3	0	0	0	0	0	0	0	0	4	0	0	0	1	0	0	1	0	0	1	1	0	0	0	0	0	0	0	0	1	1	0	0	0	0	0	0	0	0	0	0	0	0	0	0	0	0	0	0	0
ENSG00000146414.15;RI:chr6:145954690:145954853-145955187:145955354:-;V1	0	0	0	0	0	0	0	0	1	0	0	0	1	0	0	2	0	1	2	0	0	0	0	0	0	1	0	0	0	0	0	0	0	0	1	0	0	0	0	0	0	0	0	0	0	0	0	0	0
ENSG00000146414.15;RI:chr6:145954690:145954853-145955187:145955354:-;V2	2	0	0	0	0	0	0	0	2	2	2	0	0	0	0	0	0	0	0	0	0	0	0	3	3	0	0	0	0	0	1	1	1	1	0	1	0	1	0	0	0	0	0	0	2	0	0	0	0
ENSG00000146414.15;RI:chr6:145954690:145954853-145955187:145955354:-;V3	0	0	1	1	1	1	0	1	0	2	4	0	0	0	0	1	0	0	1	0	0	0	0	4	4	1	0	0	0	0	2	2	2	2	0	0	0	5	0	0	0	0	1	1	0	0	0	0	0
ENSG00000140939.14;RI:chr16:67174162:67174464-67174621:67174944:+;V1	0	0	0	0	0	0	0	0	0	0	0	0	0	0	0	0	1	0	0	0	0	0	0	0	0	0	0	0	0	0	0	0	0	0	0	0	0	0	0	0	0	0	0	0	0	1	0	1	1
ENSG00000140939.14;RI:chr16:67174162:67174464-67174621:67174944:+;V2	0	0	0	0	0	0	0	0	0	0	0	0	0	1	1	1	2	0	1	0	0	0	1	0	0	4	0	0	0	1	0	0	0	0	0	0	0	0	0	0	0	0	0	0	0	1	0	0	0
ENSG00000140939.14;RI:chr16:67174162:67174464-67174621:67174944:+;V3	0	0	0	0	0	0	0	0	0	0	0	0	0	0	0	1	0	0	1	0	0	0	0	0	0	2	0	0	0	0	0	0	0	0	0	0	0	0	0	0	0	0	0	0	1	2	0	0	0
ENSG00000165959.11;RI:chr14:95193849:95193919-95194536:95194596:-;V1	0	0	2	2	2	2	3	1	0	0	0	0	0	1	1	0	0	0	0	1	0	0	0	0	0	0	0	0	0	0	2	2	2	2	2	1	2	1	0	0	0	0	0	0	0	0	0	1	1
ENSG00000165959.11;RI:chr14:95193849:95193919-95194536:95194596:-;V2	1	1	3	3	3	3	3	3	1	0	1	0	2	0	0	1	2	0	1	0	1	1	1	0	0	2	2	0	0	1	1	1	1	1	3	1	4	2	0	0	0	1	0	0	1	3	1	1	1
ENSG00000165959.11;RI:chr14:95193849:95193919-95194536:95194596:-;V3	0	0	1	1	1	1	1	1	1	0	1	0	0	1	1	0	0	1	0	1	0	0	0	0	0	0	0	0	0	0	0	0	0	0	0	1	0	0	0	0	0	0	1	0	0	0	0	0	0
ENSG00000114021.11;RI:chr3:100345585:100345678-100346181:100346255:+;V1	0	0	0	0	0	0	0	1	0	0	0	0	0	0	0	0	0	0	0	0	0	0	0	0	0	0	0	0	0	0	1	1	1	1	1	0	0	0	0	0	0	1	0	0	0	0	1	0	0
ENSG00000114021.11;RI:chr3:100345585:100345678-100346181:100346255:+;V2	0	0	1	1	1	1	1	2	1	2	4	1	0	0	0	0	0	0	0	0	1	1	1	2	2	0	0	1	1	0	4	4	4	4	2	3	3	4	1	1	1	0	0	0	0	1	1	1	1
ENSG00000114021.11;RI:chr3:100345585:100345678-100346181:100346255:+;V3	0	0	1	1	1	1	1	1	1	0	0	0	0	0	0	0	0	0	0	0	0	0	0	0	0	1	0	0	0	0	1	1	1	1	0	0	1	0	0	0	0	0	0	0	1	1	1	4	4
ENSG00000156976.16;RI:chr3:186784564:186784696-186785883:186786051:+;V1	0	0	1	1	1	1	1	0	0	1	2	0	0	0	0	0	0	0	0	0	0	0	0	2	2	0	0	0	0	0	2	2	2	2	0	0	0	3	0	0	0	0	0	0	0	0	0	1	1
ENSG00000156976.16;RI:chr3:186784564:186784696-186785883:186786051:+;V2	3	0	1	1	1	1	1	0	0	4	7	2	1	2	2	1	0	2	1	1	2	2	3	4	4	0	0	0	0	0	2	2	2	2	1	2	2	4	1	1	1	4	2	3	0	0	2	4	4
ENSG00000156976.16;RI:chr3:186784564:186784696-186785883:186786051:+;V3	0	0	0	0	0	0	0	0	0	3	4	0	0	0	0	0	0	0	0	0	0	0	0	3	3	0	0	0	0	0	2	2	2	2	2	2	0	2	0	0	0	0	0	0	1	0	0	0	0
ENSG00000204758.7;RI:chr5:172957154:172957302-172958139:172958257:-;V1	0	0	0	0	0	0	0	0	0	14	15	0	0	0	0	0	0	0	0	0	0	0	0	16	16	0	0	1	0	0	15	15	15	15	14	14	0	15	0	0	0	0	0	0	0	0	0	0	0
ENSG00000204758.7;RI:chr5:172957154:172957302-172958139:172958257:-;V2	0	1	1	1	1	1	2	4	1	2	4	0	3	2	2	0	0	0	1	1	0	0	1	1	1	1	1	3	1	2	7	7	7	7	5	4	7	6	2	2	2	0	1	0	1	3	1	0	0
ENSG00000204758.7;RI:chr5:172957154:172957302-172958139:172958257:-;V3	0	0	0	0	0	0	0	0	1	1	1	0	0	1	1	1	0	1	1	1	0	0	0	0	0	0	0	0	0	1	1	1	1	1	1	1	1	1	0	0	0	1	0	0	0	2	0	0	0
ENSG00000157353.16;RI:chr16:70466882:70467471-70467886:70467966:+;V1	0	0	0	0	0	0	0	1	0	0	0	0	0	2	2	0	0	0	0	0	0	0	0	0	0	0	0	0	0	0	0	0	0	0	0	0	0	0	0	0	0	0	0	0	0	1	0	0	0
ENSG00000157353.16;RI:chr16:70466882:70467471-70467886:70467966:+;V2	0	0	0	0	0	0	0	0	0	0	0	0	0	1	1	0	0	0	0	0	0	0	0	0	0	0	0	0	0	0	0	0	0	0	1	0	0	0	1	1	1	0	0	0	2	0	0	2	2
ENSG00000157353.16;RI:chr16:70466882:70467471-70467886:70467966:+;V3	0	0	1	1	1	1	1	1	0	0	0	0	0	1	1	2	0	0	2	0	0	0	1	0	0	3	0	0	0	0	1	1	1	1	1	0	1	0	0	0	0	0	0	0	0	2	0	0	0
ENSG00000172366.19;RI:chr16:647417:647544-647783:647884:+;V1	0	0	1	1	1	1	1	0	0	0	0	0	0	0	0	0	0	0	0	0	0	0	0	0	0	1	1	0	0	0	0	0	0	0	0	0	0	0	0	0	0	0	0	0	1	1	0	0	0
ENSG00000172366.19;RI:chr16:647417:647544-647783:647884:+;V2	0	0	1	1	1	1	1	2	0	0	0	0	0	1	1	0	0	0	0	0	0	0	0	0	0	2	1	0	0	0	0	0	0	0	0	0	0	0	0	0	0	0	0	0	0	0	0	0	0
ENSG00000172366.19;RI:chr16:647417:647544-647783:647884:+;V3	0	0	0	0	0	0	0	0	0	0	0	0	0	1	1	0	0	0	0	2	0	0	0	0	0	3	3	0	0	0	0	0	0	0	0	0	0	0	0	0	0	0	0	0	2	1	0	0	0
ENSG00000177082.12;RI:chr15:84645471:84645836-84646184:84646348:-;V1	0	0	0	0	0	0	0	0	0	0	0	0	0	0	0	0	0	0	0	0	1	1	1	0	0	1	0	0	0	0	0	0	0	0	0	0	0	0	0	0	0	0	0	0	1	0	0	0	0
ENSG00000177082.12;RI:chr15:84645471:84645836-84646184:84646348:-;V2	0	0	0	0	0	0	0	1	0	0	0	0	0	3	3	0	0	0	0	1	0	0	0	0	0	2	5	1	0	1	0	0	0	0	0	0	0	0	0	0	0	1	0	0	0	0	0	2	2
ENSG00000177082.12;RI:chr15:84645471:84645836-84646184:84646348:-;V3	0	0	0	0	0	0	0	0	2	0	0	0	0	1	1	0	0	0	0	0	0	0	0	0	0	0	0	0	0	1	0	0	0	0	0	0	0	0	0	0	0	0	0	0	2	0	0	0	0
ENSG00000177082.12;RI:chr15:84647890:84647954-84648537:84648625:-;V1	0	0	0	0	0	0	0	0	0	0	0	0	1	0	0	1	0	0	1	0	1	1	1	0	0	0	0	1	0	0	0	0	0	0	0	0	0	0	0	0	0	0	0	0	0	1	0	0	0
ENSG00000177082.12;RI:chr15:84647890:84647954-84648537:84648625:-;V2	1	0	5	5	5	5	5	3	4	0	0	0	4	2	2	1	0	1	1	2	0	0	0	0	0	3	1	5	3	5	0	0	0	0	1	1	0	0	1	1	1	0	0	0	1	0	1	1	1
ENSG00000177082.12;RI:chr15:84647890:84647954-84648537:84648625:-;V3	1	0	1	1	1	1	1	0	0	0	0	1	1	1	1	0	0	0	0	0	0	0	0	0	0	0	0	0	0	0	0	0	0	0	0	0	0	0	0	0	0	0	0	0	0	0	0	0	0
ENSG00000126012.11;RI:chrX:53198490:53198637-53198764:53198888:-;V1	0	0	0	0	0	0	0	0	0	0	0	0	0	0	0	0	0	0	0	3	0	0	0	0	0	0	0	0	0	0	0	0	0	0	0	0	0	0	0	0	0	0	0	0	1	3	0	0	0
ENSG00000126012.11;RI:chrX:53198490:53198637-53198764:53198888:-;V2	0	0	0	0	0	0	0	0	0	1	1	0	0	2	2	0	0	0	0	0	0	0	1	1	1	3	0	0	0	1	0	0	0	0	0	0	0	1	0	0	0	0	0	0	0	1	0	0	0
ENSG00000126012.11;RI:chrX:53198490:53198637-53198764:53198888:-;V3	0	0	0	0	0	0	0	0	0	0	0	0	0	0	0	0	0	1	0	0	1	1	1	0	0	0	0	1	0	1	0	0	0	0	0	0	0	0	0	0	0	0	0	0	0	1	0	1	1
ENSG00000177646.18;RI:chr3:128909344:128909421-128910021:128910149:+;V1	0	0	0	0	0	0	0	0	0	0	0	0	3	0	0	2	0	1	2	1	1	1	1	0	0	0	0	0	0	0	0	0	0	0	0	0	0	0	0	0	0	1	0	0	1	0	0	0	0
ENSG00000177646.18;RI:chr3:128909344:128909421-128910021:128910149:+;V2	0	0	0	0	0	0	1	2	0	1	1	1	2	1	1	1	0	0	1	0	1	1	3	1	1	4	0	0	0	1	0	0	0	0	0	0	0	2	0	0	0	0	0	0	0	3	0	2	2
ENSG00000177646.18;RI:chr3:128909344:128909421-128910021:128910149:+;V3	0	0	0	0	0	0	0	0	0	0	0	0	1	0	0	0	0	1	0	0	0	0	0	0	0	1	1	0	0	1	0	0	0	0	0	0	0	0	0	0	0	0	0	0	0	1	0	0	0
ENSG00000089053.12;RI:chr12:121327096:121327231-121328316:121328497:-;V1	0	0	0	0	0	0	0	0	1	0	0	0	2	2	2	0	0	0	0	0	0	0	0	0	0	0	0	1	0	1	0	0	0	0	0	0	0	0	2	2	1	0	0	0	0	1	0	0	0
ENSG00000089053.12;RI:chr12:121327096:121327231-121328316:121328497:-;V2	1	0	1	1	1	1	1	3	3	5	5	0	1	3	3	2	1	0	2	1	0	0	1	6	6	5	3	1	0	3	3	3	3	3	2	1	1	5	1	1	1	2	0	1	1	0	1	1	1
ENSG00000089053.12;RI:chr12:121327096:121327231-121328316:121328497:-;V3	0	0	0	0	0	0	0	0	1	0	0	0	1	0	0	0	0	0	0	0	0	0	0	0	0	0	0	0	1	0	0	0	0	0	0	1	0	0	0	0	0	0	0	0	1	3	0	0	0
ENSG00000012822.15;RI:chr12:53713701:53713900-53714133:53714241:-;V1	0	0	0	0	0	0	0	1	1	1	1	0	0	1	1	0	0	0	0	1	0	0	0	1	1	0	2	0	0	0	0	0	0	0	0	0	0	0	0	0	0	0	0	0	1	0	1	0	0
ENSG00000012822.15;RI:chr12:53713701:53713900-53714133:53714241:-;V2	0	0	1	1	1	1	1	2	0	2	2	0	1	0	0	0	0	0	0	0	0	0	0	2	2	0	2	0	0	0	1	1	1	1	1	1	0	3	0	0	0	0	0	0	0	0	1	1	1
ENSG00000012822.15;RI:chr12:53713701:53713900-53714133:53714241:-;V3	0	0	0	0	0	0	0	0	1	0	0	0	1	0	0	1	0	0	1	0	0	0	0	0	0	0	0	0	0	0	0	0	0	0	0	0	0	0	0	0	0	0	0	0	0	0	0	0	0
ENSG00000012822.15;RI:chr12:53721467:53721615-53722025:53722183:-;V1	0	0	0	0	0	0	0	0	1	0	0	0	0	0	0	1	0	0	1	0	0	0	1	0	0	2	0	0	1	0	0	0	0	0	0	0	0	0	0	0	0	0	0	0	0	1	0	0	0
ENSG00000012822.15;RI:chr12:53721467:53721615-53722025:53722183:-;V2	0	0	0	0	0	0	0	0	2	2	1	1	0	1	1	2	0	0	2	0	1	1	1	1	1	0	1	0	0	0	1	1	1	1	1	2	1	0	0	0	0	0	1	0	1	0	0	0	0
ENSG00000012822.15;RI:chr12:53721467:53721615-53722025:53722183:-;V3	0	0	0	0	0	0	0	0	1	0	0	0	1	1	1	1	0	1	1	1	0	0	0	0	0	2	1	0	0	1	0	0	0	0	0	0	0	0	0	0	0	0	0	0	0	1	0	0	0
ENSG00000155363.18;RI:chr1:112698287:112698789-112699685:112699810:+;V1	0	0	0	0	0	0	0	0	1	0	0	1	0	0	0	1	0	1	1	1	1	0	0	0	0	0	0	0	0	0	0	0	0	0	2	1	0	0	0	0	0	0	0	0	1	0	0	0	0
ENSG00000155363.18;RI:chr1:112698287:112698789-112699685:112699810:+;V2	0	0	0	0	0	0	0	1	0	0	0	0	1	0	0	0	0	0	0	1	2	2	2	0	0	1	3	2	0	1	1	1	1	1	0	1	2	0	2	2	2	0	0	1	1	0	0	0	0
ENSG00000155363.18;RI:chr1:112698287:112698789-112699685:112699810:+;V3	0	0	0	0	0	0	0	0	0	0	0	0	0	0	0	0	0	0	0	0	0	0	0	0	0	1	0	1	1	0	0	0	0	0	0	0	0	0	0	0	0	0	0	0	0	0	0	0	0
ENSG00000103202.12;RI:chr16:398208:398385-398990:399123:+;V1	0	0	0	0	0	0	0	0	1	3	2	0	1	0	0	2	0	0	1	0	0	0	0	1	1	0	1	0	0	0	0	0	0	0	1	0	0	1	0	0	0	0	0	0	0	1	1	0	0
ENSG00000103202.12;RI:chr16:398208:398385-398990:399123:+;V2	0	0	5	5	5	5	3	3	2	1	0	0	0	5	5	1	0	0	1	0	0	0	0	0	0	3	1	0	0	1	0	0	0	0	1	0	0	0	0	0	0	0	0	0	1	1	0	1	1
ENSG00000103202.12;RI:chr16:398208:398385-398990:399123:+;V3	0	0	1	1	1	1	1	3	0	0	0	0	0	5	5	0	0	0	0	1	0	0	0	0	0	2	0	0	0	0	0	0	0	0	0	0	0	0	0	0	0	0	0	0	0	0	0	0	0
ENSG00000103202.12;RI:chr16:398208:398394-398990:399123:+;V1	0	0	0	0	0	0	0	1	1	3	2	0	1	1	1	2	0	0	1	0	0	0	0	1	1	0	1	0	0	0	0	0	0	0	0	0	0	1	0	0	0	0	0	0	0	1	1	0	0
ENSG00000103202.12;RI:chr16:398208:398394-398990:399123:+;V2	0	0	4	4	4	4	2	3	2	1	0	0	0	4	4	1	0	0	1	0	0	0	0	0	0	3	1	0	0	1	0	0	0	0	1	0	0	0	0	0	0	0	0	0	1	1	0	1	1
ENSG00000103202.12;RI:chr16:398208:398394-398990:399123:+;V3	0	0	1	1	1	1	1	3	0	0	0	0	0	5	5	0	0	0	0	1	0	0	0	0	0	2	0	0	0	0	0	0	0	0	0	0	0	0	0	0	0	0	0	0	0	0	0	0	0
ENSG00000140416.19;RI:chr15:63061198:63061273-63062215:63062277:+;V1	0	0	0	0	0	0	1	1	0	0	0	0	1	0	0	0	0	0	0	1	0	0	0	0	0	0	0	0	0	0	0	0	0	0	0	0	0	0	0	0	0	0	0	0	0	1	0	0	0
ENSG00000140416.19;RI:chr15:63061198:63061273-63062215:63062277:+;V2	1	0	1	1	1	1	2	3	0	6	7	0	0	2	2	0	0	1	0	2	2	1	1	7	7	0	1	0	0	0	7	7	7	7	5	4	5	8	0	0	0	1	0	0	1	2	5	0	0
ENSG00000140416.19;RI:chr15:63061198:63061273-63062215:63062277:+;V3	0	0	0	0	0	0	0	0	1	0	0	0	1	0	0	1	0	0	0	1	0	0	0	0	0	0	0	0	0	0	2	2	2	2	1	1	2	1	0	0	0	0	0	0	0	0	0	0	0
ENSG00000215440.11;RI:chr20:58713420:58713543-58713917:58714093:+;V1	0	0	0	0	0	0	0	0	0	0	0	0	0	2	2	1	0	0	0	0	0	0	0	0	0	0	0	0	1	0	0	0	0	0	0	0	0	0	0	0	0	0	0	0	0	1	0	1	1
ENSG00000215440.11;RI:chr20:58713420:58713543-58713917:58714093:+;V2	0	0	4	4	4	4	4	4	0	5	4	0	0	2	2	0	1	0	0	0	0	0	0	5	5	0	0	0	0	0	4	4	4	4	2	2	0	7	0	0	0	0	0	0	0	1	0	1	1
ENSG00000215440.11;RI:chr20:58713420:58713543-58713917:58714093:+;V3	0	0	1	1	1	1	1	1	0	0	0	0	0	1	1	1	0	0	0	0	0	0	0	0	0	1	0	0	0	0	0	0	0	0	0	0	0	0	0	0	0	0	0	0	0	0	0	0	0
ENSG00000103365.15;RI:chr16:23493360:23493458-23494303:23494378:-;V1	0	0	0	0	0	0	0	0	0	4	3	0	0	0	0	0	0	0	0	0	0	0	0	2	2	0	1	1	1	1	2	2	2	2	2	3	2	3	0	0	0	0	0	0	0	0	0	0	0
ENSG00000103365.15;RI:chr16:23493360:23493458-23494303:23494378:-;V2	0	0	0	0	0	0	0	1	1	2	3	0	1	2	2	1	0	0	1	0	0	0	1	3	3	7	1	2	1	1	3	3	3	3	3	2	1	4	0	0	0	1	0	1	2	5	0	2	2
ENSG00000103365.15;RI:chr16:23493360:23493458-23494303:23494378:-;V3	0	0	0	0	0	0	0	1	0	0	0	0	0	1	1	0	0	0	0	0	0	0	0	0	0	0	0	0	0	0	0	0	0	0	0	0	0	0	0	0	0	0	0	0	1	0	0	1	1
ENSG00000164068.15;RI:chr3:49712479:49712656-49713513:49713587:+;V1	0	0	0	0	0	0	0	0	0	0	0	0	0	0	0	0	1	0	0	0	0	0	0	0	0	0	0	0	0	0	0	0	0	0	0	0	0	0	0	0	0	0	0	0	1	1	0	0	0
ENSG00000164068.15;RI:chr3:49712479:49712656-49713513:49713587:+;V2	0	0	3	3	3	3	3	3	2	0	0	0	1	2	2	1	0	0	1	0	1	1	1	0	0	3	0	0	0	2	0	0	0	0	0	2	1	0	1	1	0	0	0	0	0	2	0	3	3
ENSG00000164068.15;RI:chr3:49712479:49712656-49713513:49713587:+;V3	0	0	0	0	0	0	0	1	0	0	0	0	0	2	2	0	0	0	0	0	0	0	0	0	0	4	1	0	0	1	0	0	0	0	0	0	0	0	1	1	0	0	0	0	0	1	0	0	0
ENSG00000168066.20;RI:chr11:64764606:64765518-64765951:64766155:-;V1	0	0	0	0	0	0	0	0	0	0	0	0	0	0	0	0	0	0	0	0	0	0	0	0	0	0	1	0	0	0	0	0	0	0	0	0	0	0	0	0	0	0	0	0	0	0	0	0	0
ENSG00000168066.20;RI:chr11:64764606:64765518-64765951:64766155:-;V2	0	0	6	6	6	6	7	4	2	0	1	0	0	2	2	0	0	0	0	0	1	1	1	1	1	2	2	0	0	3	1	1	1	1	1	1	1	1	0	0	0	0	0	0	0	0	0	2	2
ENSG00000168066.20;RI:chr11:64764606:64765518-64765951:64766155:-;V3	0	0	1	1	1	1	0	0	0	2	4	0	2	0	0	1	1	0	2	1	0	0	0	4	4	0	0	0	0	1	4	4	4	4	1	2	1	5	0	0	0	0	0	0	0	0	0	0	0
ENSG00000179364.13;RI:chr14:105383359:105383513-105384353:105384463:+;V1	0	0	1	1	1	1	0	0	0	0	0	0	0	0	0	0	0	0	0	0	0	0	0	0	0	1	1	0	0	0	0	0	0	0	0	0	0	0	0	0	0	0	0	0	0	0	0	0	0
ENSG00000179364.13;RI:chr14:105383359:105383513-105384353:105384463:+;V2	1	0	6	6	6	6	8	5	1	0	1	0	0	0	0	0	0	0	0	0	0	0	0	0	0	2	2	0	1	1	3	3	3	3	2	2	3	1	0	0	0	1	0	1	0	2	0	2	2
ENSG00000179364.13;RI:chr14:105383359:105383513-105384353:105384463:+;V3	0	0	0	0	0	0	0	0	0	0	0	0	0	0	0	0	1	0	0	0	0	0	0	0	0	2	0	0	0	0	0	0	0	0	0	0	0	0	0	0	0	0	0	0	1	3	0	0	0
ENSG00000130414.11;RI:chr2:240011617:240011696-240014739:240014860:-;V1	0	0	3	3	3	3	4	3	0	0	0	0	0	1	1	0	0	0	0	0	0	0	0	0	0	0	0	0	0	0	0	0	0	0	1	0	0	0	0	0	0	0	0	0	0	1	0	0	0
ENSG00000130414.11;RI:chr2:240011617:240011696-240014739:240014860:-;V2	4	0	3	3	3	3	4	3	8	21	20	2	7	5	5	6	0	0	7	2	2	2	4	21	21	6	1	5	3	7	20	20	20	20	12	14	10	26	4	4	4	2	2	1	6	5	4	1	1
ENSG00000130414.11;RI:chr2:240011617:240011696-240014739:240014860:-;V3	0	0	0	0	0	0	0	0	0	0	0	0	0	0	0	0	0	1	0	0	0	0	0	0	0	0	0	1	1	0	0	0	0	0	0	0	0	0	2	2	1	0	0	0	0	0	0	0	0
ENSG00000197622.12;RI:chr1:151055016:151055126-151055677:151055993:-;V1	0	0	1	1	1	1	1	1	0	0	0	0	1	1	1	0	0	0	0	0	0	0	1	0	0	0	0	1	1	0	0	0	0	0	0	1	0	0	1	1	0	0	0	0	2	0	0	0	0
ENSG00000197622.12;RI:chr1:151055016:151055126-151055677:151055993:-;V2	0	0	2	2	2	2	2	2	0	1	1	1	0	0	0	0	0	0	0	0	0	0	0	0	0	2	2	1	0	0	1	1	1	1	0	2	0	1	0	0	0	0	0	0	0	2	1	0	0
ENSG00000197622.12;RI:chr1:151055016:151055126-151055677:151055993:-;V3	0	0	0	0	0	0	0	0	0	3	1	0	0	3	3	0	0	0	0	0	1	1	1	1	1	0	0	0	0	0	0	0	0	0	1	1	0	1	0	0	0	0	0	0	2	0	0	0	0
ENSG00000124574.14;RI:chr6:43437934:43438013-43438624:43438795:+;V1	0	0	1	1	1	1	1	2	0	0	0	0	0	2	2	0	0	0	0	0	0	0	0	0	0	1	0	0	0	0	0	0	0	0	0	0	0	0	0	0	0	0	0	0	1	1	0	1	1
ENSG00000124574.14;RI:chr6:43437934:43438013-43438624:43438795:+;V2	0	0	1	1	1	1	1	2	0	1	0	0	1	3	3	0	0	0	0	0	0	0	1	0	0	3	1	0	1	1	1	1	1	1	1	0	1	0	1	1	0	0	0	0	2	2	0	1	1
ENSG00000124574.14;RI:chr6:43437934:43438013-43438624:43438795:+;V3	0	0	0	0	0	0	0	0	0	0	0	0	0	1	1	0	0	0	0	0	0	0	0	0	0	0	0	0	0	0	0	0	0	0	0	0	0	0	0	0	0	0	0	0	0	0	0	1	1
ENSG00000133858.15;RI:chr12:71611058:71611097-71611786:71611887:-;V1	0	0	0	0	0	0	0	0	0	0	0	0	0	1	1	0	0	0	0	0	0	0	0	0	0	0	0	0	0	0	0	0	0	0	1	1	0	0	0	0	0	0	0	0	0	0	0	0	0
ENSG00000133858.15;RI:chr12:71611058:71611097-71611786:71611887:-;V2	1	0	3	3	3	3	5	0	1	35	40	0	2	0	0	2	0	1	2	0	0	0	0	42	42	0	0	0	0	1	38	38	38	38	32	37	6	48	1	1	1	1	1	1	0	0	0	1	1
ENSG00000133858.15;RI:chr12:71611058:71611097-71611786:71611887:-;V3	0	0	0	0	0	0	0	0	1	2	1	1	0	1	1	1	0	0	1	0	0	0	0	0	0	0	0	0	0	0	0	0	0	0	0	1	0	2	0	0	0	2	0	0	0	0	0	0	0
ENSG00000049656.13;RI:chr5:1324763:1324813-1325751:1325816:-;V1	0	0	0	0	0	0	0	0	0	2	2	0	1	0	0	1	1	0	1	0	0	0	1	2	2	0	1	0	0	0	1	1	1	1	0	0	0	1	0	0	0	0	0	0	1	0	0	0	0
ENSG00000049656.13;RI:chr5:1324763:1324813-1325751:1325816:-;V2	0	0	2	2	2	2	2	3	0	0	0	0	2	0	0	0	0	0	0	0	1	1	1	0	0	2	1	0	1	1	0	0	0	0	0	1	0	0	0	0	0	0	0	0	1	3	0	1	1
ENSG00000049656.13;RI:chr5:1324763:1324813-1325751:1325816:-;V3	0	0	0	0	0	0	0	0	0	0	0	0	0	0	0	0	0	0	1	0	0	0	1	0	0	0	0	0	0	0	0	0	0	0	0	0	0	0	0	0	0	0	0	0	2	1	0	0	0
ENSG00000141425.17;RI:chr18:36025599:36025678-36026900:36027075:-;V1	0	0	0	0	0	0	0	0	0	0	0	0	0	0	0	0	0	0	0	0	0	0	0	0	0	0	0	0	0	0	0	0	0	0	0	0	0	0	0	0	0	0	0	1	1	0	0	1	1
ENSG00000141425.17;RI:chr18:36025599:36025678-36026900:36027075:-;V2	7	0	0	0	0	0	0	2	2	13	14	1	0	1	1	0	0	0	0	0	2	2	1	10	10	0	1	0	0	0	9	9	9	9	13	15	10	15	0	0	0	2	0	0	2	0	3	1	1
ENSG00000141425.17;RI:chr18:36025599:36025678-36026900:36027075:-;V3	0	0	0	0	0	0	1	0	0	0	0	0	0	0	0	1	0	0	0	0	0	0	0	1	1	0	1	0	0	0	0	0	0	0	0	0	0	0	1	1	1	0	0	0	0	0	0	0	0
ENSG00000111011.17;RI:chr12:122518839:122519029-122521385:122521428:-;V1	0	0	1	1	1	1	1	0	1	4	7	0	1	1	1	0	0	0	0	0	0	0	0	6	6	0	0	1	0	0	5	5	5	5	3	3	1	8	1	1	1	0	0	0	1	1	0	0	0
ENSG00000111011.17;RI:chr12:122518839:122519029-122521385:122521428:-;V2	5	2	3	3	3	3	3	3	2	20	19	2	4	5	5	0	1	0	0	2	1	1	2	14	14	4	0	2	2	3	15	15	15	15	12	18	12	18	4	4	4	5	5	5	2	2	1	0	0
ENSG00000111011.17;RI:chr12:122518839:122519029-122521385:122521428:-;V3	0	0	0	0	0	0	0	0	0	0	0	0	1	0	0	1	0	1	1	0	0	0	0	0	0	0	0	0	0	1	0	0	0	0	0	0	0	0	0	0	0	0	1	2	0	0	0	0	0
ENSG00000129197.14;RI:chr17:5425971:5426299-5428071:5428211:+;V1	0	0	2	2	2	2	2	1	0	0	0	1	0	0	0	0	0	0	0	0	0	0	0	0	0	0	2	0	0	0	0	0	0	0	0	1	0	0	0	0	0	0	0	0	0	0	0	0	0
ENSG00000129197.14;RI:chr17:5425971:5426299-5428071:5428211:+;V2	3	1	3	3	3	3	3	3	2	32	34	1	3	2	2	0	0	0	1	0	1	1	1	31	31	1	0	4	2	4	29	29	29	29	30	31	7	38	4	4	3	0	3	2	5	0	4	3	3
ENSG00000129197.14;RI:chr17:5425971:5426299-5428071:5428211:+;V3	0	0	0	0	0	0	0	1	1	0	0	0	0	0	0	0	0	0	0	0	0	0	0	0	0	0	0	2	0	1	1	1	1	1	1	1	1	0	0	0	0	0	0	0	0	1	0	0	0
ENSG00000100242.15;RI:chr22:38740267:38740432-38740889:38741050:-;V1	0	0	0	0	0	0	0	0	0	0	0	0	0	1	1	0	0	0	0	0	0	0	0	0	0	0	1	0	0	0	0	0	0	0	0	0	0	0	0	0	0	0	0	0	0	0	1	0	0
ENSG00000100242.15;RI:chr22:38740267:38740432-38740889:38741050:-;V2	0	0	2	2	2	2	2	0	1	0	0	0	0	1	1	2	0	0	2	1	1	1	1	0	0	3	0	0	0	1	0	0	0	0	0	1	0	0	0	0	0	0	0	0	1	2	1	2	2
ENSG00000100242.15;RI:chr22:38740267:38740432-38740889:38741050:-;V3	0	0	0	0	0	0	0	0	0	0	0	0	0	1	1	0	0	0	0	0	0	0	0	0	0	0	0	0	0	0	0	0	0	0	0	0	0	0	0	0	0	0	0	0	1	1	0	0	0
ENSG00000141551.14;RI:chr17:82245976:82246039-82248875:82249014:-;V1	0	0	0	0	0	0	0	0	2	0	0	0	1	0	0	1	0	0	1	0	0	0	0	0	0	1	0	0	0	0	0	0	0	0	0	0	0	0	0	0	0	0	0	0	1	0	0	0	0
ENSG00000141551.14;RI:chr17:82245976:82246039-82248875:82249014:-;V2	0	0	11	11	11	11	8	10	6	5	6	0	2	8	8	2	0	0	1	4	3	3	5	3	3	12	4	2	1	1	2	2	2	2	2	4	1	6	1	1	1	0	0	0	1	7	2	6	6
ENSG00000141551.14;RI:chr17:82245976:82246039-82248875:82249014:-;V3	0	0	0	0	0	0	0	0	0	0	0	0	0	0	0	0	1	0	0	0	0	0	0	0	0	1	0	0	1	0	0	0	0	0	0	0	0	0	0	0	0	0	0	0	0	0	0	2	2
ENSG00000182944.17;RI:chr22:29288606:29288786-29291562:29291599:+;V1	0	0	1	1	1	1	0	0	1	0	0	0	1	2	2	1	0	0	0	0	0	0	0	0	0	3	0	0	0	0	0	0	0	0	0	0	0	0	0	0	0	0	0	0	2	5	0	0	0
ENSG00000182944.17;RI:chr22:29288606:29288786-29291562:29291599:+;V2	2	0	18	18	18	18	16	14	4	15	10	1	1	3	3	3	0	3	4	2	0	0	0	5	5	2	6	3	3	4	6	6	6	6	9	7	12	9	6	6	7	3	0	2	3	0	4	0	0
ENSG00000182944.17;RI:chr22:29288606:29288786-29291562:29291599:+;V3	0	0	0	0	0	0	0	0	0	1	2	1	0	0	0	0	0	0	0	0	1	1	1	3	3	0	0	0	0	0	2	2	2	2	2	2	1	1	0	0	0	0	0	0	1	0	0	0	0
ENSG00000182944.17;RI:chr22:29288606:29288786-29291565:29291599:+;V1	0	0	1	1	1	1	0	0	1	0	0	0	1	2	2	1	0	0	0	0	0	0	0	0	0	3	0	0	0	0	0	0	0	0	0	0	0	0	0	0	0	0	0	0	2	5	0	0	0
ENSG00000182944.17;RI:chr22:29288606:29288786-29291565:29291599:+;V2	2	0	18	18	18	18	16	14	4	15	10	1	1	3	3	3	0	3	4	2	0	0	0	5	5	2	6	3	3	4	6	6	6	6	9	7	12	9	6	6	7	3	0	2	3	0	4	0	0
ENSG00000182944.17;RI:chr22:29288606:29288786-29291565:29291599:+;V3	0	0	0	0	0	0	0	0	0	1	2	1	0	0	0	0	0	0	0	0	1	1	1	3	3	0	0	0	0	0	2	2	2	2	2	2	1	1	0	0	0	0	0	0	1	0	0	0	0
ENSG00000007923.15;RI:chr1:6637447:6637504-6638295:6638364:-;V1	0	0	1	1	1	1	1	2	1	0	0	0	0	1	1	0	1	0	0	0	0	0	0	0	0	1	0	0	0	0	0	0	0	0	0	0	0	0	0	0	0	0	0	0	1	1	0	1	1
ENSG00000007923.15;RI:chr1:6637447:6637504-6638295:6638364:-;V2	1	0	0	0	0	0	1	0	1	5	6	0	1	0	0	1	1	0	1	0	1	1	2	4	4	6	0	1	0	0	3	3	3	3	2	2	3	6	0	0	0	0	0	0	1	2	1	0	0
ENSG00000007923.15;RI:chr1:6637447:6637504-6638295:6638364:-;V3	1	0	0	0	0	0	0	0	0	0	0	0	0	1	1	0	0	0	0	1	0	0	0	0	0	1	0	1	1	1	0	0	0	0	0	0	0	0	0	0	0	0	0	0	0	2	0	0	0
ENSG00000004534.14;RI:chr3:50061462:50061547-50061962:50062108:+;V1	0	0	2	2	2	2	2	1	1	0	0	0	1	0	0	1	0	0	1	0	0	0	0	0	0	0	0	0	0	0	0	0	0	0	0	0	1	0	0	0	0	0	0	0	0	0	2	0	0
ENSG00000004534.14;RI:chr3:50061462:50061547-50061962:50062108:+;V2	0	0	0	0	0	0	0	0	0	19	20	0	2	2	2	0	0	0	0	0	0	0	0	19	19	0	0	0	0	0	18	18	18	18	20	18	0	19	1	1	1	1	0	0	0	0	0	0	0
ENSG00000004534.14;RI:chr3:50061462:50061547-50061962:50062108:+;V3	0	0	0	0	0	0	0	0	1	0	0	0	1	0	0	1	0	0	1	1	0	0	0	0	0	0	0	0	0	0	1	1	1	1	0	0	1	0	0	0	0	1	0	0	1	0	0	0	0
ENSG00000170791.17;RI:chr8:56211789:56211837-56214598:56214667:+;V1	0	0	1	1	1	1	1	1	0	0	0	0	0	1	1	0	5	0	0	0	0	0	0	0	0	4	0	0	0	0	0	0	0	0	0	0	0	0	0	0	0	0	0	0	0	1	0	0	0
ENSG00000170791.17;RI:chr8:56211789:56211837-56214598:56214667:+;V2	5	0	6	6	6	6	8	4	1	28	31	3	2	2	2	4	3	3	4	2	1	0	1	31	31	4	3	0	3	1	26	26	26	26	20	23	9	36	4	4	5	1	3	0	3	4	2	4	4
ENSG00000170791.17;RI:chr8:56211789:56211837-56214598:56214667:+;V3	0	0	2	2	2	2	1	1	2	0	1	0	1	0	0	0	0	0	0	1	0	0	0	0	0	0	0	0	1	0	4	4	4	4	2	1	4	1	1	1	1	0	0	0	0	0	0	1	1
event	A1CF_00001	ANKHD1_00002	BRUNOL4_00004	BRUNOL4_00004a	BRUNOL4_00004b	BRUNOL4_00004c	BRUNOL5_00166	BRUNOL6_00187	CNOT4_00156	CPEB2_00012	CPEB4_00158	DAZAP1_00013	ENOX1_00149	ESRP2_00150	ESRP2_00150a	FMR1_00016	FUS_00018	FXR1_00161	FXR2_00020	G3BP2_00021	HNRNPA1L2_00023	HNRNPA1_00022	HNRNPA2B1_00024	HNRNPCL1_00167	HNRNPC_00025	HNRNPH2_00160	HNRNPK_00026	HNRNPL_00027	HNRNPL_00091	HNRPLL_00178	HuR_00032	HuR_00032a	HuR_00032b	HuR_00032c	HuR_00112	HuR_00117	HuR_00136	HuR_00274	IGF2BP2_00033	IGF2BP2_00033a	IGF2BP3_00172	KHDRBS1_00062	KHDRBS2_00185	KHDRBS3_00034	LIN28A_00036	LIN28A_00162	MATR3_00037	MBNL1_00038	MBNL1_00038a
ENSG00000123136.14;RI:chr19:14409742:14409873-14410216:14410334:-;V1	0	1	1	1	1	1	1	1	0	0	0	0	0	1	1	0	0	0	0	0	0	0	0	0	0	1	0	0	2	0	0	0	0	0	0	0	0	0	0	0	0	0	0	0	0	1	0	0	0
ENSG00000137497.17;RI:chr11:72007189:72007435-72008688:72008845:-;V1	0	0	0	0	0	0	0	0	0	0	0	0	0	0	0	0	0	0	0	0	0	0	0	0	0	1	0	0	0	0	0	0	0	0	0	0	0	0	0	0	0	0	0	0	0	1	0	0	0
ENSG00000112146.16;RI:chr6:53092734:53092824-53093466:53093561:+;V1	0	0	0	0	0	0	0	1	0	0	0	0	0	1	1	0	0	0	0	0	0	0	0	0	0	0	0	0	0	0	1	1	1	1	0	0	1	1	0	0	0	1	0	0	0	0	0	0	0
ENSG00000146063.19;RI:chr5:181233413:181233435-181233636:181233763:+;V1	0	0	1	1	1	1	1	1	0	3	2	0	0	0	0	0	0	0	0	0	0	0	0	1	1	1	0	0	0	0	1	1	1	1	1	1	1	3	0	0	0	0	0	0	0	0	0	0	0
ENSG00000169738.7;RI:chr17:82036859:82037013-82037450:82037547:-;V1	0	0	0	0	0	0	0	0	0	0	0	0	0	0	0	1	2	0	1	0	1	1	1	0	0	2	0	0	0	0	0	0	0	0	0	0	0	0	0	0	0	0	0	0	0	2	1	0	0
ENSG00000166508.17;RI:chr7:100099023:100099203-100099279:100099403:-;V1	0	1	0	0	0	0	0	0	0	15	15	1	0	0	0	0	0	0	0	0	0	0	0	14	14	1	0	0	0	0	13	13	13	13	13	13	0	16	0	0	0	0	0	1	0	0	0	0	0
ENSG00000166508.17;RI:chr7:100099023:100099403-100099589:100099753:-;V1	0	1	1	1	1	1	0	0	0	0	0	0	0	0	0	0	0	0	0	1	0	0	0	0	0	1	0	0	0	0	0	0	0	0	0	0	0	0	0	0	0	0	0	0	1	1	0	0	0
ENSG00000008517.16;RI:chr16:3067377:3067415-3067554:3067613:+;V1	0	0	17	17	17	17	17	17	1	0	0	0	0	0	0	0	0	1	0	0	0	0	0	0	0	0	0	0	0	0	1	1	1	1	0	0	0	0	0	0	0	0	0	0	0	1	0	0	0
ENSG00000008513.14;RI:chr8:133475719:133476074-133476278:133476600:-;V1	0	0	0	0	0	0	0	0	1	0	0	0	1	0	0	0	0	0	0	1	0	0	0	0	0	0	0	0	0	0	1	1	1	1	1	1	1	2	0	0	0	0	0	0	0	0	0	0	0
ENSG00000213983.11;RI:chr14:23561512:23561635-23561962:23562415:-;V1	0	0	0	0	0	0	0	0	1	0	0	0	0	0	0	0	0	1	0	0	0	0	0	0	0	0	0	0	0	0	0	0	0	0	0	0	0	0	0	0	0	0	0	0	1	0	1	1	1
ENSG00000213983.11;RI:chr14:23562504:23562593-23563380:23563638:-;V1	0	0	0	0	0	0	0	0	0	0	0	0	0	1	1	0	0	0	0	1	0	0	0	0	0	2	1	1	0	0	0	0	0	0	0	0	0	0	0	0	0	0	0	0	0	0	0	0	0
ENSG00000156873.15;RI:chr16:30751106:30751217-30751549:30751603:+;V1	0	0	0	0	0	0	0	0	1	1	0	0	0	0	0	0	0	0	0	0	0	0	0	0	0	0	0	0	0	0	0	0	0	0	0	0	0	0	0	0	0	0	0	0	0	1	0	1	1
ENSG00000118515.11;RI:chr6:134174511:134174586-134174732:134174861:-;V1	0	0	0	0	0	0	0	0	0	2	2	0	0	0	0	0	3	1	0	1	0	0	0	1	1	0	0	0	0	0	0	0	0	0	0	0	0	1	0	0	0	0	0	0	0	0	0	0	0
ENSG00000247774.6;RI:chr12:47216165:47216264-47216384:47216434:-;V1	0	0	1	1	1	1	1	0	1	0	0	2	0	1	1	0	0	2	0	0	0	1	1	0	0	0	0	0	1	0	1	1	1	1	1	2	1	0	0	0	0	0	0	0	1	0	0	2	2
ENSG00000165792.17;RI:chr14:20994794:20994901-20995165:20995233:+;V1	0	0	0	0	0	0	0	0	0	0	1	0	1	0	0	1	0	0	1	0	0	0	0	1	1	0	0	0	0	0	0	0	0	0	0	1	0	0	0	0	0	1	1	1	0	0	1	0	0
ENSG00000095906.16;RI:chr16:1786537:1786655-1787677:1787831:+;V1	0	0	2	2	2	2	2	2	0	0	0	0	0	1	1	0	0	0	0	0	0	0	0	0	0	0	0	0	0	0	0	0	0	0	0	0	0	0	0	0	0	0	0	0	0	0	0	0	0
ENSG00000135476.11;RI:chr12:53288538:53288699-53289090:53289303:+;V1	0	0	0	0	0	0	0	0	0	0	0	0	0	1	1	2	0	1	2	0	0	0	1	0	0	0	1	0	0	0	0	0	0	0	0	0	0	0	0	0	0	0	0	0	2	0	0	0	0
ENSG00000189171.14;RI:chr1:153626320:153626533-153627483:153627598:-;V1	0	0	0	0	0	0	1	0	0	0	0	0	0	0	0	0	0	0	0	0	0	0	1	0	0	1	2	0	0	0	0	0	0	0	0	0	0	0	0	0	0	0	0	1	0	0	0	2	2
ENSG00000178971.13;RI:chr17:8229891:8229968-8230294:8230468:-;V1	0	0	2	2	2	2	2	0	0	0	0	0	0	0	0	0	0	0	0	0	1	1	1	0	0	0	0	0	0	0	0	0	0	0	0	0	0	0	0	0	0	0	0	0	1	0	0	0	0
ENSG00000177054.13;RI:chr11:19166302:19166385-19170411:19170568:+;V1	0	0	0	0	0	0	2	0	0	4	5	0	0	0	0	1	0	1	1	1	0	0	0	6	6	0	0	0	0	0	6	6	6	6	5	5	2	9	1	1	1	0	0	0	0	0	1	0	0
ENSG00000107104.18;RI:chr9:732378:732617-734748:734835:+;V1	0	0	0	0	0	0	0	1	1	0	0	0	0	0	0	1	0	1	1	1	0	0	0	0	0	0	0	0	0	0	0	0	0	0	0	0	0	0	0	0	0	0	0	0	0	4	0	0	0
ENSG00000160613.12;RI:chr11:117223208:117223308-117224078:117224216:-;V1	0	0	2	2	2	2	1	2	0	0	0	0	0	0	0	0	0	1	0	0	0	0	0	0	0	1	1	1	1	0	0	0	0	0	0	0	0	0	0	0	0	0	0	0	0	2	1	0	0
ENSG00000137822.12;RI:chr15:43401716:43401850-43403683:43403799:+;V1	0	0	1	1	1	1	1	1	0	0	2	0	0	0	0	0	0	0	0	0	0	0	0	2	2	0	0	0	0	0	1	1	1	1	0	0	0	2	0	0	0	0	0	0	0	0	1	0	0
ENSG00000103852.12;RI:chr15:99218588:99218713-99218898:99219048:-;V1	0	0	0	0	0	0	0	0	0	2	1	0	1	0	0	0	0	0	0	0	0	0	0	1	1	0	2	0	0	1	0	0	0	0	0	1	0	1	0	0	0	0	0	0	0	0	0	0	0
ENSG00000136908.17;RI:chr9:127936553:127936655-127937434:127937523:-;V1	0	0	0	0	0	0	0	0	1	1	0	0	0	1	1	1	0	0	1	0	0	0	0	0	0	0	0	0	0	0	0	0	0	0	0	0	0	0	0	0	0	0	0	0	0	0	1	0	0
ENSG00000141526.16;RI:chr17:82235983:82236050-82236129:82236231:+;V1	0	0	1	1	1	1	1	2	0	0	0	0	0	0	0	1	0	0	1	0	0	0	0	0	0	2	1	0	0	0	0	0	0	0	0	0	0	0	0	0	0	0	0	0	0	1	0	0	0
ENSG00000198912.10;RI:chr1:3890569:3891057-3892883:3892996:-;V1	0	0	0	0	0	0	0	0	0	0	0	1	1	1	1	0	1	0	0	0	0	0	0	0	0	0	0	0	0	0	0	0	0	0	0	0	0	0	0	0	0	0	0	0	0	0	0	0	0
ENSG00000185627.17;RI:chr11:244041:244216-244426:244469:+;V1	0	0	0	0	0	0	0	1	1	0	0	1	2	0	0	0	0	0	0	0	0	0	0	0	0	0	0	0	0	0	2	2	2	2	3	3	2	1	0	0	0	1	0	0	0	0	0	0	0
ENSG00000121022.13;RI:chr8:67043082:67043317-67045812:67045960:-;V1	0	0	1	1	1	1	1	3	2	0	0	0	1	0	0	1	0	0	1	0	0	0	0	0	0	0	0	0	1	0	0	0	0	0	1	1	2	0	1	1	1	0	0	0	0	0	0	0	0
ENSG00000139625.12;RI:chr12:53484257:53484365-53485056:53485214:-;V1	0	1	1	1	1	1	1	1	0	0	0	0	0	2	2	0	0	0	0	0	0	0	0	0	0	0	0	0	0	0	0	0	0	0	0	0	1	0	0	0	0	0	0	0	0	0	0	0	0
ENSG00000267796.7;RI:chr19:35752434:35752484-35752914:35752999:+;V1	0	0	0	0	0	0	0	0	1	0	0	1	0	3	3	0	0	0	0	1	1	1	1	0	0	4	0	1	0	0	0	0	0	0	0	0	0	0	0	0	0	0	0	0	0	1	0	0	0
ENSG00000092330.15;RI:chr14:24239643:24239931-24240064:24240155:-;V1	0	0	1	1	1	1	1	0	0	0	0	1	0	1	1	0	0	0	0	1	1	2	1	0	0	0	0	0	0	0	1	1	1	1	1	1	1	0	0	0	0	0	0	0	0	0	0	0	0
ENSG00000205581.10;RI:chr21:39345830:39345958-39347247:39347292:-;V1	1	0	0	0	0	0	2	0	0	2	5	0	0	0	0	0	0	0	0	1	0	0	0	5	5	0	0	0	0	0	3	3	3	3	1	2	2	5	0	0	0	1	0	3	0	0	0	0	0
ENSG00000137504.13;RI:chr11:85663524:85663601-85663815:85665102:-;V1	0	0	0	0	0	0	0	0	0	0	0	0	0	1	1	1	0	0	1	1	0	0	0	0	0	1	0	0	0	0	0	0	0	0	0	0	0	0	0	0	0	0	0	0	0	2	0	0	0
ENSG00000100034.13;RI:chr22:21924876:21925028-21925569:21925662:-;V1	0	0	2	2	2	2	2	1	0	0	0	0	0	0	0	0	1	0	0	1	0	0	0	0	0	1	2	0	0	0	0	0	0	0	1	0	0	0	0	0	0	0	0	0	1	0	0	0	0
ENSG00000145736.14;RI:chr5:71048762:71048849-71049068:71049158:-;V1	1	0	0	0	0	0	0	0	1	0	1	0	0	0	0	0	0	0	0	0	0	0	0	2	2	0	0	1	0	1	1	1	1	1	0	2	0	1	1	1	1	0	0	0	0	0	2	0	0
ENSG00000185163.9;RI:chr12:132140831:132141020-132141275:132141420:-;V1	0	0	0	0	0	0	0	0	0	0	0	0	0	0	0	1	1	0	1	1	0	0	0	0	0	0	0	0	0	0	0	0	0	0	0	0	0	0	0	0	0	0	0	0	0	0	0	0	0
ENSG00000134905.16;RI:chr13:110645967:110646090-110647101:110647239:-;V1	0	0	0	0	0	0	0	0	0	0	0	0	0	1	1	0	0	0	0	0	0	0	1	0	0	1	0	0	0	0	0	0	0	0	0	0	0	0	0	0	0	0	0	0	1	1	0	0	0
ENSG00000130826.17;RI:chrX:154774602:154774705-154775195:154775273:+;V1	0	0	0	0	0	0	0	0	1	0	0	0	1	1	1	1	0	0	1	0	0	0	0	0	0	1	0	0	1	2	0	0	0	0	0	0	0	0	0	0	0	0	0	0	1	1	0	0	0
ENSG00000197948.10;RI:chr5:141646087:141646191-141646603:141646722:-;V1	0	0	2	2	2	2	2	1	1	0	0	0	0	1	1	0	0	0	0	0	0	0	1	0	0	1	0	0	0	0	0	0	0	0	0	0	0	0	0	0	0	0	0	0	2	1	0	0	0
ENSG00000160766.14;RI:chr1:155217240:155217373-155217964:155218049:-;V1	1	0	0	0	0	0	0	0	0	0	0	0	1	0	0	0	0	0	0	1	0	0	0	0	0	0	0	0	0	0	0	0	0	0	0	0	0	0	0	0	0	1	0	0	0	0	0	0	0
ENSG00000213213.13;RI:chr9:136806078:136806238-136806504:136806672:+;V1	0	0	0	0	0	0	0	1	0	0	0	0	0	0	0	0	0	0	0	0	0	0	0	0	0	1	0	1	1	0	0	0	0	0	0	0	0	0	0	0	0	0	0	0	2	3	0	0	0
ENSG00000143258.15;RI:chr1:161164534:161164612-161164835:161164942:+;V1	0	0	2	2	2	2	2	0	0	0	0	0	0	0	0	0	0	1	0	0	0	0	0	0	0	0	0	0	0	0	0	0	0	0	0	0	0	0	0	0	0	0	0	0	0	0	0	1	1
ENSG00000104231.10;RI:chr8:81713918:81714039-81714804:81714895:-;V1	0	0	0	0	0	0	0	0	0	0	0	0	0	0	0	0	0	0	0	0	0	0	0	1	1	0	0	2	0	1	0	0	0	0	1	0	0	0	2	2	2	0	0	0	0	0	0	0	0
ENSG00000127328.21;RI:chr12:69812778:69812877-69812964:69813033:+;V1	0	0	0	0	0	0	0	0	2	2	1	0	1	0	0	0	0	0	0	0	2	2	2	1	1	0	0	1	1	0	1	1	1	1	0	0	0	0	1	1	1	0	0	0	0	0	1	0	0
ENSG00000136699.19;RI:chr2:130154277:130154482-130155096:130155259:-;V1	0	0	2	2	2	2	1	1	1	0	0	0	0	0	0	0	3	0	0	0	0	0	0	0	0	0	3	0	1	0	0	0	0	0	1	0	0	0	0	0	0	0	0	0	1	0	0	0	0
ENSG00000099901.16;RI:chr22:20126303:20126368-20126952:20127181:+;V1	0	0	0	0	0	0	0	0	4	0	0	1	0	0	0	0	0	0	0	0	0	0	0	0	0	1	0	0	0	0	0	0	0	0	0	0	0	0	0	0	0	0	0	0	0	0	0	0	0
ENSG00000185324.21;RI:chr16:89693274:89693467-89694173:89694232:+;V1	0	0	1	1	1	1	1	0	1	0	0	0	1	0	0	2	0	0	1	0	0	0	0	0	0	0	0	1	1	1	0	0	0	0	0	0	0	0	1	1	1	0	0	0	0	0	2	0	0
ENSG00000178950.16;RI:chr4:850936:851084-851750:851974:-;V1	0	0	0	0	0	0	0	0	0	0	0	0	1	0	0	1	1	0	1	0	0	0	0	0	0	1	2	1	0	2	0	0	0	0	0	0	0	0	0	0	0	0	0	0	0	1	0	0	0
ENSG00000117266.15;RI:chr1:205529521:205529563-205530259:205530349:+;V1	0	0	0	0	0	0	0	0	0	0	0	0	0	0	0	0	2	0	0	0	0	0	0	0	0	0	1	0	0	0	0	0	0	0	0	0	0	0	0	0	0	0	0	0	0	0	0	1	1
ENSG00000239382.10;RI:chr19:36013021:36013089-36013310:36013422:-;V1	0	0	0	0	0	0	0	1	0	0	0	0	0	0	0	0	0	0	0	1	1	1	1	0	0	2	1	0	0	0	0	0	0	0	0	0	0	0	0	0	0	0	0	0	0	1	0	0	0
ENSG00000121310.16;RI:chr1:52897437:52897484-52899174:52899224:-;V1	0	0	0	0	0	0	0	0	0	1	0	0	0	0	0	0	0	0	0	0	0	0	0	1	1	0	1	0	0	0	0	0	0	0	0	0	0	0	0	0	0	1	0	0	0	1	0	0	0
ENSG00000141562.17;RI:chr17:82483716:82483779-82484813:82484950:+;V1	0	0	2	2	2	2	2	2	1	0	0	0	0	0	0	0	0	0	0	0	0	0	0	0	0	1	0	0	0	0	0	0	0	0	0	1	0	0	0	0	0	0	0	0	0	0	0	0	0
ENSG00000139133.6;RI:chr12:34022473:34022744-34023962:34024159:+;V1	0	0	0	0	0	0	0	0	0	1	1	0	0	0	0	1	0	0	1	0	0	0	0	0	0	0	0	0	0	0	0	0	0	0	0	0	0	0	0	0	0	0	0	0	1	0	0	0	0
ENSG00000187531.13;RI:chr17:81911939:81912614-81913774:81913880:-;V1	0	0	0	0	0	0	0	1	0	0	0	0	0	1	1	1	0	0	1	1	1	1	1	0	0	1	0	0	0	0	0	0	0	0	0	0	0	0	0	0	0	0	0	0	0	1	0	1	1
ENSG00000103051.18;RI:chr16:70508406:70508464-70509231:70509388:-;V1	0	0	0	0	0	0	0	0	1	0	0	0	1	0	0	2	0	0	2	0	1	1	1	0	0	0	0	0	0	1	0	0	0	0	0	0	0	0	0	0	0	0	0	0	1	0	0	0	0
ENSG00000169189.16;RI:chr16:27241353:27241484-27241799:27241889:-;V1	0	0	0	0	0	0	0	0	0	1	2	0	0	0	0	0	0	0	0	0	1	1	0	3	3	0	0	0	0	0	2	2	2	2	1	1	0	3	0	0	0	0	0	0	0	0	0	0	0
ENSG00000258890.6;RI:chr17:64534585:64534737-64536602:64536748:+;V1	0	0	1	1	1	1	1	0	0	0	0	0	0	0	0	0	0	0	0	0	0	0	0	0	0	0	0	0	0	0	0	0	0	0	0	0	0	0	0	0	0	1	1	1	0	0	0	0	0
ENSG00000111452.12;RI:chr12:130966463:130966546-130971458:130971580:+;V1	0	0	2	2	2	2	2	1	1	2	2	0	0	0	0	0	0	0	0	1	0	0	0	2	2	0	0	0	0	1	1	1	1	1	0	0	1	2	0	0	0	0	0	0	1	0	0	0	0
ENSG00000170581.13;RI:chr12:56354778:56354863-56355276:56355351:-;V1	0	0	0	0	0	0	0	0	0	0	0	0	0	0	0	0	0	0	0	1	1	1	1	0	0	0	0	0	0	0	0	0	0	0	0	0	0	0	0	0	0	0	0	0	0	0	0	0	0
ENSG00000132424.14;RI:chr6:99403829:99403882-99404603:99404702:-;V1	1	0	0	0	0	0	0	0	1	4	3	0	0	0	0	0	0	0	0	0	0	0	0	2	2	0	0	0	0	0	0	0	0	0	0	0	0	1	0	0	0	0	0	0	0	0	0	0	0
ENSG00000255036.6;RI:chr9:97362196:97362251-97362363:97362441:+;V1	0	0	0	0	0	0	0	0	0	0	0	0	1	1	1	1	0	0	1	0	0	0	0	0	0	1	1	1	1	0	1	1	1	1	2	2	1	0	0	0	0	0	0	0	1	0	0	0	0
ENSG00000143322.19;RI:chr1:179107718:179108898-179109208:179109441:-;V1	0	0	0	0	0	0	0	0	0	0	0	1	0	0	0	1	0	0	1	0	0	0	0	0	0	1	0	0	0	0	0	0	0	0	0	0	0	0	0	0	0	0	0	0	1	0	0	0	0
ENSG00000137841.11;RI:chr15:40290577:40290672-40290761:40290837:-;V1	0	1	0	0	0	0	0	0	1	0	0	0	0	0	0	0	0	0	0	0	0	0	0	0	0	0	1	0	0	0	0	0	0	0	0	0	0	0	0	0	0	0	0	0	1	0	0	1	1
ENSG00000125637.15;RI:chr2:113185365:113185440-113185877:113186255:+;V1	0	0	0	0	0	0	0	0	1	2	1	0	1	1	1	1	0	0	1	0	0	0	0	1	1	0	1	0	0	0	0	0	0	0	0	0	0	0	0	0	0	0	0	0	0	0	0	0	0
ENSG00000204564.11;RI:chr6:30652648:30652717-30652802:30653109:+;V1	0	0	1	1	1	1	1	0	0	0	0	0	0	0	0	0	0	0	0	0	1	1	1	0	0	0	0	0	0	0	0	0	0	0	0	0	0	0	0	0	0	0	0	0	0	0	0	0	0
ENSG00000129255.15;RI:chr17:7586692:7586838-7587161:7587271:+;V1	0	1	1	1	1	1	1	2	1	0	0	0	1	3	3	1	0	0	1	0	0	0	0	0	0	0	1	0	0	0	0	0	0	0	0	0	0	0	0	0	0	0	0	0	0	0	0	0	0
ENSG00000214655.10;RI:chr10:73794147:73794330-73794541:73794639:+;V1	0	1	1	1	1	1	1	1	0	0	0	0	0	0	0	0	0	0	0	0	0	0	0	0	0	1	0	0	0	0	0	0	0	0	0	0	0	0	0	0	0	0	0	0	0	1	1	0	0
ENSG00000138434.16;RI:chr2:181915216:181916427-181918598:181918675:+;V1	0	0	0	0	0	0	0	0	0	0	0	0	0	0	0	0	0	0	0	0	0	0	0	0	0	0	1	0	0	0	0	0	0	0	0	0	0	0	0	0	1	0	0	0	0	0	1	0	0
ENSG00000023191.16;RI:chr11:499015:499185-499829:499999:-;V1	0	0	0	0	0	0	0	0	0	0	0	0	0	2	2	1	0	0	1	0	0	0	0	0	0	1	0	0	0	0	0	0	0	0	0	0	0	0	0	0	0	0	0	0	0	1	0	0	0
ENSG00000157538.13;RI:chr21:37223420:37225626-37227654:37227806:-;V1	0	0	1	1	1	1	1	0	0	0	0	0	0	1	1	1	0	0	1	0	0	0	0	0	0	0	0	0	0	0	0	0	0	0	0	0	0	0	1	1	1	0	0	0	1	1	0	0	0
ENSG00000124224.16;RI:chr20:58245783:58246252-58247322:58247506:-;V1	0	0	0	0	0	0	0	0	0	0	0	0	0	0	0	0	0	0	0	1	0	0	0	0	0	0	1	0	0	0	0	0	0	0	0	0	0	0	0	0	0	0	0	0	0	0	0	0	0
ENSG00000159176.13;RI:chr1:201485283:201485376-201488855:201488984:-;V1	0	0	0	0	0	0	0	0	0	0	0	0	0	1	1	0	0	0	0	0	0	0	0	0	0	0	2	0	0	0	0	0	0	0	0	0	0	0	0	0	0	0	0	0	1	0	0	0	0
ENSG00000178719.16;RI:chr8:143991692:143991804-143992245:143992373:+;V1	0	0	0	0	0	0	0	1	0	0	0	0	1	1	1	2	0	2	1	1	0	0	0	0	0	8	0	0	0	0	0	0	0	0	0	0	0	0	0	0	0	0	0	0	0	4	0	0	0
ENSG00000139613.11;RI:chr12:56180977:56181101-56181482:56181597:-;V1	0	0	0	0	0	0	0	0	0	0	0	0	0	1	1	2	0	0	2	0	0	0	0	0	0	0	1	0	0	0	0	0	0	0	0	0	0	0	0	0	0	0	0	0	0	0	1	0	0
ENSG00000129353.14;RI:chr19:10634756:10634887-10634974:10635073:+;V1	0	0	0	0	0	0	0	2	0	0	0	0	1	0	0	0	0	0	0	0	0	0	0	0	0	0	0	0	0	0	0	0	0	0	0	1	0	0	0	0	0	0	0	0	1	0	0	0	0
ENSG00000129353.14;RI:chr19:10635163:10635255-10635431:10635515:+;V1	0	0	0	0	0	0	0	1	0	0	0	0	0	1	1	0	0	0	0	1	0	0	0	0	0	0	0	0	0	0	0	0	0	0	0	0	0	0	0	0	0	0	0	0	0	0	1	1	1
ENSG00000140525.17;RI:chr15:89281765:89281835-89283136:89283250:+;V1	0	0	0	0	0	0	1	0	0	1	1	0	0	0	0	0	0	0	0	0	0	0	0	1	1	0	0	0	0	0	0	0	0	0	1	0	0	0	0	0	0	2	0	1	0	0	0	1	1
ENSG00000171720.9;RI:chr5:141628114:141628187-141628559:141628639:-;V1	0	0	2	2	2	2	2	2	0	0	0	0	0	1	1	0	0	0	0	0	0	0	0	0	0	1	0	0	0	0	0	0	0	0	0	0	0	0	0	0	0	0	0	0	0	0	0	0	0
ENSG00000171720.9;RI:chr5:141629860:141629916-141630044:141630125:-;V1	0	0	0	0	0	0	0	0	2	0	0	0	1	2	2	0	0	0	0	1	0	0	1	0	0	4	0	0	0	0	0	0	0	0	0	0	0	0	0	0	0	0	0	0	1	3	1	0	0
ENSG00000130935.9;RI:chr17:67738122:67738355-67738932:67739010:+;V1	0	0	0	0	0	0	0	0	0	0	0	0	0	0	0	0	0	0	1	0	0	0	0	1	1	0	0	0	0	0	0	0	0	0	0	0	0	0	0	0	0	1	2	1	1	0	0	0	0
ENSG00000148824.18;RI:chr10:133401529:133401590-133402149:133402245:+;V1	0	0	5	5	5	5	5	4	0	0	0	0	0	0	0	0	0	0	0	0	0	0	0	0	0	2	0	0	0	0	0	0	0	0	3	0	0	0	0	0	0	0	0	0	0	0	0	1	1
ENSG00000163161.12;RI:chr2:127289337:127289519-127289689:127289824:-;V1	0	0	0	0	0	0	0	0	1	0	0	0	0	0	0	0	0	0	0	0	0	0	0	0	0	1	0	0	0	1	0	0	0	0	0	0	0	0	0	0	0	0	0	0	0	0	1	1	1
ENSG00000146414.15;RI:chr6:145954690:145954853-145955187:145955354:-;V1	0	0	0	0	0	0	0	0	1	0	0	0	1	0	0	2	0	1	2	0	0	0	0	0	0	1	0	0	0	0	0	0	0	0	1	0	0	0	0	0	0	0	0	0	0	0	0	0	0
ENSG00000140939.14;RI:chr16:67174162:67174464-67174621:67174944:+;V1	0	0	0	0	0	0	0	0	0	0	0	0	0	0	0	0	1	0	0	0	0	0	0	0	0	0	0	0	0	0	0	0	0	0	0	0	0	0	0	0	0	0	0	0	0	1	0	1	1
ENSG00000165959.11;RI:chr14:95193849:95193919-95194536:95194596:-;V1	0	0	2	2	2	2	3	1	0	0	0	0	0	1	1	0	0	0	0	1	0	0	0	0	0	0	0	0	0	0	2	2	2	2	2	1	2	1	0	0	0	0	0	0	0	0	0	1	1
ENSG00000114021.11;RI:chr3:100345585:100345678-100346181:100346255:+;V1	0	0	0	0	0	0	0	1	0	0	0	0	0	0	0	0	0	0	0	0	0	0	0	0	0	0	0	0	0	0	1	1	1	1	1	0	0	0	0	0	0	1	0	0	0	0	1	0	0
ENSG00000156976.16;RI:chr3:186784564:186784696-186785883:186786051:+;V1	0	0	1	1	1	1	1	0	0	1	2	0	0	0	0	0	0	0	0	0	0	0	0	2	2	0	0	0	0	0	2	2	2	2	0	0	0	3	0	0	0	0	0	0	0	0	0	1	1
ENSG00000204758.7;RI:chr5:172957154:172957302-172958139:172958257:-;V1	0	0	0	0	0	0	0	0	0	14	15	0	0	0	0	0	0	0	0	0	0	0	0	16	16	0	0	1	0	0	15	15	15	15	14	14	0	15	0	0	0	0	0	0	0	0	0	0	0
ENSG00000157353.16;RI:chr16:70466882:70467471-70467886:70467966:+;V1	0	0	0	0	0	0	0	1	0	0	0	0	0	2	2	0	0	0	0	0	0	0	0	0	0	0	0	0	0	0	0	0	0	0	0	0	0	0	0	0	0	0	0	0	0	1	0	0	0
ENSG00000172366.19;RI:chr16:647417:647544-647783:647884:+;V1	0	0	1	1	1	1	1	0	0	0	0	0	0	0	0	0	0	0	0	0	0	0	0	0	0	1	1	0	0	0	0	0	0	0	0	0	0	0	0	0	0	0	0	0	1	1	0	0	0
ENSG00000177082.12;RI:chr15:84645471:84645836-84646184:84646348:-;V1	0	0	0	0	0	0	0	0	0	0	0	0	0	0	0	0	0	0	0	0	1	1	1	0	0	1	0	0	0	0	0	0	0	0	0	0	0	0	0	0	0	0	0	0	1	0	0	0	0
ENSG00000177082.12;RI:chr15:84647890:84647954-84648537:84648625:-;V1	0	0	0	0	0	0	0	0	0	0	0	0	1	0	0	1	0	0	1	0	1	1	1	0	0	0	0	1	0	0	0	0	0	0	0	0	0	0	0	0	0	0	0	0	0	1	0	0	0
ENSG00000126012.11;RI:chrX:53198490:53198637-53198764:53198888:-;V1	0	0	0	0	0	0	0	0	0	0	0	0	0	0	0	0	0	0	0	3	0	0	0	0	0	0	0	0	0	0	0	0	0	0	0	0	0	0	0	0	0	0	0	0	1	3	0	0	0
ENSG00000177646.18;RI:chr3:128909344:128909421-128910021:128910149:+;V1	0	0	0	0	0	0	0	0	0	0	0	0	3	0	0	2	0	1	2	1	1	1	1	0	0	0	0	0	0	0	0	0	0	0	0	0	0	0	0	0	0	1	0	0	1	0	0	0	0
ENSG00000089053.12;RI:chr12:121327096:121327231-121328316:121328497:-;V1	0	0	0	0	0	0	0	0	1	0	0	0	2	2	2	0	0	0	0	0	0	0	0	0	0	0	0	1	0	1	0	0	0	0	0	0	0	0	2	2	1	0	0	0	0	1	0	0	0
ENSG00000012822.15;RI:chr12:53713701:53713900-53714133:53714241:-;V1	0	0	0	0	0	0	0	1	1	1	1	0	0	1	1	0	0	0	0	1	0	0	0	1	1	0	2	0	0	0	0	0	0	0	0	0	0	0	0	0	0	0	0	0	1	0	1	0	0
ENSG00000012822.15;RI:chr12:53721467:53721615-53722025:53722183:-;V1	0	0	0	0	0	0	0	0	1	0	0	0	0	0	0	1	0	0	1	0	0	0	1	0	0	2	0	0	1	0	0	0	0	0	0	0	0	0	0	0	0	0	0	0	0	1	0	0	0
ENSG00000155363.18;RI:chr1:112698287:112698789-112699685:112699810:+;V1	0	0	0	0	0	0	0	0	1	0	0	1	0	0	0	1	0	1	1	1	1	0	0	0	0	0	0	0	0	0	0	0	0	0	2	1	0	0	0	0	0	0	0	0	1	0	0	0	0
ENSG00000103202.12;RI:chr16:398208:398385-398990:399123:+;V1	0	0	0	0	0	0	0	0	1	3	2	0	1	0	0	2	0	0	1	0	0	0	0	1	1	0	1	0	0	0	0	0	0	0	1	0	0	1	0	0	0	0	0	0	0	1	1	0	0
ENSG00000103202.12;RI:chr16:398208:398394-398990:399123:+;V1	0	0	0	0	0	0	0	1	1	3	2	0	1	1	1	2	0	0	1	0	0	0	0	1	1	0	1	0	0	0	0	0	0	0	0	0	0	1	0	0	0	0	0	0	0	1	1	0	0
ENSG00000140416.19;RI:chr15:63061198:63061273-63062215:63062277:+;V1	0	0	0	0	0	0	1	1	0	0	0	0	1	0	0	0	0	0	0	1	0	0	0	0	0	0	0	0	0	0	0	0	0	0	0	0	0	0	0	0	0	0	0	0	0	1	0	0	0
ENSG00000215440.11;RI:chr20:58713420:58713543-58713917:58714093:+;V1	0	0	0	0	0	0	0	0	0	0	0	0	0	2	2	1	0	0	0	0	0	0	0	0	0	0	0	0	1	0	0	0	0	0	0	0	0	0	0	0	0	0	0	0	0	1	0	1	1
ENSG00000103365.15;RI:chr16:23493360:23493458-23494303:23494378:-;V1	0	0	0	0	0	0	0	0	0	4	3	0	0	0	0	0	0	0	0	0	0	0	0	2	2	0	1	1	1	1	2	2	2	2	2	3	2	3	0	0	0	0	0	0	0	0	0	0	0
ENSG00000164068.15;RI:chr3:49712479:49712656-49713513:49713587:+;V1	0	0	0	0	0	0	0	0	0	0	0	0	0	0	0	0	1	0	0	0	0	0	0	0	0	0	0	0	0	0	0	0	0	0	0	0	0	0	0	0	0	0	0	0	1	1	0	0	0
ENSG00000168066.20;RI:chr11:64764606:64765518-64765951:64766155:-;V1	0	0	0	0	0	0	0	0	0	0	0	0	0	0	0	0	0	0	0	0	0	0	0	0	0	0	1	0	0	0	0	0	0	0	0	0	0	0	0	0	0	0	0	0	0	0	0	0	0
ENSG00000179364.13;RI:chr14:105383359:105383513-105384353:105384463:+;V1	0	0	1	1	1	1	0	0	0	0	0	0	0	0	0	0	0	0	0	0	0	0	0	0	0	1	1	0	0	0	0	0	0	0	0	0	0	0	0	0	0	0	0	0	0	0	0	0	0
ENSG00000130414.11;RI:chr2:240011617:240011696-240014739:240014860:-;V1	0	0	3	3	3	3	4	3	0	0	0	0	0	1	1	0	0	0	0	0	0	0	0	0	0	0	0	0	0	0	0	0	0	0	1	0	0	0	0	0	0	0	0	0	0	1	0	0	0
ENSG00000197622.12;RI:chr1:151055016:151055126-151055677:151055993:-;V1	0	0	1	1	1	1	1	1	0	0	0	0	1	1	1	0	0	0	0	0	0	0	1	0	0	0	0	1	1	0	0	0	0	0	0	1	0	0	1	1	0	0	0	0	2	0	0	0	0
ENSG00000124574.14;RI:chr6:43437934:43438013-43438624:43438795:+;V1	0	0	1	1	1	1	1	2	0	0	0	0	0	2	2	0	0	0	0	0	0	0	0	0	0	1	0	0	0	0	0	0	0	0	0	0	0	0	0	0	0	0	0	0	1	1	0	1	1
ENSG00000133858.15;RI:chr12:71611058:71611097-71611786:71611887:-;V1	0	0	0	0	0	0	0	0	0	0	0	0	0	1	1	0	0	0	0	0	0	0	0	0	0	0	0	0	0	0	0	0	0	0	1	1	0	0	0	0	0	0	0	0	0	0	0	0	0
ENSG00000049656.13;RI:chr5:1324763:1324813-1325751:1325816:-;V1	0	0	0	0	0	0	0	0	0	2	2	0	1	0	0	1	1	0	1	0	0	0	1	2	2	0	1	0	0	0	1	1	1	1	0	0	0	1	0	0	0	0	0	0	1	0	0	0	0
ENSG00000141425.17;RI:chr18:36025599:36025678-36026900:36027075:-;V1	0	0	0	0	0	0	0	0	0	0	0	0	0	0	0	0	0	0	0	0	0	0	0	0	0	0	0	0	0	0	0	0	0	0	0	0	0	0	0	0	0	0	0	1	1	0	0	1	1
ENSG00000111011.17;RI:chr12:122518839:122519029-122521385:122521428:-;V1	0	0	1	1	1	1	1	0	1	4	7	0	1	1	1	0	0	0	0	0	0	0	0	6	6	0	0	1	0	0	5	5	5	5	3	3	1	8	1	1	1	0	0	0	1	1	0	0	0
ENSG00000129197.14;RI:chr17:5425971:5426299-5428071:5428211:+;V1	0	0	2	2	2	2	2	1	0	0	0	1	0	0	0	0	0	0	0	0	0	0	0	0	0	0	2	0	0	0	0	0	0	0	0	1	0	0	0	0	0	0	0	0	0	0	0	0	0
ENSG00000100242.15;RI:chr22:38740267:38740432-38740889:38741050:-;V1	0	0	0	0	0	0	0	0	0	0	0	0	0	1	1	0	0	0	0	0	0	0	0	0	0	0	1	0	0	0	0	0	0	0	0	0	0	0	0	0	0	0	0	0	0	0	1	0	0
ENSG00000141551.14;RI:chr17:82245976:82246039-82248875:82249014:-;V1	0	0	0	0	0	0	0	0	2	0	0	0	1	0	0	1	0	0	1	0	0	0	0	0	0	1	0	0	0	0	0	0	0	0	0	0	0	0	0	0	0	0	0	0	1	0	0	0	0
ENSG00000182944.17;RI:chr22:29288606:29288786-29291562:29291599:+;V1	0	0	1	1	1	1	0	0	1	0	0	0	1	2	2	1	0	0	0	0	0	0	0	0	0	3	0	0	0	0	0	0	0	0	0	0	0	0	0	0	0	0	0	0	2	5	0	0	0
ENSG00000182944.17;RI:chr22:29288606:29288786-29291565:29291599:+;V1	0	0	1	1	1	1	0	0	1	0	0	0	1	2	2	1	0	0	0	0	0	0	0	0	0	3	0	0	0	0	0	0	0	0	0	0	0	0	0	0	0	0	0	0	2	5	0	0	0
ENSG00000007923.15;RI:chr1:6637447:6637504-6638295:6638364:-;V1	0	0	1	1	1	1	1	2	1	0	0	0	0	1	1	0	1	0	0	0	0	0	0	0	0	1	0	0	0	0	0	0	0	0	0	0	0	0	0	0	0	0	0	0	1	1	0	1	1
ENSG00000004534.14;RI:chr3:50061462:50061547-50061962:50062108:+;V1	0	0	2	2	2	2	2	1	1	0	0	0	1	0	0	1	0	0	1	0	0	0	0	0	0	0	0	0	0	0	0	0	0	0	0	0	1	0	0	0	0	0	0	0	0	0	2	0	0
ENSG00000170791.17;RI:chr8:56211789:56211837-56214598:56214667:+;V1	0	0	1	1	1	1	1	1	0	0	0	0	0	1	1	0	5	0	0	0	0	0	0	0	0	4	0	0	0	0	0	0	0	0	0	0	0	0	0	0	0	0	0	0	0	1	0	0	0
event	A1CF_00001	ANKHD1_00002	BRUNOL4_00004	BRUNOL4_00004a	BRUNOL4_00004b	BRUNOL4_00004c	BRUNOL5_00166	BRUNOL6_00187	CNOT4_00156	CPEB2_00012	CPEB4_00158	DAZAP1_00013	ENOX1_00149	ESRP2_00150	ESRP2_00150a	FMR1_00016	FUS_00018	FXR1_00161	FXR2_00020	G3BP2_00021	HNRNPA1L2_00023	HNRNPA1_00022	HNRNPA2B1_00024	HNRNPCL1_00167	HNRNPC_00025	HNRNPH2_00160	HNRNPK_00026	HNRNPL_00027	HNRNPL_00091	HNRPLL_00178	HuR_00032	HuR_00032a	HuR_00032b	HuR_00032c	HuR_00112	HuR_00117	HuR_00136	HuR_00274	IGF2BP2_00033	IGF2BP2_00033a	IGF2BP3_00172	KHDRBS1_00062	KHDRBS2_00185	KHDRBS3_00034	LIN28A_00036	LIN28A_00162	MATR3_00037	MBNL1_00038	MBNL1_00038a
ENSG00000123136.14;RI:chr19:14409742:14409873-14410216:14410334:-;V2	0	0	0	0	0	0	0	0	0	0	0	0	1	2	2	0	0	0	0	0	1	1	1	0	0	2	2	2	0	1	0	0	0	0	0	0	0	0	0	0	0	0	0	0	1	2	0	2	2
ENSG00000137497.17;RI:chr11:72007189:72007435-72008688:72008845:-;V2	1	0	4	4	4	4	5	4	1	0	0	0	0	4	4	3	0	2	2	2	1	1	1	0	0	1	1	0	0	0	2	2	2	2	1	0	1	1	1	1	1	2	2	2	2	1	2	3	3
ENSG00000112146.16;RI:chr6:53092734:53092824-53093466:53093561:+;V2	0	0	6	6	6	6	6	6	1	2	1	2	1	2	2	0	0	0	0	0	0	0	0	0	0	0	0	1	1	0	4	4	4	4	5	6	4	2	2	2	2	2	2	2	0	0	1	1	1
ENSG00000146063.19;RI:chr5:181233413:181233435-181233636:181233763:+;V2	0	0	0	0	0	0	0	0	0	0	0	0	0	1	1	0	0	0	0	0	0	0	0	0	0	0	2	0	0	0	0	0	0	0	0	0	0	0	0	0	0	0	0	0	0	0	0	0	0
ENSG00000169738.7;RI:chr17:82036859:82037013-82037450:82037547:-;V2	0	0	0	0	0	0	0	0	1	0	0	0	1	0	0	0	2	0	0	0	0	0	1	0	0	4	1	2	1	1	0	0	0	0	0	0	0	0	1	1	1	0	0	0	0	4	0	1	1
ENSG00000166508.17;RI:chr7:100099023:100099203-100099279:100099403:-;V2	0	0	1	1	1	1	1	0	0	0	0	0	0	0	0	0	0	0	0	0	1	1	1	0	0	0	0	0	0	0	0	0	0	0	1	0	0	0	0	0	0	0	0	0	0	0	1	0	0
ENSG00000166508.17;RI:chr7:100099023:100099403-100099589:100099753:-;V2	0	0	0	0	0	0	0	0	0	15	15	0	0	0	0	0	0	1	0	0	0	0	0	14	14	1	0	0	0	1	13	13	13	13	13	13	0	16	1	1	0	0	0	0	0	1	0	0	0
ENSG00000008517.16;RI:chr16:3067377:3067415-3067554:3067613:+;V2	0	0	0	0	0	0	0	0	0	0	0	0	0	1	1	1	0	0	1	0	0	0	1	0	0	1	1	0	0	0	0	0	0	0	0	1	0	0	0	0	0	0	0	0	0	1	0	0	0
ENSG00000008513.14;RI:chr8:133475719:133476074-133476278:133476600:-;V2	0	0	0	0	0	0	0	0	1	3	1	0	1	1	1	0	0	0	0	0	0	0	0	2	2	0	1	1	0	1	0	0	0	0	0	0	0	2	0	0	0	0	0	0	0	0	0	0	0
ENSG00000213983.11;RI:chr14:23561512:23561635-23561962:23562415:-;V2	1	0	1	1	1	1	1	0	1	1	0	2	1	0	0	0	0	0	0	0	0	0	0	0	0	0	3	1	1	1	0	0	0	0	0	0	0	0	1	1	1	0	0	0	0	0	0	0	0
ENSG00000213983.11;RI:chr14:23562504:23562593-23563380:23563638:-;V2	1	0	2	2	2	2	3	2	1	9	8	0	0	1	1	0	0	0	0	0	1	1	2	7	7	5	4	0	0	0	5	5	5	5	7	9	0	7	0	0	0	0	1	0	0	2	1	3	3
ENSG00000156873.15;RI:chr16:30751106:30751217-30751549:30751603:+;V2	0	1	0	0	0	0	0	0	1	0	0	0	0	0	0	0	0	0	0	0	0	0	0	0	0	1	1	2	1	1	0	0	0	0	0	0	0	0	1	1	1	0	0	0	0	0	0	1	1
ENSG00000118515.11;RI:chr6:134174511:134174586-134174732:134174861:-;V2	0	2	3	3	3	3	3	2	0	0	1	0	0	0	0	0	0	0	0	0	0	0	0	2	2	0	0	0	0	0	2	2	2	2	1	2	1	2	0	0	0	0	0	0	0	0	1	0	0
ENSG00000247774.6;RI:chr12:47216165:47216264-47216384:47216434:-;V2	0	0	0	0	0	0	0	0	0	0	0	0	1	0	0	0	0	0	0	0	0	0	0	0	0	0	0	0	0	0	3	3	3	3	3	2	2	1	0	0	0	0	1	0	0	0	1	0	0
ENSG00000165792.17;RI:chr14:20994794:20994901-20995165:20995233:+;V2	0	0	0	0	0	0	0	0	0	4	3	0	0	0	0	0	0	0	0	0	0	0	0	1	1	0	0	0	0	0	0	0	0	0	0	2	0	1	0	0	0	0	0	0	0	0	0	0	0
ENSG00000095906.16;RI:chr16:1786537:1786655-1787677:1787831:+;V2	0	0	7	7	7	7	7	9	0	0	0	0	1	4	4	1	1	1	1	0	0	1	3	0	0	5	2	1	0	1	0	0	0	0	0	0	0	0	0	0	0	0	0	0	4	6	1	1	1
ENSG00000135476.11;RI:chr12:53288538:53288699-53289090:53289303:+;V2	0	1	2	2	2	2	2	1	0	0	0	1	0	0	0	0	0	0	0	0	2	2	2	0	0	1	0	0	0	0	0	0	0	0	1	0	0	0	0	0	0	0	0	0	1	0	1	1	1
ENSG00000189171.14;RI:chr1:153626320:153626533-153627483:153627598:-;V2	0	0	5	5	5	5	5	4	5	1	2	0	5	2	2	5	1	0	5	1	0	0	3	2	2	5	3	1	1	3	1	1	1	1	0	0	0	2	1	1	1	1	0	1	2	3	2	0	0
ENSG00000178971.13;RI:chr17:8229891:8229968-8230294:8230468:-;V2	0	0	0	0	0	0	0	1	0	0	0	0	1	1	1	0	0	0	0	1	0	0	0	0	0	0	0	0	0	0	0	0	0	0	0	0	0	0	0	0	0	0	0	0	0	0	0	0	0
ENSG00000177054.13;RI:chr11:19166302:19166385-19170411:19170568:+;V2	4	0	4	4	4	4	6	5	5	34	42	4	5	7	7	4	0	1	4	0	3	4	4	39	39	3	0	5	2	4	46	46	46	46	36	42	21	57	6	6	6	6	3	6	4	1	11	1	1
ENSG00000107104.18;RI:chr9:732378:732617-734748:734835:+;V2	1	1	6	6	6	6	7	5	2	4	10	2	1	1	1	0	0	1	0	3	1	1	1	7	7	4	1	2	0	1	8	8	8	8	4	4	9	6	4	4	3	3	2	2	0	4	3	3	3
ENSG00000160613.12;RI:chr11:117223208:117223308-117224078:117224216:-;V2	0	0	7	7	7	7	7	7	1	0	0	0	2	1	1	0	0	0	0	1	1	1	1	0	0	0	0	0	0	0	0	0	0	0	2	1	1	1	0	0	1	0	0	0	0	0	0	1	1
ENSG00000137822.12;RI:chr15:43401716:43401850-43403683:43403799:+;V2	2	0	4	4	4	4	3	4	3	4	5	0	4	4	4	1	1	2	1	2	2	2	2	4	4	4	2	2	1	1	6	6	6	6	6	5	3	4	6	6	8	4	1	3	1	1	2	3	3
ENSG00000103852.12;RI:chr15:99218588:99218713-99218898:99219048:-;V2	0	0	0	0	0	0	0	0	0	1	0	1	0	0	0	1	0	0	0	1	0	0	0	0	0	0	0	0	1	0	0	0	0	0	0	0	0	0	0	0	0	1	0	0	0	0	0	0	0
ENSG00000136908.17;RI:chr9:127936553:127936655-127937434:127937523:-;V2	0	1	1	1	1	1	1	1	1	2	3	0	0	5	5	0	0	1	0	1	1	1	1	3	3	0	2	1	1	0	2	2	2	2	2	1	0	3	0	0	0	0	0	0	1	2	1	2	2
ENSG00000141526.16;RI:chr17:82235983:82236050-82236129:82236231:+;V2	0	0	0	0	0	0	0	0	0	0	0	0	0	1	1	0	0	0	0	0	0	0	0	0	0	0	1	0	0	0	0	0	0	0	0	0	0	0	0	0	0	0	0	0	0	0	0	0	0
ENSG00000198912.10;RI:chr1:3890569:3891057-3892883:3892996:-;V2	3	0	62	62	62	62	62	41	3	4	5	0	0	1	1	0	0	1	0	0	1	1	1	4	4	1	0	0	0	0	4	4	4	4	3	3	1	5	0	0	0	0	0	1	1	1	1	1	1
ENSG00000185627.17;RI:chr11:244041:244216-244426:244469:+;V2	0	0	2	2	2	2	3	1	0	0	1	0	0	0	0	0	0	0	0	0	0	0	0	0	0	0	0	0	0	0	2	2	2	2	2	1	2	1	0	0	0	0	0	1	0	0	0	0	0
ENSG00000121022.13;RI:chr8:67043082:67043317-67045812:67045960:-;V2	4	0	14	14	14	14	15	17	4	19	22	0	1	3	3	0	0	1	0	1	1	1	1	20	20	2	1	0	1	2	17	17	17	17	15	15	2	19	3	3	3	3	4	5	0	1	5	0	0
ENSG00000139625.12;RI:chr12:53484257:53484365-53485056:53485214:-;V2	2	0	1	1	1	1	1	1	4	0	1	0	2	1	1	1	0	0	1	2	0	0	0	0	0	1	2	0	1	1	1	1	1	1	1	1	1	2	1	1	1	0	0	0	1	0	0	0	0
ENSG00000267796.7;RI:chr19:35752434:35752484-35752914:35752999:+;V2	0	0	0	0	0	0	0	0	0	0	0	0	0	0	0	1	0	0	1	0	0	0	0	0	0	2	2	0	0	0	0	0	0	0	0	1	0	1	0	0	0	0	0	0	1	0	0	0	0
ENSG00000092330.15;RI:chr14:24239643:24239931-24240064:24240155:-;V2	0	0	0	0	0	0	0	0	0	0	0	0	0	3	3	0	0	0	0	0	0	0	1	0	0	1	0	0	0	0	0	0	0	0	0	0	1	0	0	0	0	0	0	0	0	0	0	0	0
ENSG00000205581.10;RI:chr21:39345830:39345958-39347247:39347292:-;V2	4	0	14	14	14	14	14	12	0	12	17	0	1	2	2	0	0	1	0	2	0	0	0	12	12	0	0	0	0	0	6	6	6	6	7	9	1	8	3	3	2	2	0	0	0	0	3	0	0
ENSG00000137504.13;RI:chr11:85663524:85663601-85663815:85665102:-;V2	0	0	0	0	0	0	0	0	3	0	0	0	0	0	0	0	1	0	0	0	1	1	1	0	0	0	1	0	0	0	0	0	0	0	0	0	0	0	0	0	0	1	0	0	1	0	2	0	0
ENSG00000100034.13;RI:chr22:21924876:21925028-21925569:21925662:-;V2	0	0	0	0	0	0	0	1	0	3	2	0	0	2	2	0	0	0	0	0	0	0	1	2	2	2	0	0	0	0	1	1	1	1	0	0	0	3	1	1	1	1	0	0	1	1	0	0	0
ENSG00000145736.14;RI:chr5:71048762:71048849-71049068:71049158:-;V2	0	0	2	2	2	2	2	0	0	2	3	0	0	0	0	0	0	0	0	0	0	0	0	2	2	0	0	0	0	0	1	1	1	1	1	1	2	4	2	2	2	0	0	0	0	0	2	0	0
ENSG00000185163.9;RI:chr12:132140831:132141020-132141275:132141420:-;V2	0	0	0	0	0	0	0	0	1	0	0	0	1	0	0	0	0	0	0	0	1	1	1	0	0	1	0	1	0	1	0	0	0	0	0	0	0	0	0	0	0	0	0	0	0	0	0	1	1
ENSG00000134905.16;RI:chr13:110645967:110646090-110647101:110647239:-;V2	0	0	5	5	5	5	5	5	0	0	0	0	6	4	4	5	0	1	5	0	0	0	1	1	1	1	0	2	1	1	0	0	0	0	0	0	1	1	3	3	3	2	0	1	1	0	0	2	2
ENSG00000130826.17;RI:chrX:154774602:154774705-154775195:154775273:+;V2	0	0	1	1	1	1	1	1	0	2	1	0	1	2	2	0	0	0	0	2	1	1	1	1	1	3	0	0	0	1	1	1	1	1	1	1	1	0	0	0	0	0	0	0	2	2	0	0	0
ENSG00000197948.10;RI:chr5:141646087:141646191-141646603:141646722:-;V2	0	0	0	0	0	0	0	2	1	0	0	1	0	2	2	0	0	1	0	0	2	2	3	1	1	3	2	0	0	0	0	0	0	0	0	0	0	0	0	0	0	0	1	0	0	1	2	0	0
ENSG00000160766.14;RI:chr1:155217240:155217373-155217964:155218049:-;V2	0	0	0	0	0	0	0	0	1	2	0	0	0	0	0	1	0	1	1	1	0	0	0	0	0	2	2	0	0	0	0	0	0	0	1	2	0	0	0	0	0	0	0	0	0	2	1	1	1
ENSG00000213213.13;RI:chr9:136806078:136806238-136806504:136806672:+;V2	0	0	1	1	1	1	1	1	1	0	0	0	0	1	1	0	0	0	0	0	0	0	0	0	0	1	1	2	0	1	0	0	0	0	0	0	0	0	0	0	0	0	0	0	1	0	0	0	0
ENSG00000143258.15;RI:chr1:161164534:161164612-161164835:161164942:+;V2	0	0	1	1	1	1	1	0	0	1	0	1	1	1	1	0	0	0	0	1	0	0	0	0	0	0	0	0	0	0	0	0	0	0	0	0	0	0	0	0	0	0	0	0	1	0	1	0	0
ENSG00000104231.10;RI:chr8:81713918:81714039-81714804:81714895:-;V2	1	0	1	1	1	1	1	2	0	2	3	2	0	0	0	0	0	0	0	1	1	0	0	3	3	1	0	0	0	0	2	2	2	2	1	1	0	2	1	1	1	0	2	0	0	0	3	1	1
ENSG00000127328.21;RI:chr12:69812778:69812877-69812964:69813033:+;V2	0	0	0	0	0	0	0	0	0	0	0	0	0	0	0	0	0	1	0	0	0	0	0	0	0	0	0	0	0	0	0	0	0	0	0	0	0	0	0	0	0	0	0	1	0	0	0	1	1
ENSG00000136699.19;RI:chr2:130154277:130154482-130155096:130155259:-;V2	0	0	2	2	2	2	2	4	1	0	0	0	0	3	3	1	0	0	0	0	0	0	0	0	0	3	2	0	0	1	1	1	1	1	2	1	1	0	0	0	0	0	0	0	0	1	0	1	1
ENSG00000099901.16;RI:chr22:20126303:20126368-20126952:20127181:+;V2	0	0	2	2	2	2	3	4	2	0	1	0	1	3	3	0	0	0	0	0	0	0	0	1	1	3	0	0	0	0	0	0	0	0	2	1	0	1	0	0	0	0	1	1	0	1	0	2	2
ENSG00000185324.21;RI:chr16:89693274:89693467-89694173:89694232:+;V2	0	0	5	5	5	5	5	2	2	0	0	0	2	6	6	2	0	0	3	0	0	0	1	0	0	2	0	3	0	1	0	0	0	0	0	0	0	0	1	1	1	0	0	0	1	3	0	1	1
ENSG00000178950.16;RI:chr4:850936:851084-851750:851974:-;V2	0	0	3	3	3	3	3	2	2	0	0	0	1	0	0	2	0	1	2	1	0	0	0	0	0	3	1	0	0	1	1	1	1	1	1	0	1	0	0	0	0	0	0	0	0	1	1	2	2
ENSG00000117266.15;RI:chr1:205529521:205529563-205530259:205530349:+;V2	0	0	1	1	1	1	0	1	1	1	0	0	0	1	1	1	0	1	1	0	1	1	1	0	0	1	3	1	1	0	1	1	1	1	1	1	2	0	0	0	0	0	0	0	1	3	0	3	3
ENSG00000239382.10;RI:chr19:36013021:36013089-36013310:36013422:-;V2	0	0	2	2	2	2	2	3	0	0	0	0	0	0	0	0	0	0	0	0	0	1	1	0	0	0	0	1	0	0	0	0	0	0	0	0	1	0	0	0	0	0	0	0	0	0	0	0	0
ENSG00000121310.16;RI:chr1:52897437:52897484-52899174:52899224:-;V2	0	0	5	5	5	5	4	6	6	0	1	1	3	4	4	2	0	0	2	5	2	2	3	0	0	7	2	3	3	5	1	1	1	1	0	0	3	0	4	4	5	1	3	2	2	3	1	3	3
ENSG00000141562.17;RI:chr17:82483716:82483779-82484813:82484950:+;V2	0	0	2	2	2	2	3	4	1	2	0	0	1	5	5	2	0	1	2	0	0	0	0	0	0	1	2	1	0	1	0	0	0	0	0	1	0	0	1	1	1	0	0	0	1	2	0	1	1
ENSG00000139133.6;RI:chr12:34022473:34022744-34023962:34024159:+;V2	0	0	0	0	0	0	0	1	1	2	4	0	1	0	0	0	0	2	0	2	4	4	5	1	1	3	2	0	1	0	1	1	1	1	5	4	2	2	1	1	0	1	3	3	2	1	4	0	0
ENSG00000187531.13;RI:chr17:81911939:81912614-81913774:81913880:-;V2	0	0	8	8	8	8	7	10	2	8	7	0	3	8	8	3	0	0	2	0	0	1	3	6	6	9	1	2	3	3	5	5	5	5	5	5	1	4	1	1	1	1	0	0	3	4	1	3	3
ENSG00000103051.18;RI:chr16:70508406:70508464-70509231:70509388:-;V2	1	0	0	0	0	0	1	2	0	0	2	0	2	2	2	1	0	1	1	0	2	2	2	3	3	1	1	0	0	1	3	3	3	3	1	1	2	3	1	1	1	2	1	2	1	0	2	1	1
ENSG00000169189.16;RI:chr16:27241353:27241484-27241799:27241889:-;V2	0	0	1	1	1	1	1	0	1	1	1	0	0	1	1	0	0	0	0	0	0	0	0	1	1	0	2	0	0	0	0	0	0	0	0	0	0	0	0	0	0	0	0	0	1	0	2	1	1
ENSG00000258890.6;RI:chr17:64534585:64534737-64536602:64536748:+;V2	1	1	3	3	3	3	3	3	2	6	3	1	2	4	4	3	0	1	3	6	1	1	1	1	1	3	3	3	2	1	1	1	1	1	3	3	1	3	5	5	5	4	6	4	4	1	1	3	3
ENSG00000111452.12;RI:chr12:130966463:130966546-130971458:130971580:+;V2	1	1	8	8	8	8	8	9	9	18	25	3	4	11	11	3	2	1	3	3	3	3	3	16	16	7	5	8	5	6	18	18	18	18	16	18	9	27	6	6	9	4	3	2	4	3	5	3	3
ENSG00000170581.13;RI:chr12:56354778:56354863-56355276:56355351:-;V2	0	0	1	1	1	1	0	0	1	0	0	1	1	0	0	0	0	0	0	0	0	0	0	0	0	0	0	1	0	0	2	2	2	2	2	2	2	1	0	0	0	0	0	0	3	1	0	1	1
ENSG00000132424.14;RI:chr6:99403829:99403882-99404603:99404702:-;V2	0	0	3	3	3	3	3	1	0	8	11	0	1	0	0	0	0	0	0	0	0	0	0	9	9	0	1	1	0	1	10	10	10	10	8	11	5	15	1	1	1	0	0	1	0	0	0	0	0
ENSG00000255036.6;RI:chr9:97362196:97362251-97362363:97362441:+;V2	0	0	2	2	2	2	2	1	0	0	0	0	0	0	0	0	0	0	0	0	0	0	0	0	0	1	0	0	0	0	0	0	0	0	0	0	0	0	0	0	0	0	0	0	0	0	0	0	0
ENSG00000143322.19;RI:chr1:179107718:179108898-179109208:179109441:-;V2	0	0	0	0	0	0	0	2	1	0	0	0	0	5	5	0	0	2	0	0	0	0	0	0	0	2	1	0	1	0	0	0	0	0	0	0	0	0	0	0	0	0	0	0	0	0	1	1	1
ENSG00000137841.11;RI:chr15:40290577:40290672-40290761:40290837:-;V2	0	0	0	0	0	0	0	0	0	0	0	0	0	0	0	0	0	0	0	0	0	0	0	0	0	0	0	1	0	0	0	0	0	0	0	0	0	0	0	0	0	0	0	0	0	0	0	0	0
ENSG00000125637.15;RI:chr2:113185365:113185440-113185877:113186255:+;V2	0	0	1	1	1	1	1	1	1	0	0	0	2	2	2	2	0	0	2	0	0	0	1	0	0	4	0	0	0	0	0	0	0	0	1	0	1	0	0	0	0	0	0	0	1	6	1	0	0
ENSG00000204564.11;RI:chr6:30652648:30652717-30652802:30653109:+;V2	0	0	2	2	2	2	2	1	0	0	0	1	0	0	0	0	0	0	0	0	1	1	1	0	0	1	0	0	0	0	0	0	0	0	0	0	0	0	0	0	0	0	0	0	0	0	0	0	0
ENSG00000129255.15;RI:chr17:7586692:7586838-7587161:7587271:+;V2	0	0	0	0	0	0	0	6	2	0	0	0	0	8	8	2	0	0	2	0	0	0	0	0	0	5	0	0	0	0	0	0	0	0	0	0	0	0	0	0	0	0	0	0	1	1	0	1	1
ENSG00000214655.10;RI:chr10:73794147:73794330-73794541:73794639:+;V2	0	0	0	0	0	0	0	1	0	1	2	0	0	1	1	0	0	0	0	0	1	1	1	2	2	0	0	0	0	0	1	1	1	1	0	0	1	1	0	0	0	0	0	0	0	0	0	0	0
ENSG00000138434.16;RI:chr2:181915216:181916427-181918598:181918675:+;V2	1	1	5	5	5	5	7	6	3	20	23	1	3	4	4	2	0	4	2	1	1	1	0	23	23	0	3	0	0	0	21	21	21	21	17	20	12	31	1	1	1	1	1	1	2	0	3	2	2
ENSG00000023191.16;RI:chr11:499015:499185-499829:499999:-;V2	0	0	5	5	5	5	5	8	1	0	0	0	0	6	6	0	0	0	0	1	0	0	0	0	0	3	1	0	1	0	0	0	0	0	0	1	0	0	0	0	0	0	0	0	0	2	0	0	0
ENSG00000157538.13;RI:chr21:37223420:37225626-37227654:37227806:-;V2	1	0	7	7	7	7	9	6	5	5	3	4	4	9	9	4	0	1	3	1	0	0	0	1	1	3	3	5	4	5	0	0	0	0	1	0	0	1	3	3	3	0	0	0	2	1	3	2	2
ENSG00000124224.16;RI:chr20:58245783:58246252-58247322:58247506:-;V2	2	0	1	1	1	1	1	1	3	3	2	1	0	1	1	0	0	0	0	2	2	2	2	3	3	0	1	1	3	0	3	3	3	3	1	1	4	4	0	0	0	1	2	2	2	1	2	2	2
ENSG00000159176.13;RI:chr1:201485283:201485376-201488855:201488984:-;V2	1	0	4	4	4	4	6	4	5	10	18	4	4	11	11	1	1	1	1	7	3	4	7	16	16	11	4	3	2	2	20	20	20	20	15	15	11	32	1	1	2	1	1	0	11	8	1	7	7
ENSG00000178719.16;RI:chr8:143991692:143991804-143992245:143992373:+;V2	0	0	0	0	0	0	0	3	0	1	1	0	0	3	3	0	0	0	0	1	1	1	1	0	0	3	2	2	0	1	0	0	0	0	0	1	0	1	0	0	0	0	0	0	1	1	0	1	1
ENSG00000139613.11;RI:chr12:56180977:56181101-56181482:56181597:-;V2	0	0	2	2	2	2	2	0	0	0	0	0	0	0	0	0	0	0	0	1	0	0	0	0	0	1	3	0	0	0	0	0	0	0	1	0	0	0	0	0	0	0	0	0	0	0	0	0	0
ENSG00000129353.14;RI:chr19:10634756:10634887-10634974:10635073:+;V2	0	0	0	0	0	0	0	0	0	0	0	0	0	1	1	0	0	0	0	0	0	0	1	0	0	1	1	0	0	0	0	0	0	0	0	0	0	0	0	0	0	0	0	0	0	1	0	0	0
ENSG00000129353.14;RI:chr19:10635163:10635255-10635431:10635515:+;V2	0	0	0	0	0	0	0	0	0	0	0	0	0	0	0	0	0	0	0	0	2	2	2	0	0	1	0	0	0	0	0	0	0	0	0	0	0	0	0	0	0	0	0	0	1	0	0	0	0
ENSG00000140525.17;RI:chr15:89281765:89281835-89283136:89283250:+;V2	1	1	1	1	1	1	1	2	0	3	4	1	2	0	0	1	0	0	1	3	0	0	0	5	5	0	0	0	0	0	6	6	6	6	4	4	5	10	1	1	1	2	0	0	0	0	4	0	0
ENSG00000171720.9;RI:chr5:141628114:141628187-141628559:141628639:-;V2	0	0	0	0	0	0	0	1	0	5	4	0	0	1	1	0	0	0	0	1	0	0	0	3	3	1	1	0	0	0	0	0	0	0	1	1	0	3	0	0	0	0	0	0	0	0	1	0	0
ENSG00000171720.9;RI:chr5:141629860:141629916-141630044:141630125:-;V2	0	0	2	2	2	2	1	0	0	0	0	0	0	0	0	0	0	0	0	0	0	0	0	0	0	1	0	0	0	0	0	0	0	0	0	1	0	0	0	0	0	0	0	0	0	0	0	0	0
ENSG00000130935.9;RI:chr17:67738122:67738355-67738932:67739010:+;V2	0	0	1	1	1	1	2	1	1	3	3	0	1	0	0	0	0	0	0	2	0	0	0	3	3	2	0	0	1	0	4	4	4	4	3	4	4	6	0	0	0	0	0	0	2	1	0	0	0
ENSG00000148824.18;RI:chr10:133401529:133401590-133402149:133402245:+;V2	0	0	1	1	1	1	1	2	1	0	0	0	2	3	3	2	0	0	2	0	0	0	0	0	0	2	1	1	0	1	0	0	0	0	1	1	1	1	0	0	0	0	0	0	1	1	0	1	1
ENSG00000163161.12;RI:chr2:127289337:127289519-127289689:127289824:-;V2	0	0	1	1	1	1	1	2	0	0	0	0	0	1	1	0	0	0	0	0	0	0	0	0	0	1	0	0	0	0	0	0	0	0	0	0	0	0	0	0	0	0	0	0	0	0	0	0	0
ENSG00000146414.15;RI:chr6:145954690:145954853-145955187:145955354:-;V2	2	0	0	0	0	0	0	0	2	2	2	0	0	0	0	0	0	0	0	0	0	0	0	3	3	0	0	0	0	0	1	1	1	1	0	1	0	1	0	0	0	0	0	0	2	0	0	0	0
ENSG00000140939.14;RI:chr16:67174162:67174464-67174621:67174944:+;V2	0	0	0	0	0	0	0	0	0	0	0	0	0	1	1	1	2	0	1	0	0	0	1	0	0	4	0	0	0	1	0	0	0	0	0	0	0	0	0	0	0	0	0	0	0	1	0	0	0
ENSG00000165959.11;RI:chr14:95193849:95193919-95194536:95194596:-;V2	1	1	3	3	3	3	3	3	1	0	1	0	2	0	0	1	2	0	1	0	1	1	1	0	0	2	2	0	0	1	1	1	1	1	3	1	4	2	0	0	0	1	0	0	1	3	1	1	1
ENSG00000114021.11;RI:chr3:100345585:100345678-100346181:100346255:+;V2	0	0	1	1	1	1	1	2	1	2	4	1	0	0	0	0	0	0	0	0	1	1	1	2	2	0	0	1	1	0	4	4	4	4	2	3	3	4	1	1	1	0	0	0	0	1	1	1	1
ENSG00000156976.16;RI:chr3:186784564:186784696-186785883:186786051:+;V2	3	0	1	1	1	1	1	0	0	4	7	2	1	2	2	1	0	2	1	1	2	2	3	4	4	0	0	0	0	0	2	2	2	2	1	2	2	4	1	1	1	4	2	3	0	0	2	4	4
ENSG00000204758.7;RI:chr5:172957154:172957302-172958139:172958257:-;V2	0	1	1	1	1	1	2	4	1	2	4	0	3	2	2	0	0	0	1	1	0	0	1	1	1	1	1	3	1	2	7	7	7	7	5	4	7	6	2	2	2	0	1	0	1	3	1	0	0
ENSG00000157353.16;RI:chr16:70466882:70467471-70467886:70467966:+;V2	0	0	0	0	0	0	0	0	0	0	0	0	0	1	1	0	0	0	0	0	0	0	0	0	0	0	0	0	0	0	0	0	0	0	1	0	0	0	1	1	1	0	0	0	2	0	0	2	2
ENSG00000172366.19;RI:chr16:647417:647544-647783:647884:+;V2	0	0	1	1	1	1	1	2	0	0	0	0	0	1	1	0	0	0	0	0	0	0	0	0	0	2	1	0	0	0	0	0	0	0	0	0	0	0	0	0	0	0	0	0	0	0	0	0	0
ENSG00000177082.12;RI:chr15:84645471:84645836-84646184:84646348:-;V2	0	0	0	0	0	0	0	1	0	0	0	0	0	3	3	0	0	0	0	1	0	0	0	0	0	2	5	1	0	1	0	0	0	0	0	0	0	0	0	0	0	1	0	0	0	0	0	2	2
ENSG00000177082.12;RI:chr15:84647890:84647954-84648537:84648625:-;V2	1	0	5	5	5	5	5	3	4	0	0	0	4	2	2	1	0	1	1	2	0	0	0	0	0	3	1	5	3	5	0	0	0	0	1	1	0	0	1	1	1	0	0	0	1	0	1	1	1
ENSG00000126012.11;RI:chrX:53198490:53198637-53198764:53198888:-;V2	0	0	0	0	0	0	0	0	0	1	1	0	0	2	2	0	0	0	0	0	0	0	1	1	1	3	0	0	0	1	0	0	0	0	0	0	0	1	0	0	0	0	0	0	0	1	0	0	0
ENSG00000177646.18;RI:chr3:128909344:128909421-128910021:128910149:+;V2	0	0	0	0	0	0	1	2	0	1	1	1	2	1	1	1	0	0	1	0	1	1	3	1	1	4	0	0	0	1	0	0	0	0	0	0	0	2	0	0	0	0	0	0	0	3	0	2	2
ENSG00000089053.12;RI:chr12:121327096:121327231-121328316:121328497:-;V2	1	0	1	1	1	1	1	3	3	5	5	0	1	3	3	2	1	0	2	1	0	0	1	6	6	5	3	1	0	3	3	3	3	3	2	1	1	5	1	1	1	2	0	1	1	0	1	1	1
ENSG00000012822.15;RI:chr12:53713701:53713900-53714133:53714241:-;V2	0	0	1	1	1	1	1	2	0	2	2	0	1	0	0	0	0	0	0	0	0	0	0	2	2	0	2	0	0	0	1	1	1	1	1	1	0	3	0	0	0	0	0	0	0	0	1	1	1
ENSG00000012822.15;RI:chr12:53721467:53721615-53722025:53722183:-;V2	0	0	0	0	0	0	0	0	2	2	1	1	0	1	1	2	0	0	2	0	1	1	1	1	1	0	1	0	0	0	1	1	1	1	1	2	1	0	0	0	0	0	1	0	1	0	0	0	0
ENSG00000155363.18;RI:chr1:112698287:112698789-112699685:112699810:+;V2	0	0	0	0	0	0	0	1	0	0	0	0	1	0	0	0	0	0	0	1	2	2	2	0	0	1	3	2	0	1	1	1	1	1	0	1	2	0	2	2	2	0	0	1	1	0	0	0	0
ENSG00000103202.12;RI:chr16:398208:398385-398990:399123:+;V2	0	0	5	5	5	5	3	3	2	1	0	0	0	5	5	1	0	0	1	0	0	0	0	0	0	3	1	0	0	1	0	0	0	0	1	0	0	0	0	0	0	0	0	0	1	1	0	1	1
ENSG00000103202.12;RI:chr16:398208:398394-398990:399123:+;V2	0	0	4	4	4	4	2	3	2	1	0	0	0	4	4	1	0	0	1	0	0	0	0	0	0	3	1	0	0	1	0	0	0	0	1	0	0	0	0	0	0	0	0	0	1	1	0	1	1
ENSG00000140416.19;RI:chr15:63061198:63061273-63062215:63062277:+;V2	1	0	1	1	1	1	2	3	0	6	7	0	0	2	2	0	0	1	0	2	2	1	1	7	7	0	1	0	0	0	7	7	7	7	5	4	5	8	0	0	0	1	0	0	1	2	5	0	0
ENSG00000215440.11;RI:chr20:58713420:58713543-58713917:58714093:+;V2	0	0	4	4	4	4	4	4	0	5	4	0	0	2	2	0	1	0	0	0	0	0	0	5	5	0	0	0	0	0	4	4	4	4	2	2	0	7	0	0	0	0	0	0	0	1	0	1	1
ENSG00000103365.15;RI:chr16:23493360:23493458-23494303:23494378:-;V2	0	0	0	0	0	0	0	1	1	2	3	0	1	2	2	1	0	0	1	0	0	0	1	3	3	7	1	2	1	1	3	3	3	3	3	2	1	4	0	0	0	1	0	1	2	5	0	2	2
ENSG00000164068.15;RI:chr3:49712479:49712656-49713513:49713587:+;V2	0	0	3	3	3	3	3	3	2	0	0	0	1	2	2	1	0	0	1	0	1	1	1	0	0	3	0	0	0	2	0	0	0	0	0	2	1	0	1	1	0	0	0	0	0	2	0	3	3
ENSG00000168066.20;RI:chr11:64764606:64765518-64765951:64766155:-;V2	0	0	6	6	6	6	7	4	2	0	1	0	0	2	2	0	0	0	0	0	1	1	1	1	1	2	2	0	0	3	1	1	1	1	1	1	1	1	0	0	0	0	0	0	0	0	0	2	2
ENSG00000179364.13;RI:chr14:105383359:105383513-105384353:105384463:+;V2	1	0	6	6	6	6	8	5	1	0	1	0	0	0	0	0	0	0	0	0	0	0	0	0	0	2	2	0	1	1	3	3	3	3	2	2	3	1	0	0	0	1	0	1	0	2	0	2	2
ENSG00000130414.11;RI:chr2:240011617:240011696-240014739:240014860:-;V2	4	0	3	3	3	3	4	3	8	21	20	2	7	5	5	6	0	0	7	2	2	2	4	21	21	6	1	5	3	7	20	20	20	20	12	14	10	26	4	4	4	2	2	1	6	5	4	1	1
ENSG00000197622.12;RI:chr1:151055016:151055126-151055677:151055993:-;V2	0	0	2	2	2	2	2	2	0	1	1	1	0	0	0	0	0	0	0	0	0	0	0	0	0	2	2	1	0	0	1	1	1	1	0	2	0	1	0	0	0	0	0	0	0	2	1	0	0
ENSG00000124574.14;RI:chr6:43437934:43438013-43438624:43438795:+;V2	0	0	1	1	1	1	1	2	0	1	0	0	1	3	3	0	0	0	0	0	0	0	1	0	0	3	1	0	1	1	1	1	1	1	1	0	1	0	1	1	0	0	0	0	2	2	0	1	1
ENSG00000133858.15;RI:chr12:71611058:71611097-71611786:71611887:-;V2	1	0	3	3	3	3	5	0	1	35	40	0	2	0	0	2	0	1	2	0	0	0	0	42	42	0	0	0	0	1	38	38	38	38	32	37	6	48	1	1	1	1	1	1	0	0	0	1	1
ENSG00000049656.13;RI:chr5:1324763:1324813-1325751:1325816:-;V2	0	0	2	2	2	2	2	3	0	0	0	0	2	0	0	0	0	0	0	0	1	1	1	0	0	2	1	0	1	1	0	0	0	0	0	1	0	0	0	0	0	0	0	0	1	3	0	1	1
ENSG00000141425.17;RI:chr18:36025599:36025678-36026900:36027075:-;V2	7	0	0	0	0	0	0	2	2	13	14	1	0	1	1	0	0	0	0	0	2	2	1	10	10	0	1	0	0	0	9	9	9	9	13	15	10	15	0	0	0	2	0	0	2	0	3	1	1
ENSG00000111011.17;RI:chr12:122518839:122519029-122521385:122521428:-;V2	5	2	3	3	3	3	3	3	2	20	19	2	4	5	5	0	1	0	0	2	1	1	2	14	14	4	0	2	2	3	15	15	15	15	12	18	12	18	4	4	4	5	5	5	2	2	1	0	0
ENSG00000129197.14;RI:chr17:5425971:5426299-5428071:5428211:+;V2	3	1	3	3	3	3	3	3	2	32	34	1	3	2	2	0	0	0	1	0	1	1	1	31	31	1	0	4	2	4	29	29	29	29	30	31	7	38	4	4	3	0	3	2	5	0	4	3	3
ENSG00000100242.15;RI:chr22:38740267:38740432-38740889:38741050:-;V2	0	0	2	2	2	2	2	0	1	0	0	0	0	1	1	2	0	0	2	1	1	1	1	0	0	3	0	0	0	1	0	0	0	0	0	1	0	0	0	0	0	0	0	0	1	2	1	2	2
ENSG00000141551.14;RI:chr17:82245976:82246039-82248875:82249014:-;V2	0	0	11	11	11	11	8	10	6	5	6	0	2	8	8	2	0	0	1	4	3	3	5	3	3	12	4	2	1	1	2	2	2	2	2	4	1	6	1	1	1	0	0	0	1	7	2	6	6
ENSG00000182944.17;RI:chr22:29288606:29288786-29291562:29291599:+;V2	2	0	18	18	18	18	16	14	4	15	10	1	1	3	3	3	0	3	4	2	0	0	0	5	5	2	6	3	3	4	6	6	6	6	9	7	12	9	6	6	7	3	0	2	3	0	4	0	0
ENSG00000182944.17;RI:chr22:29288606:29288786-29291565:29291599:+;V2	2	0	18	18	18	18	16	14	4	15	10	1	1	3	3	3	0	3	4	2	0	0	0	5	5	2	6	3	3	4	6	6	6	6	9	7	12	9	6	6	7	3	0	2	3	0	4	0	0
ENSG00000007923.15;RI:chr1:6637447:6637504-6638295:6638364:-;V2	1	0	0	0	0	0	1	0	1	5	6	0	1	0	0	1	1	0	1	0	1	1	2	4	4	6	0	1	0	0	3	3	3	3	2	2	3	6	0	0	0	0	0	0	1	2	1	0	0
ENSG00000004534.14;RI:chr3:50061462:50061547-50061962:50062108:+;V2	0	0	0	0	0	0	0	0	0	19	20	0	2	2	2	0	0	0	0	0	0	0	0	19	19	0	0	0	0	0	18	18	18	18	20	18	0	19	1	1	1	1	0	0	0	0	0	0	0
ENSG00000170791.17;RI:chr8:56211789:56211837-56214598:56214667:+;V2	5	0	6	6	6	6	8	4	1	28	31	3	2	2	2	4	3	3	4	2	1	0	1	31	31	4	3	0	3	1	26	26	26	26	20	23	9	36	4	4	5	1	3	0	3	4	2	4	4
event	A1CF_00001	ANKHD1_00002	BRUNOL4_00004	BRUNOL4_00004a	BRUNOL4_00004b	BRUNOL4_00004c	BRUNOL5_00166	BRUNOL6_00187	CNOT4_00156	CPEB2_00012	CPEB4_00158	DAZAP1_00013	ENOX1_00149	ESRP2_00150	ESRP2_00150a	FMR1_00016	FUS_00018	FXR1_00161	FXR2_00020	G3BP2_00021	HNRNPA1L2_00023	HNRNPA1_00022	HNRNPA2B1_00024	HNRNPCL1_00167	HNRNPC_00025	HNRNPH2_00160	HNRNPK_00026	HNRNPL_00027	HNRNPL_00091	HNRPLL_00178	HuR_00032	HuR_00032a	HuR_00032b	HuR_00032c	HuR_00112	HuR_00117	HuR_00136	HuR_00274	IGF2BP2_00033	IGF2BP2_00033a	IGF2BP3_00172	KHDRBS1_00062	KHDRBS2_00185	KHDRBS3_00034	LIN28A_00036	LIN28A_00162	MATR3_00037	MBNL1_00038	MBNL1_00038a
ENSG00000123136.14;RI:chr19:14409742:14409873-14410216:14410334:-;V3	0	0	3	3	3	3	1	0	0	0	0	0	1	1	1	1	0	1	1	0	0	0	0	0	0	1	0	0	0	0	0	0	0	0	0	0	0	0	0	0	1	0	0	0	0	0	0	0	0
ENSG00000137497.17;RI:chr11:72007189:72007435-72008688:72008845:-;V3	0	1	0	0	0	0	0	0	0	0	0	0	1	0	0	0	0	0	0	0	0	0	0	0	0	0	1	0	0	0	0	0	0	0	0	0	0	0	0	0	0	0	0	0	3	0	0	0	0
ENSG00000112146.16;RI:chr6:53092734:53092824-53093466:53093561:+;V3	0	0	0	0	0	0	1	1	0	0	1	0	0	0	0	0	0	0	0	1	0	0	0	1	1	0	1	0	0	0	2	2	2	2	1	1	3	2	0	0	0	0	0	0	0	0	0	1	1
ENSG00000146063.19;RI:chr5:181233413:181233435-181233636:181233763:+;V3	0	0	0	0	0	0	0	0	2	0	0	1	0	0	0	0	0	0	0	0	1	1	1	0	0	1	1	0	0	0	0	0	0	0	0	0	0	0	0	0	0	0	0	0	0	0	0	0	0
ENSG00000169738.7;RI:chr17:82036859:82037013-82037450:82037547:-;V3	0	0	0	0	0	0	0	1	0	0	0	0	0	1	1	1	0	0	1	0	0	0	1	0	0	4	0	0	0	0	0	0	0	0	0	0	0	0	0	0	0	0	0	0	1	2	0	0	0
ENSG00000166508.17;RI:chr7:100099023:100099203-100099279:100099403:-;V3	0	0	0	0	0	0	1	2	0	0	0	0	0	1	1	0	0	0	0	0	0	0	0	0	0	0	1	0	0	0	0	0	0	0	0	0	0	0	0	0	0	0	0	0	0	0	0	0	0
ENSG00000166508.17;RI:chr7:100099023:100099403-100099589:100099753:-;V3	0	1	1	1	1	1	1	0	0	0	0	0	0	0	0	0	0	0	0	0	1	1	1	0	0	1	0	0	0	0	0	0	0	0	1	0	0	0	0	0	0	0	0	1	0	0	1	0	0
ENSG00000008517.16;RI:chr16:3067377:3067415-3067554:3067613:+;V3	0	0	1	1	1	1	1	2	0	0	0	0	1	1	1	1	0	0	1	1	0	0	0	0	0	0	0	0	0	0	0	0	0	0	0	0	0	0	0	0	0	0	1	1	0	0	0	1	1
ENSG00000008513.14;RI:chr8:133475719:133476074-133476278:133476600:-;V3	0	0	0	0	0	0	0	0	0	0	0	0	0	0	0	0	0	0	0	0	0	0	0	0	0	1	0	1	0	0	0	0	0	0	0	0	0	0	0	0	0	0	0	0	0	0	1	0	0
ENSG00000213983.11;RI:chr14:23561512:23561635-23561962:23562415:-;V3	0	0	0	0	0	0	0	0	1	0	0	1	0	0	0	0	0	0	1	0	0	0	0	0	0	0	1	0	0	0	0	0	0	0	0	0	0	0	0	0	0	0	0	0	0	0	0	0	0
ENSG00000213983.11;RI:chr14:23562504:23562593-23563380:23563638:-;V3	0	0	0	0	0	0	0	0	0	0	0	0	0	3	3	1	0	0	2	0	0	0	2	0	0	2	0	0	0	0	0	0	0	0	0	0	0	0	0	0	0	0	0	0	1	1	0	0	0
ENSG00000156873.15;RI:chr16:30751106:30751217-30751549:30751603:+;V3	0	0	2	2	2	2	0	1	0	0	0	0	0	1	1	0	0	0	0	0	0	0	0	0	0	0	0	0	0	0	0	0	0	0	0	0	0	0	0	0	0	0	0	0	0	0	0	0	0
ENSG00000118515.11;RI:chr6:134174511:134174586-134174732:134174861:-;V3	0	0	0	0	0	0	0	1	0	0	0	0	0	1	1	0	0	0	0	1	0	0	0	0	0	1	0	0	0	1	0	0	0	0	0	0	0	0	1	1	0	0	0	0	0	1	0	0	0
ENSG00000247774.6;RI:chr12:47216165:47216264-47216384:47216434:-;V3	0	0	2	2	2	2	2	1	0	1	1	0	0	0	0	0	0	0	0	0	0	0	0	0	0	0	0	0	0	0	1	1	1	1	3	2	2	3	0	0	0	0	0	0	0	1	1	0	0
ENSG00000165792.17;RI:chr14:20994794:20994901-20995165:20995233:+;V3	0	0	0	0	0	0	0	0	0	0	0	0	0	0	0	1	0	0	1	0	0	0	0	0	0	1	0	0	0	0	0	0	0	0	0	0	0	0	0	0	0	0	0	0	1	0	0	0	0
ENSG00000095906.16;RI:chr16:1786537:1786655-1787677:1787831:+;V3	0	0	2	2	2	2	2	1	0	0	0	0	0	3	3	1	0	0	0	0	0	0	0	0	0	1	2	0	0	0	0	0	0	0	0	0	0	0	0	0	0	0	0	1	0	0	0	0	0
ENSG00000135476.11;RI:chr12:53288538:53288699-53289090:53289303:+;V3	0	0	0	0	0	0	0	0	0	0	0	0	0	0	0	0	0	0	0	0	0	0	0	0	0	0	0	0	0	0	0	0	0	0	0	0	0	0	0	0	0	0	0	0	0	0	0	0	0
ENSG00000189171.14;RI:chr1:153626320:153626533-153627483:153627598:-;V3	0	0	0	0	0	0	0	0	1	0	0	0	0	0	0	0	0	0	0	1	0	0	0	0	0	1	0	0	0	0	0	0	0	0	0	0	0	0	0	0	0	0	0	0	0	1	0	0	0
ENSG00000178971.13;RI:chr17:8229891:8229968-8230294:8230468:-;V3	0	0	1	1	1	1	1	1	0	0	0	0	0	0	0	0	0	0	0	0	0	0	0	0	0	0	3	0	0	0	0	0	0	0	1	0	0	0	0	0	0	0	0	0	0	0	0	0	0
ENSG00000177054.13;RI:chr11:19166302:19166385-19170411:19170568:+;V3	0	0	0	0	0	0	0	0	0	1	1	0	0	0	0	0	0	0	0	1	0	0	0	0	0	0	0	0	0	0	1	1	1	1	1	1	2	1	1	1	1	0	0	0	0	0	1	0	0
ENSG00000107104.18;RI:chr9:732378:732617-734748:734835:+;V3	0	0	1	1	1	1	1	0	0	0	0	0	0	0	0	0	0	0	0	0	0	0	0	0	0	0	1	1	0	1	0	0	0	0	0	0	0	0	1	1	0	0	0	0	0	0	0	1	1
ENSG00000160613.12;RI:chr11:117223208:117223308-117224078:117224216:-;V3	0	0	0	0	0	0	0	1	0	0	0	0	0	1	1	1	0	0	1	1	0	0	1	0	0	1	0	0	0	0	0	0	0	0	0	0	0	0	0	0	0	0	0	0	1	2	0	0	0
ENSG00000137822.12;RI:chr15:43401716:43401850-43403683:43403799:+;V3	0	0	0	0	0	0	0	0	1	0	1	0	1	0	0	1	0	0	1	1	0	0	0	1	1	0	0	0	0	0	0	0	0	0	1	1	0	2	0	0	0	0	0	0	1	0	0	1	1
ENSG00000103852.12;RI:chr15:99218588:99218713-99218898:99219048:-;V3	0	0	0	0	0	0	0	0	0	0	0	0	0	0	0	0	0	0	0	0	0	0	0	0	0	1	0	0	0	1	0	0	0	0	0	0	0	0	0	0	0	0	0	1	0	0	0	0	0
ENSG00000136908.17;RI:chr9:127936553:127936655-127937434:127937523:-;V3	0	0	3	3	3	3	2	1	0	0	0	0	0	0	0	0	0	0	0	0	0	0	0	0	0	1	1	0	0	0	0	0	0	0	0	0	0	0	0	0	0	0	0	0	0	0	0	0	0
ENSG00000141526.16;RI:chr17:82235983:82236050-82236129:82236231:+;V3	0	0	0	0	0	0	0	0	1	0	0	0	1	0	0	1	1	0	1	0	0	0	0	0	0	2	0	0	0	0	0	0	0	0	0	0	0	0	0	0	0	0	0	0	0	0	0	0	0
ENSG00000198912.10;RI:chr1:3890569:3891057-3892883:3892996:-;V3	0	0	0	0	0	0	0	0	1	0	0	0	0	0	0	0	0	1	0	0	0	0	0	0	0	0	0	0	0	1	0	0	0	0	0	0	0	0	0	0	0	0	0	0	0	0	1	2	2
ENSG00000185627.17;RI:chr11:244041:244216-244426:244469:+;V3	0	0	0	0	0	0	0	1	0	0	0	0	0	0	0	0	0	0	0	0	0	0	0	0	0	0	1	0	0	0	0	0	0	0	0	0	0	0	0	0	0	0	0	0	0	0	0	0	0
ENSG00000121022.13;RI:chr8:67043082:67043317-67045812:67045960:-;V3	0	0	0	0	0	0	0	0	0	0	0	0	1	0	0	0	0	0	0	1	0	0	0	0	0	0	0	0	0	0	0	0	0	0	0	0	0	0	0	0	0	1	1	1	0	0	0	0	0
ENSG00000139625.12;RI:chr12:53484257:53484365-53485056:53485214:-;V3	0	0	1	1	1	1	1	1	1	0	0	1	1	2	2	0	0	0	0	0	0	0	0	0	0	1	0	1	0	0	0	0	0	0	0	0	0	0	0	0	0	0	0	0	0	0	0	0	0
ENSG00000267796.7;RI:chr19:35752434:35752484-35752914:35752999:+;V3	0	0	0	0	0	0	0	0	1	0	0	0	1	0	0	0	0	0	0	1	0	0	1	0	0	3	2	1	0	1	0	0	0	0	0	0	0	0	0	0	0	0	0	0	1	3	0	0	0
ENSG00000092330.15;RI:chr14:24239643:24239931-24240064:24240155:-;V3	0	0	0	0	0	0	0	0	0	0	0	0	1	0	0	0	0	0	0	0	0	0	0	0	0	0	2	0	0	0	0	0	0	0	0	0	0	0	0	0	0	0	0	0	0	0	0	0	0
ENSG00000205581.10;RI:chr21:39345830:39345958-39347247:39347292:-;V3	0	0	0	0	0	0	0	2	0	2	3	0	1	0	0	0	0	0	0	1	0	0	0	3	3	1	0	1	0	0	2	2	2	2	1	2	0	3	0	0	0	0	2	0	0	0	0	0	0
ENSG00000137504.13;RI:chr11:85663524:85663601-85663815:85665102:-;V3	0	0	5	5	5	5	5	4	0	11	12	0	0	0	0	0	0	0	0	0	1	1	2	12	12	1	0	0	0	0	10	10	10	10	10	11	0	12	0	0	0	0	0	0	0	1	0	0	0
ENSG00000100034.13;RI:chr22:21924876:21925028-21925569:21925662:-;V3	0	0	0	0	0	0	0	0	0	0	0	0	0	0	0	0	1	0	0	1	0	0	0	0	0	0	0	0	0	0	0	0	0	0	0	0	0	0	0	0	0	1	2	2	1	1	0	0	0
ENSG00000145736.14;RI:chr5:71048762:71048849-71049068:71049158:-;V3	2	0	0	0	0	0	0	0	0	0	0	1	0	0	0	0	1	0	0	1	0	0	0	0	0	0	0	0	0	0	0	0	0	0	1	1	1	1	0	0	0	0	0	0	0	0	0	0	0
ENSG00000185163.9;RI:chr12:132140831:132141020-132141275:132141420:-;V3	0	0	0	0	0	0	0	1	0	0	0	0	1	2	2	1	0	0	1	0	0	0	0	0	0	1	1	1	0	1	0	0	0	0	0	0	0	0	0	0	0	0	0	0	0	0	0	0	0
ENSG00000134905.16;RI:chr13:110645967:110646090-110647101:110647239:-;V3	0	0	0	0	0	0	0	0	1	0	0	0	1	0	0	0	0	0	0	0	0	0	0	0	0	0	0	1	1	0	0	0	0	0	0	0	1	1	0	0	0	0	0	0	0	0	0	2	2
ENSG00000130826.17;RI:chrX:154774602:154774705-154775195:154775273:+;V3	0	0	0	0	0	0	0	0	0	0	0	1	0	0	0	0	0	0	0	0	1	1	1	0	0	0	0	0	0	0	0	0	0	0	0	0	0	0	0	0	0	1	0	0	0	0	0	0	0
ENSG00000197948.10;RI:chr5:141646087:141646191-141646603:141646722:-;V3	0	0	0	0	0	0	0	0	1	0	0	0	0	0	0	0	0	0	0	0	0	0	0	0	0	3	0	0	0	0	0	0	0	0	0	0	0	0	0	0	0	0	0	0	1	1	0	0	0
ENSG00000160766.14;RI:chr1:155217240:155217373-155217964:155218049:-;V3	0	0	0	0	0	0	0	0	0	0	1	0	0	1	1	0	0	0	0	0	1	1	1	1	1	0	0	0	0	1	0	0	0	0	0	0	1	0	0	0	0	0	0	0	0	0	0	0	0
ENSG00000213213.13;RI:chr9:136806078:136806238-136806504:136806672:+;V3	0	0	0	0	0	0	0	0	1	0	0	0	0	0	0	0	0	1	0	0	0	0	0	0	0	0	0	2	0	2	0	0	0	0	0	0	0	0	0	0	0	1	0	0	0	0	0	0	0
ENSG00000143258.15;RI:chr1:161164534:161164612-161164835:161164942:+;V3	0	0	0	0	0	0	0	1	0	0	0	0	0	2	2	0	0	1	0	0	0	0	0	0	0	0	1	0	0	0	0	0	0	0	0	0	0	0	0	0	0	0	0	0	0	1	0	0	0
ENSG00000104231.10;RI:chr8:81713918:81714039-81714804:81714895:-;V3	0	0	0	0	0	0	0	0	0	0	1	0	1	0	0	1	0	0	1	0	0	0	0	1	1	0	1	2	1	0	0	0	0	0	0	0	0	0	1	1	1	1	0	0	1	0	0	0	0
ENSG00000127328.21;RI:chr12:69812778:69812877-69812964:69813033:+;V3	0	0	0	0	0	0	0	0	0	1	1	0	0	0	0	0	0	0	0	1	0	0	1	1	1	0	0	1	0	1	0	0	0	0	0	0	0	1	2	2	2	1	1	1	0	0	0	0	0
ENSG00000136699.19;RI:chr2:130154277:130154482-130155096:130155259:-;V3	0	0	1	1	1	1	1	1	0	0	0	0	0	0	0	0	0	0	0	0	0	0	0	0	0	1	0	0	0	0	0	0	0	0	0	0	0	0	1	1	1	0	0	0	0	1	0	0	0
ENSG00000099901.16;RI:chr22:20126303:20126368-20126952:20127181:+;V3	0	0	0	0	0	0	1	0	0	6	5	0	0	0	0	0	0	0	0	0	0	0	0	3	3	0	0	0	0	0	5	5	5	5	3	4	3	6	0	0	0	0	0	0	1	2	0	0	0
ENSG00000185324.21;RI:chr16:89693274:89693467-89694173:89694232:+;V3	0	0	0	0	0	0	0	2	0	0	0	0	0	1	1	1	0	0	1	0	0	0	0	0	0	3	0	0	0	0	0	0	0	0	0	0	0	0	0	0	0	0	0	0	0	1	0	0	0
ENSG00000178950.16;RI:chr4:850936:851084-851750:851974:-;V3	0	0	0	0	0	0	0	0	0	0	0	0	0	0	0	1	0	0	1	0	0	0	0	0	0	2	0	0	1	0	0	0	0	0	0	0	0	0	0	0	0	0	0	0	0	0	0	0	0
ENSG00000117266.15;RI:chr1:205529521:205529563-205530259:205530349:+;V3	0	0	0	0	0	0	0	1	0	0	0	0	1	1	1	0	0	0	0	0	0	0	0	0	0	0	1	0	0	0	0	0	0	0	0	0	0	0	0	0	0	0	0	0	1	0	0	0	0
ENSG00000239382.10;RI:chr19:36013021:36013089-36013310:36013422:-;V3	0	0	0	0	0	0	0	0	1	0	0	0	1	0	0	1	0	0	0	0	0	0	0	0	0	0	0	0	0	0	0	0	0	0	1	0	0	0	0	0	0	0	0	0	1	1	0	0	0
ENSG00000121310.16;RI:chr1:52897437:52897484-52899174:52899224:-;V3	0	0	0	0	0	0	0	0	0	0	0	0	0	0	0	0	0	0	0	0	0	0	0	0	0	1	1	2	1	1	0	0	0	0	0	0	0	0	1	1	1	0	0	0	0	0	0	0	0
ENSG00000141562.17;RI:chr17:82483716:82483779-82484813:82484950:+;V3	0	0	1	1	1	1	1	2	0	0	0	0	1	0	0	1	0	0	2	1	0	0	0	0	0	0	0	1	0	1	0	0	0	0	0	0	0	0	0	0	0	0	0	0	0	2	1	0	0
ENSG00000139133.6;RI:chr12:34022473:34022744-34023962:34024159:+;V3	0	0	0	0	0	0	0	0	0	0	0	0	0	0	0	0	0	0	0	1	0	0	0	0	0	1	1	0	0	0	0	0	0	0	0	0	0	0	0	0	0	0	0	0	0	0	1	0	0
ENSG00000187531.13;RI:chr17:81911939:81912614-81913774:81913880:-;V3	0	1	0	0	0	0	0	0	0	0	0	0	0	1	1	0	0	0	0	0	0	0	0	0	0	1	0	0	0	0	0	0	0	0	0	0	0	0	0	0	0	0	0	0	0	0	0	0	0
ENSG00000103051.18;RI:chr16:70508406:70508464-70509231:70509388:-;V3	1	0	0	0	0	0	1	0	0	1	1	0	0	0	0	0	0	0	0	0	0	0	0	1	1	0	0	0	0	0	1	1	1	1	0	0	0	1	0	0	0	0	0	0	0	0	0	0	0
ENSG00000169189.16;RI:chr16:27241353:27241484-27241799:27241889:-;V3	0	0	0	0	0	0	0	0	0	1	2	0	0	0	0	0	0	0	0	0	0	0	0	2	2	1	0	0	0	0	3	3	3	3	0	0	0	2	0	0	0	0	0	0	0	1	0	1	1
ENSG00000258890.6;RI:chr17:64534585:64534737-64536602:64536748:+;V3	0	0	0	0	0	0	0	1	0	0	0	0	0	0	0	0	0	0	0	1	0	0	0	0	0	0	0	0	0	0	0	0	0	0	0	0	0	0	1	1	1	0	0	0	1	0	0	1	1
ENSG00000111452.12;RI:chr12:130966463:130966546-130971458:130971580:+;V3	0	0	0	0	0	0	0	0	0	0	0	0	0	0	0	0	0	0	0	0	0	0	1	0	0	1	0	0	0	0	0	0	0	0	0	0	0	0	0	0	0	0	0	0	0	0	1	0	0
ENSG00000170581.13;RI:chr12:56354778:56354863-56355276:56355351:-;V3	0	0	0	0	0	0	0	2	2	0	0	0	2	1	1	2	0	0	2	0	0	0	0	0	0	0	0	0	0	0	1	1	1	1	1	1	1	1	0	0	0	0	0	0	1	0	0	0	0
ENSG00000132424.14;RI:chr6:99403829:99403882-99404603:99404702:-;V3	0	0	0	0	0	0	0	0	0	1	0	0	0	0	0	0	0	0	0	0	1	1	1	0	0	1	0	1	0	2	0	0	0	0	0	0	0	0	2	2	2	2	0	0	0	0	0	0	0
ENSG00000255036.6;RI:chr9:97362196:97362251-97362363:97362441:+;V3	0	0	0	0	0	0	0	0	1	0	0	0	0	1	1	0	0	0	0	0	0	0	0	0	0	0	2	3	2	1	0	0	0	0	0	0	0	0	0	0	0	0	0	0	0	0	0	0	0
ENSG00000143322.19;RI:chr1:179107718:179108898-179109208:179109441:-;V3	0	0	0	0	0	0	0	0	0	0	0	0	2	0	0	1	0	1	1	2	0	0	1	0	0	0	1	0	0	0	0	0	0	0	0	0	0	0	1	1	1	0	0	0	1	0	0	0	0
ENSG00000137841.11;RI:chr15:40290577:40290672-40290761:40290837:-;V3	0	0	0	0	0	0	0	0	1	0	0	0	0	0	0	1	0	0	1	0	0	0	0	0	0	2	0	0	1	1	0	0	0	0	0	0	0	0	0	0	0	0	0	0	1	1	0	0	0
[truncated: 3,342 more rows]
[truncated: 72 more columns]

## Sheet: b_CELF1_CLIP_seq_peaks
ID	UID	chrom.x	start	end	max_coord	prob.	s.pkidx	c.pkidx	s.height	c.height	length	strand	in_gene	gene_name	gene_id	gene_type	protein_coding	in_Exon	in_UTR	confirmed_bylibA
382	chr1_56	chr1	856760	857364	857018	0	56	71	34	4	604	-	FALSE	NA	NA	NA	FALSE	FALSE	FALSE	TRUE
53	chr1_135	chr1	991148	991520	991441	0.01	135	190	8	1	372	+	TRUE	AGRN;RP11-54O7.14	ENSG00000188157.9;ENSG00000242590.1	protein_coding;sense_intronic	TRUE	TRUE	TRUE	TRUE
171	chr1_202	chr1	1257596	1257825	1257698	0.023	202	-1	7	0	229	-	TRUE	CPSF3L	ENSG00000127054.14	protein_coding	TRUE	FALSE	FALSE	TRUE
363	chr1_398	chr1	2078647	2079124	2078751	0.023	398	-1	7	0	477	+	TRUE	PRKCZ	ENSG00000067606.11	protein_coding	TRUE	FALSE	FALSE	TRUE
373	chr1_438	chr1	2186814	2187857	2187575	1.466e-07	438	-1	16	0	1043	+	TRUE	SKI	ENSG00000157933.9	protein_coding	TRUE	FALSE	FALSE	TRUE
45	chr1_1306	chr1	9320768	9321239	9320923	0.023	1306	-1	7	0	471	+	TRUE	H6PD	ENSG00000049239.8	protein_coding	TRUE	FALSE	FALSE	TRUE
83	chr1_1635	chr1	11083311	11083836	11083757	6.475e-08	1635	1923	19	21	525	+	TRUE	TARDBP	ENSG00000120948.11	protein_coding	TRUE	TRUE	TRUE	TRUE
86	chr1_1641	chr1	11114620	11114814	11114697	7.818e-06	1641	1943	22	69	194	-	TRUE	SRM	ENSG00000116649.5	protein_coding	TRUE	TRUE	TRUE	TRUE
129	chr1_1904	chr1	15756159	15756547	15756380	0.0005198	1904	-1	14	28	388	+	TRUE	EFHD2	ENSG00000142634.8	protein_coding	TRUE	TRUE	TRUE	TRUE
221	chr1_2450	chr1	21069442	21069596	21069517	0.005	2450	-1	11	19	154	-	TRUE	HP1BP3	ENSG00000127483.13	protein_coding	TRUE	TRUE	TRUE	TRUE
287	chr1_2915	chr1	23646747	23647094	23646871	0.001	2915	-1	10	0	347	-	TRUE	HNRNPR	ENSG00000125944.14	protein_coding	TRUE	FALSE	FALSE	TRUE
301	chr1_3075	chr1	25168133	25168278	25168199	0.0006034	3075	-1	14	29	145	+	TRUE	CLIC4	ENSG00000169504.10	protein_coding	TRUE	TRUE	TRUE	TRUE
326	chr1_3162	chr1	26227039	26227242	26227124	8.367e-09	3162	-1	23	45	203	-	TRUE	STMN1	ENSG00000117632.16	protein_coding	TRUE	TRUE	TRUE	TRUE
327	chr1_3164	chr1	26227411	26227536	26227457	0.02	3164	4524	13	48	125	-	TRUE	STMN1	ENSG00000117632.16	protein_coding	TRUE	TRUE	TRUE	TRUE
350	chr1_3345	chr1	27425855	27425956	27425877	0.022	3345	4838	8	8	101	-	TRUE	SLC9A1	ENSG00000090020.6	protein_coding	TRUE	TRUE	TRUE	FALSE
358	chr1_3539	chr1	28564434	28564658	28564579	0.003	3539	5164	15	49	224	+	TRUE	ATPIF1	ENSG00000130770.13	protein_coding	TRUE	TRUE	TRUE	TRUE
359	chr1_3620	chr1	28833800	28834123	28834040	0	3620	5237	20	2	323	+	TRUE	RCC1;SNHG3	ENSG00000180198.11;ENSG00000242125.2	protein_coding;sense_intronic	TRUE	TRUE	FALSE	TRUE
360	chr1_3622	chr1	28835068	28835312	28835233	0	3622	-1	41	2	244	+	TRUE	RCC1;SNHG3;SNORA73B	ENSG00000180198.11;ENSG00000242125.2;ENSG00000200087.1	protein_coding;sense_intronic;snoRNA	TRUE	TRUE	FALSE	TRUE
361	chr1_3869	chr1	31429396	31429578	31429499	0.009	3869	-1	8	0	182	-	TRUE	PUM1	ENSG00000134644.11	protein_coding	TRUE	FALSE	FALSE	TRUE
368	chr1_4137	chr1	32508289	32508443	32508364	0.025	4137	-1	11	34	154	+	TRUE	KHDRBS1	ENSG00000121774.13	protein_coding	TRUE	TRUE	TRUE	TRUE
369	chr1_4140	chr1	32509221	32509468	32509385	0.0001131	4140	5749	17	43	247	+	TRUE	KHDRBS1	ENSG00000121774.13	protein_coding	TRUE	TRUE	TRUE	TRUE
372	chr1_4259	chr1	32799593	32800086	32799900	0.0001385	4259	5885	16	36	493	-	TRUE	MARCKSL1	ENSG00000175130.6	protein_coding	TRUE	TRUE	TRUE	TRUE
375	chr1_4457	chr1	33281218	33281337	33281258	0.025	4457	6052	7	1	119	-	TRUE	YARS	ENSG00000134684.6	protein_coding	TRUE	FALSE	FALSE	TRUE
380	chr1_5106	chr1	36639874	36640084	36639940	0.009	5106	-1	8	0	210	+	TRUE	MAP7D1	ENSG00000116871.11	protein_coding	TRUE	FALSE	FALSE	TRUE
385	chr1_5764	chr1	40759689	40759857	40759758	0.013	5764	-1	11	28	168	+	TRUE	ZMPSTE24	ENSG00000084073.4	protein_coding	TRUE	TRUE	TRUE	TRUE
386	chr1_5953	chr1	41620987	41621154	41621017	0.001	5953	-1	10	0	167	-	TRUE	SCMH1	ENSG00000010803.12	protein_coding	TRUE	FALSE	FALSE	FALSE
393	chr1_6485	chr1	44062864	44063134	44062982	0.023	6485	-1	7	0	270	+	TRUE	PTPRF	ENSG00000142949.12	protein_coding	TRUE	FALSE	FALSE	TRUE
395	chr1_6670	chr1	44442833	44444030	44442966	0.031	6670	8457	11	36	1197	+	TRUE	ATP6V0B	ENSG00000117410.9	protein_coding	TRUE	TRUE	TRUE	TRUE
396	chr1_6685	chr1	44462167	44462535	44462259	0	6685	8494	21	21	368	-	TRUE	SLC6A9	ENSG00000196517.7	protein_coding	TRUE	TRUE	TRUE	TRUE
397	chr1_6690	chr1	44463531	44463687	44463608	0.005	6690	8495	10	12	156	-	TRUE	SLC6A9	ENSG00000196517.7	protein_coding	TRUE	TRUE	FALSE	FALSE
399	chr1_7011	chr1	45244213	45244454	45244375	0	7011	8755	30	48	241	+	TRUE	RPS8	ENSG00000142937.7	protein_coding	TRUE	TRUE	TRUE	TRUE
406	chr1_7429	chr1	46734785	46734959	46734858	0.0003145	7429	-1	11	0	174	+	TRUE	RAD54L	ENSG00000085999.7	protein_coding	TRUE	FALSE	FALSE	TRUE
407	chr1_7537	chr1	47141909	47142133	47141968	0.005	7537	-1	11	19	224	-	TRUE	EFCAB14	ENSG00000159658.6	protein_coding	TRUE	TRUE	TRUE	TRUE
408	chr1_7904	chr1	51200431	51200573	51200494	0.0003145	7904	-1	11	0	142	-	TRUE	FAF1	ENSG00000185104.15	protein_coding	TRUE	FALSE	FALSE	TRUE
410	chr1_8075	chr1	51703875	51704005	51703926	0.023	8075	-1	7	0	130	+	TRUE	RNF11	ENSG00000123091.4	protein_coding	TRUE	FALSE	FALSE	FALSE
412	chr1_8378	chr1	52874505	52874647	52874568	0.001	8378	-1	10	0	142	+	TRUE	PRPF38A	ENSG00000134748.12	protein_coding	TRUE	TRUE	FALSE	FALSE
413	chr1_8451	chr1	52966703	52966858	52966779	0.009	8451	-1	8	0	155	-	TRUE	ZCCHC11	ENSG00000134744.9	protein_coding	TRUE	FALSE	FALSE	FALSE
414	chr1_8543	chr1	53337043	53337178	53337099	0.028	8543	10070	7	2	135	+	TRUE	ZYG11A	ENSG00000203995.5	protein_coding	TRUE	FALSE	FALSE	TRUE
416	chr1_8683	chr1	53738790	53738924	53738845	0.009	8683	-1	8	0	134	-	TRUE	LRP8	ENSG00000157193.10	protein_coding	TRUE	FALSE	FALSE	TRUE
417	chr1_8684	chr1	53738950	53739271	53739125	0.009	8684	-1	8	0	321	-	TRUE	LRP8	ENSG00000157193.10	protein_coding	TRUE	FALSE	FALSE	TRUE
420	chr1_9157	chr1	55576209	55576402	55576258	0.0003145	9157	-1	11	0	193	-	TRUE	USP24	ENSG00000162402.8	protein_coding	TRUE	FALSE	FALSE	TRUE
422	chr1_9536	chr1	61548356	61548509	61548430	0.028	9536	10977	7	2	153	+	TRUE	NFIA	ENSG00000162599.11	protein_coding	TRUE	TRUE	TRUE	TRUE
425	chr1_9575	chr1	61569897	61570207	61569986	0.0003145	9575	-1	11	0	310	+	TRUE	NFIA	ENSG00000162599.11	protein_coding	TRUE	FALSE	FALSE	TRUE
426	chr1_9584	chr1	61572392	61572675	61572465	2.914e-08	9584	10983	17	1	283	+	TRUE	NFIA	ENSG00000162599.11	protein_coding	TRUE	FALSE	FALSE	TRUE
427	chr1_9589	chr1	61573611	61573776	61573679	0.009	9589	-1	8	0	165	+	TRUE	NFIA	ENSG00000162599.11	protein_coding	TRUE	FALSE	FALSE	TRUE
428	chr1_9662	chr1	61612124	61612524	61612291	0.023	9662	-1	7	0	400	+	TRUE	NFIA	ENSG00000162599.11	protein_coding	TRUE	FALSE	FALSE	TRUE
429	chr1_9747	chr1	61651161	61651346	61651267	0.001	9747	-1	10	0	185	+	TRUE	NFIA	ENSG00000162599.11	protein_coding	TRUE	FALSE	FALSE	TRUE
431	chr1_9771	chr1	61660960	61661269	61661190	0.0003145	9771	-1	11	0	309	+	TRUE	NFIA	ENSG00000162599.11	protein_coding	TRUE	FALSE	FALSE	TRUE
432	chr1_9816	chr1	61685797	61686058	61685971	0.023	9816	-1	7	0	261	+	TRUE	NFIA	ENSG00000162599.11	protein_coding	TRUE	FALSE	FALSE	TRUE
433	chr1_9862	chr1	61716604	61716989	61716754	0.023	9862	-1	7	0	385	+	TRUE	NFIA	ENSG00000162599.11	protein_coding	TRUE	FALSE	FALSE	TRUE
3	chr1_10250	chr1	62907585	62907746	62907667	0.027	10250	11154	8	10	161	+	TRUE	USP1	ENSG00000162607.8	protein_coding	TRUE	FALSE	FALSE	TRUE
6	chr1_10431	chr1	63908886	63909190	63909070	0.028	10431	11324	7	2	304	-	TRUE	ITGB3BP	ENSG00000142856.12	protein_coding	TRUE	FALSE	FALSE	TRUE
7	chr1_10698	chr1	65260822	65260989	65260894	0.023	10698	-1	7	0	167	+	TRUE	RAVER2	ENSG00000162437.10	protein_coding	TRUE	FALSE	FALSE	TRUE
10	chr1_11072	chr1	66761780	66761942	66761811	0.023	11072	-1	7	0	162	+	TRUE	PDE4B	ENSG00000184588.13	protein_coding	TRUE	FALSE	FALSE	TRUE
11	chr1_11136	chr1	67412911	67413087	67413008	0.025	11136	11789	7	1	176	+	TRUE	MIER1	ENSG00000198160.10	protein_coding	TRUE	TRUE	TRUE	TRUE
12	chr1_11552	chr1	68947152	68947302	68947223	0.0003539	11552	11988	12	9	150	-	TRUE	DEPDC1	ENSG00000024526.12	protein_coding	TRUE	TRUE	TRUE	TRUE
13	chr1_11645	chr1	70694766	70695048	70694882	0	11645	12083	24	1	282	+	TRUE	SRSF11	ENSG00000116754.9	protein_coding	TRUE	FALSE	FALSE	TRUE
14	chr1_11701	chr1	70745850	70746182	70746098	0.009	11701	-1	8	0	332	-	TRUE	ANKRD13C	ENSG00000118454.8	protein_coding	TRUE	FALSE	FALSE	TRUE
17	chr1_12100	chr1	72672377	72672724	72672645	0.003	12100	-1	9	0	347	-	TRUE	NEGR1	ENSG00000172260.9	protein_coding	TRUE	FALSE	FALSE	TRUE
20	chr1_12124	chr1	72700828	72701057	72700932	0	12124	-1	21	0	229	-	TRUE	NEGR1	ENSG00000172260.9	protein_coding	TRUE	FALSE	FALSE	TRUE
26	chr1_12351	chr1	76253536	76253681	76253602	0.002	12351	12439	10	4	145	+	TRUE	RABGGTB;SNORD45A	ENSG00000137955.11;ENSG00000207241.1	protein_coding;snoRNA	TRUE	TRUE	FALSE	TRUE
31	chr1_12487	chr1	78066168	78066486	78066407	0.003	12487	-1	9	0	318	-	TRUE	ZZZ3	ENSG00000036549.8	protein_coding	TRUE	FALSE	FALSE	TRUE
33	chr1_12527	chr1	78088719	78089076	78088987	0.0003145	12527	-1	11	0	357	-	TRUE	ZZZ3	ENSG00000036549.8	protein_coding	TRUE	FALSE	FALSE	TRUE
34	chr1_12553	chr1	78104671	78104841	78104762	0	12553	-1	25	0	170	-	TRUE	ZZZ3	ENSG00000036549.8	protein_coding	TRUE	FALSE	FALSE	TRUE
35	chr1_12567	chr1	78115613	78115754	78115675	0.009	12567	-1	8	0	141	-	TRUE	ZZZ3	ENSG00000036549.8	protein_coding	TRUE	FALSE	FALSE	TRUE
37	chr1_12614	chr1	78165609	78165829	78165686	0.009	12614	-1	8	0	220	-	TRUE	USP33	ENSG00000077254.10	protein_coding	TRUE	FALSE	FALSE	TRUE
39	chr1_12709	chr1	78413144	78413361	78413223	0.016	12709	12687	8	5	217	-	TRUE	FUBP1	ENSG00000162613.12	protein_coding	TRUE	TRUE	TRUE	FALSE
41	chr1_12723	chr1	78421064	78421288	78421180	0.016	12723	12694	9	13	224	-	TRUE	FUBP1	ENSG00000162613.12	protein_coding	TRUE	TRUE	FALSE	TRUE
43	chr1_12975	chr1	85151903	85152244	85152029	0.023	12975	-1	7	0	341	-	TRUE	SSX2IP	ENSG00000117155.12	protein_coding	TRUE	FALSE	FALSE	TRUE
46	chr1_13211	chr1	87328611	87328837	87328678	0.036	13211	-1	14	62	226	-	TRUE	SEP15	ENSG00000183291.11	protein_coding	TRUE	TRUE	TRUE	TRUE
47	chr1_13213	chr1	87329037	87329227	87329103	0.002	13213	-1	17	63	190	-	TRUE	SEP15	ENSG00000183291.11	protein_coding	TRUE	TRUE	TRUE	TRUE
52	chr1_13471	chr1	89161782	89162007	89161871	0.023	13471	-1	7	0	225	+	TRUE	PKN2	ENSG00000065243.14	protein_coding	TRUE	FALSE	FALSE	TRUE
54	chr1_13742	chr1	90315326	90315490	90315385	0.001	13742	-1	10	0	164	+	TRUE	RP11-302M6.4;LRRC8D	ENSG00000271949.1;ENSG00000171492.10	protein_coding	TRUE	FALSE	FALSE	TRUE
55	chr1_13747	chr1	90316158	90316376	90316231	2.567e-09	13747	-1	18	0	218	+	TRUE	RP11-302M6.4;LRRC8D	ENSG00000271949.1;ENSG00000171492.10	protein_coding	TRUE	FALSE	FALSE	TRUE
56	chr1_13777	chr1	90330295	90330611	90330532	0.023	13777	-1	7	0	316	+	TRUE	RP11-302M6.4;LRRC8D	ENSG00000271949.1;ENSG00000171492.10	protein_coding	TRUE	FALSE	FALSE	TRUE
58	chr1_13824	chr1	90350462	90350782	90350633	0.001	13824	-1	10	0	320	+	TRUE	RP11-302M6.4;LRRC8D	ENSG00000271949.1;ENSG00000171492.10	protein_coding	TRUE	FALSE	FALSE	TRUE
60	chr1_14088	chr1	91852735	91853156	91852860	0	14088	13680	222	219	421	-	TRUE	HFM1	ENSG00000162669.11	protein_coding	TRUE	FALSE	FALSE	TRUE
61	chr1_14113	chr1	92145887	92146087	92146008	0.0003033	14113	-1	12	8	200	-	TRUE	TGFBR3	ENSG00000069702.6	protein_coding	TRUE	TRUE	TRUE	TRUE
65	chr1_14407	chr1	93197186	93197378	93197243	0.009	14407	-1	8	0	192	-	TRUE	EVI5	ENSG00000067208.10	protein_coding	TRUE	FALSE	FALSE	TRUE
66	chr1_14438	chr1	93303945	93304338	93304024	0.001	14438	13931	10	1	393	+	TRUE	RPL5	ENSG00000122406.8	protein_coding	TRUE	FALSE	FALSE	TRUE
68	chr1_14560	chr1	93686321	93686442	93686363	0.003	14560	-1	9	0	121	+	TRUE	CCDC18	ENSG00000122483.13	protein_coding	TRUE	FALSE	FALSE	TRUE
69	chr1_14691	chr1	94018336	94018476	94018397	0.003	14691	-1	11	16	140	+	TRUE	FNBP1L	ENSG00000137942.12	protein_coding	TRUE	TRUE	TRUE	TRUE
71	chr1_15238	chr1	97271561	97272021	97271707	0	15238	14572	20	1	460	+	TRUE	PTBP2	ENSG00000117569.14	protein_coding	TRUE	TRUE	FALSE	TRUE
72	chr1_15561	chr1	100485130	100485387	100485254	0.025	15561	14783	7	1	257	+	TRUE	SLC35A3	ENSG00000117620.8	protein_coding	TRUE	FALSE	FALSE	TRUE
73	chr1_15676	chr1	100611545	100611722	100611624	0.025	15676	14885	7	1	177	+	TRUE	TRMT13	ENSG00000122435.5	protein_coding	TRUE	FALSE	FALSE	TRUE
75	chr1_15766	chr1	101359059	101359271	101359111	0.023	15766	-1	7	0	212	-	TRUE	EXTL2	ENSG00000162694.9	protein_coding	TRUE	FALSE	FALSE	TRUE
77	chr1_15810	chr1	101389937	101390114	101389999	0.001	15810	-1	10	0	177	+	TRUE	SLC30A7	ENSG00000162695.7	protein_coding	TRUE	FALSE	FALSE	TRUE
78	chr1_15931	chr1	102293567	102293670	102293591	0.001	15931	-1	10	0	103	+	FALSE	NA	NA	NA	FALSE	FALSE	FALSE	TRUE
79	chr1_16025	chr1	108113403	108113556	108113477	3.268e-05	16025	15219	14	11	153	-	FALSE	NA	NA	NA	FALSE	FALSE	FALSE	TRUE
81	chr1_16239	chr1	109239912	109240089	109240010	0.011	16239	-1	8	2	177	+	TRUE	PRPF38B	ENSG00000134186.7	protein_coding	TRUE	TRUE	TRUE	TRUE
82	chr1_16337	chr1	109491106	109491247	109491168	0.023	16337	-1	7	0	141	-	TRUE	AKNAD1;CLCC1	ENSG00000162641.14;ENSG00000121940.11	protein_coding	TRUE	FALSE	FALSE	TRUE
84	chr1_16377	chr1	109642850	109643055	109642976	0.001	16377	15561	10	1	205	+	TRUE	SCARNA2	ENSG00000270066.2	lincRNA	FALSE	TRUE	FALSE	TRUE
85	chr1_16379	chr1	109644282	109644442	109644331	0.0003669	16379	15563	11	1	160	+	FALSE	NA	NA	NA	FALSE	FALSE	FALSE	TRUE
89	chr1_16454	chr1	109949494	109949608	109949529	0.0003669	16454	15729	11	1	114	-	TRUE	PSMA5	ENSG00000143106.8	protein_coding	TRUE	FALSE	FALSE	TRUE
90	chr1_16612	chr1	110771619	110771898	110771819	2.31e-08	16612	-1	17	0	279	+	TRUE	KCNC4	ENSG00000116396.9	protein_coding	TRUE	FALSE	FALSE	TRUE
93	chr1_16690	chr1	110886847	110887229	110887126	0.03	16690	-1	8	11	382	+	TRUE	RBM15	ENSG00000162775.10	protein_coding	TRUE	FALSE	FALSE	TRUE
95	chr1_16714	chr1	110908315	110908540	110908381	8.374e-07	16714	-1	15	0	225	+	FALSE	NA	NA	NA	FALSE	FALSE	FALSE	TRUE
97	chr1_16991	chr1	113199322	113199537	113199458	0.003	16991	-1	9	0	215	+	TRUE	CAPZA1	ENSG00000116489.8	protein_coding	TRUE	FALSE	FALSE	TRUE
99	chr1_16999	chr1	113200983	113201671	113201443	8.374e-07	16999	-1	15	0	688	+	TRUE	CAPZA1	ENSG00000116489.8	protein_coding	TRUE	TRUE	FALSE	TRUE
101	chr1_17017	chr1	113212743	113213300	113213161	0.014	17017	16521	13	45	557	+	TRUE	CAPZA1	ENSG00000116489.8	protein_coding	TRUE	TRUE	TRUE	TRUE
102	chr1_17021	chr1	113213984	113214250	113214149	4.071e-09	17021	16522	18	1	266	+	TRUE	CAPZA1	ENSG00000116489.8	protein_coding	TRUE	TRUE	TRUE	TRUE
104	chr1_17064	chr1	113455043	113455678	113455466	0.008	17064	-1	11	24	635	-	TRUE	SLC16A1	ENSG00000155380.7	protein_coding	TRUE	TRUE	TRUE	TRUE
106	chr1_17093	chr1	113503580	113503764	113503657	0.0003145	17093	-1	11	0	184	+	TRUE	RP11-31F15.1	ENSG00000226419.2	antisense	FALSE	FALSE	FALSE	TRUE
108	chr1_17402	chr1	114517469	114517618	114517539	0.011	17402	-1	9	10	149	+	TRUE	HIPK1	ENSG00000163349.17	protein_coding	TRUE	TRUE	TRUE	TRUE
111	chr1_17596	chr1	116234336	116234582	116234429	0.0008659	17596	17094	12	15	246	+	TRUE	VANGL1	ENSG00000173218.10	protein_coding	TRUE	TRUE	TRUE	TRUE
112	chr1_17671	chr1	116947049	116947402	116947128	0.002	17671	17182	13	30	353	+	TRUE	ATP1A1	ENSG00000163399.11	protein_coding	TRUE	TRUE	TRUE	TRUE
113	chr1_17799	chr1	117529960	117530229	117530082	0.019	17799	-1	9	15	269	+	TRUE	PTGFRN	ENSG00000134247.9	protein_coding	TRUE	TRUE	TRUE	TRUE
114	chr1_17845	chr1	117630200	117630399	117630308	0.0003669	17845	17339	11	1	199	+	TRUE	TTF2	ENSG00000116830.7	protein_coding	TRUE	FALSE	FALSE	TRUE
116	chr1_18147	chr1	119727145	119727376	119727297	0.009	18147	-1	8	0	231	+	TRUE	RP11-418J17.1	ENSG00000231365.1	antisense	FALSE	FALSE	FALSE	TRUE
117	chr1_18148	chr1	119727414	119727628	119727486	0.023	18148	-1	7	0	214	+	TRUE	RP11-418J17.1	ENSG00000231365.1	antisense	FALSE	FALSE	FALSE	FALSE
119	chr1_18276	chr1	120455869	120456066	120455976	0.0002137	18276	-1	13	14	197	-	TRUE	NOTCH2	ENSG00000134250.13	protein_coding	TRUE	TRUE	TRUE	TRUE
122	chr1_18650	chr1	145277427	145277519	145277440	0.0001611	18650	18061	12	4	92	+	TRUE	NOTCH2NL;RP11-458D21.5	ENSG00000213240.7;ENSG00000255168.1	protein_coding	TRUE	FALSE	FALSE	TRUE
123	chr1_18653	chr1	145284837	145284937	145284858	1.998e-05	18653	-1	13	0	100	+	TRUE	NOTCH2NL;RP11-458D21.5	ENSG00000213240.7;ENSG00000255168.1	protein_coding	TRUE	TRUE	TRUE	TRUE
125	chr1_18705	chr1	145442321	145442572	145442415	3.136e-05	18705	18097	15	19	251	+	TRUE	TXNIP	ENSG00000117289.7	protein_coding	TRUE	TRUE	TRUE	TRUE
126	chr1_18743	chr1	145523375	145523552	145523473	0.0007488	18743	18162	12	14	177	+	TRUE	PEX11B	ENSG00000131779.6	protein_coding	TRUE	TRUE	TRUE	TRUE
128	chr1_18974	chr1	149272500	149272697	149272618	0.0003145	18974	-1	11	0	197	+	FALSE	NA	NA	NA	FALSE	FALSE	FALSE	TRUE
131	chr1_19113	chr1	150238370	150238973	150238830	2.888e-05	19113	18625	17	35	603	-	TRUE	APH1A	ENSG00000117362.8	protein_coding	TRUE	TRUE	TRUE	TRUE
132	chr1_19146	chr1	150325430	150325658	150325579	0.0001269	19146	18670	14	19	228	+	TRUE	PRPF3	ENSG00000117360.8	protein_coding	TRUE	TRUE	TRUE	TRUE
134	chr1_19238	chr1	150547048	150547597	150547236	0.003	19238	-1	12	23	549	-	TRUE	MCL1	ENSG00000143384.8	protein_coding	TRUE	TRUE	TRUE	TRUE
135	chr1_19241	chr1	150547995	150548427	150548319	0.004	19241	-1	13	34	432	-	TRUE	MCL1	ENSG00000143384.8	protein_coding	TRUE	TRUE	TRUE	TRUE
136	chr1_19278	chr1	150596158	150596362	150596283	0.016	19278	-1	8	5	204	-	TRUE	ENSA	ENSG00000143420.13	protein_coding	TRUE	TRUE	TRUE	FALSE
139	chr1_19473	chr1	151189808	151189995	151189881	0.023	19473	-1	7	0	187	+	TRUE	PIP5K1A	ENSG00000143398.15	protein_coding	TRUE	FALSE	FALSE	TRUE
143	chr1_19535	chr1	151375553	151375765	151375629	0.022	19535	19207	9	16	212	-	TRUE	POGZ	ENSG00000143442.17	protein_coding	TRUE	TRUE	TRUE	TRUE
144	chr1_19545	chr1	151390890	151391007	151390928	0.023	19545	-1	7	0	117	-	TRUE	POGZ	ENSG00000143442.17	protein_coding	TRUE	FALSE	FALSE	TRUE
147	chr1_19659	chr1	152004973	152005164	152005052	1.985e-05	19659	19389	26	107	191	-	TRUE	S100A11	ENSG00000163191.5	protein_coding	TRUE	TRUE	TRUE	TRUE
155	chr1_19713	chr1	153610335	153610745	153610510	6.041e-06	19713	-1	15	10	410	+	TRUE	CHTOP	ENSG00000160679.8	protein_coding	TRUE	TRUE	TRUE	TRUE
157	chr1_19819	chr1	153780190	153780430	153780351	0.011	19819	19626	9	10	240	-	TRUE	GATAD2B	ENSG00000143614.7	protein_coding	TRUE	TRUE	TRUE	TRUE
158	chr1_19827	chr1	153782196	153782774	153782265	0.022	19827	19628	9	16	578	-	TRUE	GATAD2B	ENSG00000143614.7	protein_coding	TRUE	TRUE	TRUE	TRUE
166	chr1_20005	chr1	154213148	154213295	154213216	0.001	20005	-1	10	0	147	+	TRUE	UBAP2L	ENSG00000143569.14	protein_coding	TRUE	FALSE	FALSE	TRUE
167	chr1_20018	chr1	154230309	154230407	154230328	0.009	20018	-1	8	0	98	+	TRUE	UBAP2L	ENSG00000143569.14	protein_coding	TRUE	TRUE	FALSE	FALSE
168	chr1_20035	chr1	154242885	154243064	154242962	0.0001551	20035	19840	13	12	179	+	TRUE	UBAP2L	ENSG00000143569.14	protein_coding	TRUE	TRUE	TRUE	TRUE
169	chr1_20061	chr1	154554538	154555169	154554839	0.0002622	20061	-1	16	40	631	-	TRUE	ADAR	ENSG00000160710.11	protein_coding	TRUE	TRUE	TRUE	TRUE
170	chr1_20120	chr1	154929492	154930063	154929764	0.04	20120	-1	9	22	571	-	TRUE	PYGO2	ENSG00000163348.3	protein_coding	TRUE	TRUE	TRUE	TRUE
172	chr1_20206	chr1	155107025	155107325	155107219	0.002	20206	20129	11	12	300	+	TRUE	EFNA1	ENSG00000169242.7	protein_coding	TRUE	TRUE	TRUE	TRUE
173	chr1_20298	chr1	155282263	155282492	155282333	0.001	20298	-1	10	0	229	+	TRUE	FDPS	ENSG00000160752.10	protein_coding	TRUE	TRUE	FALSE	TRUE
174	chr1_20300	chr1	155282890	155283258	155283055	0	20300	-1	32	0	368	+	TRUE	FDPS	ENSG00000160752.10	protein_coding	TRUE	FALSE	FALSE	TRUE
175	chr1_20516	chr1	155762307	155762460	155762381	0.023	20516	-1	7	0	153	-	TRUE	GON4L	ENSG00000116580.14	protein_coding	TRUE	FALSE	FALSE	TRUE
177	chr1_20634	chr1	156070551	156070824	156070627	0.023	20634	-1	7	0	273	-	FALSE	NA	NA	NA	FALSE	FALSE	FALSE	TRUE
181	chr1_20784	chr1	156306760	156306886	156306807	0.009	20784	-1	8	0	126	-	TRUE	CCT3	ENSG00000163468.10	protein_coding	TRUE	TRUE	TRUE	TRUE
182	chr1_20788	chr1	156307686	156307944	156307817	0.01	20788	20823	8	1	258	-	TRUE	CCT3	ENSG00000163468.10	protein_coding	TRUE	FALSE	FALSE	TRUE
185	chr1_20939	chr1	156711915	156712320	156712234	0	20939	-1	34	85	405	-	TRUE	HDGF	ENSG00000143321.14	protein_coding	TRUE	TRUE	TRUE	TRUE
188	chr1_21253	chr1	160230554	160230923	160230844	0.009	21253	-1	8	0	369	-	TRUE	DCAF8	ENSG00000132716.14;ENSG00000258465.2	protein_coding	TRUE	FALSE	FALSE	TRUE
190	chr1_21412	chr1	161183872	161184181	161184098	4.564e-06	21412	21640	17	25	309	+	TRUE	NDUFS2	ENSG00000158864.8	protein_coding	TRUE	TRUE	TRUE	TRUE
191	chr1_21434	chr1	161334369	161334514	161334435	0.006	21434	21671	10	13	145	+	FALSE	NA	NA	NA	FALSE	FALSE	FALSE	TRUE
197	chr1_22063	chr1	164580140	164580372	164580262	0.001	22063	-1	10	0	232	+	TRUE	PBX1	ENSG00000185630.14	protein_coding	TRUE	FALSE	FALSE	TRUE
198	chr1_22316	chr1	165696689	165696964	165696830	0.0001755	22316	22119	14	21	275	-	TRUE	TMCO1	ENSG00000143183.12	protein_coding	TRUE	TRUE	TRUE	TRUE
201	chr1_22560	chr1	167324556	167324749	167324629	0.023	22560	-1	7	0	193	+	TRUE	POU2F1	ENSG00000143190.17	protein_coding	TRUE	FALSE	FALSE	FALSE
202	chr1_22586	chr1	167387161	167387347	167387227	0.005	22586	22264	9	3	186	+	TRUE	POU2F1	ENSG00000143190.17	protein_coding	TRUE	TRUE	TRUE	TRUE
204	chr1_22627	chr1	167705515	167705702	167705578	0.023	22627	-1	7	0	187	+	TRUE	MPZL1	ENSG00000197965.7	protein_coding	TRUE	FALSE	FALSE	TRUE
205	chr1_22668	chr1	167737224	167737415	167737298	0.023	22668	-1	7	0	191	+	TRUE	MPZL1	ENSG00000197965.7	protein_coding	TRUE	FALSE	FALSE	TRUE
206	chr1_22692	chr1	167751227	167751341	167751262	0.023	22692	-1	7	0	114	+	TRUE	MPZL1	ENSG00000197965.7	protein_coding	TRUE	FALSE	FALSE	TRUE
208	chr1_22815	chr1	167998325	167998449	167998370	0.023	22815	-1	7	0	124	+	TRUE	DCAF6	ENSG00000143164.11	protein_coding	TRUE	FALSE	FALSE	FALSE
209	chr1_22855	chr1	168087231	168087469	168087300	0.009	22855	-1	8	0	238	-	TRUE	GPR161	ENSG00000143147.10	protein_coding	TRUE	FALSE	FALSE	FALSE
210	chr1_22890	chr1	168212982	168213400	168213320	0.0002595	22890	-1	12	7	418	+	TRUE	SFT2D2	ENSG00000213064.5	protein_coding	TRUE	TRUE	TRUE	TRUE
211	chr1_22899	chr1	168215014	168215558	168215241	9.486e-05	22899	22481	13	9	544	+	TRUE	SFT2D2	ENSG00000213064.5	protein_coding	TRUE	TRUE	TRUE	TRUE
212	chr1_22900	chr1	168215580	168216241	168216020	0.001	22900	-1	11	9	661	+	TRUE	SFT2D2	ENSG00000213064.5	protein_coding	TRUE	TRUE	TRUE	TRUE
214	chr1_22968	chr1	169101795	169101998	169101897	0.014	22968	-1	12	37	203	+	TRUE	ATP1B1	ENSG00000143153.8	protein_coding	TRUE	TRUE	TRUE	TRUE
216	chr1_23462	chr1	173427571	173427751	173427626	0.023	23462	-1	7	0	180	-	TRUE	RP11-296O14.3	ENSG00000203739.3	antisense	FALSE	FALSE	FALSE	TRUE
225	chr1_24981	chr1	180855101	180855275	180855196	0.004	24981	-1	11	18	174	+	TRUE	XPR1	ENSG00000143324.9	protein_coding	TRUE	TRUE	TRUE	TRUE
227	chr1_25199	chr1	183449608	183449795	183449668	0.003	25199	-1	9	0	187	+	TRUE	SMG7	ENSG00000116698.16	protein_coding	TRUE	FALSE	FALSE	TRUE
228	chr1_25275	chr1	183522690	183523245	183522899	0	25275	24308	24	25	555	+	TRUE	SMG7	ENSG00000116698.16	protein_coding	TRUE	TRUE	TRUE	TRUE
231	chr1_25870	chr1	193011301	193011697	193011403	2.31e-08	25870	-1	17	0	396	-	TRUE	UCHL5	ENSG00000116750.9	protein_coding	TRUE	FALSE	FALSE	TRUE
232	chr1_26117	chr1	197081385	197081534	197081455	0.009	26117	-1	8	0	149	-	TRUE	ASPM	ENSG00000066279.12	protein_coding	TRUE	FALSE	FALSE	FALSE
233	chr1_26121	chr1	197082276	197082485	197082343	0.003	26121	-1	9	0	209	-	TRUE	ASPM	ENSG00000066279.12	protein_coding	TRUE	FALSE	FALSE	TRUE
235	chr1_26329	chr1	198160905	198161041	198160962	0.023	26329	-1	7	0	136	+	TRUE	NEK7	ENSG00000151414.10	protein_coding	TRUE	FALSE	FALSE	FALSE
236	chr1_26389	chr1	198236064	198236346	198236156	0.003	26389	-1	9	0	282	+	TRUE	NEK7	ENSG00000151414.10	protein_coding	TRUE	FALSE	FALSE	TRUE
242	chr1_26749	chr1	201659615	201659935	201659726	0.023	26749	-1	7	0	320	+	TRUE	NAV1	ENSG00000134369.11	protein_coding	TRUE	FALSE	FALSE	TRUE
243	chr1_26820	chr1	201792567	201792737	201792628	0.025	26820	25635	7	1	170	+	TRUE	NAV1	ENSG00000134369.11	protein_coding	TRUE	TRUE	TRUE	TRUE
245	chr1_26833	chr1	201795702	201795944	201795781	0.004	26833	25650	9	1	242	+	TRUE	NAV1	ENSG00000134369.11	protein_coding	TRUE	TRUE	TRUE	TRUE
249	chr1_27185	chr1	203781409	203781521	203781442	0.023	27185	-1	7	0	112	+	TRUE	ZC3H11A	ENSG00000058673.11	protein_coding	TRUE	FALSE	FALSE	TRUE
251	chr1_27282	chr1	204095500	204096216	204095682	0.005	27282	26183	11	20	716	+	TRUE	SOX13	ENSG00000143842.10	protein_coding	TRUE	TRUE	TRUE	TRUE
252	chr1_27284	chr1	204096447	204096743	204096664	0.033	27284	-1	9	20	296	+	TRUE	SOX13	ENSG00000143842.10	protein_coding	TRUE	TRUE	TRUE	TRUE
253	chr1_27333	chr1	204374664	204375085	204374811	0.019	27333	-1	11	31	421	-	TRUE	PPP1R15B	ENSG00000158615.8	protein_coding	TRUE	TRUE	TRUE	FALSE
254	chr1_27370	chr1	204406647	204407052	204406891	1.998e-05	27370	-1	13	0	405	-	TRUE	PIK3C2B	ENSG00000133056.9	protein_coding	TRUE	FALSE	FALSE	TRUE
256	chr1_27657	chr1	205682497	205682814	205682575	4.447e-05	27657	-1	15	21	317	-	TRUE	NUCKS1	ENSG00000069275.12	protein_coding	TRUE	TRUE	TRUE	TRUE
257	chr1_27658	chr1	205682830	205683882	205683318	0	27658	26566	30	39	1052	-	TRUE	NUCKS1	ENSG00000069275.12	protein_coding	TRUE	TRUE	TRUE	TRUE
258	chr1_27661	chr1	205684385	205684981	205684675	0.002	27661	-1	14	39	596	-	TRUE	NUCKS1	ENSG00000069275.12	protein_coding	TRUE	TRUE	TRUE	TRUE
260	chr1_27671	chr1	205687042	205687331	205687134	0	27671	-1	28	43	289	-	TRUE	NUCKS1	ENSG00000069275.12	protein_coding	TRUE	TRUE	TRUE	TRUE
262	chr1_27905	chr1	207249323	207249584	207249355	0.022	27905	-1	8	8	261	+	TRUE	PFKFB2	ENSG00000123836.10	protein_coding	TRUE	TRUE	TRUE	TRUE
264	chr1_27962	chr1	207289335	207289715	207289472	0.025	27962	26909	7	1	380	+	TRUE	C4BPA	ENSG00000123838.6	protein_coding	TRUE	FALSE	FALSE	TRUE
265	chr1_27968	chr1	207291117	207291378	207291195	0.009	27968	-1	8	0	261	+	TRUE	C4BPA	ENSG00000123838.6	protein_coding	TRUE	FALSE	FALSE	TRUE
269	chr1_28039	chr1	207501330	207501681	207501544	9.861e-05	28039	26972	12	1	351	+	TRUE	CD55	ENSG00000196352.9	protein_coding	TRUE	FALSE	FALSE	TRUE
270	chr1_28041	chr1	207501989	207502374	207502295	0.0006692	28041	26974	11	5	385	+	TRUE	CD55	ENSG00000196352.9	protein_coding	TRUE	FALSE	FALSE	TRUE
273	chr1_28070	chr1	207513378	207513549	207513439	2.31e-08	28070	-1	17	0	171	+	TRUE	CD55	ENSG00000196352.9	protein_coding	TRUE	FALSE	FALSE	TRUE
275	chr1_28108	chr1	207522862	207522995	207522916	0.025	28108	26996	7	1	133	+	TRUE	CD55	ENSG00000196352.9	protein_coding	TRUE	FALSE	FALSE	TRUE
276	chr1_28122	chr1	207528151	207528312	207528215	0.0003669	28122	27003	11	1	161	+	TRUE	CD55	ENSG00000196352.9	protein_coding	TRUE	FALSE	FALSE	TRUE
278	chr1_28127	chr1	207529340	207529503	207529386	0.01	28127	27004	8	1	163	+	TRUE	CD55	ENSG00000196352.9	protein_coding	TRUE	FALSE	FALSE	TRUE
280	chr1_28188	chr1	207941636	207942077	207941827	0	28188	-1	28	0	441	+	TRUE	CD46	ENSG00000117335.14	protein_coding	TRUE	TRUE	FALSE	TRUE
281	chr1_28276	chr1	208260264	208260379	208260300	0.023	28276	-1	7	0	115	-	TRUE	PLXNA2	ENSG00000076356.6	protein_coding	TRUE	FALSE	FALSE	FALSE
283	chr1_28519	chr1	211993882	211994117	211993981	0.023	28519	-1	7	0	235	-	TRUE	LPGAT1	ENSG00000123684.8	protein_coding	TRUE	FALSE	FALSE	TRUE
[truncated: 4,141 more rows]
